# Supplementary material for: Functional Optimization in Distinct Tissues and Conditions Constrains the Rate of Protein Evolution
Source: Mol Biol Evol. 2024 Oct 21;41(10):msae200. doi: 10.1093/molbev/msae200 (PMC11523136; doi:10.1093/molbev/msae200)
Supplement: msae200_Supplementary_Data [file msae200_supplementary_data.zip]

Archive with 12 entries (12 files):
- Multicellular_Clock_Force_MBE_SupplFigures_II_final.pdf
- SupplementaryTables_Legends.pdf
- TableS10_Correlations_with_KineticConstant.xlsx
- TableS1_regression_and_breadth.xlsx
- TableS2_ER.xlsx
- TableS3_ER_for_GO.xlsx
- TableS4_GSEA.xlsx
- TableS5_ExpressionDatasets.pdf
- TableS6_EvoRate.xlsx
- TableS7_MarkerGenes.xlsx
- TableS8_Kinetics_WholeDataset_final.xlsx
- TableS9_Kinetics_HumanArabidopsisEcoli.xlsx
