# Supplementary material for: Functional Optimization in Distinct Tissues and Conditions Constrains the Rate of Protein Evolution
Source: Mol Biol Evol. 2024 Oct 21;41(10):msae200. doi: 10.1093/molbev/msae200 (PMC11523136; doi:10.1093/molbev/msae200)
Supplement: msae200_Supplementary_Data [file msae200_supplementary_data.zip › TableS10_Correlations_with_KineticConstant.xlsx]

## Sheet: Kinetic Const. vs Evo. Rate
	KR	KR p-value	EK	EK p-value	ER	ER p-value	Percent of evol. rate variance explained by expression	Percent of evol. rate variance explained by expression uniquely	Percent of evol. rate variance explained by kinetic constant	Percent of evol. rate variance explained by kinetic constant uniquely	Percent of evol. rate variance explained by shared contribution of expression and kinetic constant	Percent of evol. rate variance explained by expression and kinetic constant	Fraction of ER power which can be mediated by kinetic constant	Number of enzymes	Tissue (which expression was used)
Human Kcat	-0.55	9.6e-07	0.52	4e-06	-0.64	3.1e-09	40.6%	17.0%	29.9%	6.4%	23.5%	47.0%	0.58	70	Brain - Nucleus accumbens (basal ganglia)
Arab Kcat	-0.63	8.4e-06	0.45	0.0027	-0.61	1.6e-05	37.6%	13.6%	39.5%	15.5%	23.9%	53.1%	0.64	42	S.R
Ecoli Kcat	-0.5	0.013	0.46	0.023	-0.75	2.9e-05	55.6%	33.7%	24.8%	3.0%	21.9%	58.5%	0.39	24
Human Kcat/Km	-0.58	4e-07	0.46	8.7e-05	-0.62	3.5e-08	38.1%	15.5%	33.2%	10.7%	22.5%	48.8%	0.59	66	Brain - Nucleus accumbens (basal ganglia)
Arab Kcat/Km	-0.61	3.5e-05	0.4	0.012	-0.57	0.00015	32.6%	12.6%	37.4%	17.5%	19.9%	50.1%	0.61	39	S.R
Ecoli Kcat/Km	-0.31	0.19	0.45	0.053	-0.72	0.00052	51.7%	42.0%	9.8%	0.0%	9.7%	51.8%	0.19	19

## Sheet: Kinetic Const. vs Sel. Strength
	K-dN/dS	K-dN/dS p-value	EK	EK p-value	E-dN/dS	E-dN/dS p-value	Percent of selection strength variance explained by expression	Percent of selection strength variance explained by expression uniquely	Percent of selection strength variance explained by kinetic constant	Percent of selection strength variance explained by kinetic constant uniquely	Percent of selection strength variance explained by shared contribution of expression and kinetic constant	Percent of selection strength variance explained by expression and kinetic constant	Fraction of E-dN/dS power which can be mediated by kinetic constant	Number of enzymes	Tissue (which expression was used)
Human Kcat	-0.46	6.5e-05	0.52	4e-06	-0.61	1.6e-08	37.7%	19.3%	21.1%	2.7%	18.4%	40.4%	0.49	70	Brain - Nucleus accumbens (basal ganglia)
Arab Kcat	-0.44	0.0039	0.45	0.0027	-0.51	0.00062	25.6%	12.0%	19.0%	5.4%	13.6%	31.0%	0.53	42	S.R
Ecoli Kcat	-0.46	0.024	0.46	0.023	-0.48	0.018	22.8%	8.9%	21.1%	7.2%	13.9%	30.0%	0.61	24
Human Kcat/Km	-0.52	8e-06	0.46	8.7e-05	-0.6	1.3e-07	35.5%	16.1%	26.9%	7.5%	19.4%	43.0%	0.55	66	Brain - Nucleus accumbens (basal ganglia)
Arab Kcat/Km	-0.38	0.016	0.4	0.012	-0.52	0.00061	27.5%	16.4%	14.8%	3.6%	11.1%	31.1%	0.41	39	S.R
Ecoli Kcat/Km	-0.36	0.13	0.45	0.053	-0.47	0.043	21.9%	11.8%	12.8%	2.7%	10.1%	24.6%	0.46	19

## Sheet: Control. No T correction
	KR	KR p-value	EK	EK p-value	ER	ER p-value	Percent of evol. rate variance explained by expression	Percent of evol. rate variance explained by expression uniquely	Percent of evol. rate variance explained by kinetic constant	Percent of evol. rate variance explained by kinetic constant uniquely	Percent of evol. rate variance explained by shared contribution of expression and kinetic constant	Percent of evol. rate variance explained by expression and kinetic constant	Fraction of ER power which can be mediated by kinetic constant	Number of enzymes	Tissue (which expression was used)
Human Kcat	-0.52	3.2e-06	0.52	4.5e-06	-0.64	3.1e-09	40.6%	18.3%	27.5%	5.2%	22.3%	45.8%	0.55	70	Brain - Nucleus accumbens (basal ganglia)
Arab Kcat	-0.49	0.00093	0.45	0.003	-0.61	1.6e-05	37.6%	19.3%	24.2%	5.9%	18.3%	43.5%	0.49	42	S.R
Ecoli Kcat	-0.48	0.017	0.47	0.019	-0.75	2.9e-05	55.6%	34.6%	23.1%	2.1%	21.0%	57.6%	0.38	24
Human Kcat/Km	-0.58	2.7e-07	0.46	0.00012	-0.62	3.5e-08	38.1%	15.5%	34.1%	11.6%	22.5%	49.6%	0.59	66	Brain - Nucleus accumbens (basal ganglia)
Arab Kcat/Km	-0.58	0.00012	0.36	0.022	-0.57	0.00015	32.6%	14.9%	33.4%	15.8%	17.6%	48.3%	0.54	39	S.R
Ecoli Kcat/Km	-0.31	0.19	0.45	0.053	-0.72	0.00052	51.7%	42.0%	9.8%	0.0%	9.7%	51.8%	0.19	19

## Sheet: Contol. No multimember EC
	Number of enzymes	KR p-value, 99% CI	KR p-value, median	KR, median	Fraction of ER power which can be mediated by kinetic constant, median
Human Kcat	46	[9.0e-08, 3.0e-03]	2.9e-05	-0.58	0.59
Arab Kcat	28	[7.4e-05, 1.2e-02]	0.0012	-0.58	0.45
