# Supplementary material for: Functional Optimization in Distinct Tissues and Conditions Constrains the Rate of Protein Evolution
Source: Mol Biol Evol. 2024 Oct 21;41(10):msae200. doi: 10.1093/molbev/msae200 (PMC11523136; doi:10.1093/molbev/msae200)
Supplement: msae200_Supplementary_Data [file msae200_supplementary_data.zip › TableS1_regression_and_breadth.xlsx]

## Sheet: Sheet1
	Evolutionary rate variance explained by:				The coefficient of Spearman's correaltion between evolutionary rate and expression breadth, R	The coefficient of Spearman's correlation between evolutionary rates and expression, R across neural tissues	The coefficient of Spearman's correlation between evolutionary rates and expression, R across non-neural tissues
	Neural tissues	Neural and non-neural tissues	Neural tissues and expression breadth
H. sapiens	28.9%	32.7%	29.3%		-0.46	from -0.52 to -0.46	from -0.44 to-0.28
M. musculus	26.2%	27.4%	26.2%		-0.35	-0.51	from -0.36 to -0.24
D. melanogaster	17.3%	17.6%	17.5%		-0.43	-0.46	from -0.41 to -0.28
C. elegans	20.8%	23.0%	21.6%		-0.33	from -0.40 to -0.36	from -0.36 to -0.34
					all p-values <10^-100
