# Supplementary material for: Functional Optimization in Distinct Tissues and Conditions Constrains the Rate of Protein Evolution
Source: Mol Biol Evol. 2024 Oct 21;41(10):msae200. doi: 10.1093/molbev/msae200 (PMC11523136; doi:10.1093/molbev/msae200)
Supplement: msae200_Supplementary_Data [file msae200_supplementary_data.zip › TableS2_ER.xlsx]

## Sheet: H.sapiens
Tissue	Class	ER	ER p-value	Similarity to the tissue with the strongest ER	E-SNP rate	E-SNP rate p-value	ER without brain-specific genes	ER without brain-specific genes p-value	ER by equal number of expressed genes	ER by equal number of expressed genes p-value	ER (by enzymes with Kcat_norm)	ER p-value (by enzymes with Kcat_norm)	EK (by Kcat_norm)	EK p-value (by Kcat_norm)	ER (by enzymes with Kcat/Km_norm)	ER p-value (by enzymes with Kcat/Km_norm)	EK (by Kcat/Km_norm)	EK p-value (by Kcat/Km_norm)
Brain - Frontal Cortex (BA9)	Neural	-0.522	<1.0e-200	1	-0.315	<1.0e-200	-0.518	<1.0e-200	-0.517	<1.0e-200	-0.628	5.9e-09	0.559	5e-07	-0.601	9.8e-08	0.476	5.5e-05
Brain - Anterior cingulate cortex (BA24)	Neural	-0.514	<1.0e-200	0.987	-0.308	<1.0e-200	-0.51	<1.0e-200	-0.508	<1.0e-200	-0.623	8.4e-09	0.537	1.6e-06	-0.599	1.1e-07	0.456	0.00012
Brain - Cortex	Neural	-0.509	<1.0e-200	0.99	-0.301	<1.0e-200	-0.505	<1.0e-200	-0.503	<1.0e-200	-0.621	9.5e-09	0.553	6.9e-07	-0.596	1.3e-07	0.455	0.00013
Brain - Amygdala	Neural	-0.503	<1.0e-200	0.975	-0.303	<1.0e-200	-0.501	<1.0e-200	-0.498	<1.0e-200	-0.613	1.7e-08	0.544	1.2e-06	-0.592	1.7e-07	0.468	7.5e-05
Brain - Nucleus accumbens (basal ganglia)	Neural	-0.503	<1.0e-200	0.97	-0.305	<1.0e-200	-0.5	<1.0e-200	-0.498	<1.0e-200	-0.638	2.9e-09	0.52	3.9e-06	-0.618	3.3e-08	0.465	8.4e-05
Brain - Hippocampus	Neural	-0.5	<1.0e-200	0.972	-0.301	<1.0e-200	-0.499	<1.0e-200	-0.496	<1.0e-200	-0.622	8.8e-09	0.544	1.1e-06	-0.603	8.5e-08	0.459	0.00011
Brain - Hypothalamus	Neural	-0.499	<1.0e-200	0.97	-0.304	<1.0e-200	-0.498	<1.0e-200	-0.494	<1.0e-200	-0.622	9.3e-09	0.55	8.2e-07	-0.599	1e-07	0.473	6.1e-05
Brain - Caudate (basal ganglia)	Neural	-0.499	<1.0e-200	0.969	-0.3	<1.0e-200	-0.498	<1.0e-200	-0.494	<1.0e-200	-0.616	1.3e-08	0.532	2.2e-06	-0.598	1.2e-07	0.463	9.2e-05
Brain - Putamen (basal ganglia)	Neural	-0.494	<1.0e-200	0.968	-0.296	<1.0e-200	-0.494	<1.0e-200	-0.489	<1.0e-200	-0.601	3.9e-08	0.523	3.5e-06	-0.581	3.2e-07	0.438	0.00023
Brain - Cerebellar Hemisphere	Neural	-0.49	<1.0e-200	0.93	-0.3	<1.0e-200	-0.485	<1.0e-200	-0.486	<1.0e-200	-0.557	5.4e-07	0.609	2.3e-08	-0.533	4.1e-06	0.514	1e-05
Brain - Cerebellum	Neural	-0.486	<1.0e-200	0.927	-0.291	<1.0e-200	-0.481	<1.0e-200	-0.481	<1.0e-200	-0.559	5.1e-07	0.625	7.3e-09	-0.535	3.7e-06	0.519	8e-06
Brain - Substantia nigra	Neural	-0.482	<1.0e-200	0.96	-0.29	<1.0e-200	-0.484	<1.0e-200	-0.477	<1.0e-200	-0.596	5.3e-08	0.535	1.9e-06	-0.576	4.1e-07	0.443	0.0002
Brain - Spinal cord (cervical c-1)	Neural	-0.463	<1.0e-200	0.943	-0.28	<1.0e-200	-0.473	<1.0e-200	-0.46	<1.0e-200	-0.589	7.9e-08	0.541	1.3e-06	-0.575	4.5e-07	0.479	4.8e-05
Colon - Sigmoid	Non-neural	-0.44	<1.0e-200	0.903	-0.267	<1.0e-200	-0.476	<1.0e-200	-0.437	<1.0e-200	-0.541	1.3e-06	0.527	2.8e-06	-0.516	9.3e-06	0.463	9e-05
Artery - Tibial	Non-neural	-0.438	<1.0e-200	0.885	-0.264	<1.0e-200	-0.483	<1.0e-200	-0.435	<1.0e-200	-0.563	3.8e-07	0.511	6.2e-06	-0.54	2.9e-06	0.479	4.7e-05
Esophagus - Gastroesophageal Junction	Non-neural	-0.434	<1.0e-200	0.899	-0.262	<1.0e-200	-0.473	<1.0e-200	-0.43	<1.0e-200	-0.552	7.3e-07	0.522	3.6e-06	-0.527	5.3e-06	0.484	3.8e-05
Esophagus - Muscularis	Non-neural	-0.434	<1.0e-200	0.899	-0.263	<1.0e-200	-0.473	<1.0e-200	-0.43	<1.0e-200	-0.558	5.3e-07	0.535	1.9e-06	-0.534	3.8e-06	0.497	2.2e-05
Pituitary	Non-neural	-0.432	<1.0e-200	0.917	-0.269	<1.0e-200	-0.451	<1.0e-200	-0.426	<1.0e-200	-0.573	2.2e-07	0.53	2.3e-06	-0.546	2.1e-06	0.478	5e-05
Muscle - Skeletal	Non-neural	-0.428	<1.0e-200	0.877	-0.254	<1.0e-200	-0.473	<1.0e-200	-0.424	<1.0e-200	-0.593	6.4e-08	0.528	2.6e-06	-0.568	6.5e-07	0.455	0.00012
Heart - Atrial Appendage	Non-neural	-0.421	<1.0e-200	0.892	-0.247	<1.0e-200	-0.459	<1.0e-200	-0.416	<1.0e-200	-0.582	1.3e-07	0.52	4e-06	-0.552	1.5e-06	0.436	0.00026
Cells - Transformed fibroblasts	Non-neural	-0.421	<1.0e-200	0.858	-0.272	<1.0e-200	-0.47	<1.0e-200	-0.42	<1.0e-200	-0.562	4.1e-07	0.486	2e-05	-0.542	2.6e-06	0.452	0.00014
Cervix - Ectocervix	Non-neural	-0.42	<1.0e-200	0.874	-0.253	<1.0e-200	-0.465	<1.0e-200	-0.417	<1.0e-200	-0.52	3.9e-06	0.464	5.2e-05	-0.492	2.8e-05	0.39	0.0012
Uterus	Non-neural	-0.42	<1.0e-200	0.886	-0.257	<1.0e-200	-0.465	<1.0e-200	-0.417	<1.0e-200	-0.519	4.2e-06	0.462	5.6e-05	-0.491	2.8e-05	0.427	0.00035
Nerve - Tibial	Non-neural	-0.419	<1.0e-200	0.891	-0.248	<1.0e-200	-0.456	<1.0e-200	-0.415	<1.0e-200	-0.588	8.7e-08	0.479	2.7e-05	-0.57	5.8e-07	0.444	0.00019
Artery - Aorta	Non-neural	-0.417	<1.0e-200	0.883	-0.253	<1.0e-200	-0.461	<1.0e-200	-0.413	<1.0e-200	-0.564	3.7e-07	0.52	3.9e-06	-0.539	3e-06	0.477	5.2e-05
Artery - Coronary	Non-neural	-0.415	<1.0e-200	0.889	-0.252	<1.0e-200	-0.459	<1.0e-200	-0.411	<1.0e-200	-0.566	3.3e-07	0.491	1.6e-05	-0.542	2.6e-06	0.434	0.00027
Heart - Left Ventricle	Non-neural	-0.413	<1.0e-200	0.888	-0.242	<1.0e-200	-0.453	<1.0e-200	-0.409	<1.0e-200	-0.567	3.1e-07	0.522	3.5e-06	-0.541	2.7e-06	0.435	0.00027
Cervix - Endocervix	Non-neural	-0.412	<1.0e-200	0.88	-0.249	<1.0e-200	-0.456	<1.0e-200	-0.408	<1.0e-200	-0.525	3.1e-06	0.473	3.6e-05	-0.503	1.7e-05	0.44	0.00022
Bladder	Non-neural	-0.41	<1.0e-200	0.877	-0.243	<1.0e-200	-0.457	<1.0e-200	-0.406	<1.0e-200	-0.526	3e-06	0.504	8.7e-06	-0.502	1.7e-05	0.45	0.00015
Ovary	Non-neural	-0.408	<1.0e-200	0.88	-0.254	<1.0e-200	-0.452	<1.0e-200	-0.405	<1.0e-200	-0.552	7.2e-07	0.53	2.4e-06	-0.529	5e-06	0.47	6.8e-05
Prostate	Non-neural	-0.404	<1.0e-200	0.889	-0.237	1.3e-197	-0.446	<1.0e-200	-0.399	<1.0e-200	-0.539	1.5e-06	0.515	5e-06	-0.512	1.1e-05	0.469	7.1e-05
Adipose - Subcutaneous	Non-neural	-0.403	<1.0e-200	0.878	-0.245	<1.0e-200	-0.45	<1.0e-200	-0.4	<1.0e-200	-0.521	3.7e-06	0.498	1.2e-05	-0.496	2.3e-05	0.4	0.00088
Vagina	Non-neural	-0.402	<1.0e-200	0.877	-0.234	4.5e-192	-0.447	<1.0e-200	-0.397	<1.0e-200	-0.548	9.3e-07	0.48	2.6e-05	-0.526	5.7e-06	0.44	0.00021
Adrenal Gland	Non-neural	-0.401	<1.0e-200	0.89	-0.254	<1.0e-200	-0.44	<1.0e-200	-0.396	<1.0e-200	-0.561	4.5e-07	0.533	2e-06	-0.533	4.1e-06	0.462	9.3e-05
Breast - Mammary Tissue	Non-neural	-0.4	<1.0e-200	0.885	-0.241	<1.0e-200	-0.447	<1.0e-200	-0.395	<1.0e-200	-0.498	1.1e-05	0.49	1.6e-05	-0.471	6.7e-05	0.415	0.00052
Fallopian Tube	Non-neural	-0.398	<1.0e-200	0.882	-0.243	<1.0e-200	-0.443	<1.0e-200	-0.394	<1.0e-200	-0.51	6.5e-06	0.479	2.7e-05	-0.48	4.5e-05	0.438	0.00023
Adipose - Visceral (Omentum)	Non-neural	-0.395	<1.0e-200	0.881	-0.243	<1.0e-200	-0.44	<1.0e-200	-0.391	<1.0e-200	-0.508	7.1e-06	0.492	1.5e-05	-0.482	4.2e-05	0.394	0.0011
Skin - Sun Exposed (Lower leg)	Non-neural	-0.394	<1.0e-200	0.87	-0.219	6.3e-168	-0.439	<1.0e-200	-0.389	<1.0e-200	-0.516	4.9e-06	0.495	1.3e-05	-0.491	2.8e-05	0.463	8.9e-05
Thyroid	Non-neural	-0.392	<1.0e-200	0.884	-0.236	1.6e-194	-0.437	<1.0e-200	-0.388	<1.0e-200	-0.523	3.5e-06	0.516	4.8e-06	-0.493	2.6e-05	0.454	0.00013
Skin - Not Sun Exposed (Suprapubic)	Non-neural	-0.39	<1.0e-200	0.867	-0.218	1.0e-166	-0.436	<1.0e-200	-0.385	<1.0e-200	-0.52	3.9e-06	0.526	2.9e-06	-0.496	2.3e-05	0.504	1.6e-05
Stomach	Non-neural	-0.383	<1.0e-200	0.882	-0.238	5.3e-198	-0.425	<1.0e-200	-0.377	<1.0e-200	-0.455	7.5e-05	0.501	1e-05	-0.435	0.00026	0.553	1.5e-06
Colon - Transverse	Non-neural	-0.382	<1.0e-200	0.879	-0.234	9.0e-192	-0.423	<1.0e-200	-0.377	<1.0e-200	-0.499	1.1e-05	0.511	6.1e-06	-0.476	5.3e-05	0.456	0.00012
Pancreas	Non-neural	-0.38	<1.0e-200	0.876	-0.23	5.1e-186	-0.422	<1.0e-200	-0.375	<1.0e-200	-0.417	0.00033	0.467	4.6e-05	-0.396	0.00099	0.394	0.001
Esophagus - Mucosa	Non-neural	-0.377	<1.0e-200	0.864	-0.227	9.8e-180	-0.424	<1.0e-200	-0.372	<1.0e-200	-0.523	3.4e-06	0.473	3.5e-05	-0.502	1.7e-05	0.425	0.00038
Minor Salivary Gland	Non-neural	-0.375	<1.0e-200	0.867	-0.232	6.5e-188	-0.421	<1.0e-200	-0.37	<1.0e-200	-0.578	1.6e-07	0.492	1.5e-05	-0.555	1.3e-06	0.445	0.00018
Kidney - Cortex	Non-neural	-0.373	<1.0e-200	0.884	-0.22	2.4e-169	-0.415	<1.0e-200	-0.366	<1.0e-200	-0.494	1.4e-05	0.497	1.2e-05	-0.472	6.4e-05	0.45	0.00015
Lung	Non-neural	-0.364	<1.0e-200	0.87	-0.226	4.7e-178	-0.41	<1.0e-200	-0.359	<1.0e-200	-0.482	2.4e-05	0.442	0.00013	-0.458	0.00011	0.392	0.0011
Small Intestine - Terminal Ileum	Non-neural	-0.348	<1.0e-200	0.865	-0.221	1.2e-170	-0.392	<1.0e-200	-0.343	<1.0e-200	-0.544	1.1e-06	0.491	1.6e-05	-0.523	6.5e-06	0.464	8.8e-05
Cells - EBV-transformed lymphocytes	Non-neural	-0.335	<1.0e-200	0.819	-0.24	<1.0e-200	-0.382	<1.0e-200	-0.333	<1.0e-200	-0.587	9.1e-08	0.528	2.6e-06	-0.575	4.4e-07	0.5	1.9e-05
Spleen	Non-neural	-0.319	<1.0e-200	0.853	-0.217	2.9e-165	-0.36	<1.0e-200	-0.315	<1.0e-200	-0.523	3.4e-06	0.515	5e-06	-0.488	3.3e-05	0.458	0.00011
Liver	Non-neural	-0.318	<1.0e-200	0.85	-0.201	5.0e-141	-0.364	<1.0e-200	-0.313	<1.0e-200	-0.193	0.11	0.175	0.15	-0.162	0.19	0.163	0.19
Whole Blood	Non-neural	-0.301	<1.0e-200	0.81	-0.202	3.7e-143	-0.34	<1.0e-200	-0.301	<1.0e-200	-0.487	1.9e-05	0.509	6.9e-06	-0.461	9.9e-05	0.449	0.00016
Testis	Non-neural	-0.279	<1.0e-200	0.788	-0.191	8.0e-128	-0.309	<1.0e-200	-0.272	<1.0e-200	-0.447	0.0001	0.562	4.2e-07	-0.425	0.00038	0.452	0.00014

## Sheet: M.musculus
Tissue	Class	ER	ER p-value	Similarity to the tissue with the strongest ER	ER without brain-specific genes	ER without brain-specific genes p-value	ER by equal number of expressed genes	ER by equal number of expressed genes p-value
Brain	Neural	-0.512	<1.0e-200	1	-0.51	<1.0e-200	-0.511	<1.0e-200
Quadriceps	Non-neural	-0.357	<1.0e-200	0.852	-0.423	<1.0e-200	-0.355	<1.0e-200
Heart	Non-neural	-0.332	<1.0e-200	0.849	-0.405	<1.0e-200	-0.331	<1.0e-200
Esophagus	Non-neural	-0.331	<1.0e-200	0.864	-0.399	<1.0e-200	-0.329	<1.0e-200
Stomach	Non-neural	-0.33	<1.0e-200	0.861	-0.39	<1.0e-200	-0.328	<1.0e-200
Colon	Non-neural	-0.311	<1.0e-200	0.849	-0.371	<1.0e-200	-0.309	<1.0e-200
Kidney	Non-neural	-0.31	<1.0e-200	0.843	-0.374	<1.0e-200	-0.308	<1.0e-200
Thymus	Non-neural	-0.302	<1.0e-200	0.832	-0.374	<1.0e-200	-0.3	<1.0e-200
Ileum	Non-neural	-0.29	<1.0e-200	0.836	-0.349	<1.0e-200	-0.288	<1.0e-200
Pancreas	Non-neural	-0.288	<1.0e-200	0.808	-0.343	<1.0e-200	-0.288	<1.0e-200
Jejunum	Non-neural	-0.275	<1.0e-200	0.832	-0.333	<1.0e-200	-0.273	<1.0e-200
Duodenum	Non-neural	-0.269	<1.0e-200	0.83	-0.326	<1.0e-200	-0.266	<1.0e-200
Liver	Non-neural	-0.244	<1.0e-200	0.796	-0.3	<1.0e-200	-0.243	<1.0e-200

## Sheet: D.melanogaster
Tissue	Class	ER	ER p-value	Similarity to the tissue with the strongest ER	ER without brain-specific genes	ER without brain-specific genes p-value	ER by equal number of expressed genes	ER by equal number of expressed genes p-value
CNS	Neural	-0.456	<1.0e-200	1	-0.465	<1.0e-200	-0.453	<1.0e-200
Carcass	Non-neural	-0.411	<1.0e-200	0.806	-0.447	<1.0e-200	-0.407	<1.0e-200
Trachea	Non-neural	-0.398	<1.0e-200	0.794	-0.453	<1.0e-200	-0.393	<1.0e-200
Hindgut	Non-neural	-0.388	<1.0e-200	0.756	-0.447	<1.0e-200	-0.385	<1.0e-200
Salivary gland	Non-neural	-0.372	<1.0e-200	0.81	-0.419	<1.0e-200	-0.366	<1.0e-200
Midgut	Non-neural	-0.356	<1.0e-200	0.701	-0.404	<1.0e-200	-0.352	<1.0e-200
Malpighian Tubules	Non-neural	-0.354	<1.0e-200	0.729	-0.407	<1.0e-200	-0.354	<1.0e-200
Garland cells	Non-neural	-0.353	<1.0e-200	0.734	-0.4	<1.0e-200	-0.35	<1.0e-200
Fat body	Non-neural	-0.285	<1.0e-200	0.693	-0.339	<1.0e-200	-0.282	<1.0e-200

## Sheet: C.elegans
Tissue	Class	ER	ER p-value	Similarity to the tissue with the strongest ER	ER without brain-specific genes	ER without brain-specific genes p-value	ER by equal number of expressed genes	ER by equal number of expressed genes p-value
A-class neurons	Neural	-0.403	<1.0e-200	1	-0.392	1.1e-177	-0.403	<1.0e-200
Glut. receptor neurons	Neural	-0.396	<1.0e-200	0.952	-0.389	4.5e-175	-0.396	<1.0e-200
Excretory cells	Non-neural	-0.363	7.5e-168	0.945	-0.386	7.6e-172	-0.363	7.5e-168
GABA neurons	Neural	-0.362	4.2e-166	0.967	-0.373	7.4e-160	-0.362	4.2e-166
Coelomocytes	Non-neural	-0.346	1.9e-151	0.932	-0.372	5.6e-159	-0.346	1.9e-151
Intestine	Non-neural	-0.338	7.3e-144	0.924	-0.368	1.1e-155	-0.338	7.3e-144
Body muscle	Non-neural	-0.335	1.0e-141	0.927	-0.354	1e-142	-0.335	1.0e-141

## Sheet: A.thaliana
Tissue	Organ	Senescence	ER	ER p-value	Expression of division marker genes	Expression of elongation marker genes	Expression of differentiation marker genes	Order on hierarchical tree of tissues	Normalized expression of growth markers	ER without fast-growth-specific genes	ER without fast-growth-specific genes p-value	ER by equal number of expressed genes	ER by equal number of expressed genes p-value	ER (by enzymes with Kcat_norm)	ER p-value (by enzymes with Kcat_norm)	EK (by Kcat_norm)	EK p-value (by Kcat_norm)	ER (by enzymes with Kcat/Km_norm)	ER p-value (by enzymes with Kcat/Km_norm)	EK (by Kcat/Km_norm)	EK p-value (by Kcat/Km_norm)
SD.g3	Germination	No	-0.54241	<1.0e-200	1.12626	1.25971	1.08016	2	0.77024	-0.54056	<1.0e-200	-0.53696	<1.0e-200	-0.58366	5e-05	0.37138	0.015	-0.57105	0.00015	0.30223	0.061
SD.g2	Germination	No	-0.53544	<1.0e-200	1.30108	1.24765	0.78115	1	0.75275	-0.53058	<1.0e-200	-0.53125	<1.0e-200	-0.51854	0.00043	0.42172	0.0054	-0.4812	0.0019	0.26094	0.11
S.M	Meristem	No	-0.5294	<1.0e-200	1.44841	1.04151	0.69174	52	0.45389	-0.52357	<1.0e-200	-0.52647	<1.0e-200	-0.47978	0.0013	0.50411	0.00066	-0.43846	0.0052	0.41579	0.0085
F.FM.ad	Flower	No	-0.52426	<1.0e-200	1.04339	1.29439	0.75865	11	0.82052	-0.52148	<1.0e-200	-0.52177	<1.0e-200	-0.49429	0.00088	0.42404	0.0051	-0.42802	0.0066	0.30877	0.056
F4	Flower	No	-0.52359	<1.0e-200	1.225	1.09955	0.82843	7	0.53803	-0.51916	<1.0e-200	-0.52026	<1.0e-200	-0.45233	0.0026	0.4047	0.0079	-0.41956	0.0078	0.33595	0.037
F5	Flower	No	-0.5211	<1.0e-200	1.24787	1.06651	0.80021	22	0.49014	-0.51613	<1.0e-200	-0.51858	<1.0e-200	-0.47897	0.0013	0.41611	0.0061	-0.4417	0.0049	0.36053	0.024
IN	Stem	No	-0.52086	<1.0e-200	1.08465	1.09281	0.94732	40	0.52827	-0.5167	<1.0e-200	-0.51792	<1.0e-200	-0.51181	0.00053	0.36613	0.017	-0.49972	0.0012	0.30082	0.063
S.C	Leaf	No	-0.51829	<1.0e-200	1.28652	1.01455	0.82919	46	0.4148	-0.51595	<1.0e-200	-0.51467	<1.0e-200	-0.35801	0.02	0.30316	0.051	-0.31388	0.052	0.21054	0.2
F6-8	Flower	No	-0.51683	<1.0e-200	1.27659	1.04639	0.79322	21	0.46097	-0.51174	<1.0e-200	-0.51423	<1.0e-200	-0.5153	0.00048	0.45381	0.0025	-0.49284	0.0014	0.40326	0.011
F1	Flower	No	-0.51649	<1.0e-200	1.24751	1.02774	0.94909	9	0.43393	-0.51509	<1.0e-200	-0.51192	<1.0e-200	-0.21951	0.16	0.17066	0.28	-0.19433	0.24	0.0751	0.65
STI	Flower	No	-0.51376	<1.0e-200	1.15057	1.02941	0.74028	12	0.43634	-0.50786	<1.0e-200	-0.51172	<1.0e-200	-0.55401	0.00014	0.47267	0.0016	-0.49271	0.0014	0.39899	0.012
L.LAM.y	Leaf	No	-0.51375	<1.0e-200	1.36362	0.97531	0.70745	45	0.35791	-0.50864	<1.0e-200	-0.51135	<1.0e-200	-0.36235	0.018	0.38246	0.012	-0.33165	0.039	0.33246	0.039
F3	Flower	No	-0.51354	<1.0e-200	1.20811	1.14983	0.8681	6	0.61094	-0.50988	<1.0e-200	-0.50972	<1.0e-200	-0.35613	0.021	0.27479	0.078	-0.30972	0.055	0.19109	0.24
L.PET.i1	Leaf	No	-0.51326	<1.0e-200	1.32747	1.04542	0.72078	51	0.45956	-0.5071	<1.0e-200	-0.51123	<1.0e-200	-0.4216	0.0054	0.44698	0.003	-0.37713	0.018	0.367	0.022
F9-11	Flower	No	-0.51295	<1.0e-200	1.31838	1.04886	0.7936	25	0.46455	-0.50689	<1.0e-200	-0.51044	<1.0e-200	-0.40151	0.0084	0.43702	0.0038	-0.39312	0.013	0.36073	0.024
PED	Stem	No	-0.51272	<1.0e-200	1.33105	1.00585	0.75269	49	0.40219	-0.50804	<1.0e-200	-0.50956	<1.0e-200	-0.42484	0.005	0.49001	0.00099	-0.38887	0.014	0.40688	0.01
L.PET.y	Leaf	No	-0.51188	<1.0e-200	1.40388	1.00161	0.65071	50	0.39604	-0.50517	<1.0e-200	-0.50979	<1.0e-200	-0.41852	0.0058	0.46392	0.002	-0.36397	0.023	0.36761	0.021
F.PT.ad	Flower	No	-0.51149	<1.0e-200	1.00654	1.25333	0.77223	10	0.76099	-0.50954	<1.0e-200	-0.50852	<1.0e-200	-0.39303	0.01	0.39418	0.0098	-0.34285	0.033	0.28373	0.08
F2	Flower	No	-0.51137	<1.0e-200	1.22384	1.10414	0.90282	8	0.54469	-0.50949	<1.0e-200	-0.50693	<1.0e-200	-0.24901	0.11	0.21385	0.17	-0.21903	0.18	0.117	0.48
SL8	Seed	No	-0.51106	<1.0e-200	1.15276	1.07388	0.87593	15	0.50083	-0.50387	<1.0e-200	-0.50727	<1.0e-200	-0.42857	0.0046	0.34529	0.025	-0.38826	0.015	0.28421	0.08
L.PET.i2	Leaf	No	-0.51101	<1.0e-200	1.1604	1.03769	0.85808	43	0.44835	-0.50623	<1.0e-200	-0.50755	<1.0e-200	-0.43797	0.0037	0.45574	0.0024	-0.37733	0.018	0.32389	0.044
L.LAM.i1	Leaf	No	-0.51073	<1.0e-200	1.32295	0.98067	0.75515	44	0.36568	-0.50645	<1.0e-200	-0.50749	<1.0e-200	-0.33532	0.03	0.3376	0.029	-0.29303	0.07	0.28989	0.073
SL2	Seed	No	-0.5106	<1.0e-200	1.19167	0.98787	0.90989	20	0.37613	-0.50533	<1.0e-200	-0.50707	<1.0e-200	-0.39276	0.01	0.18241	0.25	-0.37105	0.02	0.16761	0.31
SL4	Seed	No	-0.50961	<1.0e-200	1.16112	1.01437	0.94677	17	0.41453	-0.50378	<1.0e-200	-0.50573	<1.0e-200	-0.43345	0.0041	0.20802	0.19	-0.41318	0.0089	0.19475	0.23
L.VN.i2	Leaf	No	-0.50841	<1.0e-200	1.16411	0.99591	0.86063	42	0.38777	-0.50342	<1.0e-200	-0.50571	<1.0e-200	-0.39731	0.0092	0.409	0.0072	-0.33959	0.034	0.29475	0.069
R.A	Root	No	-0.50805	<1.0e-200	1.22968	1.41819	1.0079	4	1	-0.51998	<1.0e-200	-0.5026	<1.0e-200	-0.59733	3e-05	0.43259	0.0042	-0.5537	0.00026	0.37261	0.019
M2	Meristem	No	-0.50771	<1.0e-200	1.39293	0.94782	0.71351	54	0.31805	-0.50318	<1.0e-200	-0.50589	<1.0e-200	-0.44478	0.0032	0.48126	0.0013	-0.37854	0.017	0.35628	0.026
F.SP.y	Leaf	No	-0.5064	<1.0e-200	1.2216	1.01473	0.80548	47	0.41507	-0.50306	<1.0e-200	-0.50396	<1.0e-200	-0.37727	0.014	0.42673	0.0048	-0.35262	0.028	0.38309	0.016
L.LAM.i2	Leaf	No	-0.50629	<1.0e-200	1.19318	0.96384	0.85479	41	0.34128	-0.50179	<1.0e-200	-0.50435	<1.0e-200	-0.30411	0.05	0.32681	0.035	-0.24615	0.13	0.22186	0.17
AX	Stem	No	-0.50542	<1.0e-200	1.3921	0.97875	0.672	48	0.3629	-0.49894	<1.0e-200	-0.50304	<1.0e-200	-0.45306	0.0026	0.54846	0.00017	-0.40255	0.011	0.45083	0.004
S.R	Root	No	-0.5037	<1.0e-200	1.24273	1.36956	1.02884	3	0.9295	-0.51653	<1.0e-200	-0.49814	<1.0e-200	-0.61284	1.6e-05	0.45128	0.0027	-0.57065	0.00015	0.3998	0.012
POD7	Seed	No	-0.50369	<1.0e-200	1.05505	1.07904	0.91548	14	0.5083	-0.49833	<1.0e-200	-0.50025	<1.0e-200	-0.43296	0.0042	0.29011	0.062	-0.40468	0.011	0.24495	0.13
SL6	Seed	No	-0.50318	<1.0e-200	1.12334	1.05405	0.94344	16	0.47206	-0.49639	<1.0e-200	-0.49976	<1.0e-200	-0.44381	0.0032	0.23046	0.14	-0.41316	0.0089	0.20385	0.21
M3	Meristem	No	-0.50313	<1.0e-200	1.39793	0.93714	0.68964	53	0.30257	-0.49937	<1.0e-200	-0.50149	<1.0e-200	-0.44431	0.0032	0.48784	0.001	-0.37492	0.019	0.35346	0.027
POD1	Seed	No	-0.50301	<1.0e-200	1.06564	0.95315	0.94888	19	0.32579	-0.49972	<1.0e-200	-0.49975	<1.0e-200	-0.36034	0.019	0.17366	0.27	-0.3415	0.033	0.14656	0.37
S.H	Stem	No	-0.50281	<1.0e-200	1.07489	1.02292	0.97454	39	0.42693	-0.50162	<1.0e-200	-0.49978	<1.0e-200	-0.42365	0.0052	0.35373	0.022	-0.38919	0.014	0.22562	0.17
POD3	Seed	No	-0.50152	<1.0e-200	1.0621	0.99228	0.93715	18	0.38252	-0.49662	<1.0e-200	-0.4983	<1.0e-200	-0.41982	0.0056	0.2038	0.2	-0.40486	0.011	0.18927	0.25
POD.y6-7	Flower	No	-0.50145	<1.0e-200	1.33418	0.97133	0.72399	24	0.35214	-0.4983	<1.0e-200	-0.49726	<1.0e-200	-0.28904	0.063	0.37292	0.015	-0.25121	0.12	0.26964	0.097
F.CA.ad	Flower	No	-0.50118	<1.0e-200	1.33569	1.02363	0.74662	23	0.42797	-0.4972	<1.0e-200	-0.49703	<1.0e-200	-0.29853	0.055	0.41637	0.0061	-0.24687	0.13	0.31327	0.052
M5	Meristem	No	-0.50084	<1.0e-200	1.41369	0.94402	0.63619	60	0.31255	-0.49769	<1.0e-200	-0.50009	<1.0e-200	-0.44245	0.0033	0.49538	0.00085	-0.37907	0.017	0.38362	0.016
M1	Meristem	No	-0.50059	<1.0e-200	1.40879	0.939	0.69812	55	0.30528	-0.4964	<1.0e-200	-0.50059	<1.0e-200	-0.46149	0.0021	0.47731	0.0014	-0.40002	0.012	0.3489	0.029
SD1	Seed	No	-0.50031	<1.0e-200	1.40281	0.8987	0.69822	32	0.24684	-0.4959	<1.0e-200	-0.49668	<1.0e-200	-0.38449	0.012	0.26766	0.087	-0.34352	0.032	0.15425	0.35
POD5	Seed	No	-0.50002	<1.0e-200	1.0374	1.05256	0.94935	13	0.46991	-0.49502	<1.0e-200	-0.4964	<1.0e-200	-0.4263	0.0049	0.21215	0.18	-0.40547	0.01	0.19534	0.23
F15-18	Flower	No	-0.49928	<1.0e-200	1.34301	0.98898	0.74207	27	0.37772	-0.49227	<1.0e-200	-0.49743	<1.0e-200	-0.50492	0.00065	0.45673	0.0024	-0.49132	0.0015	0.40761	0.01
M10	Meristem	No	-0.49731	<1.0e-200	1.38915	0.96667	0.62246	64	0.34539	-0.49451	<1.0e-200	-0.49387	<1.0e-200	-0.44631	0.0031	0.51076	0.00055	-0.39583	0.013	0.41871	0.008
M6	Meristem	No	-0.49729	<1.0e-200	1.40425	0.92605	0.66001	57	0.28649	-0.49333	<1.0e-200	-0.49444	<1.0e-200	-0.41625	0.0061	0.49779	0.0008	-0.34879	0.03	0.36296	0.023
M9	Meristem	No	-0.49723	<1.0e-200	1.40959	0.96978	0.59447	63	0.34989	-0.49429	<1.0e-200	-0.49325	<1.0e-200	-0.44594	0.0031	0.51226	0.00052	-0.39314	0.013	0.42391	0.0072
F.SP.ad	Leaf	No	-0.49647	<1.0e-200	0.993	0.93915	0.96676	65	0.30548	-0.49564	<1.0e-200	-0.49269	<1.0e-200	-0.194	0.22	0.13614	0.39	-0.16195	0.32	0.0499	0.76
F19+	Flower	No	-0.49542	<1.0e-200	1.38619	0.9797	0.68758	62	0.36428	-0.49129	<1.0e-200	-0.49154	<1.0e-200	-0.46098	0.0021	0.52818	0.00032	-0.42854	0.0065	0.45385	0.0037
SD.y2	Seed	No	-0.4927	<1.0e-200	1.30229	0.97192	0.67833	34	0.35299	-0.4881	<1.0e-200	-0.48975	<1.0e-200	-0.33444	0.03	0.36241	0.018	-0.2813	0.083	0.31208	0.053
SD.g1	Seed	No	-0.49152	<1.0e-200	1.39866	0.9191	0.59232	74	0.27642	-0.49476	<1.0e-200	-0.48855	<1.0e-200	-0.39909	0.0088	0.44716	0.003	-0.35042	0.029	0.29536	0.068
SD7	Seed	No	-0.49152	<1.0e-200	1.22571	0.94985	0.79707	31	0.32099	-0.48614	<1.0e-200	-0.48733	<1.0e-200	-0.3806	0.013	0.30031	0.053	-0.34049	0.034	0.23907	0.14
SD.y1	Seed	No	-0.49127	<1.0e-200	1.2919	0.96138	0.67348	33	0.33771	-0.48698	<1.0e-200	-0.48866	<1.0e-200	-0.34738	0.024	0.373	0.015	-0.29615	0.067	0.31883	0.048
SD3	Seed	No	-0.49125	<1.0e-200	1.2807	0.91874	0.76443	30	0.27589	-0.48806	<1.0e-200	-0.48852	<1.0e-200	-0.39652	0.0093	0.20576	0.19	-0.36127	0.024	0.1569	0.34
M7	Meristem	No	-0.49108	<1.0e-200	1.42384	0.91176	0.63074	56	0.26577	-0.48825	<1.0e-200	-0.48867	<1.0e-200	-0.42589	0.0049	0.50792	0.0006	-0.37052	0.02	0.39218	0.014
SD.y4	Seed	No	-0.4906	<1.0e-200	1.35773	0.96708	0.69176	38	0.34598	-0.48848	<1.0e-200	-0.48587	<1.0e-200	-0.25218	0.11	0.30891	0.047	-0.20355	0.21	0.26196	0.11
M8	Meristem	No	-0.49058	<1.0e-200	1.4143	0.93426	0.59802	59	0.2984	-0.48816	<1.0e-200	-0.48769	<1.0e-200	-0.43295	0.0042	0.50987	0.00056	-0.37611	0.018	0.40445	0.011
M4	Meristem	No	-0.49031	<1.0e-200	1.45035	0.9049	0.61975	58	0.25583	-0.48741	<1.0e-200	-0.48839	<1.0e-200	-0.44137	0.0034	0.51813	0.00044	-0.38259	0.016	0.417	0.0083
R	Root	No	-0.48907	<1.0e-200	1.22566	1.25307	1.14388	5	0.76061	-0.50591	<1.0e-200	-0.48318	<1.0e-200	-0.56683	9.1e-05	0.41021	0.007	-0.54902	0.0003	0.39395	0.013
SD.y5	Seed	No	-0.48857	<1.0e-200	1.35404	0.97311	0.69004	36	0.35472	-0.48692	<1.0e-200	-0.48534	<1.0e-200	-0.22592	0.15	0.30511	0.049	-0.18503	0.26	0.25649	0.11
SD.y3	Seed	No	-0.4873	<1.0e-200	1.34103	0.9664	0.67071	37	0.345	-0.48335	<1.0e-200	-0.48393	<1.0e-200	-0.302	0.052	0.33143	0.032	-0.2496	0.13	0.29717	0.066
SD5	Seed	No	-0.48594	<1.0e-200	1.32719	0.89106	0.7495	29	0.23576	-0.48004	<1.0e-200	-0.48247	<1.0e-200	-0.4182	0.0059	0.31457	0.042	-0.37429	0.019	0.23704	0.15
OV.y6-7	Seed	No	-0.48396	<1.0e-200	1.35336	0.96951	0.66401	35	0.3495	-0.48201	<1.0e-200	-0.48037	<1.0e-200	-0.25032	0.11	0.3381	0.029	-0.20903	0.2	0.30013	0.063
F12-14	Flower	No	-0.48221	<1.0e-200	1.31094	0.99481	0.78164	26	0.38619	-0.47465	<1.0e-200	-0.47858	<1.0e-200	-0.42095	0.0055	0.38183	0.013	-0.41781	0.0081	0.33644	0.036
F.CA.y	Flower	No	-0.48048	<1.0e-200	1.39015	0.96186	0.61593	61	0.33841	-0.4791	<1.0e-200	-0.47816	<1.0e-200	-0.46094	0.0021	0.533	0.00028	-0.43436	0.0057	0.45511	0.0036
L.PET.lg	Leaf	Yes	-0.47817	<1.0e-200	1.06102	0.84517	1.00196	67	0.16923	-0.47871	<1.0e-200	-0.47391	<1.0e-200	-0.31983	0.039	0.32794	0.034	-0.26194	0.11	0.18158	0.27
L.lg	Leaf	Yes	-0.4771	<1.0e-200	1.02187	0.82061	0.99381	69	0.13363	-0.47909	<1.0e-200	-0.47223	<1.0e-200	-0.18081	0.25	0.17547	0.27	-0.12796	0.44	0.02774	0.87
L.VN.lg	Leaf	Yes	-0.47086	<1.0e-200	1.02315	0.835	0.98979	66	0.15449	-0.47281	<1.0e-200	-0.46659	<1.0e-200	-0.25306	0.11	0.25153	0.11	-0.20263	0.22	0.10729	0.52
F.AN.y	Anther	No	-0.46878	<1.0e-200	1.28737	0.93288	0.7695	28	0.2964	-0.46149	<1.0e-200	-0.46559	<1.0e-200	-0.2986	0.055	0.24699	0.11	-0.30121	0.062	0.16093	0.33
L.LAM.lg	Leaf	Yes	-0.46681	<1.0e-200	0.99804	0.78999	0.95177	68	0.08924	-0.46848	<1.0e-200	-0.46251	<1.0e-200	-0.19796	0.21	0.19335	0.22	-0.13846	0.4	0.04818	0.77
POD.sn1	Seed	Yes	-0.4632	<1.0e-200	0.82369	0.74489	1.07945	73	0.02385	-0.47315	<1.0e-200	-0.45813	<1.0e-200	-0.21044	0.18	0.11337	0.47	-0.18543	0.26	-0.00951	0.95
IN.sn	Stem	Yes	-0.45799	<1.0e-200	1.0058	0.72844	1.08327	72	0	-0.46625	<1.0e-200	-0.45335	<1.0e-200	-0.30719	0.048	0.29699	0.056	-0.2666	0.1	0.17085	0.3
L.VN.sn	Leaf	Yes	-0.45559	<1.0e-200	0.97037	0.79792	1.15966	71	0.10072	-0.46485	<1.0e-200	-0.44851	<1.0e-200	-0.36245	0.018	0.18127	0.25	-0.32854	0.041	0.04211	0.8
L.PET.sn	Leaf	Yes	-0.4522	<1.0e-200	0.94211	0.75396	1.22001	70	0.03699	-0.46182	<1.0e-200	-0.4464	<1.0e-200	-0.38968	0.011	0.24586	0.12	-0.3668	0.022	0.13138	0.43
SL.sn2	Seed	Yes	-0.44671	<1.0e-200	1.12002	0.86375	0.9005	75	0.19616	-0.46185	<1.0e-200	-0.44269	<1.0e-200	-0.28552	0.067	0.20708	0.19	-0.25916	0.11	0.0411	0.8
SD.sn1	Seed	Yes	-0.43284	<1.0e-200	1.2009	0.78474	0.72412	77	0.08162	-0.44812	<1.0e-200	-0.43003	<1.0e-200	-0.40655	0.0075	0.48047	0.0013	-0.3814	0.017	0.38727	0.015
F.AN	Anther	No	-0.42417	<1.0e-200	0.84455	0.95484	1.05172	79	0.32823	-0.43505	<1.0e-200	-0.42057	<1.0e-200	-0.27899	0.074	0.12925	0.41	-0.27227	0.094	0.08866	0.59
F.AN.ad	Anther	No	-0.41494	<1.0e-200	0.79937	1.07149	0.93004	78	0.49735	-0.42224	<1.0e-200	-0.41266	<1.0e-200	-0.35194	0.022	0.15941	0.31	-0.33667	0.036	0.15093	0.36
SD.d	Seed	Yes	-0.39735	<1.0e-200	1.104	0.74558	0.729	76	0.02484	-0.41539	<1.0e-200	-0.39382	<1.0e-200	-0.43198	0.0043	0.50861	0.00058	-0.42692	0.0067	0.45913	0.0033

## Sheet: Z.mays
Tissue	Organ	Senescence	ER	ER p-value	Expression of division marker genes	Expression of elongation marker genes	Expression of differentiation marker genes	Order on hierarchical tree of tissues	Normalized expression of growth markers	ER without fast-growth-specific genes	ER without fast-growth-specific genes p-value	ER by equal number of expressed genes	ER by equal number of expressed genes p-value
6 days after sowing, coleoptile	Leaf	No	-0.45871	<1.0e-200	1.20729	1.0898	0.82568	18	0.92038	-0.4538	<1.0e-200	-0.45661	<1.0e-200
LP.13 thirteen leaves visible stage, above ground node 6 of brace root	Root	No	-0.45214	<1.0e-200	1.07611	1.03726	0.93192	12	0.77379	-0.44889	<1.0e-200	-0.44925	<1.0e-200
LP.05 five leaves visible stage, bottom of transition leaf	Leaf	No	-0.4452	<1.0e-200	1.17629	1.07786	0.86833	10	0.88705	-0.43972	<1.0e-200	-0.44335	<1.0e-200
whole plant flowering stage, silks	Flower	No	-0.44505	<1.0e-200	1.04499	1.05204	0.85471	7	0.81505	-0.44193	<1.0e-200	-0.44231	<1.0e-200
LP.01 one leaf visible stage, shoot apical meristem	Meristem	No	-0.4443	<1.0e-200	1.23672	1.01802	0.81117	17	0.72011	-0.44066	<1.0e-200	-0.44257	<1.0e-200
4 days after pollination, seed	Seed	No	-0.44386	<1.0e-200	1.1319	1.05401	0.79819	5	0.82053	-0.43963	<1.0e-200	-0.44087	<1.0e-200
LP.05 five leaves visible stage, first elongated internode	Stem	No	-0.44376	<1.0e-200	1.12667	1.02716	0.84182	14	0.74563	-0.43847	<1.0e-200	-0.44115	<1.0e-200
2 days after pollination, seed	Seed	No	-0.44317	<1.0e-200	1.14903	1.05159	0.78685	4	0.81377	-0.43951	<1.0e-200	-0.44079	<1.0e-200
8 days after pollination, seed	Seed	No	-0.44237	<1.0e-200	1.08733	1.04196	0.84182	2	0.78692	-0.4372	<1.0e-200	-0.44006	<1.0e-200
3 days after sowing, meristematic zone and elongation zone	Root	No	-0.44231	<1.0e-200	1.12317	1.11834	0.72287	43	1	-0.43341	<1.0e-200	-0.44017	<1.0e-200
LP.03 three leaves visible stage, stem and shoot apical meristem	Meristem	No	-0.44201	<1.0e-200	1.17783	1.02296	0.82977	16	0.73391	-0.4378	<1.0e-200	-0.43945	<1.0e-200
6 days after pollination, seed	Seed	No	-0.44085	<1.0e-200	1.08086	1.04704	0.82599	3	0.8011	-0.43563	<1.0e-200	-0.44013	<1.0e-200
7 days after sowing, taproot zone 1	Root	No	-0.4403	<1.0e-200	1.11476	1.10307	0.76182	42	0.95741	-0.4313	<1.0e-200	-0.4392	<1.0e-200
LP.05 five leaves visible stage, shoot tip	Leaf	No	-0.4402	<1.0e-200	1.18792	1.03408	0.74823	13	0.76494	-0.43729	<1.0e-200	-0.43736	<1.0e-200
10 days after pollination, seed	Seed	No	-0.43882	<1.0e-200	1.10782	1.03318	0.87558	1	0.76242	-0.43247	<1.0e-200	-0.43816	<1.0e-200
LP.01 one leaf visible stage, primary root	Root	No	-0.43848	<1.0e-200	1.14186	1.0238	0.83002	15	0.73626	-0.43409	<1.0e-200	-0.4362	<1.0e-200
LP.07 seven leaves visible stage, bottom of transition leaf	Leaf	No	-0.43567	<1.0e-200	1.21801	1.03989	0.73772	9	0.78114	-0.43335	<1.0e-200	-0.43322	<1.0e-200
6 days after sowing, primary root	Root	No	-0.43439	<1.0e-200	1.06459	1.08186	0.93667	47	0.89823	-0.42575	<1.0e-200	-0.43237	<1.0e-200
LP.09 nine leaves visible stage, fourth elongated internode	Stem	No	-0.43348	<1.0e-200	1.22205	1.02136	0.68121	21	0.72943	-0.43331	<1.0e-200	-0.43055	<1.0e-200
whole plant flowering stage, pre-pollination cob	Flower	No	-0.43195	<1.0e-200	1.19248	1.03004	0.73466	6	0.75366	-0.42862	<1.0e-200	-0.42982	<1.0e-200
12 days after pollination, seed	Seed	No	-0.43171	<1.0e-200	1.1737	0.93857	0.77365	33	0.49849	-0.42702	<1.0e-200	-0.4291	<1.0e-200
14 days after pollination, seed	Seed	No	-0.43117	<1.0e-200	1.20554	0.89939	0.73041	32	0.38918	-0.42754	<1.0e-200	-0.43055	<1.0e-200
3 days after sowing, root	Root	No	-0.43107	<1.0e-200	1.03344	1.06302	0.97616	45	0.84567	-0.42276	<1.0e-200	-0.42854	<1.0e-200
LP.07 seven leaves visible stage, node 5 of crown root	Root	No	-0.42905	<1.0e-200	1.05116	1.03632	0.9751	56	0.77117	-0.4227	<1.0e-200	-0.42614	<1.0e-200
7 days after sowing, seminal root	Root	No	-0.42346	<1.0e-200	1.01641	1.07274	1.0012	51	0.87278	-0.41547	<1.0e-200	-0.42177	<1.0e-200
18 days after pollination, seed	Seed	No	-0.42241	<1.0e-200	1.16624	0.88205	0.74494	28	0.3408	-0.4186	<1.0e-200	-0.41985	<1.0e-200
16 days after pollination, seed	Seed	No	-0.42214	<1.0e-200	1.17555	0.85199	0.72675	27	0.25695	-0.41956	<1.0e-200	-0.4188	<1.0e-200
LP.13 thirteen leaves visible stage, node 5 of crown root	Root	No	-0.42108	<1.0e-200	0.99457	1.00496	1.00868	55	0.68368	-0.41591	<1.0e-200	-0.41878	<1.0e-200
18 days after pollination, plant embryo	Seed	No	-0.42043	<1.0e-200	1.28174	1.02887	0.64481	23	0.75038	-0.4161	<1.0e-200	-0.41838	<1.0e-200
LP.18 eighteen leaves visible stage, meiotic tassel	Flower	No	-0.42017	<1.0e-200	1.01019	0.99407	0.97583	8	0.65332	-0.41868	<1.0e-200	-0.41758	<1.0e-200
20 days after pollination, seed	Seed	No	-0.41989	<1.0e-200	1.16484	0.89783	0.74943	30	0.38483	-0.41617	<1.0e-200	-0.4177	<1.0e-200
18 days after pollination, pericarp	Seed	No	-0.41797	<1.0e-200	1.01262	0.98633	0.89673	34	0.63171	-0.41445	<1.0e-200	-0.4165	<1.0e-200
7 days after sowing, taproot zone 3	Root	No	-0.41784	<1.0e-200	1.00538	1.04754	0.99952	52	0.80247	-0.40943	<1.0e-200	-0.41458	<1.0e-200
20 days after pollination, plant embryo	Seed	No	-0.41715	<1.0e-200	1.27956	1.00749	0.62697	25	0.69075	-0.41323	<1.0e-200	-0.41471	<1.0e-200
LP.13 thirteen leaves visible stage, immature tassel	Flower	No	-0.41531	<1.0e-200	1.23895	0.95312	0.65433	20	0.53907	-0.41426	<1.0e-200	-0.41325	<1.0e-200
22 days after pollination, seed	Seed	No	-0.41515	<1.0e-200	1.16997	0.91247	0.76102	29	0.42567	-0.41142	<1.0e-200	-0.41221	<1.0e-200
7 days after sowing, taproot zone 2	Root	No	-0.41398	<1.0e-200	1.07304	0.96193	0.97319	53	0.56364	-0.40878	<1.0e-200	-0.41157	<1.0e-200
12 days after pollination, internode	Stem	No	-0.41341	<1.0e-200	1.02453	0.93145	1.00797	66	0.47861	-0.41675	<1.0e-200	-0.41059	<1.0e-200
24 days after pollination, seed	Seed	No	-0.41307	<1.0e-200	1.16219	0.91887	0.78498	31	0.44351	-0.40983	<1.0e-200	-0.41086	<1.0e-200
24 days after pollination, plant embryo	Seed	No	-0.41248	<1.0e-200	1.22369	1.03772	0.67861	26	0.77509	-0.40692	<1.0e-200	-0.40972	<1.0e-200
22 days after pollination, plant embryo	Seed	No	-0.41184	<1.0e-200	1.25315	1.01675	0.64558	24	0.71659	-0.40792	<1.0e-200	-0.4093	<1.0e-200
12 days after pollination, endosperm	Seed	No	-0.41133	<1.0e-200	1.26619	0.8678	0.62306	37	0.30104	-0.40759	<1.0e-200	-0.40978	<1.0e-200
3 days after sowing, stele	Root	No	-0.4107	<1.0e-200	1.00811	0.94412	0.92044	48	0.51395	-0.40625	<1.0e-200	-0.40742	<1.0e-200
7 days after sowing, root	Root	No	-0.41001	<1.0e-200	0.9946	1.05414	1.05612	50	0.82089	-0.4023	<1.0e-200	-0.40789	<1.0e-200
16 days after pollination, plant embryo	Seed	No	-0.40962	<1.0e-200	1.25049	1.06924	0.66544	22	0.86301	-0.40489	<1.0e-200	-0.40702	<1.0e-200
14 days after pollination, endosperm	Seed	No	-0.40929	<1.0e-200	1.26232	0.77608	0.57181	36	0.04516	-0.40829	<1.0e-200	-0.40744	<1.0e-200
LP.07 seven leaves visible stage, node 4 of crown root	Root	No	-0.40895	<1.0e-200	1.01989	0.98909	1.00782	58	0.63943	-0.40365	<1.0e-200	-0.4075	<1.0e-200
18 days after pollination, endosperm	Seed	No	-0.40727	<1.0e-200	1.21007	0.81448	0.64992	35	0.15229	-0.40587	<1.0e-200	-0.40578	<1.0e-200
pollination, internode	Stem	No	-0.40639	<1.0e-200	1.013	0.94937	1.05924	71	0.5286	-0.40818	<1.0e-200	-0.40261	<1.0e-200
18 days after anthesis, internode	Stem	No	-0.40617	<1.0e-200	1.07777	0.83163	0.9435	63	0.20012	-0.4148	<1.0e-200	-0.40467	<1.0e-200
7 days after sowing, primary root	Root	No	-0.40592	<1.0e-200	0.99243	1.03448	1.06915	49	0.76606	-0.39953	<1.0e-200	-0.4041	<1.0e-200
LP.09 nine leaves visible stage, immature leaves	Leaf	No	-0.40543	<1.0e-200	1.02577	1.10192	1.01643	11	0.95418	-0.40166	<1.0e-200	-0.40171	<1.0e-200
12 days after anthesis, internode	Stem	No	-0.40365	<1.0e-200	1.04748	0.87176	1.00826	61	0.3121	-0.41117	<1.0e-200	-0.4017	<1.0e-200
3 days after sowing, cortical parenchyma of root	Root	No	-0.40231	<1.0e-200	0.92797	0.99799	1.028	46	0.66426	-0.39811	<1.0e-200	-0.40037	<1.0e-200
LP.18 eighteen leaves visible stage, immature cob	Flower	No	-0.40136	<1.0e-200	1.25252	0.94481	0.61676	19	0.51589	-0.40106	<1.0e-200	-0.39819	<1.0e-200
3 days after sowing, differentiation zone of primary root	Root	No	-0.40123	<1.0e-200	0.99523	0.96946	1.05493	44	0.58467	-0.39788	<1.0e-200	-0.39783	<1.0e-200
whole plant flowering stage, anthers	Anther	No	-0.40115	<1.0e-200	0.93274	0.96588	1.02776	59	0.57467	-0.40497	<1.0e-200	-0.39695	<1.0e-200
LP.07 seven leaves visible stage, nodes 1 to 3 of crown root	Root	No	-0.4003	<1.0e-200	1.01244	0.98049	1.00873	57	0.61543	-0.39574	<1.0e-200	-0.39965	<1.0e-200
18 days after pollination, internode	Stem	No	-0.39908	<1.0e-200	1.05001	0.82896	0.95596	62	0.19269	-0.40917	<1.0e-200	-0.39656	<1.0e-200
24 days after anthesis, internode	Stem	No	-0.39756	<1.0e-200	1.04491	0.8304	0.99372	65	0.19672	-0.40848	<1.0e-200	-0.39523	<1.0e-200
16 days after pollination, endosperm	Seed	No	-0.39642	<1.0e-200	1.1734	0.78147	0.65402	38	0.0602	-0.39511	<1.0e-200	-0.39457	<1.0e-200
LP.03 three leaves visible stage, topmost leaf	Leaf	No	-0.39609	<1.0e-200	1.12767	0.98381	1.1143	75	0.62467	-0.39939	<1.0e-200	-0.39512	<1.0e-200
30 days after anthesis, internode	Stem	No	-0.39595	<1.0e-200	1.03093	0.79562	1.00283	67	0.09967	-0.40611	<1.0e-200	-0.39365	<1.0e-200
24 days after pollination, internode	Stem	No	-0.39594	<1.0e-200	1.0398	0.84471	0.98307	60	0.23662	-0.40589	<1.0e-200	-0.39448	<1.0e-200
6 days after anthesis, internode	Stem	No	-0.39522	<1.0e-200	1.02353	0.86241	0.98228	70	0.286	-0.4042	<1.0e-200	-0.39262	<1.0e-200
20 days after pollination, endosperm	Seed	No	-0.39439	<1.0e-200	1.15222	0.78152	0.62913	40	0.06033	-0.39431	<1.0e-200	-0.39439	<1.0e-200
anthesis, internode	Stem	No	-0.39233	<1.0e-200	1.0308	0.90238	1.07753	69	0.39751	-0.40395	<1.0e-200	-0.38967	<1.0e-200
30 days after pollination, internode	Stem	No	-0.39064	<1.0e-200	1.04006	0.8143	0.97915	64	0.15178	-0.40194	<1.0e-200	-0.389	<1.0e-200
6 days after pollination, internode	Stem	No	-0.39019	<1.0e-200	1.04173	0.84508	0.99343	68	0.23767	-0.40304	<1.0e-200	-0.38885	<1.0e-200
22 days after pollination, endosperm	Seed	No	-0.3878	<1.0e-200	1.13746	0.78017	0.63888	39	0.05657	-0.38791	<1.0e-200	-0.38713	<1.0e-200
24 days after pollination, endosperm	Seed	No	-0.38763	<1.0e-200	1.11307	0.75989	0.65192	41	0	-0.38889	<1.0e-200	-0.38749	<1.0e-200
LP.01 one leaf visible stage, leaf	Leaf	No	-0.37434	<1.0e-200	1.06091	0.92665	1.11963	74	0.46523	-0.38494	<1.0e-200	-0.37304	<1.0e-200
24 days after anthesis, leaf	Leaf	No	-0.37328	<1.0e-200	1.01018	0.83025	1.07773	80	0.19628	-0.39514	<1.0e-200	-0.37089	<1.0e-200
LP.09 nine leaves visible stage, thirteenth leaf	Leaf	No	-0.37002	<1.0e-200	1.01798	1.02326	1.13793	77	0.73475	-0.37589	<1.0e-200	-0.36786	<1.0e-200
18 days after anthesis, leaf	Leaf	No	-0.36489	<1.0e-200	1.06543	0.8365	1.03566	82	0.21374	-0.38652	<1.0e-200	-0.36224	<1.0e-200
LP.05 five leaves visible stage, tip of leaf	Leaf	No	-0.36453	<1.0e-200	1.07006	0.79956	1.08731	73	0.11067	-0.38317	<1.0e-200	-0.3609	<1.0e-200
LP.07 seven leaves visible stage, tip of transition leaf	Leaf	No	-0.36366	<1.0e-200	1.11907	0.82238	1.05516	72	0.17432	-0.37985	<1.0e-200	-0.36105	<1.0e-200
7 days after sowing, taproot zone 4	Root	No	-0.36293	<1.0e-200	0.90792	0.94207	1.1255	54	0.50823	-0.36598	<1.0e-200	-0.35954	<1.0e-200
LP.09 nine leaves visible stage, eleventh leaf	Leaf	No	-0.36138	<1.0e-200	0.99898	1.03922	1.19422	76	0.77926	-0.36866	<1.0e-200	-0.35931	<1.0e-200
18 days after pollination, leaf	Leaf	No	-0.35735	<1.0e-200	1.07619	0.83719	1.06305	81	0.21566	-0.37962	<1.0e-200	-0.35555	<1.0e-200
12 days after anthesis, leaf	Leaf	No	-0.35551	<1.0e-200	1.09204	0.81268	1.06039	84	0.14728	-0.37838	<1.0e-200	-0.35225	<1.0e-200
12 days after pollination, leaf	Leaf	No	-0.35478	<1.0e-200	1.10147	0.82171	1.06867	83	0.17246	-0.37727	<1.0e-200	-0.35312	<1.0e-200
anthesis, leaf	Leaf	No	-0.35412	<1.0e-200	1.04268	0.82809	1.03843	86	0.19027	-0.37676	<1.0e-200	-0.35296	<1.0e-200
pollination, leaf	Leaf	No	-0.3535	<1.0e-200	1.03368	0.82874	1.06664	85	0.19206	-0.37552	<1.0e-200	-0.35198	<1.0e-200
24 days after pollination, leaf	Leaf	No	-0.35289	<1.0e-200	1.03391	0.84218	1.11771	79	0.22958	-0.37706	<1.0e-200	-0.35053	<1.0e-200
30 days after pollination, leaf	Leaf	No	-0.35217	<1.0e-200	1.01706	0.8314	1.11541	78	0.19951	-0.37577	<1.0e-200	-0.34992	<1.0e-200
6 days after pollination, leaf	Leaf	No	-0.35148	<1.0e-200	1.0315	0.83181	1.06063	88	0.20064	-0.3739	<1.0e-200	-0.35012	<1.0e-200
6 days after anthesis, leaf	Leaf	No	-0.34459	<1.0e-200	1.02005	0.84835	1.10181	87	0.24679	-0.36695	<1.0e-200	-0.34234	<1.0e-200
30 days after anthesis, leaf	Leaf	No	-0.34128	<1.0e-200	0.8456	0.78099	1.13855	92	0.05886	-0.36087	<1.0e-200	-0.33962	<1.0e-200
whole plant flowering stage, thirteenth leaf	Leaf	No	-0.33666	<1.0e-200	0.9647	0.86333	1.13999	90	0.28857	-0.35706	<1.0e-200	-0.33195	<1.0e-200
LP.09 nine leaves visible stage, eighth leaf	Leaf	No	-0.33581	<1.0e-200	0.97482	0.8874	1.17193	91	0.35572	-0.35619	<1.0e-200	-0.33242	<1.0e-200
whole plant fruit formation stage 30 to 50%, thirteenth leaf	Leaf	No	-0.32053	<1.0e-200	0.98057	0.86335	1.18513	89	0.28863	-0.34283	<1.0e-200	-0.31751	<1.0e-200

## Sheet: G.max
Tissue	Organ	Senescence	ER	ER p-value	Expression of division marker genes	Expression of elongation marker genes	Expression of differentiation marker genes	Order on hierarchical tree of tissues	Normalized expression of growth markers	ER without fast-growth-specific genes	ER without fast-growth-specific genes p-value	ER by equal number of expressed genes	ER by equal number of expressed genes p-value
seed development, week four, pod	Seed	No	-0.3623	<1.0e-200	0.73099	0.83478	0.73665	2	1	-0.3728	<1.0e-200	-0.35889	<1.0e-200
seed development, week three, pod	Seed	No	-0.3532	<1.0e-200	0.78675	0.82933	0.6869	1	0.98589	-0.36347	<1.0e-200	-0.34895	<1.0e-200
seed development, week two, pod and seed	Seed	No	-0.35267	<1.0e-200	0.8699	0.74842	0.65814	6	0.77652	-0.36031	<1.0e-200	-0.34909	<1.0e-200
seed development, week four, pod and seed	Seed	No	-0.35126	<1.0e-200	0.74927	0.80132	0.7231	3	0.91341	-0.36268	<1.0e-200	-0.34776	<1.0e-200
seed development, week three, pod and seed	Seed	No	-0.35087	<1.0e-200	0.80575	0.77022	0.71011	5	0.83292	-0.35933	<1.0e-200	-0.34662	<1.0e-200
seed development, week five, pod	Seed	No	-0.35074	<1.0e-200	0.71716	0.81225	0.78035	4	0.9417	-0.36017	<1.0e-200	-0.34662	<1.0e-200
trefoil, stem	Stem	No	-0.35015	<1.0e-200	0.73333	0.75865	0.79851	11	0.80298	-0.35658	<1.0e-200	-0.34505	<1.0e-200
trefoil, leafbud	Leaf	No	-0.34944	<1.0e-200	0.90846	0.68892	0.67388	9	0.62253	-0.35624	<1.0e-200	-0.34555	<1.0e-200
flower development, shoot meristem	Meristem	No	-0.34567	<1.0e-200	0.85975	0.69611	0.70859	7	0.64114	-0.35242	<1.0e-200	-0.34124	<1.0e-200
seed development, week five, seed	Seed	No	-0.3447	<1.0e-200	0.8476	0.74268	0.63313	18	0.76166	-0.34499	<1.0e-200	-0.34034	<1.0e-200
flower development, flower	Flower	No	-0.34397	<1.0e-200	0.8112	0.76878	0.74024	13	0.82921	-0.35162	<1.0e-200	-0.33913	<1.0e-200
before flowering, flower	Flower	No	-0.33901	<1.0e-200	0.70731	0.82296	0.75737	12	0.96943	-0.34366	<1.0e-200	-0.33337	<1.0e-200
germination, stem	Stem	No	-0.33535	<1.0e-200	0.73811	0.82844	0.82572	10	0.98359	-0.33936	<1.0e-200	-0.33037	<1.0e-200
seed development, week three, seed	Seed	No	-0.33451	<1.0e-200	0.88904	0.72205	0.60187	17	0.70827	-0.33565	<1.0e-200	-0.33096	<1.0e-200
germination, leafbud	Leaf	No	-0.33446	<1.0e-200	0.97315	0.66498	0.63362	8	0.56056	-0.33836	<1.0e-200	-0.3309	<1.0e-200
seed development, eight week, seed	Seed	No	-0.32872	<1.0e-200	0.83063	0.70135	0.63629	20	0.6547	-0.32871	<1.0e-200	-0.32507	<1.0e-200
seed development, six week, seed	Seed	No	-0.32784	<1.0e-200	0.88117	0.71377	0.62811	19	0.68683	-0.32777	<1.0e-200	-0.32332	<1.0e-200
germination, root	Root	No	-0.32603	<1.0e-200	0.73402	0.74634	0.77519	16	0.77112	-0.32599	<1.0e-200	-0.32115	<1.0e-200
florescence, flower	Flower	No	-0.31394	<1.0e-200	0.75797	0.67996	0.79556	14	0.59933	-0.32248	<1.0e-200	-0.30895	<1.0e-200
flower development, leaf	Leaf	No	-0.31296	<1.0e-200	0.72424	0.65535	0.83421	23	0.53565	-0.31972	<1.0e-200	-0.30918	<1.0e-200
trefoil, leaf	Leaf	No	-0.30984	<1.0e-200	0.71317	0.63904	0.84427	22	0.49344	-0.31663	<1.0e-200	-0.30559	<1.0e-200
5 days after flowering, flower	Flower	Yes	-0.29699	<1.0e-200	0.69998	0.66303	0.83971	15	0.55552	-0.30478	<1.0e-200	-0.29159	<1.0e-200
senescence, seed	Seed	Yes	-0.29642	<1.0e-200	0.76528	0.59511	0.56318	21	0.37974	-0.30271	<1.0e-200	-0.29642	<1.0e-200
senescence, leaf	Leaf	Yes	-0.29205	<1.0e-200	0.60644	0.44838	0.80192	25	0	-0.30484	<1.0e-200	-0.288	<1.0e-200
trefoil, cotyledon	Leaf	No	-0.28192	<1.0e-200	0.6296	0.47507	0.84187	24	0.06907	-0.29331	<1.0e-200	-0.27832	<1.0e-200

## Sheet: Mouse brain cells (Zeisel)
Cell type	Class	ER	ER p-value	Expression of synaptic genes
MEINH2	Neurons CNS	-0.49686	<1.0e-200	1.46574
TEINH1	Neurons CNS	-0.49481	<1.0e-200	1.48025
DEGLU5	Neurons CNS	-0.4948	<1.0e-200	1.45494
DEGLU1	Neurons CNS	-0.49461	<1.0e-200	1.49421
TEGLU18	Neurons CNS	-0.4944	<1.0e-200	1.50719
DEINH3	Neurons CNS	-0.49423	<1.0e-200	1.46045
MEGLU1	Neurons CNS	-0.4936	<1.0e-200	1.4619
TEGLU17	Neurons CNS	-0.49234	<1.0e-200	1.52567
DEGLU3	Neurons CNS	-0.49179	<1.0e-200	1.49862
MEGLU6	Neurons CNS	-0.48991	<1.0e-200	1.45678
MEINH3	Neurons CNS	-0.48874	<1.0e-200	1.45429
TEINH17	Neurons CNS	-0.48839	<1.0e-200	1.46368
TEGLU4	Neurons CNS	-0.48747	<1.0e-200	1.52831
TEINH2	Neurons CNS	-0.48694	<1.0e-200	1.47491
TEGLU10	Neurons CNS	-0.48688	<1.0e-200	1.52532
TEGLU22	Neurons CNS	-0.48616	<1.0e-200	1.50506
TEGLU15	Neurons CNS	-0.48565	<1.0e-200	1.47687
MEGLU2	Neurons CNS	-0.48518	<1.0e-200	1.45117
TEGLU8	Neurons CNS	-0.48479	<1.0e-200	1.49584
TEGLU11	Neurons CNS	-0.48456	<1.0e-200	1.50116
TEGLU24	Neurons CNS	-0.48412	<1.0e-200	1.48542
TEGLU23	Neurons CNS	-0.48385	<1.0e-200	1.48935
MEINH4	Neurons CNS	-0.48337	<1.0e-200	1.41798
TEGLU3	Neurons CNS	-0.48317	<1.0e-200	1.48942
TEINH11	Neurons CNS	-0.48287	<1.0e-200	1.44905
MEGLU10	Neurons CNS	-0.48257	<1.0e-200	1.45903
MEGLU5	Neurons CNS	-0.48217	<1.0e-200	1.40509
MEGLU11	Neurons CNS	-0.4821	<1.0e-200	1.43883
MEINH10	Neurons CNS	-0.48209	<1.0e-200	1.41672
DEINH1	Neurons CNS	-0.48133	<1.0e-200	1.41859
HYPEP3	Neurons CNS	-0.48116	<1.0e-200	1.45021
TEINH18	Neurons CNS	-0.48062	<1.0e-200	1.44796
TEINH4	Neurons CNS	-0.48048	<1.0e-200	1.43805
TEGLU7	Neurons CNS	-0.48033	<1.0e-200	1.48677
SCINH2	Neurons CNS	-0.47971	<1.0e-200	1.42726
TEGLU12	Neurons CNS	-0.47971	<1.0e-200	1.4847
MEGLU8	Neurons CNS	-0.4794	<1.0e-200	1.44442
OBINH2	Neurons CNS	-0.47899	<1.0e-200	1.40933
DEGLU2	Neurons CNS	-0.47873	<1.0e-200	1.43846
TEGLU2	Neurons CNS	-0.47847	<1.0e-200	1.46881
DEINH5	Neurons CNS	-0.4784	<1.0e-200	1.42851
TEGLU21	Neurons CNS	-0.47775	<1.0e-200	1.47512
DEINH2	Neurons CNS	-0.4776	<1.0e-200	1.41449
TEINH14	Neurons CNS	-0.47696	<1.0e-200	1.43958
TEINH21	Neurons CNS	-0.4769	<1.0e-200	1.44943
TEGLU6	Neurons CNS	-0.47681	<1.0e-200	1.4648
MEINH5	Neurons CNS	-0.47679	<1.0e-200	1.37457
TEGLU19	Neurons CNS	-0.47668	<1.0e-200	1.45374
TEINH19	Neurons CNS	-0.47662	<1.0e-200	1.46215
TEINH13	Neurons CNS	-0.47617	<1.0e-200	1.41887
MEGLU9	Neurons CNS	-0.47616	<1.0e-200	1.44397
MEINH9	Neurons CNS	-0.47613	<1.0e-200	1.37018
MEGLU3	Neurons CNS	-0.47583	<1.0e-200	1.40992
MSN4	Neurons CNS	-0.47569	<1.0e-200	1.47495
TEGLU9	Neurons CNS	-0.47568	<1.0e-200	1.46346
TEGLU1	Neurons CNS	-0.47531	<1.0e-200	1.44226
HBSER1	Neurons CNS	-0.47511	<1.0e-200	1.40637
OBNBL3	Neurons CNS	-0.47488	<1.0e-200	1.25891
ENT6	Neurons PNS	-0.47483	<1.0e-200	1.35131
TEINH12	Neurons CNS	-0.47454	<1.0e-200	1.41736
DEGLU4	Neurons CNS	-0.47427	<1.0e-200	1.42642
TEINH16	Neurons CNS	-0.47405	<1.0e-200	1.41917
DGGRC1	Neurons CNS	-0.47402	<1.0e-200	1.41302
HBCHO4	Neurons CNS	-0.47397	<1.0e-200	1.42271
TEINH15	Neurons CNS	-0.47393	<1.0e-200	1.43963
TECHO	Neurons CNS	-0.47383	<1.0e-200	1.43953
TEGLU13	Neurons CNS	-0.47383	<1.0e-200	1.43622
MSN3	Neurons CNS	-0.47354	<1.0e-200	1.45971
HBGLU5	Neurons CNS	-0.47349	<1.0e-200	1.41317
MBCHO1	Neurons CNS	-0.47298	<1.0e-200	1.40078
SCGLU2	Neurons CNS	-0.47243	<1.0e-200	1.40395
TEGLU5	Neurons CNS	-0.47188	<1.0e-200	1.42375
TEINH5	Neurons CNS	-0.47185	<1.0e-200	1.4186
ENT2	Neurons PNS	-0.47173	<1.0e-200	1.31986
DECHO1	Neurons CNS	-0.47132	<1.0e-200	1.41871
MEGLU4	Neurons CNS	-0.47081	<1.0e-200	1.40184
MSN5	Neurons CNS	-0.47067	<1.0e-200	1.42453
OBINH1	Neurons CNS	-0.4704	<1.0e-200	1.33684
DGNBL2	Neurons CNS	-0.47038	<1.0e-200	1.30999
ENT3	Neurons PNS	-0.47036	<1.0e-200	1.2959
OBNBL1	Neurons CNS	-0.47015	<1.0e-200	1.3993
DGGRC2	Neurons CNS	-0.47008	<1.0e-200	1.42886
ENT4	Neurons PNS	-0.46982	<1.0e-200	1.30473
OBINH3	Neurons CNS	-0.46974	<1.0e-200	1.36927
MBDOP2	Neurons CNS	-0.46961	<1.0e-200	1.42145
TEINH3	Neurons CNS	-0.4696	<1.0e-200	1.39299
MEGLU7	Neurons CNS	-0.4695	<1.0e-200	1.4064
TEINH10	Neurons CNS	-0.4691	<1.0e-200	1.40967
TEGLU16	Neurons CNS	-0.46906	<1.0e-200	1.43771
MEINH13	Neurons CNS	-0.46877	<1.0e-200	1.39124
ENT8	Neurons PNS	-0.46815	<1.0e-200	1.32323
ENT5	Neurons PNS	-0.46794	<1.0e-200	1.3051
CBINH1	Neurons CNS	-0.46781	<1.0e-200	1.35076
HYPEP1	Neurons CNS	-0.46754	<1.0e-200	1.37062
MSN1	Neurons CNS	-0.46754	<1.0e-200	1.44224
TEGLU20	Neurons CNS	-0.46731	<1.0e-200	1.44234
TEGLU14	Neurons CNS	-0.46663	<1.0e-200	1.43835
TEINH20	Neurons CNS	-0.46639	<1.0e-200	1.39943
MSN6	Neurons CNS	-0.46631	<1.0e-200	1.35614
MSN2	Neurons CNS	-0.46599	<1.0e-200	1.42859
HBSER3	Neurons CNS	-0.46569	<1.0e-200	1.38619
CBGRC	Neurons CNS	-0.46494	<1.0e-200	1.34771
ENT7	Neurons PNS	-0.46391	<1.0e-200	1.30911
ENT9	Neurons PNS	-0.46289	<1.0e-200	1.32878
OBNBL5	Neurons CNS	-0.46254	<1.0e-200	1.30104
DECHO2	Neurons CNS	-0.46152	<1.0e-200	1.30032
MEINH11	Neurons CNS	-0.46112	<1.0e-200	1.33034
OBDOP1	Neurons CNS	-0.46018	<1.0e-200	1.35579
TEINH6	Neurons CNS	-0.458	<1.0e-200	1.34796
MEGLU14	Neurons CNS	-0.45761	<1.0e-200	1.35628
OBINH4	Neurons CNS	-0.45678	<1.0e-200	1.2861
SEPNBL	Neurons CNS	-0.45658	<1.0e-200	1.31579
OBNBL2	Neurons CNS	-0.45641	<1.0e-200	1.29477
PSNF2	Neurons PNS	-0.45593	<1.0e-200	1.29091
TEINH9	Neurons CNS	-0.4558	<1.0e-200	1.34471
SCGLU4	Neurons CNS	-0.4558	<1.0e-200	1.33451
CR	Neurons CNS	-0.45346	<1.0e-200	1.31508
SCINH5	Neurons CNS	-0.45323	<1.0e-200	1.32727
CBNBL2	Neurons CNS	-0.45284	<1.0e-200	1.19797
OBDOP2	Neurons CNS	-0.45242	<1.0e-200	1.29902
OPC	Non-neurons	-0.45236	<1.0e-200	1.27275
HYPEP5	Neurons CNS	-0.45224	<1.0e-200	1.29918
SCGLU3	Neurons CNS	-0.45081	<1.0e-200	1.32329
PSPEP1	Neurons PNS	-0.44995	<1.0e-200	1.291
SCGLU5	Neurons CNS	-0.44903	<1.0e-200	1.31946
ACTE1	Non-neurons	-0.4489	<1.0e-200	1.30927
COP1	Non-neurons	-0.44872	<1.0e-200	1.19403
PSNF1	Neurons PNS	-0.44867	<1.0e-200	1.2757
SCINH10	Neurons CNS	-0.44763	<1.0e-200	1.35323
PSNP1	Neurons PNS	-0.44755	<1.0e-200	1.27012
ACNT2	Non-neurons	-0.4475	<1.0e-200	1.30252
HYPEP4	Neurons CNS	-0.44747	<1.0e-200	1.30006
SCINH3	Neurons CNS	-0.44631	<1.0e-200	1.32176
PSPEP2	Neurons PNS	-0.44551	<1.0e-200	1.30749
SCINH6	Neurons CNS	-0.44279	<1.0e-200	1.3251
DEINH4	Neurons CNS	-0.44227	<1.0e-200	1.31172
SZNBL	Neurons CNS	-0.44173	<1.0e-200	1.14366
PSNF3	Neurons PNS	-0.4416	<1.0e-200	1.26336
PSPEP7	Neurons PNS	-0.44106	<1.0e-200	1.21907
PSPEP3	Neurons PNS	-0.44066	<1.0e-200	1.24106
MOL1	Non-neurons	-0.44045	<1.0e-200	1.19494
ACOB	Non-neurons	-0.44016	<1.0e-200	1.27906
NFOL1	Non-neurons	-0.43997	<1.0e-200	1.18046
MFOL2	Non-neurons	-0.43974	<1.0e-200	1.19137
ACTE2	Non-neurons	-0.43925	<1.0e-200	1.30179
CBNBL1	Neurons CNS	-0.4387	<1.0e-200	1.23166
OBNBL4	Neurons CNS	-0.43853	<1.0e-200	1.19843
MOL2	Non-neurons	-0.43777	<1.0e-200	1.17594
SCGLU9	Neurons CNS	-0.43695	<1.0e-200	1.27023
PSPEP4	Neurons PNS	-0.43622	<1.0e-200	1.23582
VSMCA	Non-neurons	-0.43609	<1.0e-200	1.18792
PSPEP8	Neurons PNS	-0.43512	<1.0e-200	1.2158
TEINH7	Neurons CNS	-0.43458	<1.0e-200	1.27426
ACBG	Non-neurons	-0.43431	<1.0e-200	1.23566
SCINH7	Neurons CNS	-0.434	<1.0e-200	1.25599
SCGLU6	Neurons CNS	-0.43334	<1.0e-200	1.25901
PSNP3	Neurons PNS	-0.43302	<1.0e-200	1.20941
DEINH8	Neurons CNS	-0.43278	<1.0e-200	1.21345
PSPEP6	Neurons PNS	-0.43143	<1.0e-200	1.18486
ACNT1	Non-neurons	-0.4314	<1.0e-200	1.2789
ACMB	Non-neurons	-0.42994	<1.0e-200	1.22137
PSNP5	Neurons PNS	-0.42973	<1.0e-200	1.20201
RGSZ	Non-neurons	-0.42888	<1.0e-200	1.19544
PSNP2	Neurons PNS	-0.42867	<1.0e-200	1.17049
SCINH9	Neurons CNS	-0.42793	<1.0e-200	1.2433
DEINH7	Neurons CNS	-0.42681	<1.0e-200	1.18772
SYCHO2	Neurons PNS	-0.42646	<1.0e-200	1.23425
DGNBL1	Neurons CNS	-0.42581	<1.0e-200	1.02293
CBPC	Neurons CNS	-0.42498	<1.0e-200	1.26835
SCINH8	Neurons CNS	-0.42419	<1.0e-200	1.21995
SYNOR3	Neurons PNS	-0.42299	<1.0e-200	1.22944
SYNOR2	Neurons PNS	-0.41993	<1.0e-200	1.16707
OEC	Non-neurons	-0.41975	<1.0e-200	1.20261
ENTG7	Non-neurons	-0.4186	<1.0e-200	1.0839
ENTG2	Non-neurons	-0.41801	<1.0e-200	1.09585
MOL3	Non-neurons	-0.41677	<1.0e-200	1.09008
SYNOR1	Neurons PNS	-0.41633	<1.0e-200	1.1974
ENTG5	Non-neurons	-0.41615	<1.0e-200	1.08255
SYCHO1	Neurons PNS	-0.41438	<1.0e-200	1.1552
SYNOR4	Neurons PNS	-0.41387	<1.0e-200	1.22947
ENTG4	Non-neurons	-0.41351	<1.0e-200	1.07454
PSNP6	Neurons PNS	-0.41303	<1.0e-200	1.14425
PSNP4	Neurons PNS	-0.41098	<1.0e-200	1.14044
PER1	Non-neurons	-0.40727	<1.0e-200	1.12369
RGDG	Non-neurons	-0.40644	<1.0e-200	1.07801
VLMC2	Non-neurons	-0.40614	<1.0e-200	1.13692
VLMC1	Non-neurons	-0.4056	<1.0e-200	1.10865
ENTG6	Non-neurons	-0.40535	<1.0e-200	1.04896
ENTG3	Non-neurons	-0.40461	<1.0e-200	1.04759
SATG2	Non-neurons	-0.40232	<1.0e-200	1.09457
ENMFB	Non-neurons	-0.40074	<1.0e-200	0.96279
SYNOR5	Neurons PNS	-0.40049	<1.0e-200	1.162
PER2	Non-neurons	-0.39743	<1.0e-200	1.06044
PER3	Non-neurons	-0.39355	<1.0e-200	1.07035
VECC	Non-neurons	-0.39163	<1.0e-200	1.05564
ABC	Non-neurons	-0.3913	<1.0e-200	1.06662
VECV	Non-neurons	-0.38912	<1.0e-200	1.05175
ENTG1	Non-neurons	-0.38632	<1.0e-200	0.95296
VECA	Non-neurons	-0.38551	<1.0e-200	1.00452
EPSC	Non-neurons	-0.37667	<1.0e-200	1.10536
MGL1	Non-neurons	-0.3731	<1.0e-200	1.13278
MGL2	Non-neurons	-0.3713	<1.0e-200	1.11031
EPEN	Non-neurons	-0.36706	<1.0e-200	1.18277
CHOR	Non-neurons	-0.36314	<1.0e-200	0.93687
PVM1	Non-neurons	-0.35809	<1.0e-200	1.07026
MGL3	Non-neurons	-0.35546	<1.0e-200	1.06658
PVM2	Non-neurons	-0.34941	<1.0e-200	1.04739

## Sheet: Mouse brain cells (Saunders)
Cell type	Class	ER	ER p-value	Expression of synaptic genes
480_N_Slc17a6	Neurons CNS	-0.4941	<1.0e-200	1.56013
491_N_Gad1Gad2	Neurons CNS	-0.49251	<1.0e-200	1.54518
89_N_Slc17a7-Slc17a6	Neurons CNS	-0.4898	<1.0e-200	1.60963
90_N_Slc17a7	Neurons CNS	-0.48932	<1.0e-200	1.61348
87_N_Slc17a7	Neurons CNS	-0.48921	<1.0e-200	1.61639
221_N_Gad1Gad2	Neurons CNS	-0.48767	<1.0e-200	1.54067
146_N_Slc17a7	Neurons CNS	-0.4866	<1.0e-200	1.57717
151_N_Slc17a7	Neurons CNS	-0.48649	<1.0e-200	1.60107
86_N_Slc17a6-Slc17a7	Neurons CNS	-0.48645	<1.0e-200	1.59803
142_N_Slc17a7-Slc17a6	Neurons CNS	-0.48636	<1.0e-200	1.57881
32_N_Gad1Gad2-Chat	Neurons CNS	-0.48619	<1.0e-200	1.55908
251_N_Gad1Gad2	Neurons CNS	-0.48575	<1.0e-200	1.546
140_N_Slc17a7	Neurons CNS	-0.48569	<1.0e-200	1.57801
264_N_Gad1Gad2	Neurons CNS	-0.48547	<1.0e-200	1.56553
88_N_Slc17a7	Neurons CNS	-0.48541	<1.0e-200	1.58584
266_N_Gad1Gad2	Neurons CNS	-0.48507	<1.0e-200	1.54897
153_N_Slc17a7	Neurons CNS	-0.48497	<1.0e-200	1.59957
143_N_Slc17a7-Slc17a6	Neurons CNS	-0.48482	<1.0e-200	1.56463
263_N_Gad1Gad2	Neurons CNS	-0.48475	<1.0e-200	1.5692
70_N_Gad1Gad2	Neurons CNS	-0.4847	<1.0e-200	1.56052
279_N_Gad1Gad2-Th	Neurons CNS	-0.48453	<1.0e-200	1.56542
255_N_Gad1Gad2	Neurons CNS	-0.48407	<1.0e-200	1.53863
148_N_Slc17a7	Neurons CNS	-0.48395	<1.0e-200	1.56893
139_N_Slc17a7-Slc17a6	Neurons CNS	-0.48358	<1.0e-200	1.57048
138_N_Slc17a7	Neurons CNS	-0.48325	<1.0e-200	1.58453
268_N_Slc17a6	Neurons CNS	-0.48319	<1.0e-200	1.5436
33_N_Gad1Gad2	Neurons CNS	-0.48303	<1.0e-200	1.55206
155_N_Slc17a7	Neurons CNS	-0.48286	<1.0e-200	1.57269
145_N_Slc17a7	Neurons CNS	-0.48285	<1.0e-200	1.59076
485_N_Slc17a6	Neurons CNS	-0.48249	<1.0e-200	1.52748
384_N_Slc17a7	Neurons CNS	-0.48218	<1.0e-200	1.56333
150_N_Slc17a7	Neurons CNS	-0.4821	<1.0e-200	1.58429
26_N_Gad1Gad2	Neurons CNS	-0.48198	<1.0e-200	1.54594
68_N_Gad1Gad2	Neurons CNS	-0.48197	<1.0e-200	1.52514
160_N_Slc17a7	Neurons CNS	-0.48176	<1.0e-200	1.55028
141_N_Slc17a7	Neurons CNS	-0.48157	<1.0e-200	1.57303
549_N_Gad1Gad2	Neurons CNS	-0.48151	<1.0e-200	1.53934
383_N_Slc17a7	Neurons CNS	-0.48142	<1.0e-200	1.56101
484_N_Gad1Gad2	Neurons CNS	-0.48127	<1.0e-200	1.51513
110_N_Slc17a7	Neurons CNS	-0.48126	<1.0e-200	1.55403
93_N_Slc17a7	Neurons CNS	-0.48111	<1.0e-200	1.57296
186_N_Slc17a7Slc17a6	Neurons CNS	-0.48093	<1.0e-200	1.53665
29_N_Gad1Gad2	Neurons CNS	-0.48089	<1.0e-200	1.55069
173_N_Gad1Gad2-Chat	Neurons CNS	-0.48088	<1.0e-200	1.53262
482_N_Slc17a6	Neurons CNS	-0.48084	<1.0e-200	1.51573
152_N_Slc17a7	Neurons CNS	-0.48067	<1.0e-200	1.56337
312_N_Gad1Gad2Chat_Htr3a	Neurons CNS	-0.48059	<1.0e-200	1.52201
377_N_Slc17a7	Neurons CNS	-0.48035	<1.0e-200	1.57259
544_N_Gad1Gad2	Neurons CNS	-0.48014	<1.0e-200	1.51242
187_N_Slc17a7Slc17a6	Neurons CNS	-0.48014	<1.0e-200	1.53749
91_N_Slc17a7	Neurons CNS	-0.48013	<1.0e-200	1.58674
182_N_Slc17a7Slc17a6	Neurons CNS	-0.47995	<1.0e-200	1.51153
95_N_Slc17a7	Neurons CNS	-0.4799	<1.0e-200	1.58372
74_N_Slc17a7	Neurons CNS	-0.47988	<1.0e-200	1.56216
98_N_Slc17a7	Neurons CNS	-0.47984	<1.0e-200	1.58441
357_N_Slc17a6	Neurons CNS	-0.4797	<1.0e-200	1.53777
267_N_Gad1Gad2-Slc17a6	Neurons CNS	-0.47969	<1.0e-200	1.53254
548_N_Slc17a6-Gad1Gad2	Neurons CNS	-0.47952	<1.0e-200	1.51223
84_N_Slc17a6-Slc17a7-Slc17a8	Neurons CNS	-0.47947	<1.0e-200	1.54708
174_N_Gad1Gad2	Neurons CNS	-0.47947	<1.0e-200	1.52862
372_N_Slc17a7	Neurons CNS	-0.47944	<1.0e-200	1.54847
71_N_Slc17a7	Neurons CNS	-0.47939	<1.0e-200	1.56503
114_N_Slc17a7	Neurons CNS	-0.47938	<1.0e-200	1.5532
180_N_Gad1Gad2	Neurons CNS	-0.4793	<1.0e-200	1.55184
224_N_Gad1Gad2	Neurons CNS	-0.47924	<1.0e-200	1.51234
371_N_Slc17a7	Neurons CNS	-0.47909	<1.0e-200	1.51593
269_N_Slc17a6	Neurons CNS	-0.47891	<1.0e-200	1.52696
479_N_Gad1Gad2	Neurons CNS	-0.4789	<1.0e-200	1.51313
265_N_Gad1Gad2	Neurons CNS	-0.47888	<1.0e-200	1.5418
158_N_Slc17a7	Neurons CNS	-0.47881	<1.0e-200	1.5485
113_N_Slc17a7	Neurons CNS	-0.47881	<1.0e-200	1.53382
147_N_Slc17a7	Neurons CNS	-0.4788	<1.0e-200	1.56586
166_N_Gad1Gad2	Neurons CNS	-0.47879	<1.0e-200	1.52872
77_N_Slc17a7	Neurons CNS	-0.47869	<1.0e-200	1.56724
276_N_Gad1Gad2	Neurons CNS	-0.47864	<1.0e-200	1.54479
380_N_Slc17a7	Neurons CNS	-0.47853	<1.0e-200	1.56895
256_N_Slc17a6	Neurons CNS	-0.47847	<1.0e-200	1.55439
497_N_Slc17a6	Neurons CNS	-0.47843	<1.0e-200	1.55474
389_N_Slc17a7	Neurons CNS	-0.47827	<1.0e-200	1.56131
387_N_Slc17a7	Neurons CNS	-0.47809	<1.0e-200	1.55406
483_N_Gad1Gad2	Neurons CNS	-0.47804	<1.0e-200	1.49193
494_N_Slc17a6	Neurons CNS	-0.47786	<1.0e-200	1.52101
79_N_Slc17a7	Neurons CNS	-0.47785	<1.0e-200	1.58838
543_N_Gad1Gad2	Neurons CNS	-0.47768	<1.0e-200	1.52154
277_N_Gad1Gad2	Neurons CNS	-0.4776	<1.0e-200	1.54268
115_N_Slc17a7	Neurons CNS	-0.47759	<1.0e-200	1.54709
274_N_Gad1Gad2	Neurons CNS	-0.47759	<1.0e-200	1.56615
327_N_Gad1Gad2_Pvalb	Neurons CNS	-0.47753	<1.0e-200	1.53296
550_N_Slc17a6	Neurons CNS	-0.47752	<1.0e-200	1.54541
63_N_Gad1Gad2	Neurons CNS	-0.47746	<1.0e-200	1.55832
66_N_Gad1Gad2	Neurons CNS	-0.47742	<1.0e-200	1.54718
81_N_Slc17a7	Neurons CNS	-0.4774	<1.0e-200	1.57084
177_N_Gad1Gad2	Neurons CNS	-0.47739	<1.0e-200	1.52016
144_N_Slc17a7	Neurons CNS	-0.47737	<1.0e-200	1.5617
176_N_Gad1Gad2	Neurons CNS	-0.47732	<1.0e-200	1.51444
393_N_Slc17a7	Neurons CNS	-0.47726	<1.0e-200	1.54053
370_N_Slc17a7	Neurons CNS	-0.47677	<1.0e-200	1.53279
547_N_Gad1Gad2	Neurons CNS	-0.47674	<1.0e-200	1.51263
356_N_Slc17a6	Neurons CNS	-0.47672	<1.0e-200	1.53642
358_N_Slc17a6	Neurons CNS	-0.47655	<1.0e-200	1.52579
258_N_Gad1Gad2	Neurons CNS	-0.47645	<1.0e-200	1.55501
94_N_Slc17a7	Neurons CNS	-0.47633	<1.0e-200	1.54241
156_N_Slc17a7	Neurons CNS	-0.47628	<1.0e-200	1.54162
306_N_Gad1Gad2_Cplx3	Neurons CNS	-0.4761	<1.0e-200	1.51395
374_N_Slc17a7	Neurons CNS	-0.47603	<1.0e-200	1.5615
270_N_Gad1Gad2	Neurons CNS	-0.47602	<1.0e-200	1.56599
36_N_Gad1Gad2	Neurons CNS	-0.47577	<1.0e-200	1.53615
82_N_Slc17a7-Slc17a6	Neurons CNS	-0.47561	<1.0e-200	1.56439
190_N_Slc17a7-Slc17a6	Neurons CNS	-0.47559	<1.0e-200	1.51295
273_N_Gad1Gad2	Neurons CNS	-0.4755	<1.0e-200	1.54991
28_N_Gad1Gad2	Neurons CNS	-0.47541	<1.0e-200	1.53739
486_N_Gad1Gad2	Neurons CNS	-0.47536	<1.0e-200	1.50772
392_N_Slc17a7	Neurons CNS	-0.47529	<1.0e-200	1.55792
488_N_Gad1Gad2	Neurons CNS	-0.47525	<1.0e-200	1.5102
532_N_Slc17a6	Neurons CNS	-0.4752	<1.0e-200	1.54326
379_N_Slc17a7	Neurons CNS	-0.47514	<1.0e-200	1.54279
78_N_Slc17a7	Neurons CNS	-0.47511	<1.0e-200	1.56087
381_N_Slc17a7	Neurons CNS	-0.4751	<1.0e-200	1.54517
69_N_Gad1Gad2	Neurons CNS	-0.47487	<1.0e-200	1.50685
247_N_Slc17a7	Neurons CNS	-0.47485	<1.0e-200	1.54767
529_N_Slc17a6	Neurons CNS	-0.4748	<1.0e-200	1.53854
27_N_Gad1Gad2-Slc17a8	Neurons CNS	-0.47459	<1.0e-200	1.52373
161_N_Slc17a7	Neurons CNS	-0.47452	<1.0e-200	1.54655
165_N_Slc17a7	Neurons CNS	-0.47437	<1.0e-200	1.5285
168_N_Gad1Gad2	Neurons CNS	-0.47436	<1.0e-200	1.53238
252_N_Gad1Gad2	Neurons CNS	-0.4743	<1.0e-200	1.53099
109_N_Slc17a7	Neurons CNS	-0.47427	<1.0e-200	1.5432
275_N_Gad1Gad2	Neurons CNS	-0.47425	<1.0e-200	1.52866
257_N_Gad1Gad2	Neurons CNS	-0.47394	<1.0e-200	1.51203
65_N_Gad1Gad2	Neurons CNS	-0.47389	<1.0e-200	1.55799
481_N_Slc17a6	Neurons CNS	-0.47387	<1.0e-200	1.54224
325_N_Gad1Gad2Slc17a8_Sst	Neurons CNS	-0.47386	<1.0e-200	1.53081
388_N_Slc17a7	Neurons CNS	-0.47382	<1.0e-200	1.54023
360_N_Slc17a7	Neurons CNS	-0.4738	<1.0e-200	1.52935
309_N_Gad1Gad2_Id2	Neurons CNS	-0.47379	<1.0e-200	1.49429
149_N_Slc17a7	Neurons CNS	-0.47377	<1.0e-200	1.54627
157_N_Slc17a7	Neurons CNS	-0.4737	<1.0e-200	1.52574
319_N_Gad1Gad2_Htr3a	Neurons CNS	-0.4736	<1.0e-200	1.48861
278_N_Gad1Gad2	Neurons CNS	-0.47331	<1.0e-200	1.5202
272_N_Gad1Gad2	Neurons CNS	-0.47323	<1.0e-200	1.53552
355_N_Slc17a6	Neurons CNS	-0.47308	<1.0e-200	1.52321
31_N_Gad1Gad2	Neurons CNS	-0.47307	<1.0e-200	1.52375
107_N_Slc17a7	Neurons CNS	-0.47266	<1.0e-200	1.55015
495_N_Slc17a6-Gad2-Th	Neurons CNS	-0.47264	<1.0e-200	1.50327
72_N_Slc17a7-Slc17a8	Neurons CNS	-0.47263	<1.0e-200	1.54467
159_N_Slc17a7	Neurons CNS	-0.47258	<1.0e-200	1.53355
83_N_Slc17a7	Neurons CNS	-0.47247	<1.0e-200	1.56412
64_N_Gad1Gad2	Neurons CNS	-0.47247	<1.0e-200	1.54039
411_N_Gad1Gad2	Neurons CNS	-0.47245	<1.0e-200	1.55322
249_N_Gad1Gad2	Neurons CNS	-0.47209	<1.0e-200	1.48806
361_N_Slc17a7	Neurons CNS	-0.47208	<1.0e-200	1.53888
385_N_Slc17a7	Neurons CNS	-0.47202	<1.0e-200	1.52433
330_N_Gad1Gad2_Sst	Neurons CNS	-0.472	<1.0e-200	1.52509
75_N_Slc17a7	Neurons CNS	-0.472	<1.0e-200	1.5556
310_N_Gad1Gad2_Id2	Neurons CNS	-0.47187	<1.0e-200	1.50055
326_N_Gad1Gad2_Sst	Neurons CNS	-0.47186	<1.0e-200	1.54805
478_N_Slc17a6	Neurons CNS	-0.47174	<1.0e-200	1.502
362_N_Slc17a7-Slc17a6	Neurons CNS	-0.47173	<1.0e-200	1.53256
320_N_Gad1Gad2Slc17a8_Htr3a	Neurons CNS	-0.47164	<1.0e-200	1.4883
533_N_Slc17a6	Neurons CNS	-0.47158	<1.0e-200	1.53541
250_N_Gad1Gad2	Neurons CNS	-0.47149	<1.0e-200	1.48751
413_N_Gad1Gad2	Neurons CNS	-0.47131	<1.0e-200	1.5473
85_N_Slc17a6-Slc17a7	Neurons CNS	-0.47125	<1.0e-200	1.55483
428_N_Gad1Gad2	Neurons CNS	-0.47109	<1.0e-200	1.47945
390_N_Slc17a7	Neurons CNS	-0.4709	<1.0e-200	1.54356
304_N_Gad1Gad2_Pvalb	Neurons CNS	-0.47071	<1.0e-200	1.49453
184_N_Slc17a7Slc17a6	Neurons CNS	-0.47067	<1.0e-200	1.52398
541_N_Slc17a6	Neurons CNS	-0.47064	<1.0e-200	1.49504
254_N_Gad1Gad2	Neurons CNS	-0.47047	<1.0e-200	1.50618
189_N_Slc17a7-Slc17a8	Neurons CNS	-0.47041	<1.0e-200	1.49677
34_N_Gad1Gad2	Neurons CNS	-0.47028	<1.0e-200	1.50652
363_N_Slc17a7-Slc17a6	Neurons CNS	-0.47026	<1.0e-200	1.51706
386_N_Slc17a7	Neurons CNS	-0.46979	<1.0e-200	1.54432
366_N_Slc17a7	Neurons CNS	-0.46975	<1.0e-200	1.51034
188_N_Slc17a7Slc17a6	Neurons CNS	-0.46973	<1.0e-200	1.51663
62_N_Gad1Gad2-Th	Neurons CNS	-0.46968	<1.0e-200	1.52004
262_N_Gad1Gad2	Neurons CNS	-0.46968	<1.0e-200	1.50223
76_N_Slc17a7	Neurons CNS	-0.46956	<1.0e-200	1.52895
261_N_Gad1Gad2	Neurons CNS	-0.46954	<1.0e-200	1.50091
322_N_Gad1Gad2_Htr3a	Neurons CNS	-0.46952	<1.0e-200	1.48983
414_N_Gad1Gad2	Neurons CNS	-0.46895	<1.0e-200	1.51095
537_N_Slc17a6	Neurons CNS	-0.46884	<1.0e-200	1.51437
368_N_Slc17a7	Neurons CNS	-0.46879	<1.0e-200	1.51611
223_N_Slc17a6	Neurons CNS	-0.46877	<1.0e-200	1.47049
530_N_Slc17a6	Neurons CNS	-0.46869	<1.0e-200	1.53832
80_N_Slc17a7	Neurons CNS	-0.46813	<1.0e-200	1.54575
167_N_Gad1Gad2	Neurons CNS	-0.46811	<1.0e-200	1.51046
253_N_Gad1Gad2	Neurons CNS	-0.4681	<1.0e-200	1.4863
540_N_Gad1Gad2	Neurons CNS	-0.46809	<1.0e-200	1.49093
352_N_Slc17a7	Neurons CNS	-0.46809	<1.0e-200	1.50793
305_N_Gad1Gad2_Sst	Neurons CNS	-0.46804	<1.0e-200	1.50238
416_N_Gad1Gad2-Chat-Slc17a8	Neurons CNS	-0.46782	<1.0e-200	1.50369
179_N_Gad1Gad2	Neurons CNS	-0.46754	<1.0e-200	1.52788
235_N_Chat-Gad1Gad2-Slc17a8	Neurons CNS	-0.4674	<1.0e-200	1.50678
417_N_Gad1Gad2	Neurons CNS	-0.46737	<1.0e-200	1.48804
409_N_Gad1Gad2	Neurons CNS	-0.46734	<1.0e-200	1.51198
329_N_Gad1Gad2_Sst	Neurons CNS	-0.46726	<1.0e-200	1.50956
317_N_Gad1Gad2_Htr3a	Neurons CNS	-0.46723	<1.0e-200	1.46522
432_N_Gad1Gad2	Neurons CNS	-0.46722	<1.0e-200	1.47599
164_N_Slc17a7	Neurons CNS	-0.46712	<1.0e-200	1.55002
97_N_Slc17a7	Neurons CNS	-0.46695	<1.0e-200	1.53495
318_N_Gad1Gad2Slc17a8_Htr3a	Neurons CNS	-0.4669	<1.0e-200	1.48
539_N_Slc17a6	Neurons CNS	-0.46689	<1.0e-200	1.50684
353_N_Slc17a6	Neurons CNS	-0.46679	<1.0e-200	1.50379
316_N_Gad1Gad2_Htr3a	Neurons CNS	-0.46668	<1.0e-200	1.46565
328_N_Gad1Gad2_Pvalb	Neurons CNS	-0.46665	<1.0e-200	1.50788
191_N_Slc17a7-Slc17a6	Neurons CNS	-0.46658	<1.0e-200	1.50363
394_N_Slc17a7	Neurons CNS	-0.46656	<1.0e-200	1.50562
375_N_Slc17a7	Neurons CNS	-0.46651	<1.0e-200	1.49659
308_N_Gad1Gad2_Id2	Neurons CNS	-0.46649	<1.0e-200	1.49332
378_N_Slc17a7	Neurons CNS	-0.46639	<1.0e-200	1.51154
172_N_Gad1Gad2	Neurons CNS	-0.46634	<1.0e-200	1.49737
367_N_Slc17a7	Neurons CNS	-0.46628	<1.0e-200	1.49928
408_N_Gad1Gad2	Neurons CNS	-0.46625	<1.0e-200	1.49765
382_N_Slc17a7	Neurons CNS	-0.46609	<1.0e-200	1.5365
534_N_Slc17a6	Neurons CNS	-0.46605	<1.0e-200	1.5089
111_N_Slc17a7	Neurons CNS	-0.46594	<1.0e-200	1.51504
420_N_Gad1Gad2	Neurons CNS	-0.46559	<1.0e-200	1.49251
99_N_Slc17a7	Neurons CNS	-0.46556	<1.0e-200	1.53695
236_N_Chat-Gad1Gad2-Slc17a8	Neurons CNS	-0.46545	<1.0e-200	1.51511
430_N_Gad1Gad2	Neurons CNS	-0.46542	<1.0e-200	1.47756
538_N_Slc17a6	Neurons CNS	-0.46532	<1.0e-200	1.52106
531_N_Slc17a6	Neurons CNS	-0.46522	<1.0e-200	1.51742
545_N_Slc17a6	Neurons CNS	-0.46495	<1.0e-200	1.44799
431_N_Gad1Gad2-Th	Neurons CNS	-0.46487	<1.0e-200	1.48208
154_N_Slc17a7	Neurons CNS	-0.46468	<1.0e-200	1.53538
354_N_Slc17a6	Neurons CNS	-0.46446	<1.0e-200	1.49811
536_N_Slc17a6	Neurons CNS	-0.46385	<1.0e-200	1.50231
307_N_Gad1Gad2_Cplx3	Neurons CNS	-0.46334	<1.0e-200	1.48214
169_N_Gad1Gad2-Slc17a8	Neurons CNS	-0.46326	<1.0e-200	1.49264
498_N_Th-Slc17a6	Neurons CNS	-0.4627	<1.0e-200	1.49861
391_N_Slc17a7	Neurons CNS	-0.46268	<1.0e-200	1.51827
37_P_Tnr	Non-neurons	-0.46176	<1.0e-200	1.41602
116_P_Tnr	Non-neurons	-0.46168	<1.0e-200	1.4098
502_N_Th	Neurons CNS	-0.46168	<1.0e-200	1.48182
410_N_Gad1Gad2	Neurons CNS	-0.46164	<1.0e-200	1.48628
323_N_Gad1Gad2_Htr3a	Neurons CNS	-0.46148	<1.0e-200	1.4736
219_N_Gad1Gad2	Neurons CNS	-0.46126	<1.0e-200	1.46085
321_N_Gad1Gad2_Htr3a	Neurons CNS	-0.46109	<1.0e-200	1.48363
313_N_Gad1Gad2_Htr3a	Neurons CNS	-0.46104	<1.0e-200	1.45786
427_N_Gad1Gad2	Neurons CNS	-0.46079	<1.0e-200	1.48139
546_N_Gad1Gad2	Neurons CNS	-0.46077	<1.0e-200	1.43909
415_N_Gad1Gad2	Neurons CNS	-0.46043	<1.0e-200	1.4806
505_N_Th	Neurons CNS	-0.4602	<1.0e-200	1.48499
506_N_Th	Neurons CNS	-0.45994	<1.0e-200	1.4711
61_N_Gad1Gad2	Neurons CNS	-0.45918	<1.0e-200	1.48963
170_N_Gad1Gad2	Neurons CNS	-0.45912	<1.0e-200	1.46777
1_N_Slc17a7	Neurons CNS	-0.4585	<1.0e-200	1.3713
112_N_Slc17a7	Neurons CNS	-0.45845	<1.0e-200	1.50042
422_N_Gad1Gad2	Neurons CNS	-0.45832	<1.0e-200	1.47514
535_N_Slc17a6	Neurons CNS	-0.45799	<1.0e-200	1.48577
359_N_Slc17a7-Slc17a6	Neurons CNS	-0.45796	<1.0e-200	1.44182
421_N_Gad1Gad2	Neurons CNS	-0.45767	<1.0e-200	1.44745
412_N_Gad1Gad2	Neurons CNS	-0.45698	<1.0e-200	1.45059
67_N_Gad1Gad2	Neurons CNS	-0.45636	<1.0e-200	1.46284
369_N_Slc17a7	Neurons CNS	-0.45559	<1.0e-200	1.49383
73_N_Slc17a7	Neurons CNS	-0.45557	<1.0e-200	1.49738
500_N_Th	Neurons CNS	-0.45493	<1.0e-200	1.47032
373_N_Slc17a7	Neurons CNS	-0.45422	<1.0e-200	1.49028
339_NG_Sox4	Non-neurons	-0.45414	<1.0e-200	1.33987
284_P_Tnr	Non-neurons	-0.45396	<1.0e-200	1.33002
245_N_Gad1Gad2	Neurons CNS	-0.45352	<1.0e-200	1.4803
520_N_Slc17a7	Neurons CNS	-0.45348	<1.0e-200	1.35023
504_N_Th	Neurons CNS	-0.45178	<1.0e-200	1.46967
406_P_Tnr	Non-neurons	-0.45096	<1.0e-200	1.3627
11_N_Gad1Gad2	Neurons CNS	-0.4504	<1.0e-200	1.35353
314_N_Gad1Gad2Slc17a8_Htr3a	Neurons CNS	-0.44917	<1.0e-200	1.4344
518_N_Slc17a7	Neurons CNS	-0.44838	<1.0e-200	1.34925
405_P_Tnr	Non-neurons	-0.44784	<1.0e-200	1.32616
105_O_Tnf	Non-neurons	-0.44645	<1.0e-200	1.33818
341_N_Slc17a6	Neurons CNS	-0.44631	<1.0e-200	1.31621
198_O_Tfr	Non-neurons	-0.44578	<1.0e-200	1.30331
519_N_Slc17a7	Neurons CNS	-0.44493	<1.0e-200	1.3341
445_P_Tnr	Non-neurons	-0.44422	<1.0e-200	1.32651
12_N_Gad1Gad2	Neurons CNS	-0.44257	<1.0e-200	1.3228
423_N_Gad1Gad2	Neurons CNS	-0.44232	<1.0e-200	1.41299
104_O_Tnf	Non-neurons	-0.44128	<1.0e-200	1.31828
100_A_Gja1	Non-neurons	-0.44005	<1.0e-200	1.38235
118_P_Tnr	Non-neurons	-0.43777	<1.0e-200	1.22458
42_P_Tnr	Non-neurons	-0.43611	<1.0e-200	1.23383
195_O_Tfr	Non-neurons	-0.43531	<1.0e-200	1.26884
237_O_Trf	Non-neurons	-0.43499	<1.0e-200	1.2707
193_A_Gja1	Non-neurons	-0.43491	<1.0e-200	1.32115
283_P_Tnr	Non-neurons	-0.43477	<1.0e-200	1.18248
106_O_Tnf	Non-neurons	-0.43403	<1.0e-200	1.26393
102_O_Tnf	Non-neurons	-0.43397	<1.0e-200	1.25954
192_A_Gja1	Non-neurons	-0.43389	<1.0e-200	1.33756
400_O_Trf	Non-neurons	-0.43326	<1.0e-200	1.24834
41_P_Tnr	Non-neurons	-0.43311	<1.0e-200	1.21439
101_A_Gja1	Non-neurons	-0.43201	<1.0e-200	1.31511
241_O_Trf	Non-neurons	-0.43138	<1.0e-200	1.22151
242_O_Trf	Non-neurons	-0.43098	<1.0e-200	1.21534
562_O_Trf	Non-neurons	-0.43035	<1.0e-200	1.27321
404_P_Tnr	Non-neurons	-0.42948	<1.0e-200	1.17919
395_A_Gja1	Non-neurons	-0.42931	<1.0e-200	1.35797
133_E_Dcn	Non-neurons	-0.4289	<1.0e-200	1.32305
120_MG_C1qb	Non-neurons	-0.42844	<1.0e-200	1.45621
194_A_Gja1	Non-neurons	-0.42833	<1.0e-200	1.27988
199_O_Tfr	Non-neurons	-0.42809	<1.0e-200	1.27657
463_O_Tfr	Non-neurons	-0.42774	<1.0e-200	1.21236
460_O_Tfr	Non-neurons	-0.42647	<1.0e-200	1.20839
440_O_Trf	Non-neurons	-0.42509	<1.0e-200	1.25595
10_N_Gad1Gad2	Neurons CNS	-0.42507	<1.0e-200	1.2592
52_MU_Rgs5Acta2	Non-neurons	-0.42385	<1.0e-200	1.25074
403_P_Tnr	Non-neurons	-0.42265	<1.0e-200	1.17277
287_A_Gja1	Non-neurons	-0.42265	<1.0e-200	1.29319
239_O_Trf	Non-neurons	-0.42244	<1.0e-200	1.18398
43_MG_C1qb	Non-neurons	-0.42235	<1.0e-200	1.43004
399_O_Trf	Non-neurons	-0.42211	<1.0e-200	1.22676
39_P_Tnr	Non-neurons	-0.42205	<1.0e-200	1.18759
197_O_Tfr	Non-neurons	-0.42155	<1.0e-200	1.20909
527_P_Tnr	Non-neurons	-0.42098	<1.0e-200	1.15758
280_P_Tnr	Non-neurons	-0.42048	<1.0e-200	1.1403
238_O_Trf	Non-neurons	-0.42017	<1.0e-200	1.1807
564_O_Trf	Non-neurons	-0.41992	<1.0e-200	1.19035
53_MU_Rgs5Acta2	Non-neurons	-0.41972	<1.0e-200	1.2702
396_A_Gja1	Non-neurons	-0.41954	<1.0e-200	1.25296
513_A_Gja1	Non-neurons	-0.41899	<1.0e-200	1.24274
288_A_Gja1	Non-neurons	-0.41565	<1.0e-200	1.24741
401_O_Trf	Non-neurons	-0.41557	<1.0e-200	1.17338
462_O_Tfr	Non-neurons	-0.41505	<1.0e-200	1.15685
128_MU_Acta2Rgs5	Non-neurons	-0.41472	<1.0e-200	1.20882
563_O_Trf	Non-neurons	-0.41468	<1.0e-200	1.16129
398_O_Trf	Non-neurons	-0.41437	<1.0e-200	1.16759
464_O_Tfr	Non-neurons	-0.41222	<1.0e-200	1.13175
442_A_Gja1	Non-neurons	-0.41075	<1.0e-200	1.25016
524_A_Gja1	Non-neurons	-0.40947	<1.0e-200	1.2551
47_E_Flt1	Non-neurons	-0.4092	<1.0e-200	1.25815
443_A_Gja1	Non-neurons	-0.4086	<1.0e-200	1.23228
344_MU_Rgs5Acta2	Non-neurons	-0.40838	<1.0e-200	1.16132
49_E_Flt1	Non-neurons	-0.40799	<1.0e-200	1.24058
565_O_Trf	Non-neurons	-0.40787	<1.0e-200	1.22253
461_O_Tfr	Non-neurons	-0.40617	<1.0e-200	1.12543
202_O_Trf	Non-neurons	-0.40586	<1.0e-200	1.11358
103_O_Tnf	Non-neurons	-0.40564	<1.0e-200	1.13705
22_A_Gja	Non-neurons	-0.4054	<1.0e-200	1.16529
561_O_Trf	Non-neurons	-0.40379	<1.0e-200	1.13372
200_O_Trf	Non-neurons	-0.40338	<1.0e-200	1.09761
397_A_Gja1	Non-neurons	-0.40274	<1.0e-200	1.15788
126_E_Flt1	Non-neurons	-0.40259	<1.0e-200	1.21431
556_MU_Rgs5Acta2	Non-neurons	-0.40252	<1.0e-200	1.14336
203_O_Trf	Non-neurons	-0.40223	<1.0e-200	1.07433
124_E_Flt1	Non-neurons	-0.40129	<1.0e-200	1.19223
336_NG_Sox4	Non-neurons	-0.40087	<1.0e-200	1.00524
508_P_Tnr	Non-neurons	-0.40056	<1.0e-200	1.03666
281_P_Tnr	Non-neurons	-0.40054	<1.0e-200	1.08188
227_P_Tnr	Non-neurons	-0.40043	<1.0e-200	1.05109
433_NG_Sox4	Non-neurons	-0.39968	<1.0e-200	1.01206
439_O_Trf	Non-neurons	-0.39964	<1.0e-200	1.15094
50_E_Flt1	Non-neurons	-0.39943	<1.0e-200	1.21276
437_NG_Sox4	Non-neurons	-0.39816	<1.0e-200	1.01295
19_O_Trf	Non-neurons	-0.3976	<1.0e-200	1.11872
435_NG_Sox4	Non-neurons	-0.39595	<1.0e-200	1.00332
299_MU_Rgs5Acta2	Non-neurons	-0.3956	<1.0e-200	1.09588
465_O_Tnr	Non-neurons	-0.39449	<1.0e-200	1.1729
201_O_Trf	Non-neurons	-0.39432	<1.0e-200	1.04489
296_MU_Rgs5Acta2	Non-neurons	-0.39422	<1.0e-200	1.05772
232_A_Gja1	Non-neurons	-0.3942	<1.0e-200	1.17763
555_MU_Rgs5Acta2	Non-neurons	-0.39364	<1.0e-200	1.08175
342_E_Flt1	Non-neurons	-0.39344	<1.0e-200	1.18094
441_O_Trf	Non-neurons	-0.3933	<1.0e-200	1.12259
525_P_Tnr	Non-neurons	-0.39326	<1.0e-200	1.06338
40_P_Tnr	Non-neurons	-0.39241	<1.0e-200	1.05796
240_O_Trf	Non-neurons	-0.39213	<1.0e-200	1.06046
472_MU_Rgs5Acta2	Non-neurons	-0.39185	<1.0e-200	1.03806
345_MU_Rgs5Acta2	Non-neurons	-0.39174	<1.0e-200	1.13214
526_P_Tnr	Non-neurons	-0.39006	<1.0e-200	1.02817
509_P_Tnr	Non-neurons	-0.38808	<1.0e-200	1.03346
512_A_Gja1	Non-neurons	-0.38651	<1.0e-200	1.1198
444_A_Gja1	Non-neurons	-0.38636	<1.0e-200	1.12103
228_P_Tnr	Non-neurons	-0.38384	<1.0e-200	1.00229
125_E_Flt1	Non-neurons	-0.38381	<1.0e-200	1.11703
470_MU_Rgs5Acta2	Non-neurons	-0.38242	<1.0e-200	1.05363
294_E_Flt1	Non-neurons	-0.38112	<1.0e-200	1.07246
204_O_Trf	Non-neurons	-0.38082	<1.0e-200	1.01337
127_E_Flt1	Non-neurons	-0.3796	<1.0e-200	1.0968
553_E_Flt1	Non-neurons	-0.37939	<1.0e-200	1.08844
331_MG_C1qb	Non-neurons	-0.37928	<1.0e-200	1.22539
551_E_Flt1	Non-neurons	-0.37866	<1.0e-200	1.0737
348_E_Dcn	Non-neurons	-0.37844	<1.0e-200	1.1005
291_E_Flt1	Non-neurons	-0.37791	<1.0e-200	1.06443
451_E_Flt1	Non-neurons	-0.37636	<1.0e-200	1.14269
450_MG_C1qb	Non-neurons	-0.37636	<1.0e-200	1.24476
468_E_Flt1	Non-neurons	-0.37634	<1.0e-200	1.04516
229_P_Tnr	Non-neurons	-0.37611	<1.0e-200	0.96837
282_P_Tnr	Non-neurons	-0.3743	<1.0e-200	0.98273
466_E_Flt1	Non-neurons	-0.37329	<1.0e-200	1.04475
295_E_Flt1	Non-neurons	-0.37324	<1.0e-200	1.05618
290_E_Flt1	Non-neurons	-0.36917	<1.0e-200	1.02999
452_E_Flt1	Non-neurons	-0.36457	<1.0e-200	1.07373
469_E_Flt1	Non-neurons	-0.36053	<1.0e-200	0.99531
48_E_Flt1	Non-neurons	-0.36033	<1.0e-200	1.02982
292_E_Flt1	Non-neurons	-0.35599	<1.0e-200	0.98266
554_E_Flt1	Non-neurons	-0.35383	<1.0e-200	1.00103
293_E_Flt1	Non-neurons	-0.35296	<1.0e-200	0.99148
205_E_Flt1	Non-neurons	-0.35183	<1.0e-200	0.95659
343_E_Flt1	Non-neurons	-0.35097	<1.0e-200	0.9888
407_EP_Ccdc153	Non-neurons	-0.34974	<1.0e-200	1.22087
207_E_Flt1	Non-neurons	-0.34812	<1.0e-200	0.93237
208_E_Flt1	Non-neurons	-0.34474	<1.0e-200	0.94198
333_EP_Ccdc153	Non-neurons	-0.34339	<1.0e-200	1.18625
522_EP_Ccdc153	Non-neurons	-0.33974	<1.0e-200	1.13652
334_CP_Ttr	Non-neurons	-0.3396	<1.0e-200	1.00064
243_MG_C1qb	Non-neurons	-0.33756	<1.0e-200	1.02696

## Sheet: Mouse brain cells (Sugino)
Cell type	Class	ER	ER p-value	Expression of synaptic genes
95_Isocortex_N_RSPv_Gng7.KH67.Ai14	Neurons CNS	-0.49844	<1.0e-200	1.50509
96_Isocortex_N_RSPv_Gng7.KH67.Ai3	Neurons CNS	-0.49844	<1.0e-200	1.50509
79_Re_N_@Re.RGC_wt.beads	Neurons CNS	-0.49819	<1.0e-200	1.44907
34_Isocortex_N_MO_Grp.KH288.Ai14	Neurons CNS	-0.4961	<1.0e-200	1.52214
81_STR_N_CP_Adora2a.KG139.Ai14	Neurons CNS	-0.49507	<1.0e-200	1.48479
130_Isocortex_N_VISp_P078	Neurons CNS	-0.49501	<1.0e-200	1.48113
45_MB_N_IC_Slc17a6.OX23.Ai3	Neurons CNS	-0.49474	<1.0e-200	1.48545
67_Re_N_@Re.RGC_Np219Amig01	Neurons CNS	-0.49451	<1.0e-200	1.44088
201_HPF_N_CA1@ventral_Vipr2.KE2.Ai9	Neurons CNS	-0.49383	<1.0e-200	1.48394
78_Isocortex_N_SSp-bfd@L2/3_wt.beads	Neurons CNS	-0.49264	<1.0e-200	1.51563
195_HPF_N_CA3_Tmem90.TD24.Ai3	Neurons CNS	-0.4926	<1.0e-200	1.52215
194_HPF_N_CA3_Tmem90.TD24.Ai9	Neurons CNS	-0.4926	<1.0e-200	1.52215
61_SC_N_@Sp.L.Sp_GIN	Neurons CNS	-0.49233	<1.0e-200	1.42868
75_HPF_N_IG_Gng7.KH67.Ai3	Neurons CNS	-0.49232	<1.0e-200	1.47432
199_HPF_N_CA1sp_Calb1-EGFP	Neurons CNS	-0.49219	<1.0e-200	1.47794
80_Re_N_@Re.RGC_wt.beads	Neurons CNS	-0.49209	<1.0e-200	1.46033
105_Isocortex_N_SSp@L5_Gpr26.KO250.Ai14	Neurons CNS	-0.49208	<1.0e-200	1.51347
85_Isocortex_N_MOp5_Rbp4.KL100.Ai14	Neurons CNS	-0.49152	<1.0e-200	1.48317
44_OLF_N_COAp_Sla.KJ303.Ai3	Neurons CNS	-0.49145	<1.0e-200	1.50975
6_OLF_N_COAp_Sim1.KJ27.Ai9	Neurons CNS	-0.49145	<1.0e-200	1.51197
7_HPF_N_CA1_Cnnm2.KD19.Ai9	Neurons CNS	-0.49133	<1.0e-200	1.47999
64_STR_N_CEAm_Crh.ZJH.Ai14	Neurons CNS	-0.4913	<1.0e-200	1.48851
140_Isocortex_N_ORBm_P157	Neurons CNS	-0.49087	<1.0e-200	1.51383
90_STR_N_ACB_Gng7.KH67.Ai3	Neurons CNS	-0.49084	<1.0e-200	1.48314
39_HPF_N_CA3_Grp.KH288.Ai9	Neurons CNS	-0.49072	<1.0e-200	1.48501
77_Isocortex_N_SSp-bfd@L2/3_wt.beads	Neurons CNS	-0.49056	<1.0e-200	1.52454
82_STR_N_OT_Adora2a.KG139.Ai14	Neurons CNS	-0.49043	<1.0e-200	1.48141
37_Isocortex_N_AI_Grp.KH288.Ai14	Neurons CNS	-0.49002	<1.0e-200	1.52935
41_TH_N_PCN_Grp.KH288.Ai9	Neurons CNS	-0.48956	<1.0e-200	1.46198
42_TH_N_PCN_Grp.KH288.Ai14	Neurons CNS	-0.48956	<1.0e-200	1.46198
60_SC_N_@Sp.L.dcs_GIN	Neurons CNS	-0.48942	<1.0e-200	1.41242
109_HPF_N_IG_P157	Neurons CNS	-0.48928	<1.0e-200	1.48663
178_CTXsp_N_CLA_Sla.KJ319.Ai14	Neurons CNS	-0.48923	<1.0e-200	1.44085
202_HPF_N_CA3sp@ventral_Mpp3.KG118.Ai9	Neurons CNS	-0.48918	<1.0e-200	1.49165
204_HPF_N_CA3sp@ventral_Mpp3.KG118.Ai14	Neurons CNS	-0.48918	<1.0e-200	1.49165
126_Isocortex_N_SSp@L7_Gpr26.KO250.Ai14	Neurons CNS	-0.48916	<1.0e-200	1.48891
40_TH_N_VPM_Grp.KH288.Ai9	Neurons CNS	-0.489	<1.0e-200	1.43879
200_HPF_N_CA2_Sim1.KJ27.Ai9	Neurons CNS	-0.48876	<1.0e-200	1.47646
65_OLF_N_COAp_PBAU	Neurons CNS	-0.48815	<1.0e-200	1.48355
70_OLF_N_MOBmi_PBAV	Neurons CNS	-0.48804	<1.0e-200	1.3853
38_P_N_PG_HSD2-Cre.Ai3	Neurons CNS	-0.48799	<1.0e-200	1.4237
127_Isocortex_N_SSp@L7_Gpr26.KO250.Ai14	Neurons CNS	-0.48773	<1.0e-200	1.46927
206_HPF_N_CA3sp@dorsal_Mpp3.KG118.Ai9	Neurons CNS	-0.48741	<1.0e-200	1.4811
136_Isocortex_N_ECT@L6_P038	Neurons CNS	-0.48708	<1.0e-200	1.47595
172_Isocortex_N_SSp@L6_56L	Neurons CNS	-0.48651	<1.0e-200	1.44658
137_MY_N_PRP_P093	Neurons CNS	-0.48625	<1.0e-200	1.43261
110_Isocortex_N_AI_P157	Neurons CNS	-0.48607	<1.0e-200	1.52326
87_MY_N_AP_GIN	Neurons CNS	-0.48599	<1.0e-200	1.3599
8_HPF_N_DG_Ntsr1.GN220.Ai3	Neurons CNS	-0.48552	<1.0e-200	1.43632
180_Isocortex_N_Ssp@L5_wt.BPn.inj	Neurons CNS	-0.48516	<1.0e-200	1.46292
128_TH_N_CL_Grp.KH288.Ai14	Neurons CNS	-0.48489	<1.0e-200	1.45403
94_MB_N_PAG_Slc6a5.KF109.Ai9	Neurons CNS	-0.48479	<1.0e-200	1.44565
179_Isocortex_N_Ssp@L5_wt.IRT.inj	Neurons CNS	-0.4847	<1.0e-200	1.46843
21_STR_N_CP_PlxnD1.OG1.Ai3	Neurons CNS	-0.4847	<1.0e-200	1.45541
63_TH_N_LGd_Gpr26.KO250.Ai3	Neurons CNS	-0.48454	<1.0e-200	1.38967
62_TH_N_PVT_Gpr26.KO250.Ai3	Neurons CNS	-0.48444	<1.0e-200	1.44125
173_Isocortex_N_VISp@L6_56L	Neurons CNS	-0.48444	<1.0e-200	1.46012
26_OLF_N_PIR_Ntsr1.GN209.Ai3	Neurons CNS	-0.48442	<1.0e-200	1.49881
131_MY_N_NTS_P118	Neurons CNS	-0.48419	<1.0e-200	1.40861
171_Isocortex_N_SSp@L6_P162	Neurons CNS	-0.48417	<1.0e-200	1.44365
135_MB_N_SCm_P118	Neurons CNS	-0.48377	<1.0e-200	1.42331
174_Isocortex_N_SSs@L6_P139	Neurons CNS	-0.48364	<1.0e-200	1.43276
212_P_N_nan_P162	Neurons CNS	-0.48353	<1.0e-200	1.42194
133_HPF_N_CA1sp_P084	Neurons CNS	-0.48345	<1.0e-200	1.49184
83_OLF_N_MOBgr_Drd3.KI198.Ai14	Neurons CNS	-0.48293	<1.0e-200	1.42885
88_HPF_N_DG_Syt17.NO14.Ai3	Neurons CNS	-0.48255	<1.0e-200	1.44561
86_MY_N_NTSge_GIN	Neurons CNS	-0.48246	<1.0e-200	1.41166
23_MY_N_IO_Crh.ZJH.Ai3	Neurons CNS	-0.48229	<1.0e-200	1.40514
53_HPF_N_DG_Gng7.KH67.Ai3	Neurons CNS	-0.48223	<1.0e-200	1.43025
205_HPF_N_DG_Rbp4.KL100.Ai9	Neurons CNS	-0.48217	<1.0e-200	1.42815
97_HY_N_MM_HSD2-Cre.Ai14	Neurons CNS	-0.48207	<1.0e-200	1.40429
56_STR_N_CEAl_Gpr26.KO250.Ai3	Neurons CNS	-0.48179	<1.0e-200	1.45296
134_HPF_N_SUBd-sp_P084	Neurons CNS	-0.48164	<1.0e-200	1.44005
25_Isocortex_N_Isocortex_Ntsr1.GN209.Ai3	Neurons CNS	-0.4816	<1.0e-200	1.47365
84_STR_N_ACB_Chrnb4.OL57.Ai14	Neurons CNS	-0.48146	<1.0e-200	1.47279
111_STR_N_isl_Drd3.KI198.Ai14	Neurons CNS	-0.48133	<1.0e-200	1.37365
76_HPF_N_DG_Grm2.MR90.Ai14	Neurons CNS	-0.48128	<1.0e-200	1.43908
170_HPF_N_SUBd-sp_P162	Neurons CNS	-0.48111	<1.0e-200	1.43567
166_Isocortex_N_SSp@L5_P084	Neurons CNS	-0.48084	<1.0e-200	1.45893
177_SC_N_@Sp.L_Sla.KJ319.Ai14	Neurons CNS	-0.48065	<1.0e-200	1.40999
52_STR_N_CP_Gng7.KH67.Ai3	Neurons CNS	-0.48052	<1.0e-200	1.4577
169_MY_N_DCO_Slc6a5.KF109.Ai9	Neurons CNS	-0.48039	<1.0e-200	1.4083
49_MB_N_VTA_Syt17.NO14.Ai3	Neurons CNS	-0.47998	<1.0e-200	1.46107
203_HPF_N_CA1_Vipr2.KE2.Ai9	Neurons CNS	-0.47987	<1.0e-200	1.43949
91_P_N_PBl_Syt17.NO14.Ai3	Neurons CNS	-0.47976	<1.0e-200	1.46621
167_TH_N_AMd_P084	Neurons CNS	-0.47927	<1.0e-200	1.42967
32_P_N_PG_Slc17a7.2F8.Ai3	Neurons CNS	-0.47927	<1.0e-200	1.41559
36_HPF_N_CA_GIN	Neurons CNS	-0.47909	<1.0e-200	1.4765
207_HPF_N_CA2_Mpp3.KG118.Ai9	Neurons CNS	-0.47904	<1.0e-200	1.46812
35_Isocortex_N_Isocortex_GIN	Neurons CNS	-0.47897	<1.0e-200	1.47569
74_HPF_N_CA3_GIN	Neurons CNS	-0.47872	<1.0e-200	1.42451
55_HY_N_MM_Slc17a6.OX23.Ai3	Neurons CNS	-0.4786	<1.0e-200	1.35571
98_P_N_PG_Mpp3.KG118.Ai32	Neurons CNS	-0.47849	<1.0e-200	1.40766
3_P_N_PG_Mpp3.KG118.Ai3	Neurons CNS	-0.47849	<1.0e-200	1.40766
138_MY_N_MV_P093	Neurons CNS	-0.47842	<1.0e-200	1.37919
12_HPF_N_CA1_SST23.2D2.virus	Neurons CNS	-0.47817	<1.0e-200	1.47178
198_HPF_N_CA1_Sim1.KJ27.Ai9	Neurons CNS	-0.47794	<1.0e-200	1.41606
4_Isocortex_N_VISp6a_Ntsr1.GN220.Ai3	Neurons CNS	-0.47745	<1.0e-200	1.48363
68_Isocortex_N_SSp@L2/3_Pvalb-Cre.Ai32	Neurons CNS	-0.47654	<1.0e-200	1.37223
29_HPF_N_DG_PlxnD1.OG1.Ai3	Neurons CNS	-0.47622	<1.0e-200	1.397
10_Isocortex_N_Isocortex@L5/6_X98-GFP	Neurons CNS	-0.47609	<1.0e-200	1.44288
186_PAL_N_BST_P170	Neurons CNS	-0.47598	<1.0e-200	1.39773
118_TH_N_PVT_Slc6a5.KF109.Ai9	Neurons CNS	-0.47579	<1.0e-200	1.45115
183_Isocortex_N_ECT_Sla.KJ303.Ai14	Neurons CNS	-0.4756	<1.0e-200	1.44223
89_OLF_N_AOBgr_Syt17.NO14.Ai3	Neurons CNS	-0.47558	<1.0e-200	1.40447
210_MY_N_nan_Slc17a7	Neurons CNS	-0.47518	<1.0e-200	1.36946
11_Re_N_@Re.RGC_Gad2.33.7	Neurons CNS	-0.47484	<1.0e-200	1.37201
9_HPF_N_DG_Cnnm2.KD19.Ai9	Neurons CNS	-0.47482	<1.0e-200	1.42556
92_HY_N_SFO_Grm2.MR90.Ai14	Neurons CNS	-0.47449	<1.0e-200	1.35917
24_STR_N_CP_Ntsr1.GN209.Ai3	Neurons CNS	-0.47441	<1.0e-200	1.45474
142_Isocortex_N_RSPv_P162	Neurons CNS	-0.47421	<1.0e-200	1.4216
103_STR_N_CEAm_Orexin-Cre.Ai14	Neurons CNS	-0.47402	<1.0e-200	1.4487
168_MY_N_IO_Gpr26.KO273.Ai14	Neurons CNS	-0.47401	<1.0e-200	1.38552
22_DRG_N_@T1.DRG_Pvalb-Cre.Ai9	Neurons PNS	-0.47333	<1.0e-200	1.36958
30_MY_N_NTSm_HSD2-Cre.Ai3	Neurons CNS	-0.47327	<1.0e-200	1.38768
31_HPF_N_CA1_Pvalb-Cre.virus	Neurons CNS	-0.47295	<1.0e-200	1.41513
159_MY_N_RPA_Fev	Neurons CNS	-0.4729	<1.0e-200	1.40631
120_TH_N_AV_Slc6a5.KF109.Ai9	Neurons CNS	-0.47289	<1.0e-200	1.41023
72_SC_N_@Sp.L.Sp_Rbp4.KL100.Ai14	Neurons CNS	-0.47276	<1.0e-200	1.39562
158_P_N_CSm_Fev	Neurons CNS	-0.4726	<1.0e-200	1.40692
102_OLF_N_AOBmi_Rbp4.KL100.Ai14	Neurons CNS	-0.47197	<1.0e-200	1.39596
43_HPF_P_DG_Pomc-GFP	Progenitors	-0.47184	<1.0e-200	1.26242
162_P_N_PBl_ChAT	Neurons CNS	-0.47177	<1.0e-200	1.43197
54_HY_N_SFO_Gng7.KH67.Ai3	Neurons CNS	-0.47065	<1.0e-200	1.33713
121_TH_N_LGd_Slc6a5.KF109.Ai9	Neurons CNS	-0.4705	<1.0e-200	1.39276
187_HY_N_MPN_P170	Neurons CNS	-0.47022	<1.0e-200	1.3705
197_MB_N_VTA_TH-GFP	Neurons CNS	-0.46984	<1.0e-200	1.44068
157_MB_N_DR_Fev	Neurons CNS	-0.46983	<1.0e-200	1.39504
176_OLF_N_MOBgr_Sla.KJ303.Ai14	Neurons CNS	-0.46965	<1.0e-200	1.3499
119_TH_N_AD_Slc6a5.KF109.Ai9	Neurons CNS	-0.46925	<1.0e-200	1.42181
139_MY_N_DCO_P093	Neurons CNS	-0.46879	<1.0e-200	1.35002
33_CB_N_NODgr_TCLC	Neurons CNS	-0.46862	<1.0e-200	1.39326
122_Re_N_@Re.RGC_Ntsr1.GN209	Neurons CNS	-0.46844	<1.0e-200	1.42465
71_CB_N_CUL4/5mo_Sla.KJ319.Ai14	Neurons CNS	-0.46793	<1.0e-200	1.30719
209_P_N_nan_Slc17a7	Neurons CNS	-0.46771	<1.0e-200	1.36606
66_SC_N_@Sp.L.Sp_Grp.KH288.Ai14	Neurons CNS	-0.4677	<1.0e-200	1.36541
0_OLF_N_PIR_48L	Neurons CNS	-0.46742	<1.0e-200	1.40085
16_Jug_N_@Jugular_TrpV1-Cre.Ai9	Neurons PNS	-0.46709	<1.0e-200	1.44834
51_OLF_N_AOB@EPlA_Rbp4.KL100.Ai3	Neurons CNS	-0.46673	<1.0e-200	1.38855
125_CB_N_CUL4/5mo_P159	Neurons CNS	-0.46645	<1.0e-200	1.37376
47_HY_N_PVH_Crh.ZJH.Ai14	Neurons CNS	-0.4664	<1.0e-200	1.37019
14_MB_N_SNc_TH-Cre.Ai9	Neurons CNS	-0.46629	<1.0e-200	1.42123
196_MB_N_SNc_TH-GFP	Neurons CNS	-0.46629	<1.0e-200	1.42123
132_TH_N_VPM_Slc6a5.KF109.Ai9	Neurons CNS	-0.46525	<1.0e-200	1.3667
104_MY_N_MV_TH-GFP	Neurons CNS	-0.46518	<1.0e-200	1.37561
191_P_N_CSm_Tph2-EGFP	Neurons CNS	-0.46514	<1.0e-200	1.35581
46_MY_N_NTSm_HSD2-Cre.Ai3	Neurons CNS	-0.46492	<1.0e-200	1.36708
50_OLF_N_AOB_Rbp4.KL100.Ai3	Neurons CNS	-0.46457	<1.0e-200	1.37551
175_CB_N_CUL4/5mo_Sla.KJ303.Ai14	Neurons CNS	-0.46403	<1.0e-200	1.25926
208_MY_N_nan_Slc17a7	Neurons CNS	-0.46377	<1.0e-200	1.35591
112_STR_N_islm_Drd3.KI198.Ai14	Neurons CNS	-0.46338	<1.0e-200	1.30567
48_HY_N_ARH_Pomc-GFP	Neurons CNS	-0.46258	<1.0e-200	1.35815
163_MY_N_VII_ChAT	Neurons CNS	-0.46166	<1.0e-200	1.41904
59_OLF_N_AOB_Gpr26.KO250.Ai3	Neurons CNS	-0.46153	<1.0e-200	1.39503
193_MB_N_DR_Tph2-EGFP	Neurons CNS	-0.4615	<1.0e-200	1.37026
124_HY_N_PVHp_AVP.QZ20.Ai14	Neurons CNS	-0.46035	<1.0e-200	1.34405
107_OLF_N_MOBgl_Cdhr1.KG66.Ai14	Neurons CNS	-0.45906	<1.0e-200	1.36317
17_DRG_N_@T1.DRG_TrpV1-Cre.Ai9	Neurons PNS	-0.45904	<1.0e-200	1.38731
185_HY_N_ARH_NPY-hrGFP	Neurons CNS	-0.45859	<1.0e-200	1.2988
161_MY_N_DMX_ChAT	Neurons CNS	-0.45787	<1.0e-200	1.39553
93_CB_N_CUL4/5pu_Slc6a5.KF109.Ai9	Neurons CNS	-0.45645	<1.0e-200	1.29657
190_MY_N_RPA_Tph2-EGFP	Neurons CNS	-0.45578	<1.0e-200	1.34921
15_HY_N_ARH_NPY-hrGFP	Neurons CNS	-0.4553	<1.0e-200	1.32866
58_OLF_N_MOBgl_Gpr26.KO250.Ai3	Neurons CNS	-0.45415	<1.0e-200	1.3211
19_HY_N_PVH_Oxytocin-GFP	Neurons CNS	-0.45384	<1.0e-200	1.34269
141_P_N_LC_TH-GFP	Neurons CNS	-0.45358	<1.0e-200	1.40599
57_Jug_N_@Jugular_TrpV1-GFP	Neurons PNS	-0.45353	<1.0e-200	1.36734
164_HY_N_PVHd_MCH	Neurons CNS	-0.45225	<1.0e-200	1.40366
165_HY_N_LHA_MCH	Neurons CNS	-0.44972	<1.0e-200	1.39988
129_HY_N_DMHp_Grp.KH288.Ai14	Neurons CNS	-0.44904	<1.0e-200	1.3736
1_CB_N_CUL4/5gr_TCGO	Neurons CNS	-0.44831	<1.0e-200	1.24688
108_CB_N_CUL4/5gr_HSD2-Cre.Ai14	Neurons CNS	-0.44649	<1.0e-200	1.27993
211_CB_N_CUL4/5gr_Penk1.Ai14	Neurons CNS	-0.44558	<1.0e-200	1.32763
123_HY_N_SCH_AVP.QZ20.Ai14	Neurons CNS	-0.44458	<1.0e-200	1.23929
160_HY_N_SCH_AVP.QZ20	Neurons CNS	-0.44458	<1.0e-200	1.23929
181_CB_N_CUL4/5gr_Cdhr1.KG76.Ai14	Neurons CNS	-0.44272	<1.0e-200	1.22674
182_CB_N_CUL4/5gr_Cdhr1.KG66.Ai14	Neurons CNS	-0.44272	<1.0e-200	1.22674
28_CB_N_CUL4/5pu_PlxnD1.OG1.Ai3	Neurons CNS	-0.44194	<1.0e-200	1.22241
145_HY_N_SO_AVP.QZ20.Ai14	Neurons CNS	-0.44068	<1.0e-200	1.29277
18_CB_N_CUL4/5pu_PBAP	Neurons CNS	-0.43927	<1.0e-200	1.23241
146_HY_N_SO_AVP.QZ20.Ai14	Neurons CNS	-0.43921	<1.0e-200	1.29275
13_CB_N_PYRpu_Pcp2.Ai3	Neurons CNS	-0.43658	<1.0e-200	1.25419
5_CB_N_CUL4/5pu_Ntsr1.GN209.Ai3	Neurons CNS	-0.43652	<1.0e-200	1.20653
2_CB_N_CUL4/5pu_Pcp2.Ai3	Neurons CNS	-0.4343	<1.0e-200	1.25589
20_others_O_@Pituitary_Pomc-GFP	Non-neurons	-0.42165	<1.0e-200	1.11164
184_Isocortex_O_Isocortex_GFAP	Non-neurons	-0.41606	<1.0e-200	1.12117
117_OE_N_@OE.VNO_TCLC	Neurons PNS	-0.40569	<1.0e-200	1.11953
106_OE_N_@OE.MOE.up_Rbp4.KL100.Ai14	Neurons PNS	-0.3971	<1.0e-200	1.12953
101_others_O_@bloodvessel_TCLU	Non-neurons	-0.39389	<1.0e-200	1.08039
115_OE_N_@OE.MOE_TCLC	Neurons PNS	-0.3889	<1.0e-200	1.10086
116_OE_N_@OE.MOE.low_Rbp4.KL100.Ai14	Neurons PNS	-0.38005	<1.0e-200	1.05904
192_others_O_@pancreas_Ins1-EGFP	Non-neurons	-0.37878	<1.0e-200	0.94094
73_others_O_chpl_Gng7.KH67.Ai14	Non-neurons	-0.37162	<1.0e-200	0.95983
113_others_O_chpl_Drd3.KI198.Ai14	Non-neurons	-0.37162	<1.0e-200	0.95983
143_others_O_@myofiber_Pvalb-Cre.Ai14	Non-neurons	-0.3659	<1.0e-200	0.82267
99_Isocortex_O_MOp5_Cx3cr1-GFP	Non-neurons	-0.35725	<1.0e-200	0.94636
144_others_O_@myofiber_PR26	Non-neurons	-0.3544	<1.0e-200	0.77479
69_others_O_@ependyma_Pvalb-Cre.Ai32	Non-neurons	-0.35424	<1.0e-200	1.11077
100_CB_O_UVU_Cx3cr1-GFP	Non-neurons	-0.35154	<1.0e-200	0.97013
114_others_O_@ependyma_TCLU	Non-neurons	-0.34061	<1.0e-200	1.03573
148_others_O_@BAT_56L	Non-neurons	-0.33794	<1.0e-200	0.75287
147_others_O_@pancreas_P170	Non-neurons	-0.33408	<1.0e-200	0.70719
27_OE_O_@OE_TCLC	Non-neurons	-0.30982	<1.0e-200	0.91055

[truncated: 3 more sheets: Fly brain cells, Mouse brain regions, Mouse development]
