# Supplementary material for: Functional Optimization in Distinct Tissues and Conditions Constrains the Rate of Protein Evolution
Source: Mol Biol Evol. 2024 Oct 21;41(10):msae200. doi: 10.1093/molbev/msae200 (PMC11523136; doi:10.1093/molbev/msae200)
Supplement: msae200_Supplementary_Data [file msae200_supplementary_data.zip › TableS3_ER_for_GO.xlsx]

## Sheet: Sheet1
	GO term	GO type	N genes	genes	ER (Brain - Frontal Cortex (BA9))	ER p-value (Brain - Frontal Cortex (BA9))	ER (Brain - Anterior cingulate cortex (BA24))	ER p-value (Brain - Anterior cingulate cortex (BA24))	ER (Brain - Cortex)	ER p-value (Brain - Cortex)	ER (Brain - Amygdala)	ER p-value (Brain - Amygdala)	ER (Brain - Nucleus accumbens (basal ganglia))	ER p-value (Brain - Nucleus accumbens (basal ganglia))	ER (Brain - Hippocampus)	ER p-value (Brain - Hippocampus)	ER (Brain - Hypothalamus)	ER p-value (Brain - Hypothalamus)	ER (Brain - Caudate (basal ganglia))	ER p-value (Brain - Caudate (basal ganglia))	ER (Brain - Putamen (basal ganglia))	ER p-value (Brain - Putamen (basal ganglia))	ER (Brain - Cerebellar Hemisphere)	ER p-value (Brain - Cerebellar Hemisphere)	ER (Brain - Cerebellum)	ER p-value (Brain - Cerebellum)	ER (Brain - Substantia nigra)	ER p-value (Brain - Substantia nigra)	ER (Brain - Spinal cord (cervical c-1))	ER p-value (Brain - Spinal cord (cervical c-1))	ER (Colon - Sigmoid)	ER p-value (Colon - Sigmoid)	ER (Artery - Tibial)	ER p-value (Artery - Tibial)	ER (Esophagus - Gastroesophageal Junction)	ER p-value (Esophagus - Gastroesophageal Junction)	ER (Esophagus - Muscularis)	ER p-value (Esophagus - Muscularis)	ER (Pituitary)	ER p-value (Pituitary)	ER (Muscle - Skeletal)	ER p-value (Muscle - Skeletal)	ER (Heart - Atrial Appendage)	ER p-value (Heart - Atrial Appendage)	ER (Cells - Transformed fibroblasts)	ER p-value (Cells - Transformed fibroblasts)	ER (Cervix - Ectocervix)	ER p-value (Cervix - Ectocervix)	ER (Uterus)
0	ESTABLISHMENT_OF_PROTEIN_LOCALIZATION	BP	1886	ACOT8;POM121C;MIR301B;CTAGE4;HDAC6;SNAP25-AS1;CD24;CTAGE8;PDCD6IP;PDCD6;BCL2L11;TOMM6;WASHC1;TIMM23;POM121B;ZBED6;TOM1L1;TOM1;ARL17B;BHLHE40-AS1;AP1M2;SAE1;DNM1L;NR1H3;TIMM23B;SCAMP2;SCAMP3;SNUPN;HUWE1;ADAM8;TBC1D3G;TBC1D3K;TBC1D3L;TBC1D3D;KIF20A;PREB;ARL4C;ARL4A;OPTN;BCAP31;ARFRP1;TRIM28;TENM1;ALYREF;AL357153.1;AC007920.2;CDK5;CALCRL;NUTF2;DDX39A;STX6;AP3S2;TIMM17B;SRRM1;STAM2;CDKN1A;RAMP2;RAMP1…	-0.4780	2.8e-108	-0.4662	2.1e-102	-0.4506	5.9e-95	-0.4573	4.3e-98	-0.4570	5.7e-98	-0.4591	5.7e-99	-0.4533	3.2e-96	-0.4495	1.9e-94	-0.4457	1.0e-92	-0.4727	1.3e-105	-0.4528	5.6e-96	-0.4449	2.3e-92	-0.4290	2.7e-85	-0.3777	5.2e-65	-0.3755	3.2e-64	-0.3788	2.0e-65	-0.3785	2.8e-65	-0.3802	6.2e-66	-0.3620	1.7e-59	-0.3661	6.9e-61	-0.3802	6.6e-66	-0.3808	3.9e-66	-0.3764
1	CELLULAR_MACROMOLECULE_LOCALIZATION	BP	1886	CDH2;PDZK1P1;ACOT8;POM121C;HDAC6;SNAP25-AS1;CD24;PDCD6;BCL2L11;PIGK;TIMM23;POM121B;PARP3;TOM1L1;TOM1;ARL17B;OCLN;BHLHE40-AS1;AP1M2;SAE1;DNM1L;TIMM23B;SNUPN;HUWE1;PTPRU;TSPAN32;GPC6;TSPAN5;TBC1D3G;TBC1D3K;TBC1D3L;TBC1D3D;PREB;ARL4C;ARL4A;OPTN;BCAP31;ARFRP1;TRIM28;TENM1;ALYREF;AL357153.1;AC007920.2;ADAM10;CDK5;NUTF2;TOPORS;FLOT1;DDX39A;STX6;AP3S2;GPHN;TIMM17B;SRRM1;STAM2;CDKN1A;RAMP2;RAMP1;RAMP3;TB…	-0.4581	1.7e-98	-0.4480	9.0e-94	-0.4313	2.6e-86	-0.4413	1.0e-90	-0.4406	2.0e-90	-0.4424	3.1e-91	-0.4343	1.3e-87	-0.4327	6.5e-87	-0.4296	1.4e-85	-0.4402	3.3e-90	-0.4235	5.7e-83	-0.4227	1.3e-82	-0.4054	1.6e-75	-0.3555	2.8e-57	-0.3589	1.9e-58	-0.3526	2.5e-56	-0.3526	2.5e-56	-0.3564	1.3e-57	-0.3586	2.4e-58	-0.3528	2.2e-56	-0.3717	7.2e-63	-0.3604	6.0e-59	-0.3509
2	LOCOMOTION	BP	1775	ADA;CDH2;AKT3;CDKN2B-AS1;MIR892B;MIR665;MIR939;HDAC6;CD300H;DEFB130B;CD24;HDAC5;PDCD6;CDH4;WASHC1;CDH5;MIR1298;MIR1908;MIR1290;MIR711;MIR2355;RANBP9;APELA;TGFBR3L;KLRC4-KLRK1;C8orf44-SGK3;DNM1L;PTPRU;GPC6;ARPC5;ARPC3;ACTR3;ADAM8;ARPC2;CDH13;ABI2;PLXNC1;WASF2;RNF41;ADAM10;CDK5;CDK6;TRIB1;SPRY2;NET1;EFS;APC2;PAK4;LAMC3;CCL26;CITED2;SEMA3A;TUBB3;DLC1;ATP8A1;RACK1;ADARB1;VAV3;GPNMB;MERTK;CEACAM5;CAP1…	-0.4766	2.6e-101	-0.4631	5.0e-95	-0.4597	1.6e-93	-0.4428	3.9e-86	-0.4547	2.7e-91	-0.4426	4.7e-86	-0.4376	6.5e-84	-0.4437	1.7e-86	-0.4378	5.2e-84	-0.4216	1.9e-77	-0.4163	2.4e-75	-0.3975	3.0e-68	-0.3689	2.4e-58	-0.3306	1.5e-46	-0.3241	1.1e-44	-0.3282	7.8e-46	-0.3251	5.6e-45	-0.3272	1.4e-45	-0.3295	3.1e-46	-0.2945	7.4e-37	-0.3102	6.6e-41	-0.2907	6.6e-36	-0.3002
3	ENDOPLASMIC_RETICULUM	CC	1867	CDH2;ABI1;POM121C;TRAPPC3L;CTAGE4;OST4;CTAGE8;PDCD6IP;PDCD6;BCL2L10;PIGK;USP17L10;USP17L11;USP17L12;USP17L13;USP17L17;USP17L18;USP17L19;USP17L20;USP17L21;USP17L22;USP17L15;CASP12;MRLN;C8orf17;STRIT1;GJC1;ABCB6;DNM1L;CERT1;TSPAN5;PYURF;PREB;ENAM;USP17L23;RASGRP1;PDIA6;BCAP31;EBI3;ATP6AP2;LPCAT3;DHRS9;CNIH1;TENM1;MYMX;RNF41;ALG3;ADAM10;CALCRL;TRIM13;MSLN;HNRNPR;SLC35B1;ZMPSTE24;FSTL3;STUB1;SIGMAR1;…	-0.4679	3.4e-102	-0.4540	1.3e-95	-0.4459	7.2e-92	-0.4415	6.6e-90	-0.4475	1.4e-92	-0.4417	5.1e-90	-0.4358	2.1e-87	-0.4372	4.9e-88	-0.4275	7.9e-84	-0.4549	5.3e-96	-0.4439	5.5e-91	-0.4177	9.5e-80	-0.4038	3.7e-74	-0.3762	7.5e-64	-0.3628	3.5e-59	-0.3688	3.2e-61	-0.3707	6.6e-62	-0.3918	1.5e-69	-0.3881	3.8e-68	-0.3551	1.4e-56	-0.3893	1.3e-68	-0.3562	5.8e-57	-0.3628
4	PROTEIN_CONTAINING_COMPLEX_SUBUNIT_ORGANIZATION	BP	1776	HDAC6;SNRPGP15;SNAP25-AS1;PET100;PDCD6IP;RNU4ATAC;RNU6ATAC;PDCD6;BCL2L11;FRAT1;WASHC1;TSPY10;CDH5;PET117;CHAF1A;RANBP9;OCLN;BHLHE40-AS1;FARSB;DNM1L;COX17;SNUPN;USH1C;PTGES3L;ARPC5;ARPC4;ARPC3;ARPC1B;ACTR3;ACTR2;ARPC2;PREB;AKAP9;RNVU1-8;CDH17;ABI2;LPCAT3;WASF2;CNIH1;TENM1;RBM5;AL357153.1;AC007920.2;RNVU1-4;RNVU1-14;RNVU1-15;RNVU1-17;RNU6-9;RNVU1-3;RNVU1-1;RNU6-7;RNVU1-6;RNVU1-19;ADAM10;CDK7;MRPS31…	-0.3660	2.0e-57	-0.3572	1.4e-54	-0.3520	5.9e-53	-0.3474	1.6e-51	-0.3502	2.1e-52	-0.3445	1.2e-50	-0.3406	1.7e-49	-0.3416	9.1e-50	-0.3334	2.3e-47	-0.3773	3.6e-61	-0.3688	2.5e-58	-0.3198	1.6e-43	-0.3103	6.0e-41	-0.2780	7.0e-33	-0.2868	5.7e-35	-0.2739	6.3e-32	-0.2716	2.1e-31	-0.2909	5.8e-36	-0.2276	2.6e-22	-0.2228	2.1e-21	-0.2760	2.1e-32	-0.2853	1.3e-34	-0.2839
5	POSITIVE_REGULATION_OF_BIOSYNTHETIC_PROCESS	BP	1866	MED6;NR2E3;MIR675;CDH3;SRA1;ZGLP1;ZNF717;HDAC5;MED16;MEF2B;ZNF729;DUX4;ZNF840P;NR1H3;PQBP1;ACTR3;ACTR2;CDH13;ZNF263;NAMPT;YAF2;CEBPZ;TRIM28;ZNF197;ALYREF;CDK4;TRIM13;TOPORS;CDK7;CDK8;CDK9;RAMP1;FSTL3;CDKN1C;CDKN2B;ZNF267;TNIP1;TLR6;TRIM22;NPM2;KLF2;CITED2;RACK1;PEMT;YAP1;RBM14;CDX1;MCRS1;CDX2;HAX1;MAD2L2;CDX4;SLC30A9;ZBTB18;TADA3;TRIM38;MIR9-1HG;CREB3;CARM1;NCOA2;CEBPA;CEBPB;CEBPD;DDX17;DEAF1;KAT…	-0.3397	1.2e-51	-0.3387	2.6e-51	-0.3263	1.5e-47	-0.3328	1.6e-49	-0.3244	5.6e-47	-0.3289	2.5e-48	-0.3088	1.7e-42	-0.3276	6.1e-48	-0.3230	1.5e-46	-0.3151	2.7e-44	-0.3083	2.3e-42	-0.3036	4.4e-41	-0.2922	4.6e-38	-0.2878	6.3e-37	-0.2956	6.3e-39	-0.2949	9.0e-39	-0.2939	1.7e-38	-0.2516	2.5e-28	-0.3065	7.1e-42	-0.2635	5.1e-31	-0.2737	2.0e-33	-0.2821	1.8e-35	-0.2778
6	CELL_POPULATION_PROLIFERATION	BP	1773	ADA;CDH2;AKT3;NR2E3;MIR675;ABI1;CDH3;MIR892B;MIR665;MIR873;GKN3P;CD24;PDCD6;SH2B3;DUX4;CDH5;MIR1298;MIR1290;MIR711;MIR2355;APELA;C8orf17;C8orf44-SGK3;MIR4632;COX17;PTPRU;TSPAN32;CERT1;SGK2;CDH13;RASGRP1;NAMPT;TOB1;EBI3;CDK2;TENM1;CDK3;RBM5;CDK4;PRAMEF27;RNF41;ADAM10;DHRS2;CALCRL;USPL1;CDK6;TOPORS;GDF11;TRIB1;CDK9;SPRY1;SPRY2;ABCC4;CDKN1A;ZMPSTE24;CDKN1B;CDKN1C;LILRB2;CDKN2A;SPEG;DNAJA2;CDKN2B;CDK…	-0.3899	1.9e-65	-0.3827	6.4e-63	-0.3780	2.6e-61	-0.3699	1.3e-58	-0.3817	1.4e-62	-0.3646	7.2e-57	-0.3565	2.7e-54	-0.3730	1.2e-59	-0.3660	2.5e-57	-0.3748	3.1e-60	-0.3732	1.1e-59	-0.3315	9.7e-47	-0.3108	5.2e-41	-0.3291	4.6e-46	-0.3426	5.2e-50	-0.3343	1.5e-47	-0.3331	3.3e-47	-0.3168	1.2e-42	-0.3603	1.7e-55	-0.3151	3.7e-42	-0.3237	1.6e-44	-0.3329	3.9e-47	-0.3255
7	ENZYME_BINDING	MF	1868	CDH2;TANK;MIR297;HDAC6;CD24;HDAC5;BCL2L10;BCL2L11;SH2B3;MEF2B;WASHC1;CDH5;SPDYE2B;TOM1L1;RANBP9;UBA2;SAE1;DNM1L;SCAMP3;ATP9A;ARPC4;TSPAN5;KIF20A;PREB;LRPPRC;TRAP1;OPTN;TOB1;ABI2;TRIM28;TNK2;RNF41;ADAM10;CDK5;NUTF2;TOPORS;FLOT1;TRIB1;CDK9;SPRY2;CDKN1A;CDKN1B;AKAP8;SPDYE16;CBSL;STUB1;UBE4B;LILRB2;CDKN2A;MARCHF6;CDKN2B;CDKN2C;TCIRG1;TNIP1;CDKN2D;RRAGB;TRIM22;NPM2;CITED2;TUBA1B;NDRG1;RACK1;PIAS3;ARIH…	-0.4824	1.7e-109	-0.4717	4.1e-104	-0.4608	7.4e-99	-0.4554	2.8e-96	-0.4555	2.3e-96	-0.4531	3.1e-95	-0.4492	2.0e-93	-0.4460	5.6e-92	-0.4389	8.4e-89	-0.4517	1.4e-94	-0.4388	8.9e-89	-0.4206	5.9e-81	-0.4025	1.1e-73	-0.3507	3.5e-55	-0.3380	3.9e-51	-0.3404	6.9e-52	-0.3426	1.4e-52	-0.3653	4.5e-60	-0.3487	1.6e-54	-0.3383	3.1e-51	-0.3350	3.2e-50	-0.3294	1.6e-48	-0.3328
8	RNA_BINDING	MF	1555	MIR675;SRA1;MIR298;MIR892B;MIR876;MIR877;MIR665;MIR873;MIR374B;MIR301B;MIR920;MIR935;MIR708;MIR543;MIR208B;MIR939;MIR365A;KHDC1L;SNRPGP15;LINC01783;NBPF10;RNU4ATAC;RNU6ATAC;MIR1224;HYDIN2;DDX11L8;MIR1298;MIR1207;MIR1277;MIR1908;MIR548P;MIR2355;MIR3909;FARSB;MIR4686;MIR4632;SNUPN;HUWE1;MIR5588;TSFM;HNRNPCL4;LRPPRC;TRAP1;RBM12;RNVU1-8;G3BP1;SUGP2;MBNL2;CEBPZ;TRIM28;RBM7;RBM6;RBM5;ALYREF;RNVU1-4;RNV…	-0.4615	7.7e-83	-0.4582	1.5e-81	-0.4456	1.0e-76	-0.4633	1.4e-83	-0.4644	5.2e-84	-0.4656	1.8e-84	-0.4669	5.4e-85	-0.4643	5.9e-84	-0.4551	2.4e-80	-0.4782	1.1e-89	-0.4647	4.1e-84	-0.4543	4.9e-80	-0.4608	1.5e-82	-0.4483	9.9e-78	-0.4607	1.5e-82	-0.4436	5.9e-76	-0.4419	2.5e-75	-0.4557	1.5e-80	-0.3942	5.8e-59	-0.4318	1.2e-71	-0.4439	4.4e-76	-0.4623	3.7e-83	-0.4579
9	APOPTOTIC_PROCESS	BP	1794	ADA;MIR675;SRA1;FMR1-AS1;CD24;KLLN;PDCD6IP;PDCD6;BCL2L10;BCL2L11;USP17L10;USP17L11;USP17L12;USP17L13;USP17L17;USP17L18;USP17L19;USP17L20;USP17L21;USP17L22;MTRNR2L7;USP17L15;DUX4;CDH5;PARP2;MTRNR2L1;MTRNR2L2;MTRNR2L3;MTRNR2L4;MTRNR2L5;MTRNR2L6;MTRNR2L8;MTRNR2L9;MTRNR2L10;MTRNR2L11;MTRNR2L12;MTRNR2L13;DNAJB6;CASP12;C8orf17;ARMCX5-GPRASP2;DNM1L;PDCD7;ADAM8;PPIF;HIPK3;FEM1B;TRAP1;BCAP31;RBM5;CDK4;AP0…	-0.4405	5.1e-86	-0.4282	6.4e-81	-0.4269	2.4e-80	-0.4137	4.0e-75	-0.4267	2.8e-80	-0.4167	2.8e-76	-0.3935	1.7e-67	-0.4174	1.5e-76	-0.4103	8.2e-74	-0.4290	3.2e-81	-0.4257	7.2e-80	-0.3714	8.7e-60	-0.3560	9.9e-55	-0.3396	1.2e-49	-0.3476	4.3e-52	-0.3367	8.6e-49	-0.3361	1.2e-48	-0.3337	6.3e-48	-0.3435	7.8e-51	-0.3107	1.9e-41	-0.3060	3.4e-40	-0.3284	2.3e-46	-0.3313
10	IDENTICAL_PROTEIN_BINDING	MF	1847	CDH2;NAALADL1;GNPDA1;IZUMO3;HDAC5;PDCD6IP;PDCD6;BCL2L10;HCN4;CHAF1A;HMGXB4;KLRF2;ARMCX5-GPRASP2;DNM1L;CDH8;FSBP;RAD50;CDH13;RASGRP1;DNAL4;OPTN;NAMPT;ABI2;SLC25A13;TENM1;TNK2;RNF41;PSME3;ADAM10;NUTF2;DDX39A;OLIG2;ANGPTL7;CALCOCO2;GPHN;CT45A10;CBSL;STUB1;LILRB2;TRAIP;TNIP1;TLR6;TFG;TRIM22;NPM2;HMG20A;MICU1;NOD1;RACK1;NDC80;CPQ;CDSN;PRMT5;EMG1;BAIAP2;TRIM38;CEACAM5;CAP2;STK25;CEBPA;CEBPB;FBLN5;CIB2;…	-0.4547	6.7e-95	-0.4413	7.1e-89	-0.4402	2.1e-88	-0.4232	3.6e-81	-0.4335	1.7e-85	-0.4226	6.7e-81	-0.4177	6.8e-79	-0.4236	2.7e-81	-0.4141	1.9e-77	-0.4480	7.2e-92	-0.4398	3.3e-88	-0.3870	4.8e-67	-0.3669	6.2e-60	-0.3595	1.9e-57	-0.3583	4.7e-57	-0.3516	7.2e-55	-0.3537	1.4e-55	-0.3557	3.2e-56	-0.3566	1.7e-56	-0.3472	1.8e-53	-0.3417	1.0e-51	-0.3386	8.7e-51	-0.3398
11	HOMEOSTATIC_PROCESS	BP	1820	ADA;CDH2;AKT3;CDH3;CD24;TEN1;BCL2L11;SH2B3;HCN4;CDH5;ZBED6;PARP3;OCLN;ARMCX5-GPRASP2;ABCB6;NR1H3;USH1C;CERT1;ADAM8;TRIM10;RAD50;BCAP31;ATP6AP2;LPAR6;LPCAT3;CDK5;CDK6;RAMP3;MAEA;ADAR;TCIRG1;IKZF1;TRDN;KLF2;MICU1;RACK1;PEMT;YAP1;CD52;MERTK;SLC30A9;SLC9A6;UNC13B;CEBPA;CEBPB;CIB2;CHERP;GLRX3;CEBPG;PRDX4;CXCL13;SLC34A2;CCT7;CCT4;CCT2;NPC2;TXNRD2;SCGN;CES1;KLF1;CXCR6;GNA13;TNFSF13B;CLDN16;CCT8;CORIN;AD…	-0.4411	1.5e-87	-0.4275	9.3e-82	-0.4274	9.9e-82	-0.4118	1.9e-75	-0.4200	1.1e-78	-0.4095	1.6e-74	-0.4025	7.9e-72	-0.4082	5.1e-74	-0.3976	5.3e-70	-0.4412	1.4e-87	-0.4389	1.4e-86	-0.3796	1.8e-63	-0.3575	5.3e-56	-0.3335	1.6e-48	-0.3218	4.0e-45	-0.3257	3.1e-46	-0.3249	5.1e-46	-0.3354	4.2e-49	-0.3353	4.5e-49	-0.3021	1.0e-39	-0.3091	1.4e-41	-0.3067	6.2e-41	-0.3267
12	TRANSCRIPTION_REGULATOR_ACTIVITY	MF	1837	MED6;NR2E3;DUXB;ZBTB33;ZSCAN30;SRA1;ZBTB42;ZNF730;TCF24;ZNF737;HSFX2;SUPT20HL1;ZNF316;SP9;ZNF705E;ZNF717;ZNF705G;FOXO6;ZNF705B;MED16;MEF2B;ZNF729;DUX4;ZNF605;ZNF783;ZNF587B;ZBED6;ZNF355P;HSFX1;ZNF865;ZNF559-ZNF177;ZNF840P;NR1H3;PQBP1;ZNF891;ZNF263;YAF2;TOB1;CEBPZ;TRIM28;AASS;ZNF197;ZNF256;HSFX4;HSFX3;TSHZ1;TRIM13;OLIG2;ZNF443;IRX5;TLE7;SAP18;ZNF267;IKZF1;TRIM22;KLF2;CITED2;IRF9;PIAS3;BASP1;YAP1;P…	-0.3125	6.9e-43	-0.3168	4.1e-44	-0.3056	5.3e-41	-0.3122	8.2e-43	-0.2987	3.7e-39	-0.3038	1.6e-40	-0.2983	4.6e-39	-0.3118	1.1e-42	-0.3082	1.0e-41	-0.2252	1.5e-22	-0.2305	1.4e-23	-0.2898	7.1e-37	-0.2820	6.4e-35	-0.2756	2.3e-33	-0.3041	1.3e-40	-0.2797	2.3e-34	-0.2768	1.1e-33	-0.2415	8.6e-26	-0.3109	1.8e-42	-0.2789	3.6e-34	-0.2691	7.8e-32	-0.2800	2.0e-34	-0.2655
13	RIBONUCLEOTIDE_BINDING	MF	1800	AKT3;KIF28P;SBK3;GNE;HCN4;DDX11L8;ARL17B;GIMD1;SMC4;C8orf44-SGK3;UBA2;FARSB;ABCC5;ABCB6;DNM1L;ABCC9;ABCF2;ATP9A;ACTR3;ACTR2;NUBP2;SGK2;RAD50;KIF20A;HIPK3;ACTR1B;ACTR1A;ARL4C;ARL4A;TRAP1;ARFRP1;G3BP1;CDK2;CDK3;TNK2;CDK4;CDK5;NME6;CDK6;DDX39A;AK6;CDK7;CDK8;GPHN;CDK9;ABCC4;SIK1B;SPEG;DNAJA2;BCKDK;PAK4;RRAGB;ABCA7;ABCA10;ABCA9;ABCA8;WARS2;TUBA1B;TUBB3;TUBB4A;TUBB4B;NOD1;ATP8A1;RAPGEF3;TESK2;ECI2;MERT…	-0.4993	4.4e-114	-0.4901	2.2e-109	-0.4757	2.6e-102	-0.4828	9.3e-106	-0.4760	2.0e-102	-0.4834	4.9e-106	-0.4780	2.0e-103	-0.4735	3.0e-101	-0.4683	9.0e-99	-0.4655	1.9e-97	-0.4522	2.0e-91	-0.4617	1.0e-95	-0.4434	1.4e-87	-0.4171	1.1e-76	-0.4212	2.4e-78	-0.4030	2.9e-71	-0.4054	3.6e-72	-0.3946	3.9e-68	-0.3645	1.1e-57	-0.3912	6.5e-67	-0.3821	1.2e-63	-0.3858	5.7e-65	-0.3817
14	SMALL_MOLECULE_METABOLIC_PROCESS	BP	1771	ADA;NAALAD2;MIR675;ACOT8;GNPDA1;POM121C;PLA2G4B;GNE;GLYATL1B;MOXD2P;MIR548P;AL353753.1;FARSB;NR1H3;RAD50;NAMPT;AASS;LPCAT3;SLC25A13;SLC25A15;DHRS9;PSME3;NME6;PSMD14;AK6;COQ7;RIDA;GLYAT;ZMPSTE24;CBSL;BCKDK;MAEA;AKR1A1;WARS2;CDO1;BPNT1;PRG3;PEMT;LYPLA1;FAM3C;ACAA2;ECI2;PIBF1;ATP5PD;SLC25A17;NCOA2;CEBPA;SPTLC1;CEL;SLC19A2;NPC2;SORBS1;MTHFS;DNPH1;PAICS;ERLIN1;ATP5MG;PMVK;CES1;FARS2;EBP;FUT9;ADCY1;MTC…	-0.4484	2.6e-88	-0.4308	6.1e-81	-0.4301	1.2e-80	-0.4150	1.1e-74	-0.4260	5.1e-79	-0.4113	2.9e-73	-0.4149	1.2e-74	-0.4187	4.1e-76	-0.4081	5.0e-72	-0.4328	9.6e-82	-0.4235	5.3e-78	-0.3906	1.3e-65	-0.3727	1.8e-59	-0.3814	2.1e-62	-0.3996	7.2e-69	-0.3776	4.2e-61	-0.3770	6.5e-61	-0.3666	1.9e-57	-0.3679	7.1e-58	-0.3395	5.0e-49	-0.3679	7.2e-58	-0.3710	6.9e-59	-0.3707
15	CELL_CYCLE	BP	1753	SRA1;MIR892B;MIR873;SYCE1L;UBE2DNL;KLLN;PDCD6IP;BCL2L11;DUX4;DDX11L8;MIR711;CHAF1A;ZBED6;PARP3;TOM1L1;RNF212B;SMC4;CEP295NL;USH1C;ACTR3;ACTR2;CTDSP2;RAD50;KIF20A;FEM1B;CDH13;ACTR1A;OPTN;YAF2;AKAP9;CDK2;RBM7;CDK3;CDK4;MEI4;PSME3;ADAM10;CDK5;NME6;CDK6;PSMD14;CTDSPL;CDK7;CDK8;CDK9;SPRY1;SPRY2;CDKN1A;CDK2AP2;ZMPSTE24;CDKN1B;AKAP8;CCNYL3;STAG1;CDKN1C;CDKN2A;MAEA;PAK4;CDKN2B;KATNB1;CCNO;CDKN2C;CDKN2D;I…	-0.5423	1.4e-134	-0.5358	7.6e-131	-0.5213	1.0e-122	-0.5318	1.4e-128	-0.5257	3.8e-125	-0.5298	1.9e-127	-0.5244	2.0e-124	-0.5254	5.3e-125	-0.5201	4.2e-122	-0.4931	4.5e-108	-0.4817	1.7e-102	-0.5189	1.8e-121	-0.5027	6.5e-113	-0.4886	7.3e-106	-0.4967	7.7e-110	-0.4862	1.2e-104	-0.4922	1.2e-107	-0.4586	6.8e-92	-0.4919	1.8e-107	-0.4902	1.3e-106	-0.4752	2.0e-99	-0.4841	1.1e-103	-0.4709
16	POSITIVE_REGULATION_OF_NUCLEOBASE_CONTAINING_COMPOUND_METABOLIC_PROCESS	BP	1785	MED6;NR2E3;SRA1;ZGLP1;ZNF717;HDAC5;MED16;MEF2B;ZNF729;DUX4;PARP3;ZNF840P;NR1H3;PQBP1;ACTR3;ACTR2;RAD50;CDH13;ZNF263;NAMPT;YAF2;TOB1;CEBPZ;TRIM28;ZNF197;ALYREF;TRIM13;TOPORS;CDK7;HNRNPR;CDK8;RIDA;CDK9;SF3B4;FSTL3;CDKN1C;CDKN2B;ZNF267;TNIP1;TRIM22;NPM2;KLF2;CITED2;YAP1;RBM14;CDX1;MCRS1;CDX2;HAX1;MAD2L2;CDX4;SLC30A9;ZBTB18;TADA3;TRIM38;MIR9-1HG;CREB3;CARM1;NCOA2;CEBPA;CEBPB;CEBPD;DDX17;DEAF1;KAT5;CE…	-0.3456	3.1e-51	-0.3449	5.1e-51	-0.3322	3.0e-47	-0.3374	8.7e-49	-0.3326	2.3e-47	-0.3321	3.3e-47	-0.3135	5.4e-42	-0.3357	2.9e-48	-0.3300	1.3e-46	-0.3134	5.6e-42	-0.3075	2.2e-40	-0.3048	1.1e-39	-0.2875	2.6e-35	-0.2860	5.9e-35	-0.2966	1.4e-37	-0.2943	5.5e-37	-0.2938	7.4e-37	-0.2507	5.4e-27	-0.3057	6.4e-40	-0.2698	3.8e-31	-0.2666	2.0e-30	-0.2801	1.6e-33	-0.2725
17	PROTEOLYSIS	BP	1703	NAALAD2;NAALADL1;TANK;MIR892B;LMLN2;KHDC1L;HDAC6;UBE2DNL;JMJD7;PDCD6IP;PDCD6;BCL2L10;EPOP;BCL2L11;PIGK;USP17L10;USP17L11;USP17L12;USP17L13;USP17L17;PRSS46P;USP17L18;USP17L19;USP17L20;USP17L21;USP17L22;USP17L15;TOM1L1;CST8;DNAJB6;CASP12;DPP3;HUWE1;ADAM8;USP17L23;BCAP31;CELA3A;ATP6AP2;LPCAT3;CDK2;AP006621.6;RNF41;PSME3;ADAM10;CDK5;TRIM13;USPL1;TOPORS;PSMD14;TRIB1;STAM2;ZMPSTE24;STUB1;UBE4B;PRSS16;M…	-0.5854	3.6e-157	-0.5754	9.7e-151	-0.5702	2.0e-147	-0.5619	2.5e-142	-0.5784	1.2e-152	-0.5649	3.8e-144	-0.5574	1.3e-139	-0.5660	8.2e-145	-0.5592	1.1e-140	-0.5853	4.0e-157	-0.5751	1.7e-150	-0.5403	1.2e-129	-0.5292	1.6e-123	-0.5089	7.0e-113	-0.5091	6.1e-113	-0.5009	7.7e-109	-0.5039	2.3e-110	-0.5000	2.0e-108	-0.5459	6.9e-133	-0.4843	7.8e-101	-0.4994	4.0e-108	-0.4903	1.1e-103	-0.5021
18	DEFENSE_RESPONSE	BP	1604	ADA;MIR675;SIGLEC14;MIR920;MIR708;DEFB131B;KIR2DS2;DEFB130B;PLA2G4B;HDAC5;CDH5;IGLL5;KLRF2;MIR3909;CASP12;MICA;KLRC4-KLRK1;ABCC9;NR1H3;MUC12;TSPAN32;PQBP1;ACTR3;ACTR2;ADAM8;TSPAN2;TRIM10;IFNL4;RASGRP1;OPTN;G3BP1;TRIM28;LPCAT3;CHST4;TNK2;PSME3;CALCRL;TRIM13;PSMD14;KLRG1;CD96;CALCOCO2;MIR6869;ZMPSTE24;AKAP8;IGHV2-70D;IGHV1-69D;IGHV3-64D;LILRB2;ADAR;TCIRG1;TNIP1;CRISP3;SIRPB1;CLEC4M;TLR6;CCL26;TRIM2…	-0.6049	1.2e-160	-0.5982	2.9e-156	-0.5946	5.5e-154	-0.5816	8.6e-146	-0.5988	1.1e-156	-0.5778	1.7e-143	-0.5769	5.5e-143	-0.5858	2.0e-148	-0.5781	1.1e-143	-0.5984	2.1e-156	-0.5939	1.7e-153	-0.5480	2.2e-126	-0.5182	6.1e-111	-0.5110	2.1e-107	-0.5175	1.4e-110	-0.5129	2.4e-108	-0.5112	1.7e-107	-0.5224	5.5e-113	-0.5443	2.3e-124	-0.4932	4.6e-99	-0.5141	6.4e-109	-0.4963	1.8e-100	-0.5084
19	ORGANONITROGEN_COMPOUND_BIOSYNTHETIC_PROCESS	BP	1594	ADA;NAALAD2;MIR675;ACOT8;MIR298;MIR877;MIR939;MIR365A;C8orf88;OST4;LINC01783;DPH3P1;PIGK;HYDIN2;B3GNT10;MOXD2P;AL353753.1;FARSB;ABCC5;ABCB6;MUC12;GPC6;CERT1;UST;PYURF;TSFM;LRPPRC;TRAP1;NAMPT;TOB1;AASS;LPCAT3;CHST4;SLC25A13;SLC25A15;CDK4;ALG3;NME6;EIF1;HNRNPR;MRPS31;GPHN;MIR6086;RIDA;RAMP1;CBSL;EIF1B;LINC01145;B3GALT5;TNIP1;AKR1A1;RXYLT1;B3GNT3;ABCA7;ABCA8;WARS2;CDO1;CEPT1;PRG3;RACK1;CDS1;PEMT;ST3…	-0.3948	1.3e-60	-0.3840	3.8e-57	-0.3750	2.2e-54	-0.3786	1.7e-55	-0.3841	3.4e-57	-0.3797	8.1e-56	-0.3798	7.5e-56	-0.3819	1.7e-56	-0.3713	2.7e-53	-0.4044	9.3e-64	-0.3943	2.0e-60	-0.3587	1.4e-49	-0.3637	4.9e-51	-0.3620	1.5e-50	-0.3763	8.7e-55	-0.3560	7.9e-49	-0.3560	8.0e-49	-0.3530	5.6e-48	-0.3201	2.7e-39	-0.3252	1.4e-40	-0.3635	5.6e-51	-0.3652	1.8e-51	-0.3610
20	REGULATION_OF_INTRACELLULAR_SIGNAL_TRANSDUCTION	BP	1669	ADA;CDH2;AKT3;MIR675;TANK;MIR708;CD24;PDCD6;BCL2L10;BCL2L11;SH2B3;RASA4B;RANBP9;IQCJ-SCHIP1;APELA;DNM1L;ADAM8;PPIF;RAD50;HIPK3;CDH13;RASGRP1;TRAP1;OPTN;BCAP31;FAM13A;RASA4;ATP6AP2;LPAR6;CDK2;SORBS3;TENM1;RNF41;CDK5;TRIM13;FLOT1;SPRY3;SPRY1;SPRY2;DENND4A;RAMP3;ZMPSTE24;NET1;TNIP1;CDKN2D;RRAGB;TLR6;TFG;CCL26;TRIM22;ABCA7;SEMA3A;NOD1;DLC1;RACK1;PRMT5;VAV3;TAB1;HAX1;GPNMB;TRIM38;CREB3;STK25;SEMA4D;CI…	-0.4766	2.2e-95	-0.4615	8.3e-89	-0.4558	2.2e-86	-0.4411	2.1e-80	-0.4487	1.8e-83	-0.4467	1.2e-82	-0.4376	5.1e-79	-0.4367	1.2e-78	-0.4303	3.4e-76	-0.4760	3.9e-95	-0.4679	1.5e-91	-0.4056	4.2e-67	-0.3803	1.4e-58	-0.3548	1.1e-50	-0.3563	4.0e-51	-0.3442	1.3e-47	-0.3454	5.8e-48	-0.3651	8.8e-54	-0.3568	2.8e-51	-0.3197	5.6e-41	-0.3232	6.9e-42	-0.3405	1.4e-46	-0.3430
21	CHROMOSOME	CC	1639	ZBTB33;HSFX2;SYCE1L;SP9;FOXO6;AP002495.1;TEN1;EPOP;MEF2B;TSPY10;CHAF1A;ZBED6;PARP3;HMGXB4;HSFX1;RNF212B;SMC4;NR1H3;ARPC5;ARPC4;ARPC3;ACTR3;ACTR2;ARPC2;RAD50;LRPPRC;TRIM28;ALYREF;CDK4;MEI4;HSFX3;TSHZ1;MPHOSPH10;OLIG2;IRX5;AKAP8;STAG1;BCAS2;CDKN2A;TRAIP;IKZF1;PCGF3;NPM2;HMG20B;KLF2;CITED2;IRF9;SYCP2;NDC80;BASP1;CFDP1;EMG1;CDX1;MCRS1;CDX2;MAD2L2;CDX4;ZNHIT1;ZBTB18;HMGN4;HOXB13;CREB3;NCOA2;CEBPA;CEBP…	-0.3293	9.6e-43	-0.3311	3.2e-43	-0.3179	8.3e-40	-0.3326	1.3e-43	-0.3270	3.7e-42	-0.3261	6.6e-42	-0.3246	1.6e-41	-0.3361	1.4e-44	-0.3296	7.8e-43	-0.2942	4.4e-34	-0.2898	4.5e-33	-0.3196	3.1e-40	-0.3211	1.2e-40	-0.3206	1.7e-40	-0.3358	1.8e-44	-0.3220	7.5e-41	-0.3202	2.1e-40	-0.2895	5.2e-33	-0.3451	4.7e-47	-0.3168	1.6e-39	-0.2863	2.7e-32	-0.3075	3.2e-37	-0.3006
22	ORGANELLE_SUBCOMPARTMENT	CC	1678	POM121C;CTAGE4;OST4;GOLGA8DP;CTAGE8;PDCD6;PIGK;B3GNT10;TOM1L1;GFY;MRLN;C8orf17;STRIT1;GJC1;AP1M2;ABCB6;DNM1L;SCAMP2;SCAMP3;HUWE1;ATP9A;CERT1;UST;PYURF;GOLGA8R;PREB;RASGRP1;PDIA6;OPTN;BCAP31;ARFRP1;AKAP9;ATP6AP2;LPCAT3;CHST4;DHRS9;CNIH1;MYMX;RNF41;ALG3;MPHOSPH9;ADAM10;TRIM13;STX6;SLC35B1;RABEPK;ZMPSTE24;SIGMAR1;BET1;MARCHF6;RTN3;B3GALT5;KLHL41;EMC8;RXYLT1;B3GNT3;IRAG1;TFG;TRDN;ABCA7;CEPT1;ATP8A1;C…	-0.4430	1.4e-81	-0.4331	1.2e-77	-0.4136	2.5e-70	-0.4245	2.2e-74	-0.4365	5.0e-79	-0.4221	1.8e-73	-0.4192	2.1e-72	-0.4268	2.9e-75	-0.4177	7.6e-72	-0.4366	5.0e-79	-0.4224	1.4e-73	-0.4034	1.1e-66	-0.3776	5.2e-58	-0.3357	1.7e-45	-0.3240	2.6e-42	-0.3282	2.0e-43	-0.3307	4.2e-44	-0.3392	1.8e-46	-0.3292	1.1e-43	-0.3164	2.4e-40	-0.3537	1.3e-50	-0.3093	1.6e-38	-0.3207
23	POSITIVE_REGULATION_OF_MOLECULAR_FUNCTION	BP	1660	ABI1;KCNE3;CDH3;TANK;KHDC1L;HDAC6;CD24;HDAC5;PDCD6;BCL2L10;BCL2L11;RASA4B;TOM1L1;DNAJB6;DNM1L;NR1H3;COX17;ADAM8;TBC1D3G;TBC1D3K;TBC1D3L;TBC1D3D;SGK2;RAD50;PREB;RASGRP1;DNAL4;BCAP31;AKAP9;FAM13A;TRIM28;RASA4;TENM1;RNF41;PSME3;CDK5;TRIM13;TOPORS;FLOT1;PSMD14;RASGRP2;CDK9;SPRY2;CDKN1A;RAMP2;RAMP1;TBC1D3E;TBC1D3I;CCNYL3;STUB1;NET1;DNAJA2;APC2;PAK4;NMUR1;CNPY2;TLR6;CCL26;TRDN;TRIM22;NPM2;CACNG3;CACNG2…	-0.4792	5.1e-96	-0.4633	4.3e-89	-0.4596	1.5e-87	-0.4452	1.3e-81	-0.4534	5.8e-85	-0.4519	2.4e-84	-0.4343	2.4e-77	-0.4463	4.6e-82	-0.4413	4.8e-80	-0.4583	5.3e-87	-0.4495	2.3e-83	-0.4042	2.9e-66	-0.3800	3.6e-58	-0.3379	1.3e-45	-0.3520	1.3e-49	-0.3420	9.5e-47	-0.3408	2.0e-46	-0.3418	1.1e-46	-0.3490	9.8e-49	-0.3315	7.1e-44	-0.3282	5.5e-43	-0.3318	6.1e-44	-0.3295
24	REGULATION_OF_TRANSPORT	BP	1651	ADA;CDH2;KCNE3;CDH3;MIR301B;KCNJ18;PDCD6IP;HCN4;ZBED6;APELA;OCLN;MRLN;STRIT1;SAE1;DNM1L;NR1H3;COX17;HUWE1;KCNK7;ADAM8;PPIF;SGK2;PREB;CDH13;BCAP31;AKAP9;TRIM28;LPCAT3;TENM1;TNK2;CDK5;NUTF2;FLOT1;RAMP3;ZMPSTE24;KCNE1B;LILRB2;APBB3;TCIRG1;SIRPB1;TRDN;ABCA7;ABCA8;CACNG3;CACNG2;ATP8A1;RACK1;RAPGEF3;ARIH2;SEC24B;LYPLA1;ACAA2;HAX1;MERTK;UNC13B;CEBPB;CIB1;ANP32B;ARL6IP5;SORBS1;SPAG5;KHDRBS1;CES1;CSPG5;GN…	-0.4603	2.2e-87	-0.4407	2.0e-79	-0.4358	1.7e-77	-0.4144	1.6e-69	-0.4193	2.6e-71	-0.4145	1.5e-69	-0.3840	3.9e-59	-0.4030	1.6e-65	-0.3961	3.8e-63	-0.4272	3.3e-74	-0.4178	9.9e-71	-0.3601	1.0e-51	-0.3225	2.8e-41	-0.2574	2.2e-26	-0.2477	1.7e-24	-0.2594	8.7e-27	-0.2563	3.6e-26	-0.2793	5.9e-31	-0.2314	1.6e-21	-0.2232	4.4e-20	-0.2482	1.4e-24	-0.2406	3.5e-23	-0.2412
25	INTRINSIC_COMPONENT_OF_PLASMA_MEMBRANE	CC	1669	CDH2;KCNE3;LRRC70;CD24;C17orf99;CDH4;HCN4;KLRF2;SLC17A4;MICA;KLRC4-KLRK1;ABCC5;ABCC9;CDH9;MUC12;PTPRU;TSPAN32;CDH10;GPC6;KCNK7;TSPAN5;TSPAN3;NPY4R2;ADAM8;TSPAN2;TSPAN1;OPN1MW3;BCAP31;CDH16;AKAP9;ADGRG2;PLXNC1;LPAR6;SLC25A13;TENM1;MYMX;CALCRL;GPA33;CD96;KCNMB2;GPHN;SLC17A2;IGSF6;RAMP2;RAMP1;RAMP3;KCNE1B;LILRB2;MAEA;TCIRG1;NMUR1;SIRPB1;RXYLT1;B3GNT3;CLEC4M;TLR6;CACNG3;CACNG2;SEMA3A;NOD1;CD52;GPNMB;…	-0.4905	9.4e-102	-0.4687	6.5e-92	-0.4709	7.0e-93	-0.4241	7.5e-74	-0.4417	1.2e-80	-0.4086	3.5e-68	-0.4227	2.6e-73	-0.4154	1.3e-70	-0.4068	1.6e-67	-0.3997	4.8e-65	-0.4075	8.6e-68	-0.3374	1.0e-45	-0.2516	1.6e-25	-0.1651	1.1e-11	-0.1343	3.6e-08	-0.1511	5.6e-10	-0.1446	2.9e-09	-0.2299	1.9e-21	-0.1233	4.4e-07	-0.1384	1.4e-08	-0.1693	3.4e-12	-0.1296	1.1e-07	-0.1220
26	INTRACELLULAR_TRANSPORT	BP	1620	ACOT8;POM121C;TRAPPC3L;CTAGE4;HDAC6;KIF28P;SNAP25-AS1;CD24;CTAGE8;PDCD6;BCL2L11;WASHC1;TIMM23;POM121B;CHMP4BP1;TOM1L1;HMGXB4;TOM1;ARL17B;MRLN;STRIT1;BHLHE40-AS1;AP1M2;SAE1;DNM1L;TIMM23B;SNUPN;HUWE1;CERT1;ACTR2;TBC1D3G;TBC1D3K;TBC1D3L;TBC1D3D;PREB;ACTR1A;ARL4C;ARL4A;LRPPRC;BCAP31;ARFRP1;TRIM28;CNIH1;TENM1;ALYREF;AL357153.1;AC007920.2;CDK5;NUTF2;DDX39A;STX6;AP3S2;TIMM17B;SRRM1;STAM2;CDKN1A;RAMP2;RA…	-0.4673	1.1e-88	-0.4588	3.8e-85	-0.4400	1.2e-77	-0.4560	5.4e-84	-0.4529	9.5e-83	-0.4581	7.5e-85	-0.4506	8.2e-82	-0.4480	8.6e-81	-0.4446	1.8e-79	-0.4543	2.7e-83	-0.4315	1.9e-74	-0.4462	4.3e-80	-0.4404	8.1e-78	-0.3997	3.6e-63	-0.4050	5.7e-65	-0.3994	4.4e-63	-0.3998	3.2e-63	-0.3924	8.7e-61	-0.3767	9.1e-56	-0.3782	3.1e-56	-0.4298	8.0e-74	-0.4005	1.9e-63	-0.3970
27	POSITIVE_REGULATION_OF_SIGNALING	BP	1629	ADA;CDH2;AKT3;MIR675;CDH3;CD24;BCL2L11;MIR1224;FRAT1;CDH5;IQCJ-SCHIP1;APELA;DNM1L;NR1H3;TSPAN5;NOTCH2NLC;NOTCH2NLB;ADAM8;CDH13;RASGRP1;BCAP31;ATP6AP2;LPAR6;SORBS3;TENM1;PSME3;CDK5;TRIM13;FLOT1;PSMD14;GDF11;SPRY2;RAMP3;NET1;CDKN1C;LILRB2;CDKN2B;RRAGB;TLR6;TFG;CCL26;TRIM22;ABCA7;KLF2;CACNG3;CACNG2;CITED2;SEMA3A;NOD1;RACK1;YAP1;PRMT5;TAB1;HAX1;GPNMB;PIBF1;TRIM38;STK25;SEMA4D;CIB1;CHERP;UBD;LAMTOR5;A…	-0.5015	1.8e-104	-0.4868	1.1e-97	-0.4828	6.8e-96	-0.4658	1.7e-88	-0.4810	4.5e-95	-0.4668	6.5e-89	-0.4549	5.3e-84	-0.4666	7.4e-89	-0.4586	1.6e-85	-0.4983	6.0e-103	-0.4921	4.4e-100	-0.4249	2.1e-72	-0.3894	4.1e-60	-0.3460	4.9e-47	-0.3501	3.6e-48	-0.3399	2.5e-45	-0.3383	6.5e-45	-0.3670	4.1e-53	-0.3512	1.7e-48	-0.3125	3.2e-38	-0.3304	8.7e-43	-0.3439	2.0e-46	-0.3382
28	NEGATIVE_REGULATION_OF_GENE_EXPRESSION	BP	1041	MIR675;CDKN2B-AS1;CDH3;POM121C;HOTAIR;MIR298;MIR300;MIR450B;MIR891B;MIR892B;MIR541;MIR875;MIR876;MIR147B;MIR744;MIR877;MIR665;MIR873;MIR374B;MIR301B;MIR216B;MIR920;MIR922;MIR924;MIR934;MIR935;MIR936;MIR938;MIR940;MIR942;MIR708;MIR885;MIR543;MIR208B;MIR937;MIR944;MIR891A;MIR874;MIR889;MIR190B;MIR887;MIR760;MIR939;MIR365A;MIR365B;C8orf88;MIR29B2CHG;MAPT-AS1;CD24;HDAC5;MIR1224;MIR1225;AL022069.3;MIR…	-0.5471	2.5e-82	-0.5394	1.3e-79	-0.5293	3.2e-76	-0.5283	6.7e-76	-0.5360	1.7e-78	-0.5325	2.6e-77	-0.5258	4.6e-75	-0.5264	2.9e-75	-0.5200	3.6e-73	-0.5599	5.9e-87	-0.5469	3.1e-82	-0.5070	4.5e-69	-0.4993	9.6e-67	-0.4924	1.2e-64	-0.4988	1.4e-66	-0.4866	5.6e-63	-0.4915	2.0e-64	-0.4976	3.3e-66	-0.5298	2.2e-76	-0.4765	4.1e-60	-0.4998	7.0e-67	-0.4821	1.0e-61	-0.4853
29	NEGATIVE_REGULATION_OF_BIOSYNTHETIC_PROCESS	BP	1473	NR2E3;MIR675;CDKN2B-AS1;ACOT8;ZBTB33;HOTAIR;ZGLP1;MIR298;MIR877;MIR939;MIR365A;C8orf88;ZBTB42;HDAC6;ZNF705E;ZNF705G;ZNF705B;TEN1;HDAC5;ZNF587B;MIR548P;ZBED6;PARP3;ZNF559-ZNF177;NR1H3;ZNF891;ZNF263;TRAP1;YAF2;TOB1;TRIM28;AASS;ZNF256;SORBS3;PRAMEF27;CDK5;OLIG2;HNRNPR;MIR6086;RIDA;CDKN1A;CDKN1B;TLE7;CDKN1C;SAP18;CDKN2A;MAEA;IKZF1;TRIM22;ABCA7;HMG20A;KLF2;CITED2;SCML2;PRG3;RACK1;PIAS3;BASP1;YAP1;PRMT…	-0.3811	4.0e-52	-0.3783	2.6e-51	-0.3648	1.4e-47	-0.3695	7.0e-49	-0.3623	6.3e-47	-0.3646	1.6e-47	-0.3491	1.8e-43	-0.3649	1.3e-47	-0.3585	6.5e-46	-0.3233	3.4e-37	-0.3174	7.7e-36	-0.3338	1.1e-39	-0.3269	5.0e-38	-0.3225	5.3e-37	-0.3267	5.5e-38	-0.3252	1.3e-37	-0.3226	5.1e-37	-0.2934	1.2e-30	-0.3238	2.7e-37	-0.3048	4.8e-33	-0.3193	3.0e-36	-0.3173	8.3e-36	-0.3038
30	NEGATIVE_REGULATION_OF_RESPONSE_TO_STIMULUS	BP	1534	ADA;CDH2;AKT3;MIR675;TANK;TMEM170B;MIR892B;MIR665;MIR920;MIR708;MIR543;PDCD6;BCL2L10;MIR1224;SH2B3;RASA4B;CDH5;MIR1298;PARP3;HMGXB4;RANBP9;MIR3909;APELA;MICA;KLRC4-KLRK1;NR1H3;PTPRU;PPIF;HIPK3;TRAP1;OPTN;TOB1;RASA4;LPCAT3;PSME3;CALCRL;CDK6;PSMD14;TRIB1;CD96;MIR6869;SPRY3;SPRY1;SPRY2;STAM2;FSTL3;TLE7;STUB1;RGS19;TRAIP;APC2;ADAR;TNIP1;CDKN2D;TLR6;ABCA7;SEMA3A;DLC1;RACK1;YAP1;ACAA2;MAD2L2;PIBF1;FST;…	-0.4319	1.0e-70	-0.4184	4.5e-66	-0.4145	9.6e-65	-0.4013	2.0e-60	-0.4150	6.5e-65	-0.4036	3.5e-61	-0.4005	3.5e-60	-0.4073	2.2e-62	-0.3998	6.0e-60	-0.4163	2.3e-65	-0.4140	1.4e-64	-0.3780	2.7e-53	-0.3535	2.2e-46	-0.3286	5.8e-40	-0.3184	1.7e-37	-0.3239	8.4e-39	-0.3249	4.9e-39	-0.3419	2.6e-43	-0.3538	1.9e-46	-0.2981	7.6e-33	-0.3056	1.6e-34	-0.3184	1.8e-37	-0.3179
31	CELL_CELL_SIGNALING	BP	1619	CDH2;ZBTB33;CDH3;TMEM170B;MIR665;GJE1;CD24;HCN4;FRAT1;ZBED6;HMGXB4;GJC1;DNM1L;CDH8;PTPRU;TSPAN32;GPC6;CDH11;NAMPT;AKAP9;ATP6AP2;CHST4;PSME3;ADAM10;CDK5;FLOT1;PSMD14;ABCC4;TLE7;LILRB2;APC2;TCIRG1;CCL26;CACNG3;CACNG2;RACK1;ADARB1;RAPGEF3;YAP1;GPNMB;MAD2L2;MERTK;UNC13B;SEMA4F;CEL;CXCL13;SCGN;RGS14;CSPG5;ADCY1;NRG3;SLC12A7;GRAP;GIPC1;KDM5B;PLK2;CFTR;GJB6;CPLX2;CPLX1;CGB3;CCL27;RUVBL2;CYP46A1;LILRB1;N…	-0.4813	1.2e-94	-0.4676	1.0e-88	-0.4605	9.1e-86	-0.4488	4.6e-81	-0.4486	5.7e-81	-0.4485	5.9e-81	-0.4352	8.5e-76	-0.4375	1.2e-76	-0.4303	5.6e-74	-0.4603	1.1e-85	-0.4545	2.5e-83	-0.4148	2.3e-68	-0.3801	8.6e-57	-0.2885	2.1e-32	-0.2767	7.7e-30	-0.2830	3.5e-31	-0.2777	4.8e-30	-0.3173	3.4e-39	-0.2848	1.4e-31	-0.2623	6.9e-27	-0.2627	6.0e-27	-0.2752	1.6e-29	-0.2707
32	SEQUENCE_SPECIFIC_DNA_BINDING	MF	1609	NR2E3;DUXB;ZBTB33;ZSCAN30;ZGLP1;ZBTB42;ZNF730;TCF24;ZNF737;HDAC6;HSFX2;ZNF316;SP9;ZNF705E;ZNF717;ZNF705G;FOXO6;ZNF705B;TEN1;HDAC5;MEF2B;ZNF729;DUX4;ZNF605;ZNF783;ZNF587B;ZBED6;ZNF355P;HSFX1;ZNF865;ZNF559-ZNF177;ZNF840P;NR1H3;ZNF891;RAD50;ZNF263;MBNL2;ZNF197;ZNF256;HSFX4;HSFX3;OLIG2;ZNF443;CDK9;IRX5;ZNF267;IKZF1;KLF2;IRF9;BASP1;YAP1;PRMT5;CDX1;CDX2;CDX4;ZBTB18;HOXB13;CREB3;CARM1;NCOA2;CEBPA;CEBPB;…	-0.2437	3.5e-23	-0.2503	2.1e-24	-0.2377	4.2e-22	-0.2501	2.3e-24	-0.2276	2.3e-20	-0.2371	5.4e-22	-0.2355	1.0e-21	-0.2449	2.1e-23	-0.2429	4.8e-23	-0.1555	3.6e-10	-0.1601	1.1e-10	-0.2291	1.3e-20	-0.2251	6.3e-20	-0.2218	2.2e-19	-0.2525	8.1e-25	-0.2218	2.2e-19	-0.2184	8.0e-19	-0.1763	1.1e-12	-0.2673	1.0e-27	-0.2246	7.6e-20	-0.2334	2.4e-21	-0.2318	4.5e-21	-0.2128
33	REGULATION_OF_CELL_DEATH	BP	1518	ADA;MIR675;SRA1;FMR1-AS1;HDAC6;BCL2L10;BCL2L11;USP17L10;USP17L11;USP17L12;USP17L13;USP17L17;USP17L18;USP17L19;USP17L20;USP17L21;USP17L22;MTRNR2L7;USP17L15;CDH5;PARP2;ZBED6;MTRNR2L1;MTRNR2L2;MTRNR2L3;MTRNR2L4;MTRNR2L5;MTRNR2L6;MTRNR2L8;MTRNR2L9;MTRNR2L10;MTRNR2L11;MTRNR2L12;MTRNR2L13;DNAJB6;CASP12;C8orf17;ARMCX5-GPRASP2;DNM1L;ADAM8;PPIF;HIPK3;FEM1B;TRAP1;BCAP31;RBM5;CDK4;AP006621.6;PRAMEF27;PSME3;…	-0.4210	2.8e-66	-0.4102	1.1e-62	-0.4084	4.2e-62	-0.3964	2.8e-58	-0.4108	6.9e-63	-0.4012	8.8e-60	-0.3749	7.4e-52	-0.4027	2.8e-60	-0.3964	2.8e-58	-0.4138	7.3e-64	-0.4120	2.8e-63	-0.3537	5.8e-46	-0.3390	3.9e-42	-0.3331	1.2e-40	-0.3408	1.3e-42	-0.3313	3.2e-40	-0.3311	3.7e-40	-0.3317	2.5e-40	-0.3376	8.8e-42	-0.3022	2.0e-33	-0.3074	1.4e-34	-0.3274	2.9e-39	-0.3295
34	RESPONSE_TO_OXYGEN_CONTAINING_COMPOUND	BP	1572	ADA;MIR675;HDAC6;HDAC5;BCL2L11;HCN4;ZBED6;DNM1L;ABCC9;NR1H3;ARPC1B;ACTR2;PPIF;TRAP1;AKAP9;CDK2;CDK4;CDK5;CALCRL;PSMD14;TRIB1;CD96;MIR6869;CDKN1A;RAMP2;RAMP3;AKAP8;NET1;SIGMAR1;RGS19;LILRB2;TCIRG1;CDKN2D;RRAGB;AKR1A1;TLR6;CDO1;KLF2;NOD1;RACK1;PEMT;RAPGEF3;YAP1;PRMT5;BAIAP2;ATP5PD;HOXB13;STK25;UNC13B;CARM1;NCOA2;CEBPB;FBLN5;CIB2;KAT5;CEBPE;ATG7;LAMTOR5;CXCL13;SORBS1;TXNRD2;PRPF8;SH2B2;TRIM16;TXNIP;…	-0.4784	1.1e-90	-0.4657	1.9e-85	-0.4620	6.2e-84	-0.4495	4.9e-79	-0.4614	1.1e-83	-0.4464	7.9e-78	-0.4262	2.1e-70	-0.4506	1.9e-79	-0.4419	3.7e-76	-0.4395	3.1e-75	-0.4353	1.1e-73	-0.4083	3.4e-64	-0.3792	6.5e-55	-0.3575	1.4e-48	-0.3517	5.6e-47	-0.3530	2.5e-47	-0.3526	3.0e-47	-0.3514	6.6e-47	-0.3482	5.1e-46	-0.3239	1.0e-39	-0.3051	3.1e-35	-0.3380	2.6e-43	-0.3493
35	SIGNALING_RECEPTOR_BINDING	MF	1510	BTNL10;DEFB130B;C17orf99;PDCD6IP;SH2B3;INSL5;MED16;MTRNR2L7;CDH5;IGLL5;MTRNR2L1;MTRNR2L2;MTRNR2L3;MTRNR2L4;MTRNR2L5;MTRNR2L6;MTRNR2L8;MTRNR2L9;MTRNR2L10;MTRNR2L11;MTRNR2L12;MTRNR2L13;APELA;MICA;TGFBR3L;ARMCX5-GPRASP2;IL18BP;EDIL3;NOTCH2NLB;FEM1B;IFNL4;TRAP1;BCAP31;NAMPT;TOB1;AKAP9;EBI3;CDH17;PLXNC1;TNK2;RNF41;ADAM10;CDK5;FLOT1;ANGPTL7;GDF11;IGHV2-70D;IGHV1-69D;IGHV3-64D;STUB1;LILRB2;APBB3;LANCL1;…	-0.5553	6.7e-123	-0.5436	7.4e-117	-0.5407	2.3e-115	-0.5231	8.0e-107	-0.5367	2.2e-113	-0.5234	5.5e-107	-0.5140	1.3e-102	-0.5267	1.5e-108	-0.5190	6.8e-105	-0.5169	6.1e-104	-0.5126	5.8e-102	-0.4973	3.8e-95	-0.4669	1.4e-82	-0.4595	9.9e-80	-0.4429	1.5e-73	-0.4567	1.1e-78	-0.4509	1.7e-76	-0.4252	2.4e-67	-0.4387	4.6e-72	-0.4137	1.6e-63	-0.4202	1.2e-65	-0.4250	2.9e-67	-0.4281
36	MITOCHONDRION	CC	1518	UQCRFS1P1;KIF28P;PET100;PLA2G4B;BCL2L10;BCL2L11;TOMM6;CMC4;GLYATL1B;TIMM23;PET117;MTRNR2L5;CEBPZOS;NDUFC2-KCTD14;ABCB6;DNM1L;COX17;TIMM23B;CERT1;PYURF;TSFM;PPIF;LRPPRC;TRAP1;BCAP31;AASS;SLC25A13;SLC25A15;PIGBOS1;NME6;DHRS2;COQ7;MRPS31;TIMM17B;RIDA;GLYAT;AKAP8;GATD3B;BCKDK;WARS2;MICU1;RACK1;PEMT;TIMM17A;ACAA2;TOMM40;ECI2;HAX1;TIMM44;ATP5PD;VAT1;PITRM1;OLFM4;MRPL28;TXNRD2;MTHFS;TXNIP;PDPN;ATP5MG;PR…	-0.2875	2.7e-30	-0.2751	9.2e-28	-0.2808	6.5e-29	-0.2649	8.5e-26	-0.2640	1.2e-25	-0.2664	4.5e-26	-0.2624	2.5e-25	-0.2656	6.4e-26	-0.2558	4.1e-24	-0.2823	3.3e-29	-0.2791	1.4e-28	-0.2423	1.0e-21	-0.2404	2.2e-21	-0.2185	7.2e-18	-0.2477	1.2e-22	-0.2191	5.9e-18	-0.2177	9.5e-18	-0.2197	4.8e-18	-0.1685	3.9e-11	-0.1808	1.3e-12	-0.2059	5.4e-16	-0.2329	3.9e-20	-0.2298
37	REGULATION_OF_PROTEIN_MODIFICATION_PROCESS	BP	1548	ABI1;TANK;HDAC6;CD24;PDCD6;SH2B3;WASHC1;CDH5;MIR711;TOM1L1;SH2D3C;SH2D3A;OCLN;PPP1R2P1;UBA2;SAE1;HUWE1;ADAM8;CTDSP2;RAD50;HIPK3;RASGRP1;AKAP9;AASS;TENM1;TNK2;CDK4;PRMT3;CDK5;TOPORS;FLOT1;CTDSPL;CDK7;GDF11;TRIB1;RCAN2;CDK9;SPRY3;SPRY1;SPRY2;CDKN1A;RAMP1;RAMP3;ZMPSTE24;CDKN1B;AKAP8;CCNYL3;STUB1;CDKN1C;LILRB2;CDKN2A;PAK4;ADAR;CDKN2B;CCNO;CDKN2C;TNIP1;CDKN2D;CDKN3;TLR6;HMG20B;HMG20A;NOD1;DLC1;RACK1;A…	-0.4634	3.0e-83	-0.4500	4.8e-78	-0.4437	1.2e-75	-0.4345	2.7e-72	-0.4422	4.1e-75	-0.4352	1.5e-72	-0.4264	2.0e-69	-0.4346	2.4e-72	-0.4270	1.3e-69	-0.4470	6.9e-77	-0.4356	1.1e-72	-0.4037	9.3e-62	-0.3824	4.5e-55	-0.3556	2.3e-47	-0.3476	3.3e-45	-0.3537	7.9e-47	-0.3553	2.9e-47	-0.3580	5.2e-48	-0.3616	5.0e-49	-0.3339	1.2e-41	-0.3478	2.9e-45	-0.3385	8.6e-43	-0.3365
38	RESPONSE_TO_ENDOGENOUS_STIMULUS	BP	1545	NR2E3;SRA1;HDAC6;CD24;HDAC5;BCL2L11;HCN4;CDH5;MIR1298;MTRNR2L5;TGFBR3L;MIR4632;NR1H3;PTPRU;PDCD7;ARPC3;ARPC1B;ACTR2;CDH13;TOB1;AKAP9;EBI3;CDK4;CDK5;SPRY3;SPRY1;SPRY2;CDKN1A;RAMP2;RAMP1;RAMP3;ZMPSTE24;AKAP8;FSTL3;STUB1;CDKN1C;CDKN2B;TCIRG1;RRAGB;TLR6;CDO1;KLF2;CITED2;NOD1;PIAS3;RAPGEF3;YAP1;PRMT5;PGRMC2;RBM14;TAB1;BAIAP2;FST;TADA3;ATP5PD;CARM1;NCOA2;CEBPB;CIB2;CIB1;DDX17;ATG7;LAMTOR5;CXCL13;SLC34A…	-0.4530	4.8e-79	-0.4405	2.3e-74	-0.4349	2.6e-72	-0.4263	2.9e-69	-0.4363	8.4e-73	-0.4224	6.7e-68	-0.4135	7.5e-65	-0.4240	1.9e-68	-0.4152	1.9e-65	-0.4015	6.6e-61	-0.3928	3.6e-58	-0.3891	5.1e-57	-0.3711	1.3e-51	-0.3302	1.3e-40	-0.3252	2.2e-39	-0.3287	2.9e-40	-0.3263	1.2e-39	-0.3276	5.7e-40	-0.3443	3.2e-44	-0.3054	1.0e-34	-0.3008	1.1e-33	-0.3088	1.7e-35	-0.3087
39	REGULATION_OF_CELL_DIFFERENTIATION	BP	1484	ADA;CDH2;MIR675;SRA1;MIR665;HDAC6;CD24;HDAC5;CDH4;CDH5;PARP2;ZBED6;ARMCX5-GPRASP2;DNM1L;NR1H3;ACTR2;TCP11X1;ADAM8;ARPC2;CDH15;TOB1;PLXNC1;PRAMEF27;RNF41;PSME3;CDK5;CDK6;PSMD14;OLIG2;GDF11;TRIB1;LRRC17;CDK9;SPRY1;SPRY2;RAMP2;FSTL3;LILRB2;APC2;TCIRG1;KLHL41;HMG20B;HMG20A;SEMA3A;MYL9;CDS1;PIAS3;YAP1;PRMT5;OLFM1;N4BP2L2;CDX2;HAX1;MAD2L2;FST;CEACAM5;STK25;CARM1;CEBPA;SEMA6C;SEMA6B;SEMA4F;SEMA4D;SEMA4B…	-0.3578	4.7e-46	-0.3481	1.6e-43	-0.3402	1.6e-41	-0.3273	2.2e-38	-0.3391	2.9e-41	-0.3259	4.7e-38	-0.3182	2.8e-36	-0.3289	9.0e-39	-0.3221	3.7e-37	-0.3443	1.5e-42	-0.3353	2.5e-40	-0.2869	1.6e-29	-0.2646	3.3e-25	-0.2754	3.0e-27	-0.2796	4.6e-28	-0.2753	3.3e-27	-0.2744	4.8e-27	-0.2872	1.4e-29	-0.3026	8.5e-33	-0.2372	2.0e-20	-0.2917	1.7e-30	-0.2818	1.8e-28	-0.2724
40	PROTEIN_PHOSPHORYLATION	BP	1546	AKT3;ABI1;HDAC6;SBK3;CD24;SH2B3;CDH5;MIR711;TOM1L1;SH2D3C;SH2D3A;OCLN;C8orf44-SGK3;ADAM8;CTDSP2;SGK2;RAD50;HIPK3;IFNL4;RASGRP1;AKAP9;ABI2;TRIM28;CDK2;TENM1;CDK3;TNK2;CDK4;ADAM10;CDK5;CDK6;FLOT1;CTDSPL;CDK7;GDF11;TRIB1;CDK8;CDK9;SPRY3;SPRY1;SPRY2;CDKN1A;RAMP3;ZMPSTE24;CDKN1B;AKAP8;SIK1B;CCNYL3;CDKN1C;CDKN2A;SPEG;BCKDK;PAK4;ADAR;CDKN2B;CCNO;CDKN2C;CDKN2D;CDKN3;TLR6;NOD1;RACK1;ADARB1;RAPGEF3;TESK2;T…	-0.4801	5.9e-90	-0.4682	4.8e-85	-0.4575	8.4e-81	-0.4540	1.9e-79	-0.4557	4.1e-80	-0.4556	4.4e-80	-0.4460	2.0e-76	-0.4484	2.4e-77	-0.4420	6.0e-75	-0.4541	1.6e-79	-0.4441	9.7e-76	-0.4207	2.3e-67	-0.3970	1.6e-59	-0.3759	4.4e-53	-0.3692	4.1e-51	-0.3713	1.0e-51	-0.3719	6.8e-52	-0.3640	1.2e-49	-0.3639	1.3e-49	-0.3397	4.7e-43	-0.3508	5.5e-46	-0.3542	6.6e-47	-0.3535
41	NEUROGENESIS	BP	1568	CDH2;NR2E3;HDAC6;FOXO6;HDAC5;EPOP;CDH4;RANBP9;ARMCX5-GPRASP2;DNM1L;USH1C;PQBP1;CDH11;UST;ACTR2;TSPAN2;FRY;ABI2;PLXNC1;FARP1;TENM1;ADAM10;CDK5;CDK6;TOPORS;FLOT1;OLIG2;GDF11;SPRY3;IRX5;PAK4;KATNB1;CDKN2C;LAMC3;HMG20B;HMG20A;SEMA3A;TUBB3;NDRG1;ADARB1;YAP1;PRMT5;SEC24B;OLFM1;BAIAP2;SLC9A6;STK25;CARM1;SEMA6C;SEMA6B;SEMA4F;SEMA4D;SEMA4B;CEBPB;SEMA3C;CIB1;ARFGEF1;DPYSL4;PDLIM5;POSTN;RGS14;LBX1;CSPG5;AVI…	-0.2772	4.6e-29	-0.2649	1.4e-26	-0.2532	2.3e-24	-0.2339	6.2e-21	-0.2435	1.3e-22	-0.2274	7.8e-20	-0.2202	1.1e-18	-0.2305	2.3e-20	-0.2162	4.8e-18	-0.2251	1.8e-19	-0.2122	2.0e-17	-0.1791	9.1e-13	-0.1436	1.1e-08	-0.1187	2.5e-06	-0.1124	8.1e-06	-0.1125	8.0e-06	-0.1079	1.8e-05	-0.1234	9.6e-07	-0.0947	1.7e-04	-0.0967	1.3e-04	-0.1248	7.2e-07	-0.1017	5.5e-05	-0.1009
42	REGULATION_OF_PHOSPHORUS_METABOLIC_PROCESS	BP	1526	MIR675;ABI1;POM121C;HDAC6;CD24;SH2B3;WASHC1;TMEM225B;CDH5;MIR711;TOM1L1;SH2D3C;SH2D3A;OCLN;PPP1R2P1;ADAM8;PPIF;CTDSP2;RAD50;HIPK3;RASGRP1;AKAP9;FARP1;TENM1;TNK2;CDK4;MPHOSPH10;CDK5;FLOT1;CTDSPL;CDK7;GDF11;TRIB1;RCAN2;CDK9;SPRY3;SPRY1;SPRY2;CDKN1A;RAMP3;CDKN1B;AKAP8;CCNYL3;CDKN1C;LILRB2;CDKN2A;PAK4;ADAR;CDKN2B;CCNO;CDKN2C;CDKN2D;CDKN3;TLR6;NOD1;DLC1;RACK1;ADARB1;MYCNOS;RAPGEF3;CD2BP2;VAV3;TAB1;HAX…	-0.4617	2.0e-81	-0.4499	6.7e-77	-0.4431	2.1e-74	-0.4335	5.9e-71	-0.4416	7.3e-74	-0.4353	1.4e-71	-0.4248	6.7e-68	-0.4360	7.7e-72	-0.4286	3.3e-69	-0.4341	3.7e-71	-0.4254	4.0e-68	-0.4005	7.3e-60	-0.3776	6.8e-53	-0.3570	4.4e-47	-0.3495	4.6e-45	-0.3543	2.4e-46	-0.3535	3.9e-46	-0.3526	6.7e-46	-0.3477	1.3e-44	-0.3326	1.0e-40	-0.3315	1.8e-40	-0.3404	1.1e-42	-0.3364
43	GOLGI_APPARATUS	CC	1535	TRAPPC3L;GOLGA8DP;HDAC5;PDCD6;DUX4;B3GNT10;TOM1L1;MAMLD1;ARL17B;GFY;AP1M2;ABCC5;ABCB6;DNM1L;SCAMP2;SCAMP3;MUC12;HUWE1;ATP9A;GPC6;CERT1;UST;GOLGA8R;KIF20A;PREB;RASGRP1;CDH15;OPTN;BCAP31;ARFRP1;AKAP9;CHST4;CNIH1;TENM1;MYMX;MPHOSPH9;ADAM10;PLIN3;STX6;MSLN;SLC35B1;AP3S2;RABEPK;SPRY1;AKAP8;FSTL3;BET1;RGS19;APC2;PAK4;RTN3;B3GALT5;RXYLT1;B3GNT3;TLR6;TFG;TRIM22;ABCA7;CEPT1;ATP8A1;ST3GAL6;CPQ;PRMT5;UBAC1;…	-0.4128	3.2e-64	-0.4016	1.5e-60	-0.3827	1.0e-54	-0.3876	3.4e-56	-0.3948	2.1e-58	-0.3844	3.1e-55	-0.3794	9.8e-54	-0.3827	9.9e-55	-0.3759	1.1e-52	-0.3993	8.0e-60	-0.3861	9.8e-56	-0.3576	1.6e-47	-0.3298	2.9e-40	-0.2722	1.8e-27	-0.2592	5.5e-25	-0.2598	4.2e-25	-0.2633	9.4e-26	-0.2574	1.2e-24	-0.2819	2.0e-29	-0.2460	1.3e-22	-0.3037	4.1e-34	-0.2463	1.2e-22	-0.2502
44	RESPONSE_TO_BIOTIC_STIMULUS	BP	1444	MIR675;SIGLEC14;MIR708;DEFB131B;KIR2DS2;DEFB130B;CD24;HDAC5;BCL2L11;IGLL5;KLRF2;MICA;KLRC4-KLRK1;ABCC9;NR1H3;MUC12;TSPAN32;PQBP1;ACTR3;ACTR2;ADAM8;TRIM10;IFNL4;RASGRP1;OPTN;G3BP1;TRIM28;TNK2;CDK4;PSME3;TRIM13;CDK6;PSMD14;KLRG1;TRIB1;CD96;CALCOCO2;MIR6869;ZMPSTE24;AKAP8;IGHV2-70D;IGHV1-69D;IGHV3-64D;LILRB2;ADAR;CRISP3;SIRPB1;CLEC4M;TLR6;CCL26;TRDN;TRIM22;IRF9;TUBB4B;NOD1;ADARB1;WFDC2;SPAG11B;IFITM…	-0.6406	1.2e-167	-0.6344	1.8e-163	-0.6299	1.7e-160	-0.6202	3.0e-154	-0.6382	5.3e-166	-0.6180	7.3e-153	-0.6175	1.6e-152	-0.6261	5.4e-158	-0.6199	4.7e-154	-0.6407	1.1e-167	-0.6356	3.1e-164	-0.5965	7.0e-140	-0.5686	2.0e-124	-0.5616	8.1e-121	-0.5665	2.5e-123	-0.5600	5.7e-120	-0.5602	4.5e-120	-0.5717	4.3e-126	-0.5970	3.4e-140	-0.5391	1.1e-109	-0.5641	4.0e-122	-0.5439	5.7e-112	-0.5584
45	TRANSMEMBRANE_TRANSPORT	BP	1525	KCNE3;GJE1;SLC9B1P1;KCNJ18;HCN4;TIMM23;SLC17A4;OCLN;MRLN;STRIT1;GJC1;C8orf44-SGK3;ABCC5;ABCB6;ABCC9;COX17;TIMM23B;KCNK7;PPIF;SGK2;AKAP9;CDH17;SLC25A13;SLC25A15;PSME3;CDK5;PSMD14;MFSD10;SLC35B1;KCNMB2;TIMM17B;SLC17A2;ABCC4;RAMP3;ZMPSTE24;KCNE1B;TCIRG1;PKDREJ;TRDN;ABCA7;ABCA10;ABCA9;ABCA8;MICU1;CACNG3;CACNG2;ATP8A1;TIMM17A;TOMM40;SLC30A9;TIMM44;ATP5PD;SLC25A17;SLC9A6;CHERP;ARL6IP5;SLC35A1;SLC19A2;S…	-0.5052	1.4e-99	-0.4876	6.8e-92	-0.4806	5.9e-89	-0.4643	2.3e-82	-0.4762	3.9e-87	-0.4559	4.1e-79	-0.4496	9.6e-77	-0.4589	2.8e-80	-0.4477	4.7e-76	-0.4456	2.8e-75	-0.4398	3.6e-73	-0.4070	6.2e-62	-0.3615	2.7e-48	-0.2910	3.9e-31	-0.2853	5.8e-30	-0.2878	1.8e-30	-0.2858	4.7e-30	-0.3302	4.1e-40	-0.2499	3.8e-23	-0.2666	3.1e-26	-0.2629	1.6e-25	-0.2644	8.3e-26	-0.2709
46	CELL_MIGRATION	BP	1418	ADA;CDH2;AKT3;CDKN2B-AS1;MIR892B;MIR665;MIR939;HDAC6;CD300H;DEFB130B;CD24;HDAC5;PDCD6;WASHC1;CDH5;MIR1298;MIR1908;MIR1290;MIR711;MIR2355;APELA;TGFBR3L;KLRC4-KLRK1;C8orf44-SGK3;DNM1L;PTPRU;GPC6;ARPC5;ADAM8;CDH13;ABI2;PLXNC1;WASF2;RNF41;ADAM10;CDK5;TRIB1;SPRY2;NET1;EFS;APC2;PAK4;LAMC3;CCL26;CITED2;SEMA3A;DLC1;ATP8A1;RACK1;ADARB1;VAV3;GPNMB;MERTK;CEACAM5;CAP1;CREB3;SEMA6C;SEMA6B;SEMA4F;SEMA4D;SEMA4B…	-0.4670	1.1e-77	-0.4526	1.5e-72	-0.4500	1.3e-71	-0.4326	9.7e-66	-0.4486	3.9e-71	-0.4334	5.1e-66	-0.4302	5.9e-65	-0.4371	3.0e-67	-0.4295	9.5e-65	-0.4174	6.9e-61	-0.4120	3.3e-59	-0.3844	3.7e-51	-0.3602	1.1e-44	-0.3174	1.5e-34	-0.3177	1.3e-34	-0.3170	1.9e-34	-0.3140	8.1e-34	-0.3149	5.2e-34	-0.3345	2.1e-38	-0.2848	7.1e-28	-0.3079	1.6e-32	-0.2816	3.0e-27	-0.2956
47	REGULATION_OF_IMMUNE_SYSTEM_PROCESS	BP	1420	ADA;ABI1;BTNL10;CD300LD;KIR2DS2;CD24;C17orf99;PARP3;IGLL5;MICA;KLRC4-KLRK1;DNM1L;NR1H3;MUC12;TSPAN32;PQBP1;ARPC5;ARPC4;ARPC3;ARPC1B;ACTR3;ACTR2;ADAM8;ARPC2;IFNL4;RASGRP1;EBI3;WASF2;RNF41;PSME3;ADAM10;CDK6;PSMD14;TRIB1;CD96;LRRC17;MIR6869;CDKN1A;ZMPSTE24;FSTL3;IGHV2-70D;IGHV1-69D;IGHV3-64D;LILRB2;ADAR;SIRPB1;TLR6;BTN3A3;BTN2A2;NOD1;MYL9;PIAS3;RBM14;VAV3;TAB1;HAX1;GPNMB;BAIAP2;MAD2L2;MERTK;CLEC10A;…	-0.5958	3.3e-137	-0.5887	3.3e-133	-0.5855	1.9e-131	-0.5723	2.3e-124	-0.5869	3.3e-132	-0.5676	6.5e-122	-0.5617	6.9e-119	-0.5745	1.7e-125	-0.5701	3.3e-123	-0.5834	2.7e-130	-0.5781	2.0e-127	-0.5361	1.8e-106	-0.5101	6.8e-95	-0.5098	9.0e-95	-0.5109	3.1e-95	-0.5049	1.1e-92	-0.5035	3.9e-92	-0.5085	3.1e-94	-0.5445	2.1e-110	-0.4714	1.8e-79	-0.5232	1.3e-100	-0.4906	7.2e-87	-0.5031
48	CELL_PROJECTION_ORGANIZATION	BP	1512	CDH2;HDAC6;FOXO6;CDH4;WASHC1;RANBP9;OCLN;ARMCX5-GPRASP2;DNM1L;USH1C;PQBP1;CDH11;UST;ARPC5;ACTR3;ACTR2;TSPAN2;NUBP2;ARPC2;CDH13;ACTR1A;FRY;AKAP9;ABI2;PLXNC1;FARP1;WASF2;TENM1;ADAM10;CDK5;FLOT1;SPRY3;SPRY2;ABCC4;PAK4;KATNB1;CCNO;TCIRG1;KLHL41;SEMA3A;TUBB3;TUBB4A;TUBB4B;ADARB1;YAP1;SEC24B;CDC42EP2;OLFM1;VAV3;BAIAP2;PIBF1;SLC9A6;STK25;CARM1;SEMA6C;SEMA6B;SEMA4F;SEMA4D;SEMA4B;SEMA3C;CIB1;DCTN2;ARFGEF1…	-0.4214	3.8e-66	-0.4122	4.2e-63	-0.3970	2.9e-58	-0.3877	2.1e-55	-0.3858	7.9e-55	-0.3821	9.3e-54	-0.3713	1.2e-50	-0.3742	1.8e-51	-0.3700	3.0e-50	-0.3447	2.0e-43	-0.3334	1.4e-40	-0.3466	6.5e-44	-0.2986	1.7e-32	-0.2413	1.8e-21	-0.2348	2.2e-20	-0.2363	1.3e-20	-0.2328	4.6e-20	-0.2255	7.0e-19	-0.2105	1.3e-16	-0.2388	4.8e-21	-0.2325	5.3e-20	-0.2167	1.6e-17	-0.2033
49	ADENYL_NUCLEOTIDE_BINDING	MF	1482	AKT3;KIF28P;SBK3;GNE;HCN4;DDX11L8;SMC4;C8orf44-SGK3;UBA2;FARSB;ABCC5;ABCB6;ABCC9;ABCF2;ATP9A;ACTR3;ACTR2;NUBP2;SGK2;RAD50;KIF20A;HIPK3;ACTR1B;ACTR1A;TRAP1;G3BP1;CDK2;CDK3;TNK2;CDK4;CDK5;NME6;CDK6;DDX39A;AK6;CDK7;CDK8;GPHN;CDK9;ABCC4;SIK1B;SPEG;DNAJA2;BCKDK;PAK4;ABCA7;ABCA10;ABCA9;ABCA8;WARS2;NOD1;ATP8A1;RAPGEF3;TESK2;ECI2;MERTK;TIMM44;UBE2E3;STK25;DDX17;HYOU1;CCT7;CCT4;CCT2;MTHFS;SMC2;ERN2;PAICS;…	-0.4772	3.8e-85	-0.4664	6.7e-81	-0.4572	2.0e-77	-0.4624	2.1e-79	-0.4594	2.9e-78	-0.4667	5.2e-81	-0.4574	1.6e-77	-0.4576	1.4e-77	-0.4534	4.9e-76	-0.4453	4.4e-73	-0.4342	3.4e-69	-0.4443	9.8e-73	-0.4259	2.2e-66	-0.4166	2.7e-63	-0.4331	8.0e-69	-0.4049	1.4e-59	-0.4074	2.4e-60	-0.3846	2.0e-53	-0.3777	1.9e-51	-0.3938	3.6e-56	-0.3715	1.1e-49	-0.3922	1.1e-55	-0.3942
50	POSITIVE_REGULATION_OF_PROTEIN_METABOLIC_PROCESS	BP	1466	ABI1;TANK;KHDC1L;HDAC6;CD24;PDCD6;BCL2L10;BCL2L11;CDH5;TOM1L1;SH2D3C;SH2D3A;RANBP9;UBA2;SAE1;NR1H3;HUWE1;ADAM8;RAD50;RASGRP1;BCAP31;AKAP9;LPCAT3;TENM1;TNK2;CDK4;RNF41;PSME3;CDK5;TOPORS;FLOT1;PSMD14;GDF11;TRIB1;CDK9;SPRY2;CDKN1A;RAMP1;RAMP3;CDKN1B;AKAP8;CCNYL3;STUB1;LILRB2;APC2;PAK4;TNIP1;TLR6;KLF2;NOD1;DLC1;RACK1;PEMT;PIAS3;RAPGEF3;SPON1;ARIH2;TIMM17A;ZER1;TAB1;HAX1;GPNMB;MAD2L2;PIBF1;CEBPA;SEMA4…	-0.4878	1.7e-88	-0.4750	2.2e-83	-0.4687	6.0e-81	-0.4616	3.0e-78	-0.4752	1.8e-83	-0.4622	1.7e-78	-0.4561	3.3e-76	-0.4657	8.5e-80	-0.4602	1.0e-77	-0.4844	4.2e-87	-0.4742	4.8e-83	-0.4300	4.8e-67	-0.4104	1.2e-60	-0.3941	1.2e-55	-0.3940	1.2e-55	-0.3905	1.3e-54	-0.3900	1.9e-54	-0.3928	2.9e-55	-0.4096	2.2e-60	-0.3717	3.1e-49	-0.3743	5.8e-50	-0.3772	8.9e-51	-0.3776
51	NEGATIVE_REGULATION_OF_NUCLEOBASE_CONTAINING_COMPOUND_METABOLIC_PROCESS	BP	1375	NR2E3;MIR675;CDKN2B-AS1;ZBTB33;HOTAIR;ZGLP1;ZBTB42;MAPT-AS1;HDAC6;ZNF705E;ZNF705G;ZNF705B;TEN1;HDAC5;ZNF587B;ZBED6;PARP3;ZNF559-ZNF177;NR1H3;ZNF891;RAD50;ZNF263;LRPPRC;YAF2;TOB1;TRIM28;AASS;ZNF256;SORBS3;PRAMEF27;CDK5;OLIG2;CDK9;CDKN1A;ZMPSTE24;CDKN1B;TLE7;CDKN1C;SAP18;CDKN2A;IKZF1;TRIM22;HMG20A;KLF2;CITED2;SCML2;PIAS3;BASP1;YAP1;PRMT5;N4BP2L2;CDX2;MAD2L2;CDX4;FST;ZBTB18;HOXB13;SYNCRIP;NCOA2;CEBP…	-0.3844	1.2e-49	-0.3820	5.2e-49	-0.3693	1.1e-45	-0.3736	8.6e-47	-0.3647	1.6e-44	-0.3668	4.8e-45	-0.3551	3.9e-42	-0.3692	1.2e-45	-0.3630	4.5e-44	-0.3198	4.5e-34	-0.3148	5.3e-33	-0.3376	5.3e-38	-0.3253	3.0e-35	-0.3237	6.7e-35	-0.3280	7.4e-36	-0.3258	2.2e-35	-0.3226	1.1e-34	-0.2936	9.6e-29	-0.3328	6.4e-37	-0.3115	2.6e-32	-0.3188	7.4e-34	-0.3228	1.0e-34	-0.3062
52	MOLECULAR_TRANSDUCER_ACTIVITY	MF	1347	NR2E3;CD300H;CD300LD;KIR2DS2;C17orf99;TGFBR3L;KLRC4-KLRK1;ABCC9;PTPRU;GPC6;NPY4R2;OPN1MW3;EBI3;ADGRG2;PLXNC1;ATP6AP2;LPAR6;CALCRL;KLRG1;GPA33;IGSF6;RAMP2;RAMP1;RAMP3;SIGMAR1;LILRB2;LANCL1;NMUR1;CLEC4M;TLR6;ABCA7;NOD1;PGRMC2;LRRN2;MERTK;SEMA4D;PROCR;CEL;CXCR6;EBP;RRH;OR5I1;CYSLTR1;CCR9;LILRB1;CD300C;NPFFR2;PROKR1;GPR83;LYVE1;EDAR;GPR75;LILRB5;LILRA1;LILRB3;LILRA2;OGFR;ABHD2;PTPRT;CD160;FZD10;SEC63…	-0.4929	2.2e-83	-0.4796	2.0e-78	-0.4827	1.6e-79	-0.4512	1.6e-68	-0.4686	1.8e-74	-0.4344	4.2e-63	-0.4487	1.1e-67	-0.4526	5.3e-69	-0.4432	6.5e-66	-0.4155	2.3e-57	-0.4244	4.9e-60	-0.3839	1.5e-48	-0.3157	1.5e-32	-0.3071	8.4e-31	-0.2913	9.4e-28	-0.2990	3.3e-29	-0.2911	1.0e-27	-0.3351	1.0e-36	-0.2728	2.1e-24	-0.2880	3.9e-27	-0.3040	3.3e-30	-0.2767	4.2e-25	-0.2744
53	BIOLOGICAL_ADHESION	BP	1411	ADA;CDH2;MIR675;SIGLEC14;CDH3;MIR939;LMLN2;CLDN24;CD24;BCL2L11;SH2B3;CDH4;GNE;TROAP;CLDN34;CDH5;CDH6;CDH7;KLRC4-KLRK1;CDH8;CDH9;PTPRU;TSPAN32;CDH10;GPC6;EDIL3;CDH11;ADAM8;CDH12;ARPC2;CDH13;CDH15;CDH16;EBI3;CDH17;PLXNC1;CDH18;CHST4;SORBS3;TENM1;ADAM10;CDK5;MPZL2;CDK6;FLOT1;CD96;MSLN;FSTL3;AC007325.4;EFS;LILRB2;CDKN2A;MAEA;PAK4;TNIP1;LAMC3;SIRPB1;CLEC4M;CITED2;BTN2A2;CORO2B;DLC1;MYL9;CDSN;SPON2;SPO…	-0.5126	2.2e-95	-0.5039	1.0e-91	-0.4975	4.4e-89	-0.4825	3.8e-83	-0.4858	1.9e-84	-0.4764	8.0e-81	-0.4809	1.5e-82	-0.4720	3.5e-79	-0.4618	1.9e-75	-0.4667	3.2e-77	-0.4672	2.0e-77	-0.4331	1.3e-65	-0.3913	7.7e-53	-0.3479	2.1e-41	-0.3218	2.4e-35	-0.3369	8.5e-39	-0.3342	3.7e-38	-0.3671	2.9e-46	-0.3210	3.5e-35	-0.3108	5.8e-33	-0.3442	1.6e-40	-0.3255	3.5e-36	-0.3074
54	SECRETION	BP	1412	A1BG;ADA;SIGLEC14;CTAGE4;CTAGE8;PDCD6IP;WASHC1;ZBED6;TOM1;KLRF2;DNM1L;NR1H3;HUWE1;ARPC5;ACTR2;ADAM8;PREB;ACTR1B;ATP6AP2;LHFPL2;ADAM10;CDK5;PSMD14;RABEPK;ABCC4;LILRB2;APBB3;TCIRG1;CRISP3;SIRPB1;CDO1;TUBB4B;PRG3;ATP8A1;RAPGEF3;FAM3C;PPIE;MERTK;CAP1;VTI1B;VAT1;UNC13B;FBLN5;ATG7;PRDX4;AGR2;AGPAT2;CEL;OLFM4;ARFGEF2;ARFGEF1;CCT2;NPC2;EXOC5;YKT6;CES1;CSPG5;CCT8;CORIN;ADCY1;MTCO2P12;CTSC;GIPC1;KDM5B;IQGA…	-0.5193	2.5e-98	-0.5021	4.9e-91	-0.5011	1.2e-90	-0.4754	1.7e-80	-0.4907	1.9e-86	-0.4704	1.2e-78	-0.4583	3.0e-74	-0.4734	9.1e-80	-0.4678	1.1e-77	-0.5103	1.7e-94	-0.5032	1.7e-91	-0.4261	2.3e-63	-0.3775	4.7e-49	-0.3380	4.4e-39	-0.3123	2.5e-33	-0.3309	2.0e-37	-0.3291	5.1e-37	-0.3624	4.7e-45	-0.3351	2.2e-38	-0.2858	6.0e-28	-0.3138	1.3e-33	-0.3176	1.9e-34	-0.3240
55	CELL_ACTIVATION	BP	1379	A1BG;ADA;SIGLEC14;CD24;HDAC5;C17orf99;SH2B3;PARP3;IGLL5;TOM1;KLRF2;MICA;KLRC4-KLRK1;NR1H3;HUWE1;TSPAN32;ARPC5;ACTR2;ADAM8;ACTR1B;RASGRP1;EBI3;CDH17;ATP6AP2;RNF41;ADAM10;DHRS2;PSMD14;CDKN1A;IGHV2-70D;IGHV1-69D;IGHV3-64D;LILRB2;TCIRG1;IKZF1;CRISP3;SIRPB1;TLR6;TUBB4B;BTN2A2;PRG3;ATP8A1;NDRG1;MYL9;PRMT5;PPIE;VAV3;GPNMB;MAD2L2;MERTK;PIBF1;CAP1;VAT1;CEBPA;CEBPB;ATG7;UBD;BATF;CEBPG;PRDX4;AGPAT2;OLFM4;CC…	-0.5716	1.9e-120	-0.5648	5.1e-117	-0.5633	2.7e-116	-0.5482	5.1e-109	-0.5660	1.3e-117	-0.5447	2.3e-107	-0.5343	1.2e-102	-0.5560	9.8e-113	-0.5516	1.3e-110	-0.5526	4.2e-111	-0.5528	3.5e-111	-0.5098	4.2e-92	-0.4803	1.6e-80	-0.4975	4.1e-87	-0.4864	8.8e-83	-0.4885	1.3e-83	-0.4879	2.2e-83	-0.4921	5.5e-85	-0.5094	6.5e-92	-0.4490	2.3e-69	-0.4812	7.6e-81	-0.4727	1.1e-77	-0.4922
56	REPRODUCTION	BP	1353	ADA;GNPDA1;ZGLP1;SYCE1L;BSPH1;PLA2G4B;BCL2L10;BCL2L11;TSPY10;MAMLD1;APELA;RNF212B;SMC4;ACTR3;ACTR2;TCP11X1;RAD50;FEM1B;ACTR1A;BCAP31;ADGRG2;TRIM28;CDK2;RBM7;LHFPL2;CCDC182;MEI4;ADAM10;IRX5;RAMP2;FSTL3;PKDREJ;NPM2;CITED2;SEMA3A;SYCP2;WFDC2;SPAG11B;BASP1;TESK2;TUBGCP3;CDX2;CDX4;MERTK;FST;CLGN;HOXB13;CRTAP;UNC13B;CEBPA;CEBPB;CIB1;DEAF1;PRDX4;AKAP3;CCT7;CCT4;CCT2;SMC2;CENPC;P3H4;RAD51AP1;SPINT2;DMRT2…	-0.5286	3.0e-98	-0.5257	5.2e-97	-0.5149	1.7e-92	-0.5261	3.5e-97	-0.5209	6.0e-95	-0.5228	8.6e-96	-0.5212	4.2e-95	-0.5212	4.2e-95	-0.5161	5.9e-93	-0.4873	1.3e-81	-0.4851	9.0e-81	-0.5183	7.0e-94	-0.5121	2.6e-91	-0.5295	1.2e-98	-0.5210	5.2e-95	-0.5235	4.7e-96	-0.5226	1.1e-95	-0.4745	6.5e-77	-0.5316	1.5e-99	-0.5095	2.8e-90	-0.4899	1.3e-82	-0.5165	4.1e-93	-0.5106
57	DNA_BINDING_TRANSCRIPTION_FACTOR_ACTIVITY	MF	1376	NR2E3;DUXB;ZBTB33;ZSCAN30;ZBTB42;ZNF730;TCF24;ZNF737;HSFX2;ZNF316;SP9;ZNF705E;ZNF717;ZNF705G;FOXO6;ZNF705B;MEF2B;ZNF729;DUX4;ZNF605;ZNF783;ZNF587B;ZBED6;ZNF355P;HSFX1;ZNF865;ZNF559-ZNF177;ZNF840P;NR1H3;ZNF891;ZNF263;ZNF197;ZNF256;HSFX4;HSFX3;TSHZ1;OLIG2;ZNF443;IRX5;ZNF267;IKZF1;KLF2;IRF9;CDX1;CDX2;CDX4;ZBTB18;HOXB13;CREB3;CEBPA;CEBPB;CEBPD;ZNF211;DEAF1;CEBPE;CPHXL;NFILZ;KLF18;BATF;CEBPG;MXD4;DMRT…	-0.1861	3.5e-12	-0.1946	3.3e-13	-0.1844	5.5e-12	-0.1931	5.0e-13	-0.1704	2.0e-10	-0.1796	1.9e-11	-0.1809	1.4e-11	-0.1908	9.5e-13	-0.1885	1.8e-12	-0.0777	3.9e-03	-0.0889	9.7e-04	-0.1706	1.9e-10	-0.1666	5.1e-10	-0.1674	4.1e-10	-0.2043	2.0e-14	-0.1671	4.5e-10	-0.1607	2.1e-09	-0.1257	2.9e-06	-0.2132	1.3e-15	-0.1631	1.2e-09	-0.1663	5.4e-10	-0.1738	8.5e-11	-0.1540
58	MACROMOLECULE_CATABOLIC_PROCESS	BP	1366	HDAC6;UBE2DNL;PDCD6IP;USP17L10;USP17L11;USP17L12;USP17L13;USP17L17;USP17L18;USP17L19;USP17L20;USP17L21;USP17L22;USP17L15;TOM1L1;HUWE1;GPC6;ADAM8;USP17L23;LRPPRC;BCAP31;TOB1;CDK2;RBM7;AP006621.6;RNF41;PSME3;CDK5;TRIM13;TOPORS;PSMD14;TRIB1;HNRNPR;RIDA;ZMPSTE24;CDKN1B;STUB1;UBE4B;PRSS16;MAEA;APC2;MARCHF6;TCIRG1;ANAPC10;RACK1;ARIH2;LYPLA1;ZER1;MAD2L2;SYNCRIP;CEBPA;KAT5;ATG7;RNASEH2A;UBD;ERN2;USP16;PA…	-0.4864	5.0e-82	-0.4749	9.4e-78	-0.4643	5.8e-74	-0.4693	9.3e-76	-0.4749	8.9e-78	-0.4740	1.9e-77	-0.4631	1.5e-73	-0.4693	9.2e-76	-0.4643	5.6e-74	-0.4869	3.1e-82	-0.4685	1.9e-75	-0.4518	1.2e-69	-0.4479	2.2e-68	-0.4323	2.6e-63	-0.4455	1.4e-67	-0.4329	1.6e-63	-0.4367	1.0e-64	-0.4210	8.5e-60	-0.4813	3.9e-80	-0.4232	1.8e-60	-0.4428	1.1e-66	-0.4271	1.1e-61	-0.4301
59	LIPID_METABOLIC_PROCESS	BP	1360	ACOT8;PLA2G4B;PIGK;WASHC1;SDR42E2;MIR548P;LRCOL1;NR1H3;GPC6;CERT1;PYURF;LPCAT3;DHRS9;CDK4;ALG3;DHRS2;ZMPSTE24;STUB1;ABCA7;ABCA8;BPNT1;CEPT1;RACK1;CDS1;PEMT;ST3GAL6;CDIPT;LYPLA1;ACAA2;VAV3;ECI2;PIBF1;SLC25A17;CARM1;NCOA2;CEBPA;AGPAT1;AGPAT2;SPTLC1;CEL;NPC2;SORBS1;ERLIN1;PMVK;CES1;AVIL;EBP;CETP;CERS1;UGT2B11;PTGES3;CFTR;STARD10;CGA;NEU3;FAXDC2;CYP46A1;PPARGC1A;DHRS4;MTMR11;PNPLA6;UGT2A1;STARD3;SERI…	-0.4657	3.8e-74	-0.4469	9.8e-68	-0.4446	5.6e-67	-0.4336	1.9e-63	-0.4481	3.9e-68	-0.4316	8.3e-63	-0.4287	6.7e-62	-0.4382	6.8e-65	-0.4312	1.1e-62	-0.4572	3.4e-71	-0.4461	1.8e-67	-0.4062	3.5e-55	-0.3926	2.4e-51	-0.3957	3.4e-52	-0.4108	1.7e-56	-0.3935	1.4e-51	-0.3968	1.7e-52	-0.3761	6.0e-47	-0.3778	2.2e-47	-0.3669	1.3e-44	-0.3923	3.0e-51	-0.3821	1.7e-48	-0.3877
60	RNA_PROCESSING	BP	895	SNORD116-1;SNORD116-2;SNORD116-3;SNORD116-4;SNORD116-5;SNORD116-6;SNORD116-8;SNORD116-10;SNORD116-11;SNORD116-12;SNORD116-13;SNORD116-14;SNORD116-15;SNORD116-16;SNORD116-18;SNORD116-20;SNORD116-21;SNORD116-22;SNORD116-23;SNORD116-24;SNORD116-25;SNORD115-2;SNORD116-26;SNORD116-27;SNORD115-3;SNORD115-4;SNORD115-5;SNORD115-6;SNORD115-7;SNORD115-8;SNORD115-9;SNORD115-10;SNORD115-11;SNORD115-13;SNORD1…	-0.4564	3.0e-47	-0.4563	3.1e-47	-0.4373	4.3e-43	-0.4611	2.5e-48	-0.4564	3.0e-47	-0.4550	6.0e-47	-0.4584	1.1e-47	-0.4581	1.2e-47	-0.4477	2.6e-45	-0.4509	5.0e-46	-0.4362	7.1e-43	-0.4487	1.5e-45	-0.4372	4.5e-43	-0.4382	2.7e-43	-0.4533	1.5e-46	-0.4322	4.9e-42	-0.4312	7.8e-42	-0.4331	3.2e-42	-0.3921	2.9e-34	-0.4385	2.3e-43	-0.4158	9.9e-39	-0.4394	1.5e-43	-0.4355
61	NERVOUS_SYSTEM_PROCESS	BP	1292	NR2E3;CDH3;FOXO6;GFY;GJC1;ARMCX5-GPRASP2;USH1C;ACTR2;OPN1MW3;AKAP9;CDK5;KCNMB2;SPRY2;IRX5;ZMPSTE24;LILRB2;LAMC3;CDKN2D;ABCA7;CACNG3;CACNG2;ATP8A1;ADARB1;UNC13B;CEBPB;ARL6IP5;RGS14;B3GNT2;RRH;ADCY1;TBR1;CTSC;GRAP;PLK2;OR5I1;GJB6;WASF3;NMU;SMR3B;C1QL1;MMP24;ADCY3;UGT2A1;GTF2A1L;TPPP;TRIOBP;KERA;ADCY5;FAM107A;CEP250;KLK8;CHM;PRRT2;HRH3;PRR4;STX1B;CHRM1;SCN11A;POU6F2;C12orf57;SLC52A3;CHRM5;CHRNA1;MGL…	-0.5858	6.7e-120	-0.5808	2.2e-117	-0.5785	2.8e-116	-0.5754	9.1e-115	-0.5810	1.6e-117	-0.5655	4.6e-110	-0.5682	2.5e-111	-0.5717	5.6e-113	-0.5707	1.6e-112	-0.5568	4.4e-106	-0.5547	3.9e-105	-0.5467	1.5e-101	-0.5106	1.0e-86	-0.4608	6.7e-69	-0.4559	2.7e-67	-0.4514	7.5e-66	-0.4465	2.5e-64	-0.4892	1.0e-78	-0.4309	1.5e-59	-0.4433	2.6e-63	-0.4076	6.7e-53	-0.4284	8.5e-59	-0.4341
62	CELL_CYCLE_PROCESS	BP	1317	MIR892B;MIR873;SYCE1L;UBE2DNL;KLLN;PDCD6IP;BCL2L11;DUX4;DDX11L8;PARP3;TOM1L1;RNF212B;SMC4;CEP295NL;USH1C;ACTR3;ACTR2;CTDSP2;RAD50;KIF20A;ACTR1A;OPTN;YAF2;AKAP9;CDK2;CDK3;CDK4;MEI4;PSME3;ADAM10;CDK5;NME6;CDK6;PSMD14;CTDSPL;CDK7;CDK9;SPRY1;SPRY2;CDKN1A;CDK2AP2;ZMPSTE24;CDKN1B;AKAP8;STAG1;CDKN1C;CDKN2A;CDKN2B;KATNB1;CCNO;CDKN2C;CDKN2D;RRAGB;CDKN3;NPM2;TUBB4A;TUBB4B;SYCP2;ANAPC10;NDC80;PRMT5;TUBGCP3;…	-0.5670	6.6e-113	-0.5601	1.2e-109	-0.5461	2.9e-103	-0.5560	9.9e-108	-0.5525	4.1e-106	-0.5542	6.6e-107	-0.5502	4.4e-105	-0.5495	9.4e-105	-0.5435	4.2e-102	-0.5159	1.8e-90	-0.5045	5.6e-86	-0.5420	1.9e-101	-0.5269	5.9e-95	-0.5026	3.2e-85	-0.5141	1.0e-89	-0.5024	3.7e-85	-0.5074	4.3e-87	-0.4747	5.8e-75	-0.5201	3.8e-92	-0.5110	1.7e-88	-0.4941	5.3e-82	-0.5000	3.0e-84	-0.4830
63	REGULATION_OF_RESPONSE_TO_STRESS	BP	1292	ADA;AKT3;MIR675;POM121C;MIR892B;MIR920;MIR543;HDAC6;KIR2DS2;BCL2L11;SH2B3;CDH5;MIR1298;PARP3;DNAJB6;MIR3909;OCLN;CASP12;MICA;KLRC4-KLRK1;NR1H3;MUC12;TSPAN32;PQBP1;ACTR2;ADAM8;HIPK3;FEM1B;RASGRP1;TRAP1;OPTN;BCAP31;TRIM28;LPCAT3;PIGBOS1;PSME3;CALCRL;CDK6;PSMD14;CD96;MIR6869;CDK9;ZMPSTE24;CDKN2A;ADAR;LANCL1;TNIP1;CDKN2D;TLR6;ABCA7;MICU1;SEMA3A;CORO2B;NOD1;RACK1;RBM14;TAB1;MAD2L2;CLEC10A;CREB3;STK25;…	-0.5268	3.6e-93	-0.5162	7.0e-89	-0.5125	1.9e-87	-0.5020	2.0e-83	-0.5173	2.4e-89	-0.5028	9.9e-84	-0.4974	1.1e-81	-0.5090	4.3e-86	-0.5018	2.5e-83	-0.5135	7.7e-88	-0.5079	1.2e-85	-0.4672	5.1e-71	-0.4421	6.0e-63	-0.4314	1.1e-59	-0.4259	4.4e-58	-0.4281	1.0e-58	-0.4281	1.0e-58	-0.4407	1.6e-62	-0.4706	3.4e-72	-0.4063	1.6e-52	-0.4222	5.2e-57	-0.4260	4.1e-58	-0.4246
64	NEGATIVE_REGULATION_OF_SIGNALING	BP	1305	ADA;CDH2;TANK;TMEM170B;MIR665;MIR708;PDCD6;BCL2L10;MIR1224;SH2B3;RASA4B;HMGXB4;RANBP9;APELA;NR1H3;PTPRU;PPIF;HIPK3;TRAP1;OPTN;TOB1;RASA4;PSME3;PSMD14;TRIB1;SPRY3;SPRY1;SPRY2;STAM2;FSTL3;TLE7;STUB1;RGS19;LILRB2;TRAIP;APC2;ADAR;TNIP1;CDKN2D;TLR6;ABCA7;DLC1;RACK1;YAP1;ACAA2;MAD2L2;PIBF1;FST;CREB3;CIB1;HYOU1;STAMBP;IVNS1ABP;RGS14;NPRL2;PLK2;ZMYND11;SPINT3;PDE10A;RUVBL2;SLC27A4;LILRB4;LILRA2;WWP2;CNMD…	-0.4126	8.2e-55	-0.3977	1.1e-50	-0.3911	6.1e-49	-0.3824	1.1e-46	-0.3900	1.2e-48	-0.3848	2.6e-47	-0.3795	5.9e-46	-0.3815	1.8e-46	-0.3751	7.3e-45	-0.3903	9.8e-49	-0.3866	9.0e-48	-0.3613	1.6e-41	-0.3421	3.9e-37	-0.3065	8.9e-30	-0.2991	2.3e-28	-0.3015	7.8e-29	-0.3021	6.1e-29	-0.3024	5.3e-29	-0.3260	1.1e-33	-0.2840	1.3e-25	-0.2768	2.2e-24	-0.2876	2.8e-26	-0.2853
65	POSITIVE_REGULATION_OF_CATALYTIC_ACTIVITY	BP	1329	ABI1;CDH3;TANK;KHDC1L;CD24;PDCD6;BCL2L10;BCL2L11;RASA4B;TOM1L1;DNAJB6;DNM1L;NR1H3;COX17;ADAM8;TBC1D3G;TBC1D3K;TBC1D3L;TBC1D3D;RAD50;PREB;RASGRP1;DNAL4;BCAP31;FAM13A;RASA4;TENM1;PSME3;CDK5;TOPORS;PSMD14;RASGRP2;SPRY2;CDKN1A;TBC1D3E;TBC1D3I;CCNYL3;STUB1;NET1;DNAJA2;APC2;PAK4;NMUR1;TLR6;CCL26;NPM2;NOD1;DLC1;RACK1;RAPGEF3;CDC42EP2;VAV3;TAB1;MERTK;PIBF1;SEC23B;SEC23A;SEMA4D;CIB1;ANP32B;ARL6IP5;CXCL13;…	-0.4901	3.0e-81	-0.4759	4.7e-76	-0.4698	6.6e-74	-0.4587	4.1e-70	-0.4670	5.8e-73	-0.4647	3.6e-72	-0.4552	5.8e-69	-0.4598	1.8e-70	-0.4538	1.7e-68	-0.4757	5.4e-76	-0.4681	2.5e-73	-0.4262	9.0e-60	-0.4008	1.9e-52	-0.3709	1.4e-44	-0.3813	3.0e-47	-0.3678	7.9e-44	-0.3667	1.5e-43	-0.3655	2.9e-43	-0.3759	7.3e-46	-0.3583	1.6e-41	-0.3544	1.3e-40	-0.3547	1.1e-40	-0.3563
66	REGULATION_OF_MULTICELLULAR_ORGANISMAL_DEVELOPMENT	BP	1249	ADA;AKT3;CDH3;MIR873;MIR939;CD24;PDCD6;MIR1224;CDH4;CDH5;MIR1298;MIR1908;PARP2;APELA;ARMCX5-GPRASP2;DNM1L;ACTR2;ADAM8;ENAM;PLXNC1;RNF41;ADAM10;CDK5;CDK6;OLIG2;ANGPTL7;TRIB1;LRRC17;SPRY1;SPRY2;RAMP2;ZMPSTE24;FSTL3;LILRB2;PAK4;KLF2;SEMA3A;MYL9;RACK1;PIAS3;BASP1;RAPGEF3;YAP1;PRMT5;HAX1;GPNMB;FST;STK25;SEMA6C;SEMA6B;SEMA4F;SEMA4D;SEMA4B;CEBPB;SEMA3C;CIB1;HTATIP2;CXCL13;TRIM16;RGS14;DLL3;CFL1;SIX2;CTS…	-0.3326	1.2e-33	-0.3226	1.2e-31	-0.3139	5.9e-30	-0.2974	6.3e-27	-0.3195	5.0e-31	-0.2986	3.9e-27	-0.2869	4.3e-25	-0.3051	2.6e-28	-0.2969	7.9e-27	-0.3290	6.6e-33	-0.3213	2.2e-31	-0.2480	5.8e-19	-0.2233	1.4e-15	-0.2177	7.2e-15	-0.2342	5.1e-17	-0.2243	1.1e-15	-0.2212	2.6e-15	-0.2370	2.1e-17	-0.2599	9.9e-21	-0.1915	8.8e-12	-0.2333	6.7e-17	-0.2283	3.1e-16	-0.2256
67	POSITIVE_REGULATION_OF_MULTICELLULAR_ORGANISMAL_PROCESS	BP	1300	ADA;AKT3;MIR675;PDCD6;MIR1224;CDH4;CDH5;MIR1908;PARP2;APELA;ARMCX5-GPRASP2;DNM1L;PQBP1;ACTR2;ADAM8;ENAM;RASGRP1;EBI3;PLXNC1;ATP6AP2;LPCAT3;FLOT1;OLIG2;TRIB1;CDK9;SPRY1;RAMP2;LILRB2;PAK4;TLR6;ABCA7;CITED2;SEMA3A;NOD1;PRG3;RACK1;PEMT;BASP1;RAPGEF3;YAP1;PRMT5;OLFM1;HAX1;MAD2L2;PIBF1;FST;STK25;UNC13B;SEMA4D;CEBPB;CIB1;CEBPG;LAMTOR5;AGPAT1;AGPAT2;ARFGEF2;POLR3F;POLR3G;POLR3C;TRIM16;PDPN;POSTN;RGS14;CD…	-0.3819	2.1e-46	-0.3687	3.9e-43	-0.3651	2.9e-42	-0.3433	3.0e-37	-0.3653	2.6e-42	-0.3455	9.2e-38	-0.3341	2.9e-35	-0.3513	4.7e-39	-0.3436	2.5e-37	-0.3777	2.4e-45	-0.3751	1.1e-44	-0.2945	2.0e-27	-0.2634	4.5e-22	-0.2713	2.3e-23	-0.2743	7.2e-24	-0.2731	1.1e-23	-0.2694	4.7e-23	-0.2761	3.5e-24	-0.2848	1.1e-25	-0.2352	8.4e-18	-0.2587	2.5e-21	-0.2705	3.1e-23	-0.2626
68	CATALYTIC_COMPLEX	CC	1329	UQCRFS1P1;OST4;HDAC6;SUPT20HL1;SNRPGP15;HDAC5;PDCD6;EPOP;PIGK;HMGXB4;RANBP9;NDUFC2-KCTD14;UBA2;SAE1;FARSB;ABCB6;PYURF;DNAL4;CDK2;ALYREF;CDK4;PSME3;CDK5;MPHOSPH6;CDK6;TOPORS;PSMD14;CDK7;HNRNPR;DCAF7;POP7;CDK9;SRRM1;CDKN1A;CDKN1B;STUB1;UBE4B;CWC27;SAP18;BCAS2;SF3A1;BCKDK;MAEA;MARCHF6;CCNO;CDKN2D;KLHL41;PCGF3;ANAPC10;ATP8A1;PRMT5;ARIH2;C1D;ZER1;MCRS1;PPIE;MAD2L2;ZNHIT1;TADA3;SYNCRIP;KAT5;P3H3;GNG14;…	-0.3020	2.0e-29	-0.2931	9.9e-28	-0.2797	2.7e-25	-0.2944	5.6e-28	-0.2889	5.9e-27	-0.2963	2.4e-28	-0.2908	2.6e-27	-0.2919	1.6e-27	-0.2839	4.6e-26	-0.2941	6.2e-28	-0.2744	2.2e-24	-0.2784	4.5e-25	-0.2856	2.3e-26	-0.2690	1.8e-23	-0.2803	2.0e-25	-0.2667	4.5e-23	-0.2661	5.7e-23	-0.2706	9.7e-24	-0.2129	4.3e-15	-0.2300	2.1e-17	-0.2789	3.6e-25	-0.2715	6.9e-24	-0.2726
69	NUCLEOLUS	CC	907	SNORD116-1;SNORD116-2;SNORD116-3;SNORD116-4;SNORD116-5;SNORD116-6;SNORD116-8;SNORD116-10;SNORD116-11;SNORD116-12;SNORD116-13;SNORD116-14;SNORD116-15;SNORD116-16;SNORD116-18;SNORD116-20;SNORD116-21;SNORD116-22;SNORD116-23;SNORD116-24;SNORD116-25;SNORD115-2;SNORD116-26;SNORD116-27;SNORD115-3;SNORD115-4;SNORD115-5;SNORD115-6;SNORD115-7;SNORD115-8;SNORD115-9;SNORD115-10;SNORD115-11;SNORD115-13;SNORD1…	-0.3967	1.5e-35	-0.3871	8.6e-34	-0.3726	3.0e-31	-0.3798	1.7e-32	-0.3689	1.3e-30	-0.3785	2.9e-32	-0.3732	2.4e-31	-0.3698	9.2e-31	-0.3608	2.8e-29	-0.3614	2.3e-29	-0.3457	7.3e-27	-0.3550	2.5e-28	-0.3602	3.5e-29	-0.3567	1.4e-28	-0.3676	2.1e-30	-0.3479	3.3e-27	-0.3516	8.7e-28	-0.3246	1.1e-23	-0.3241	1.3e-23	-0.3580	8.2e-29	-0.3319	9.2e-25	-0.3471	4.4e-27	-0.3374
70	CYTOSKELETON_ORGANIZATION	BP	1322	ABI1;HDAC6;PDCD6IP;WASHC1;CDH5;PARP3;RANBP9;DNAJB6;IQCJ-SCHIP1;OCLN;CEP295NL;TSPAN32;USH1C;ARPC5;ARPC4;ARPC3;ARPC1B;ACTR3;ACTR2;ARPC2;KIF20A;AKAP9;ABI2;WASF2;CDK2;SORBS3;TENM1;CDK5;SPRY1;SPRY2;CDK2AP2;STAG1;EFS;APC2;PAK4;KATNB1;KLHL41;CCL26;TRDN;TUBA1B;TUBB3;TUBB4A;TUBB4B;CORO2B;DLC1;NDC80;RAPGEF3;TESK2;TUBGCP3;RBM14;CDC42EP2;HAX1;BAIAP2;MAD2L2;TACC3;PIBF1;CAP2;CAP1;CIB1;NEBL;DCTN2;ARPC1A;ARFGEF1…	-0.4813	1.3e-77	-0.4768	5.6e-76	-0.4606	2.1e-70	-0.4674	1.0e-72	-0.4567	4.3e-69	-0.4617	9.0e-71	-0.4663	2.6e-72	-0.4474	4.6e-66	-0.4437	6.9e-65	-0.4302	1.1e-60	-0.4189	2.5e-57	-0.4508	3.8e-67	-0.4291	2.4e-60	-0.3874	1.4e-48	-0.4015	2.3e-52	-0.3866	2.3e-48	-0.3849	6.2e-48	-0.3683	9.9e-44	-0.3693	5.5e-44	-0.3763	9.9e-46	-0.3903	2.4e-49	-0.3785	2.8e-46	-0.3689
71	G_PROTEIN_COUPLED_RECEPTOR_SIGNALING_PATHWAY	BP	1231	ADA;INSL5;APELA;NPY4R2;OPN1MW3;ADGRG2;LPAR6;WASF2;TENM1;CALCRL;RAMP2;RAMP1;RAMP3;NET1;SIGMAR1;RGS19;NMUR1;CCL26;PRMT5;VAV3;GNG14;CXCL13;RGS14;CXCR6;GNA13;GNB5;RRH;ADCY1;GIPC1;AHCYL1;IQGAP2;OR5I1;ADCY2;CYSLTR1;CCR9;CGA;FRS2;CGB3;PDE10A;CCL27;USP20;NMU;NPFFR2;PROKR1;GPR83;ADCY3;UTS2;GPR75;METAP2;OGFR;RAPGEF4;ADCY5;CHGA;ADCY6;FZD10;AKAP13;GPR176;NXPH4;NXPH3;NXPH2;GPR45;PTGDR2;HRH3;MRAP2;CHRM1;CHRM2;…	-0.5897	3.6e-116	-0.5854	3.9e-114	-0.5814	3.1e-112	-0.5777	1.7e-110	-0.5793	2.9e-111	-0.5685	2.8e-106	-0.5661	3.0e-105	-0.5737	1.2e-108	-0.5698	6.8e-107	-0.5370	6.8e-93	-0.5367	8.9e-93	-0.5500	3.1e-98	-0.5132	1.2e-83	-0.4840	2.7e-73	-0.4767	7.8e-71	-0.4805	4.3e-72	-0.4746	3.8e-70	-0.4829	6.6e-73	-0.4602	1.6e-65	-0.4612	7.5e-66	-0.4163	9.1e-53	-0.4577	9.4e-65	-0.4714
72	NEURON_DIFFERENTIATION	BP	1323	CDH2;NR2E3;HDAC6;FOXO6;HDAC5;EPOP;CDH4;RANBP9;ARMCX5-GPRASP2;DNM1L;USH1C;PQBP1;CDH11;UST;ACTR2;TSPAN2;FRY;ABI2;PLXNC1;FARP1;TENM1;ADAM10;CDK5;TOPORS;FLOT1;OLIG2;GDF11;SPRY3;IRX5;PAK4;KATNB1;HMG20B;HMG20A;SEMA3A;TUBB3;ADARB1;SEC24B;OLFM1;BAIAP2;SLC9A6;STK25;CARM1;SEMA6C;SEMA6B;SEMA4F;SEMA4D;SEMA4B;CEBPB;SEMA3C;CIB1;ARFGEF1;DPYSL4;PDLIM5;POSTN;LBX1;AVIL;B3GNT2;FUT9;ADCY1;TBR1;CFL1;CHL1;PLK2;NCKAP1;…	-0.2701	1.5e-23	-0.2603	6.2e-22	-0.2438	2.4e-19	-0.2349	4.8e-18	-0.2380	1.7e-18	-0.2281	4.4e-17	-0.2208	4.6e-16	-0.2287	3.7e-17	-0.2122	6.2e-15	-0.2106	9.9e-15	-0.1959	6.5e-13	-0.1789	5.6e-11	-0.1482	6.1e-08	-0.1134	3.6e-05	-0.1035	1.6e-04	-0.1068	9.9e-05	-0.1015	2.2e-04	-0.1097	6.4e-05	-0.0811	3.2e-03	-0.0907	9.5e-04	-0.1139	3.3e-05	-0.0938	6.4e-04	-0.0895
73	ORGANONITROGEN_COMPOUND_CATABOLIC_PROCESS	BP	1277	ADA;NAALADL1;GNPDA1;HDAC6;UBE2DNL;PDCD6IP;USP17L10;USP17L11;USP17L12;USP17L13;USP17L17;USP17L18;USP17L19;USP17L20;USP17L21;USP17L22;USP17L15;MOXD2P;TOM1L1;AL353753.1;HUWE1;GPC6;ADAM8;USP17L23;BCAP31;AASS;CDK2;AP006621.6;RNF41;PSME3;TRIM13;TOPORS;PSMD14;TRIB1;RIDA;ZMPSTE24;CDKN1B;CBSL;STUB1;UBE4B;PRSS16;BCKDK;MAEA;APC2;MARCHF6;TCIRG1;CDO1;ANAPC10;RACK1;CPQ;ARIH2;LYPLA1;ZER1;MAD2L2;CEBPA;KAT5;ATG7;…	-0.4770	1.6e-73	-0.4575	4.5e-67	-0.4536	8.2e-66	-0.4394	2.1e-61	-0.4523	2.1e-65	-0.4459	2.0e-63	-0.4353	3.5e-60	-0.4403	1.1e-61	-0.4304	9.9e-59	-0.4725	5.5e-72	-0.4565	9.9e-67	-0.4088	1.3e-52	-0.4029	5.0e-51	-0.4057	9.2e-52	-0.4272	8.5e-58	-0.4068	4.6e-52	-0.4104	4.8e-53	-0.3947	7.3e-49	-0.4623	1.3e-68	-0.3834	5.4e-46	-0.3958	3.7e-49	-0.3954	4.7e-49	-0.4000
74	NEURON_PROJECTION	CC	1291	ADA;CDH2;ABI1;KCNE3;HDAC6;SH2D3C;IQCJ-SCHIP1;SMIM31;CDH8;USH1C;PQBP1;ARPC5;ARPC3;OPN1MW3;ARPC2;CDH13;ABI2;ATP6AP2;FARP1;TENM1;ADAM10;CDK5;TOPORS;RASGRP2;HNRNPR;AP3S2;GPHN;FSTL3;SIGMAR1;KATNB1;CACNG3;CACNG2;SEMA3A;TUBB3;TUBB4A;RACK1;PIAS3;BASP1;OLFM1;MCRS1;MERTK;UNC13B;SEMA4F;CIB2;CIB1;ATG7;GLRX3;DCTN2;ARFGEF2;SCGN;TRIM3;RGS14;IGF2BP1;CAMKK2;YKT6;AVIL;CETN1;CETN2;RRH;KIF1C;GIPC1;PLK2;ADCY2;SDCCAG8…	-0.3755	1.7e-44	-0.3598	9.5e-41	-0.3518	6.6e-39	-0.3375	9.3e-36	-0.3436	4.4e-37	-0.3340	5.2e-35	-0.3214	2.1e-32	-0.3342	4.7e-35	-0.3230	9.7e-33	-0.3388	4.9e-36	-0.3288	6.5e-34	-0.2999	3.1e-28	-0.2630	7.2e-22	-0.1682	1.2e-09	-0.1549	2.2e-08	-0.1613	5.6e-09	-0.1582	1.1e-08	-0.1920	3.4e-12	-0.1344	1.3e-06	-0.1520	4.1e-08	-0.1492	7.2e-08	-0.1446	1.8e-07	-0.1460
75	MEMBRANE_PROTEIN_COMPLEX	CC	1136	CDH2;KCNE3;CDH3;GJE1;UQCRFS1P1;OST4;PDCD6;TOMM6;CDH4;HCN4;PIGK;TIMM23;CDH5;CHMP4BP1;CDH6;CDH7;GJC1;AP1M2;NDUFC2-KCTD14;ABCB6;CDH8;ABCC9;TIMM23B;CDH9;TSPAN32;CDH10;CDH11;PYURF;ADAM8;CDH12;PPIF;CDH13;CDH15;AKAP9;CDH17;ATP6AP2;CDH18;TNK2;ADAM10;CALCRL;FLOT1;STX6;AP3S2;KCNMB2;TIMM17B;RAMP2;RAMP1;RAMP3;KCNE1B;BET1;APC2;MARCHF6;TCIRG1;RRAGB;EMC8;TLR6;MICU1;CACNG3;CACNG2;SEC24B;TIMM17A;TOMM40;ATP5PD;SEC…	-0.3774	9.3e-40	-0.3562	2.5e-35	-0.3533	1.0e-34	-0.3334	6.8e-31	-0.3371	1.4e-31	-0.3200	1.8e-28	-0.3251	2.3e-29	-0.3178	4.5e-28	-0.3106	8.0e-27	-0.3236	4.2e-29	-0.3196	2.2e-28	-0.2721	9.8e-21	-0.2270	9.7e-15	-0.1667	1.6e-08	-0.1491	4.4e-07	-0.1502	3.7e-07	-0.1472	6.3e-07	-0.2074	1.7e-12	-0.1023	5.6e-04	-0.1129	1.4e-04	-0.1881	1.7e-10	-0.1388	2.6e-06	-0.1411
76	REGULATION_OF_ION_TRANSPORT	BP	1251	ADA;KCNE3;MIR301B;KCNJ18;HCN4;ZBED6;OCLN;MRLN;STRIT1;SAE1;DNM1L;NR1H3;COX17;HUWE1;KCNK7;ADAM8;PPIF;BCAP31;AKAP9;TRIM28;LPCAT3;TENM1;CDK5;NUTF2;RAMP3;ZMPSTE24;KCNE1B;LILRB2;APBB3;TCIRG1;TRDN;ABCA7;ABCA8;CACNG3;CACNG2;ATP8A1;RACK1;RAPGEF3;ARIH2;LYPLA1;HAX1;UNC13B;CEBPB;CIB1;ANP32B;ARL6IP5;SORBS1;KHDRBS1;CES1;GNB5;CETP;KDM5B;AHCYL1;ARPP19;CFTR;LILRB1;NMU;PPARGC1A;OS9;ERP29;YWHAQ;TMED10;SLC38A3;LILRA…	-0.4571	1.3e-65	-0.4370	1.7e-59	-0.4335	1.8e-58	-0.4099	7.2e-52	-0.4230	1.8e-55	-0.4078	2.6e-51	-0.3800	2.9e-44	-0.4039	2.7e-50	-0.3959	3.2e-48	-0.4137	6.7e-53	-0.4063	6.3e-51	-0.3544	2.5e-38	-0.3161	2.0e-30	-0.2501	2.7e-19	-0.2376	1.6e-17	-0.2503	2.6e-19	-0.2456	1.2e-18	-0.2750	3.8e-23	-0.2210	2.6e-15	-0.2171	8.2e-15	-0.2354	3.2e-17	-0.2365	2.3e-17	-0.2382
77	REGULATION_OF_HYDROLASE_ACTIVITY	BP	1219	TANK;MIR892B;KHDC1L;PDCD6;BCL2L10;BCL2L11;RASA4B;TMEM225B;CST8;DNAJB6;PPP1R2P1;KLRC4-KLRK1;DNM1L;NR1H3;PPIF;TBC1D3G;TBC1D3K;TBC1D3L;TBC1D3D;PREB;RASGRP1;DNAL4;BCAP31;FAM13A;PLXNC1;RASA4;FARP1;TNK2;PSME3;MPHOSPH10;PSMD14;RCAN2;RASGRP2;SPRY1;SPRY2;TBC1D3E;TBC1D3I;NET1;DNAJA2;APC2;NMUR1;CDKN2D;CCL26;NOD1;DLC1;RACK1;WFDC2;RAPGEF3;CD2BP2;CDC42EP2;VAV3;SEC23B;SEC23A;SEMA4D;ANP32B;LAMTOR5;ARL6IP5;CXCL13…	-0.5191	4.6e-85	-0.5053	5.5e-80	-0.5045	1.1e-79	-0.4893	2.2e-74	-0.5038	2.0e-79	-0.4944	4.0e-76	-0.4823	5.1e-72	-0.4922	2.2e-75	-0.4851	5.8e-73	-0.5115	3.1e-82	-0.5077	7.6e-81	-0.4607	4.3e-65	-0.4364	7.7e-58	-0.4056	1.8e-49	-0.4162	2.9e-52	-0.4011	2.5e-48	-0.4019	1.6e-48	-0.3981	1.5e-47	-0.4151	5.7e-52	-0.3872	7.0e-45	-0.3833	5.9e-44	-0.3941	1.4e-46	-0.4074
78	SUPRAMOLECULAR_COMPLEX	CC	1239	HDAC6;KIF28P;SNRPGP15;TSTD1;KRTAP25-1;KRTAP4-9;KRTAP20-4;KRTAP22-2;KRTAP21-3;DNAJB6;KRTAP9-7;KRTAP16-1;KRTAP9-6;KRTAP29-1;DNM1L;ABCC9;MYZAP;PQBP1;ARPC3;AC037482.3;KIF20A;DNAL4;LRPPRC;G3BP1;CDK5;CDK9;SPRY2;CDK2AP2;STUB1;APC2;KATNB1;KLHL41;TUBA1B;TUBB3;TUBB4A;TUBB4B;NDRG1;MYL9;NDC80;TUBGCP3;CFDP1;HAX1;NXF1;APPBP2;FBLN5;NEBL;GLRX3;DCTN2;ARFGEF2;CCT7;CCT4;CCT2;CENPA;CENPC;PDLIM5;SPAG5;CENPE;CENPF;GAS…	-0.5258	5.3e-89	-0.5215	2.5e-87	-0.5149	8.0e-85	-0.5164	2.1e-85	-0.5092	1.1e-82	-0.5172	1.0e-85	-0.5157	3.9e-85	-0.5085	1.9e-82	-0.5050	3.6e-81	-0.4894	1.3e-75	-0.4850	4.2e-74	-0.5076	4.0e-82	-0.4948	1.6e-77	-0.4796	2.9e-72	-0.4732	4.0e-70	-0.4699	4.5e-69	-0.4725	6.7e-70	-0.4663	7.0e-68	-0.4580	2.8e-65	-0.4696	5.6e-69	-0.4464	1.0e-61	-0.4567	7.3e-65	-0.4563
79	IMMUNE_EFFECTOR_PROCESS	BP	1207	A1BG;ADA;SIGLEC14;ABI1;MIR708;C17orf99;PARP3;IGLL5;TOM1;KLRF2;MICA;KLRC4-KLRK1;ABCC9;HUWE1;TSPAN32;PQBP1;ARPC5;ARPC4;ARPC3;ARPC1B;ACTR3;ACTR2;ADAM8;ARPC2;IFNL4;ACTR1B;RASGRP1;G3BP1;CDH17;ATP6AP2;WASF2;ADAM10;PSMD14;CD96;ZMPSTE24;IGHV2-70D;IGHV1-69D;IGHV3-64D;LILRB2;ADAR;TCIRG1;CRISP3;SIRPB1;TRIM22;IRF9;TUBB4B;BTN3A3;PRG3;ATP8A1;ADARB1;IFITM3;PPIE;VAV3;BAIAP2;MAD2L2;CAP1;VAT1;DDX17;ATG7;BATF;CEBPG…	-0.6287	9.1e-134	-0.6209	1.5e-129	-0.6202	3.2e-129	-0.6046	3.5e-121	-0.6223	2.5e-130	-0.6031	2.0e-120	-0.5947	2.5e-116	-0.6117	9.1e-125	-0.6063	4.7e-122	-0.6365	4.7e-138	-0.6311	4.5e-135	-0.5743	7.4e-107	-0.5474	2.7e-95	-0.5436	9.5e-94	-0.5472	3.2e-95	-0.5383	1.3e-91	-0.5396	3.8e-92	-0.5467	5.3e-95	-0.5775	2.7e-108	-0.5140	2.4e-82	-0.5456	1.4e-94	-0.5159	4.9e-83	-0.5362
80	MICROTUBULE_CYTOSKELETON	CC	1228	SRA1;HDAC6;KIF28P;PDCD6IP;WASHC1;PARP3;MAMLD1;RANBP9;DNM1L;CEP295NL;NUBP2;KIF20A;ACTR1B;ACTR1A;DNAL4;LRPPRC;FRY;AKAP9;CDK2;TXNDC9;MPHOSPH9;CDK5;PATJ;CDK6;TOPORS;FLOT1;AK6;SPRY2;CDK2AP2;STAG1;BCAS2;MAEA;APC2;KATNB1;TUBA1B;TUBB3;TUBB4A;TUBB4B;NDRG1;NDC80;TUBGCP3;CDC42EP2;MAD2L2;TACC3;PIBF1;TADA3;APPBP2;CIB1;DCTN2;PROCR;ARFGEF2;CCT7;CCT4;CCT2;TACC2;SORBS1;SPAG5;CENPE;CENPF;GAS2L1;RGS14;DCTN6;CETN1;C…	-0.5080	1.5e-81	-0.5020	2.4e-79	-0.4910	1.6e-75	-0.5032	8.5e-80	-0.4880	1.8e-74	-0.5021	2.1e-79	-0.4961	2.8e-77	-0.4874	2.9e-74	-0.4890	7.9e-75	-0.4575	1.5e-64	-0.4462	3.9e-61	-0.4986	3.7e-78	-0.4852	1.6e-73	-0.4551	8.3e-64	-0.4550	9.1e-64	-0.4516	9.5e-63	-0.4558	5.0e-64	-0.4254	3.8e-55	-0.4368	2.2e-58	-0.4599	2.8e-65	-0.4422	6.1e-60	-0.4367	2.5e-58	-0.4247
81	POSITIVE_REGULATION_OF_DEVELOPMENTAL_PROCESS	BP	1189	ADA;CDH2;AKT3;FOXO6;CD24;PDCD6;MIR1224;CDH4;CDH5;MIR1908;PARP2;APELA;ARMCX5-GPRASP2;DNM1L;ACTR2;ADAM8;ARPC2;ENAM;CDH15;PLXNC1;FLOT1;OLIG2;TRIB1;SPRY1;RAMP2;LILRB2;CDKN2A;PAK4;HMG20B;CITED2;SEMA3A;RACK1;CDS1;BASP1;RAPGEF3;YAP1;PRMT5;OLFM1;CDX2;HAX1;MAD2L2;FST;STK25;CARM1;CEBPA;SEMA4D;CEBPB;CIB1;AGR2;OLFM4;TRIM16;PDPN;RGS14;DMRT2;TNFSF13B;CSPG5;CFL1;KDM5B;ZNF268;FRS2;FAXDC2;PPP1R13L;HPSE;PPARGC1A;M…	-0.3379	3.8e-33	-0.3273	4.3e-31	-0.3193	1.4e-29	-0.3038	8.3e-27	-0.3151	8.1e-29	-0.3025	1.4e-26	-0.2943	3.5e-25	-0.3014	2.2e-26	-0.2921	8.2e-25	-0.3311	8.3e-32	-0.3243	1.6e-30	-0.2524	9.7e-19	-0.2223	8.8e-15	-0.1909	3.2e-11	-0.1849	1.3e-10	-0.1903	3.7e-11	-0.1890	5.0e-11	-0.2068	6.0e-13	-0.1932	1.8e-11	-0.1577	4.6e-08	-0.1842	1.5e-10	-0.1975	6.3e-12	-0.1903
82	SYNAPSE	CC	1251	CDH2;ABI1;GJC1;DNM1L;CDH8;CDH9;CDH10;GPC6;USH1C;CDH11;ACTR2;ARPC2;CDH13;CDH15;AKAP9;ABI2;ATP6AP2;FARP1;WASF2;ADAM10;CDK5;FLOT1;STX6;RASGRP2;HNRNPR;GPHN;SIGMAR1;APC2;RTN3;AKR1A1;CACNG3;CACNG2;NDRG1;ADARB1;PIAS3;OLFM1;CAP2;VTI1B;UNC13B;SEMA4F;SEMA4B;CEL;ARFGEF2;RABAC1;SCGN;PDLIM5;POSTN;RGS14;IGF2BP1;CSPG5;GNB5;ADCY1;NRG3;SLC12A7;GRAP;GIPC1;WASF3;CPLX2;CPLX1;PGRMC1;CYP46A1;NMU;C1QL1;RAB10;UTS2;RAB40…	-0.3804	2.3e-44	-0.3586	2.9e-39	-0.3479	6.6e-37	-0.3343	4.8e-34	-0.3408	2.2e-35	-0.3345	4.3e-34	-0.3209	2.3e-31	-0.3299	3.8e-33	-0.3229	9.6e-32	-0.3486	4.7e-37	-0.3351	3.3e-34	-0.3028	6.2e-28	-0.2708	1.8e-22	-0.1840	5.4e-11	-0.1793	1.7e-10	-0.1873	2.4e-11	-0.1835	6.2e-11	-0.2135	2.3e-14	-0.1667	3.0e-09	-0.1904	1.1e-11	-0.1885	1.8e-11	-0.1686	2.0e-09	-0.1753
83	EPITHELIUM_DEVELOPMENT	BP	1214	CDH2;CDH3;KRTAP25-1;KRTAP4-9;CD24;KRTAP21-3;CDH5;ZBED6;KRTAP9-7;KRTAP16-1;APELA;KRTAP9-6;KRTAP29-1;GPC6;USH1C;AC037482.3;FEM1B;ENAM;ABI2;TRIM28;ATP6AP2;DHRS9;PSME3;CDK6;PSMD14;GDF11;SPRY1;SPRY2;CDKN1A;ZMPSTE24;CCNO;KLF2;CITED2;SEMA3A;DLC1;BASP1;CDSN;RAPGEF3;YAP1;SEC24B;CDX1;CDX2;FST;HOXB13;CEBPB;SEMA3C;DEAF1;PERCC1;DNPH1;TRIM16;TXNIP;PDPN;SPINT2;DMRT2;CES1;LBX1;DLL3;TBR1;PLK4;SIX2;KDM5B;FRS2;HPSE…	-0.4642	6.8e-66	-0.4616	4.2e-65	-0.4516	4.6e-62	-0.4571	1.0e-63	-0.4553	3.5e-63	-0.4533	1.5e-62	-0.4454	3.3e-60	-0.4522	3.1e-62	-0.4476	7.5e-61	-0.4335	8.6e-57	-0.4280	3.0e-55	-0.4307	5.4e-56	-0.4298	9.2e-56	-0.4305	6.0e-56	-0.4317	2.8e-56	-0.4243	3.0e-54	-0.4248	2.2e-54	-0.4046	5.1e-49	-0.4383	3.6e-58	-0.4100	2.0e-50	-0.4057	2.7e-49	-0.4121	5.9e-51	-0.4109
84	PEPTIDYL_AMINO_ACID_MODIFICATION	BP	1205	AKT3;ABI1;POM121C;OST4;HDAC6;DPH3P1;CD24;SH2B3;PARP2;SH2D3C;SH2D3A;RNF212B;C8orf44-SGK3;UBA2;SAE1;PPIF;SGK2;HIPK3;IFNL4;AKAP9;ABI2;TRIM28;CDK2;TENM1;TNK2;PRMT3;CDK5;USPL1;TOPORS;SPRY2;RAMP3;ZMPSTE24;CWC27;HMG20B;HMG20A;RACK1;PIAS3;RAPGEF3;PRMT5;TESK2;MCRS1;PPIE;HAX1;MAD2L2;MERTK;PIBF1;PPIH;TADA3;CRTAP;CARM1;SEMA4D;KAT5;P3H3;PPIAL4H;PRDX4;P3H4;TRIM16;TAF6L;CAMKK2;CTCF;NUP50;PLK2;ZNF274;NEK6;SRCAP;…	-0.4642	2.0e-65	-0.4547	1.6e-62	-0.4441	2.2e-59	-0.4414	1.3e-58	-0.4511	1.8e-61	-0.4427	5.3e-59	-0.4324	4.6e-56	-0.4447	1.4e-59	-0.4365	3.2e-57	-0.4482	1.3e-60	-0.4377	1.4e-57	-0.4043	1.3e-48	-0.3868	2.8e-44	-0.3842	1.1e-43	-0.3589	6.1e-38	-0.3722	6.8e-41	-0.3711	1.2e-40	-0.3576	1.2e-37	-0.3389	9.0e-34	-0.3470	2.0e-35	-0.3768	6.2e-42	-0.3680	6.0e-40	-0.3643
85	CHROMOSOME_ORGANIZATION	BP	1106	CDKN2B-AS1;HOTAIR;HDAC6;SYCE1L;UBE2DNL;TEN1;HDAC5;EPOP;TSPY10;DDX11L8;CHAF1A;PARP3;RNF212B;SMC4;HUWE1;RAD50;G3BP1;TRIM28;AASS;CDK2;MEI4;CDK5;CDK9;ZMPSTE24;AKAP8;STAG1;CDKN2A;KATNB1;IKZF1;PCGF3;NPM3;NPM2;HMG20B;HMG20A;SYCP2;NDC80;PRMT5;RBM14;MCRS1;MAD2L2;TACC3;PIBF1;ZNHIT1;HMGN4;TADA3;CARM1;KAT5;DCTN2;ANP32B;CCT7;CCT4;CCT2;CENPA;SMC2;ERN2;CENPC;USP16;P3H4;SPAG5;CENPE;TRIM16;TAF6L;CENPF;CTCF;CETN2;…	-0.4934	6.3e-69	-0.4917	2.2e-68	-0.4734	7.3e-63	-0.4936	5.3e-69	-0.4923	1.4e-68	-0.4913	2.9e-68	-0.4846	3.3e-66	-0.4958	1.2e-69	-0.4898	8.7e-68	-0.4693	1.1e-61	-0.4535	3.5e-57	-0.4878	3.6e-67	-0.4814	3.2e-65	-0.4808	4.8e-65	-0.4781	3.1e-64	-0.4751	2.4e-63	-0.4783	2.6e-64	-0.4392	2.2e-53	-0.4887	1.8e-67	-0.4814	3.0e-65	-0.4619	1.5e-59	-0.4788	1.9e-64	-0.4663
86	PROTEIN_CONTAINING_COMPLEX_BINDING	MF	1175	HDAC6;CDH5;DNM1L;USH1C;PQBP1;EDIL3;ARPC5;ARPC4;ARPC3;ARPC1B;ACTR3;ACTR2;ARPC2;CDH13;BCAP31;CDH17;WASF2;CDK4;PRMT3;ADAM10;EIF1;PSMD14;CDKN1A;CDKN1B;FSTL3;CDKN1C;LILRB2;EIF1B;KATNB1;CORO2B;NOD1;RACK1;PRMT5;CD2BP2;TAB1;GPNMB;PPIH;ZNHIT1;FST;HMGN4;ATP5PD;CRTAP;FBLN5;NEBL;CEBPE;UBD;CEBPG;DCTN2;ARPC1A;SORBS1;P3H4;HEXIM1;CENPF;GAS2L1;KHDRBS1;CD226;DCTN6;GNA13;AVIL;CETN2;CFL1;CFL2;SIX2;NES;PLK2;IQGAP2;CF…	-0.4603	1.2e-62	-0.4504	9.1e-60	-0.4385	2.1e-56	-0.4365	7.7e-56	-0.4490	2.4e-59	-0.4313	2.0e-54	-0.4346	2.6e-55	-0.4374	4.3e-56	-0.4345	2.7e-55	-0.4396	1.1e-56	-0.4278	1.8e-53	-0.4089	1.4e-48	-0.3922	1.7e-44	-0.3661	1.4e-38	-0.3674	7.2e-39	-0.3649	2.5e-38	-0.3636	4.7e-38	-0.3793	1.6e-41	-0.3861	4.5e-43	-0.3478	9.6e-35	-0.3987	4.8e-46	-0.3603	2.4e-37	-0.3569
87	NUCLEAR_PROTEIN_CONTAINING_COMPLEX	CC	1138	MED6;POM121C;HDAC6;SUPT20HL1;SNRPGP15;TEN1;HDAC5;RNU4ATAC;RNU6ATAC;EPOP;MED16;POM121B;HMGXB4;UBA2;SAE1;NR1H3;SNUPN;PDCD7;CT45A7;RAD50;RNVU1-8;TRIM28;RBM5;ALYREF;CDK4;RNVU1-4;RNVU1-14;RNVU1-15;RNVU1-17;RNU6-9;RNVU1-3;RNVU1-1;RNU6-7;RNVU1-6;RNVU1-19;MPHOSPH10;MPHOSPH6;NUTF2;CDK6;FLOT1;CDK7;HNRNPR;CDK8;CDK9;SRRM1;CDKN1A;SF3B4;CT45A10;CT45A9;CT45A8;FP565260.1;U2AF1L5;CWC27;SAP18;SMNDC1;BCAS2;SF3A1;AD…	-0.4279	7.0e-52	-0.4205	5.6e-50	-0.3963	4.2e-44	-0.4255	3.1e-51	-0.4242	6.4e-51	-0.4225	1.7e-50	-0.4203	6.2e-50	-0.4189	1.4e-49	-0.4102	2.1e-47	-0.3813	1.1e-40	-0.3571	1.5e-35	-0.4167	5.1e-49	-0.4136	3.0e-48	-0.3922	3.7e-43	-0.3931	2.4e-43	-0.3908	8.1e-43	-0.3937	1.7e-43	-0.3672	1.2e-37	-0.4020	2.0e-45	-0.3999	6.1e-45	-0.4130	4.2e-48	-0.3875	4.4e-42	-0.3780
88	ENZYME_REGULATOR_ACTIVITY	MF	1158	ABI1;TANK;CD24;TEN1;ARHGEF33;RASA4B;TOM1L1;SH2D3C;SH2D3A;CST8;DNAJB6;MRLN;LRCOL1;PPP1R2P1;STRIT1;SAE1;DNM1L;TBC1D3G;TBC1D3K;TBC1D3L;TBC1D3D;PREB;RASGRP1;FAM13A;RASA4;FARP1;TNK2;CDK4;PSME3;PSMD14;TRIB1;RCAN2;RASGRP2;SPRY2;CDKN1A;DENND4A;CDKN1B;TBC1D3E;TBC1D3I;CCNYL3;CDKN1C;CDKN2A;DNAJA2;CDKN2B;KATNB1;CCNO;CDKN2C;CDKN2D;NOD1;DLC1;RACK1;WFDC2;RAPGEF3;CDC42EP2;VAV3;TAB1;SEC23B;SEC23A;CIB1;HYOU1;IPO7;…	-0.5348	1.2e-86	-0.5178	2.1e-80	-0.5150	2.0e-79	-0.4970	2.8e-73	-0.5075	8.1e-77	-0.4980	1.3e-73	-0.4934	4.5e-72	-0.4961	5.5e-73	-0.4893	9.4e-71	-0.5119	2.4e-78	-0.5021	5.6e-75	-0.4729	1.5e-65	-0.4476	3.8e-58	-0.4196	1.3e-50	-0.4204	8.5e-51	-0.4220	3.3e-51	-0.4234	1.4e-51	-0.4032	1.7e-46	-0.3980	3.0e-45	-0.3952	1.4e-44	-0.4049	6.7e-47	-0.3940	2.7e-44	-0.4093
89	CHROMATIN	CC	1100	ZBTB33;HSFX2;SP9;FOXO6;MEF2B;TSPY10;CHAF1A;ZBED6;HMGXB4;HSFX1;NR1H3;TRIM28;CDK4;HSFX3;TSHZ1;OLIG2;IRX5;STAG1;CDKN2A;IKZF1;NPM2;KLF2;CITED2;IRF9;BASP1;CDX1;MCRS1;CDX2;CDX4;ZNHIT1;ZBTB18;HMGN4;HOXB13;CREB3;NCOA2;CEBPA;CEBPB;CEBPD;DEAF1;KAT5;CEBPE;BATF;CEBPG;CENPA;CENPB;CENPC;MXD4;CENPF;RAD51AP1;DMRT2;LBX1;KLF1;GMEB1;NFAT5;TCFL5;STAG3;STAG2;SIX2;RFPL3;RFPL2;PLK2;SRCAP;RUVBL2;PPARGC1A;BRD8;EHMT2;MORF…	-0.2882	1.7e-22	-0.2916	5.3e-23	-0.2764	9.6e-21	-0.2932	3.0e-23	-0.2919	4.9e-23	-0.2824	1.3e-21	-0.2891	1.3e-22	-0.3013	1.6e-24	-0.2926	3.8e-23	-0.2494	4.6e-17	-0.2435	2.6e-16	-0.2805	2.5e-21	-0.2828	1.1e-21	-0.2716	4.7e-20	-0.2914	5.7e-23	-0.2818	1.6e-21	-0.2787	4.5e-21	-0.2492	5.0e-17	-0.2966	8.9e-24	-0.2700	7.9e-20	-0.2726	3.3e-20	-0.2640	5.4e-19	-0.2563
90	CIS_REGULATORY_REGION_SEQUENCE_SPECIFIC_DNA_BINDING	MF	1173	NR2E3;ZBTB33;ZSCAN30;ZBTB42;ZNF730;ZNF737;HDAC6;HSFX2;SP9;ZNF717;FOXO6;HDAC5;MEF2B;ZNF729;DUX4;ZNF605;ZNF783;ZNF355P;HSFX1;ZNF865;ZNF840P;NR1H3;ZNF263;ZNF197;ZNF256;HSFX4;HSFX3;OLIG2;CDK9;IRX5;ZNF267;IKZF1;KLF2;IRF9;YAP1;PRMT5;CDX1;CDX2;CDX4;ZBTB18;HOXB13;CREB3;NCOA2;CEBPA;CEBPB;MYBBP1A;CEBPD;ZNF211;CEBPE;CPHXL;KLF18;BATF;CEBPG;MXD4;DMRT2;KLF1;CTCF;GMEB1;TBR1;NFAT5;TCFL5;SIX2;ZBTB6;ZNF234;ZNF274;…	-0.2282	2.5e-15	-0.2383	1.3e-16	-0.2242	7.9e-15	-0.2386	1.2e-16	-0.2113	2.6e-13	-0.2254	5.6e-15	-0.2246	7.0e-15	-0.2319	8.7e-16	-0.2300	1.5e-15	-0.1317	6.0e-06	-0.1400	1.5e-06	-0.2237	8.9e-15	-0.2151	9.5e-14	-0.2046	1.5e-12	-0.2374	1.7e-16	-0.2027	2.4e-12	-0.1952	1.6e-11	-0.1590	4.4e-08	-0.2541	9.7e-19	-0.2031	2.2e-12	-0.1996	5.3e-12	-0.2125	1.9e-13	-0.1893
91	RESPONSE_TO_ABIOTIC_STIMULUS	BP	1167	ADA;CDH2;NR2E3;TANK;POM121C;CD24;PDCD6;DNAJB6;MICA;DNM1L;CDH8;ADAM8;OPN1MW3;CDK4;PSME3;CDK5;TRIM13;PSMD14;CDKN1A;RAMP2;ZMPSTE24;STUB1;NET1;UBE4B;DNAJA2;CDKN2D;PKDREJ;ABCA7;MICU1;CITED2;NDRG1;CDS1;YAP1;ACAA2;KAT5;HYOU1;ATG7;SLU7;TXNIP;PDPN;POSTN;RAD51AP1;RGS14;RRH;MTCO2P12;POLD3;CERS1;NFAT5;PTGES3;MAP3K2;NUP50;ARPP21;GJB6;HSPH1;RUVBL2;USP19;NMU;NPFFR2;PPARGC1A;MMP24;ADIRF;METAP2;SLC38A3;TLK2;TOPBP…	-0.4306	7.1e-54	-0.4096	1.9e-48	-0.4074	6.9e-48	-0.3889	2.0e-43	-0.3983	1.2e-45	-0.3886	2.3e-43	-0.3784	5.0e-41	-0.3883	2.8e-43	-0.3789	3.8e-41	-0.3972	2.1e-45	-0.3899	1.2e-43	-0.3476	1.7e-34	-0.3268	1.9e-30	-0.2796	2.1e-22	-0.2848	3.2e-23	-0.2754	9.3e-22	-0.2760	7.5e-22	-0.2985	1.9e-25	-0.3089	3.1e-27	-0.2817	9.9e-23	-0.2569	4.9e-19	-0.2504	3.8e-18	-0.2566
92	ENVELOPE	CC	1120	POM121C;UQCRFS1P1;KIF28P;NEMP2;PET100;PLA2G4B;BCL2L10;BCL2L11;TOMM6;CMC4;TIMM23;POM121B;DUX4;CDH5;CEBPZOS;NDUFC2-KCTD14;ABCB6;DNM1L;COX17;TIMM23B;SNUPN;PPIF;LRPPRC;TRAP1;SLC25A13;SLC25A15;CDK4;PIGBOS1;DHRS2;NUTF2;MFSD10;COQ7;MRPS31;TIMM17B;ZMPSTE24;SIGMAR1;MICU1;CEPT1;PEMT;PGRMC2;LYPLA1;TIMM17A;TOMM40;HAX1;TIMM44;CLGN;ATP5PD;NXF1;VAT1;IPO8;IPO7;HTATIP2;MRPL28;TXNIP;CENPF;ATP5MG;PRELID3A;MTX2;EBP;…	-0.1860	3.5e-10	-0.1729	5.7e-09	-0.1736	5.0e-09	-0.1644	3.1e-08	-0.1575	1.2e-07	-0.1688	1.3e-08	-0.1572	1.2e-07	-0.1600	7.3e-08	-0.1512	3.7e-07	-0.1999	1.5e-11	-0.1955	4.1e-11	-0.1427	1.6e-06	-0.1599	7.5e-08	-0.1431	1.5e-06	-0.1670	1.9e-08	-0.1409	2.2e-06	-0.1383	3.4e-06	-0.1295	1.4e-05	-0.0755	1.1e-02	-0.0589	4.9e-02	-0.1431	1.5e-06	-0.1567	1.4e-07	-0.1578
93	REGULATION_OF_PROTEIN_PHOSPHORYLATION	BP	1151	ABI1;HDAC6;CD24;SH2B3;CDH5;MIR711;TOM1L1;SH2D3C;SH2D3A;OCLN;ADAM8;CTDSP2;RAD50;HIPK3;RASGRP1;AKAP9;TENM1;TNK2;CDK4;CDK5;FLOT1;CTDSPL;CDK7;GDF11;TRIB1;CDK9;SPRY3;SPRY1;SPRY2;CDKN1A;RAMP3;CDKN1B;AKAP8;CCNYL3;CDKN1C;CDKN2A;PAK4;ADAR;CDKN2B;CCNO;CDKN2C;CDKN2D;CDKN3;TLR6;NOD1;RACK1;ADARB1;RAPGEF3;TAB1;HAX1;GPNMB;MAD2L2;PIBF1;TADA3;CEBPA;SEMA4D;CIB1;IPO7;ERN2;HEXIM1;CENPE;RGS14;LEFTY1;CAMKK2;ADCY1;NRG3…	-0.4917	4.3e-71	-0.4802	2.0e-67	-0.4713	1.0e-64	-0.4637	2.0e-62	-0.4712	1.1e-64	-0.4647	1.0e-62	-0.4563	2.9e-60	-0.4637	1.9e-62	-0.4563	2.8e-60	-0.4665	3.0e-63	-0.4577	1.1e-60	-0.4290	9.9e-53	-0.4054	9.0e-47	-0.3787	1.5e-40	-0.3643	1.9e-37	-0.3754	7.7e-40	-0.3754	7.7e-40	-0.3773	3.0e-40	-0.3796	9.4e-41	-0.3547	1.9e-35	-0.3586	2.9e-36	-0.3542	2.3e-35	-0.3504
94	REGULATION_OF_CELL_CYCLE	BP	1135	SRA1;MIR892B;MIR873;UBE2DNL;KLLN;PDCD6IP;BCL2L11;DUX4;MIR711;ZBED6;PARP3;TOM1L1;CEP295NL;CTDSP2;KIF20A;FEM1B;ACTR1A;YAF2;AKAP9;CDK2;CDK3;CDK4;PSME3;ADAM10;CDK5;NME6;CDK6;PSMD14;CTDSPL;CDK7;CDK8;CDK9;CDKN1A;CDK2AP2;ZMPSTE24;CDKN1B;CCNYL3;CDKN1C;CDKN2A;MAEA;CDKN2B;CCNO;CDKN2C;CDKN2D;RRAGB;CDKN3;NPM2;CITED2;TUBB4A;TUBB4B;ANAPC10;RACK1;ADARB1;NDC80;PRMT5;RBM14;GPNMB;MAD2L2;TACC3;CARM1;CEBPA;MYBBP1A;I…	-0.5402	5.8e-87	-0.5330	2.6e-84	-0.5174	1.0e-78	-0.5284	1.2e-82	-0.5200	1.3e-79	-0.5248	2.6e-81	-0.5168	1.6e-78	-0.5221	2.2e-80	-0.5164	2.3e-78	-0.4902	1.2e-69	-0.4785	5.3e-66	-0.5084	1.3e-75	-0.4912	5.5e-70	-0.4726	3.3e-64	-0.4750	6.0e-65	-0.4689	4.2e-63	-0.4767	1.9e-65	-0.4456	1.9e-56	-0.4826	2.9e-67	-0.4737	1.5e-64	-0.4472	6.8e-57	-0.4659	3.3e-62	-0.4540
95	PLASMA_MEMBRANE_REGION	CC	1183	CDH2;PDZK1P1;NAALADL1;HDAC6;SH2D3C;SLC17A4;OCLN;ABCC5;DNM1L;CDH8;CDH9;CDH10;ARPC2;KIF20A;CDH13;CDH15;CDH16;AKAP9;ADGRG2;CDH17;ATP6AP2;WASF2;TNK2;ADAM10;PATJ;FLOT1;MFSD10;RASGRP2;GPHN;SPRY2;ABCC4;RAMP2;SIGMAR1;APC2;TCIRG1;AKR1A1;ABCA7;ABCA8;CACNG3;CACNG2;NOD1;DLC1;PEMT;HAX1;CEACAM5;UNC13B;SEMA4F;CIB1;SLC34A2;SLCO1B1;STAMBP;PDPN;GNA13;CSPG5;ADCY1;CFL1;PLK4;AHCYL1;SLC17A3;NCKAP1;CFTR;GJB6;NEU3;SLC26…	-0.4862	3.2e-71	-0.4629	6.9e-64	-0.4569	4.7e-62	-0.4285	5.2e-54	-0.4416	1.2e-57	-0.4199	9.8e-52	-0.4287	4.4e-54	-0.4178	3.6e-51	-0.4089	6.7e-49	-0.4209	5.5e-52	-0.4157	1.2e-50	-0.3609	1.1e-37	-0.3011	3.3e-26	-0.1935	1.9e-11	-0.1725	2.3e-09	-0.1937	1.9e-11	-0.1872	8.7e-11	-0.2452	1.2e-17	-0.1496	2.4e-07	-0.1761	1.1e-09	-0.1709	3.3e-09	-0.1680	6.1e-09	-0.1584
96	DEFENSE_RESPONSE_TO_OTHER_ORGANISM	BP	1092	SIGLEC14;MIR708;DEFB131B;KIR2DS2;DEFB130B;IGLL5;KLRF2;MICA;KLRC4-KLRK1;ABCC9;NR1H3;MUC12;TSPAN32;PQBP1;ACTR3;ACTR2;ADAM8;TRIM10;IFNL4;RASGRP1;OPTN;G3BP1;TRIM28;TNK2;PSME3;TRIM13;PSMD14;KLRG1;CD96;CALCOCO2;ZMPSTE24;AKAP8;IGHV2-70D;IGHV1-69D;IGHV3-64D;ADAR;CRISP3;SIRPB1;CLEC4M;TLR6;CCL26;TRIM22;IRF9;TUBB4B;NOD1;ADARB1;WFDC2;SPAG11B;IFITM3;SPON2;RBM14;CDC42EP2;IFI30;TAB1;CLEC10A;TRIM38;SYNCRIP;CEBPB…	-0.6438	7.7e-129	-0.6370	2.3e-125	-0.6334	1.5e-123	-0.6244	4.5e-119	-0.6419	7.6e-128	-0.6204	3.7e-117	-0.6207	2.8e-117	-0.6301	6.7e-122	-0.6233	1.5e-118	-0.6540	3.0e-134	-0.6474	1.1e-130	-0.6029	4.6e-109	-0.5779	2.6e-98	-0.5597	4.7e-91	-0.5735	1.7e-96	-0.5594	6.1e-91	-0.5600	3.9e-91	-0.5786	1.4e-98	-0.6076	3.5e-111	-0.5451	1.6e-85	-0.5739	1.2e-96	-0.5445	2.5e-85	-0.5614
97	CELLULAR_MACROMOLECULE_CATABOLIC_PROCESS	BP	1141	HDAC6;UBE2DNL;PDCD6IP;USP17L10;USP17L11;USP17L12;USP17L13;USP17L17;USP17L18;USP17L19;USP17L20;USP17L21;USP17L22;USP17L15;TOM1L1;HUWE1;USP17L23;LRPPRC;BCAP31;TOB1;CDK2;RBM7;AP006621.6;RNF41;PSME3;TRIM13;TOPORS;PSMD14;TRIB1;HNRNPR;RIDA;ZMPSTE24;STUB1;UBE4B;MAEA;MARCHF6;TCIRG1;ANAPC10;RACK1;ARIH2;ZER1;SYNCRIP;CEBPA;KAT5;RNASEH2A;UBD;ERN2;USP16;PAIP1;TRIM3;ERLIN1;RBCK1;IGF2BP1;IGF2BP3;IGF2BP2;CELF1;O…	-0.4844	3.6e-68	-0.4742	5.0e-65	-0.4598	9.0e-61	-0.4680	3.6e-63	-0.4739	6.2e-65	-0.4700	8.9e-64	-0.4597	9.9e-61	-0.4675	5.3e-63	-0.4618	2.4e-61	-0.4780	3.4e-66	-0.4579	3.2e-60	-0.4474	3.1e-57	-0.4358	4.5e-54	-0.4352	6.3e-54	-0.4551	2.1e-59	-0.4365	2.8e-54	-0.4409	1.8e-55	-0.4094	2.4e-47	-0.4699	1.0e-63	-0.4231	9.4e-51	-0.4398	3.6e-55	-0.4287	3.2e-52	-0.4318
98	RESPONSE_TO_CYTOKINE	BP	1105	TANK;LRRC70;CD24;SH2B3;OCLN;NR1H3;IL18BP;ACTR3;ACTR2;EBI3;CDK4;PSME3;ADAM10;PSMD14;CALCOCO2;CDK9;SPRY2;CDKN1A;LILRB2;TRAIP;ADAR;TCIRG1;CCL26;TRIM22;KLF2;TUBA1B;IRF9;NOD1;RACK1;PIAS3;ST3GAL6;IFITM3;YAP1;CDC42EP2;IFI30;TAB1;HAX1;TRIM38;SYNCRIP;CEBPA;CEBPB;CIB1;CEBPD;UBD;BATF;AGPAT1;AGPAT2;CXCL13;IFITM2;PRPF8;RBCK1;POSTN;CXCR6;TNFSF13B;B3GNT2;CFL1;NFAT5;GIPC1;TRAF3IP2;KDM5B;CCR9;PPARGC1A;EDAR;GPR75;…	-0.5722	4.1e-97	-0.5604	2.1e-92	-0.5564	8.2e-91	-0.5369	1.6e-83	-0.5517	5.2e-89	-0.5395	1.9e-84	-0.5324	6.4e-82	-0.5417	2.7e-85	-0.5347	9.9e-83	-0.5745	4.6e-98	-0.5684	1.5e-95	-0.5054	1.1e-72	-0.4755	2.1e-63	-0.4802	8.0e-65	-0.4719	2.3e-62	-0.4772	6.4e-64	-0.4806	6.4e-65	-0.4789	2.1e-64	-0.5203	1.1e-77	-0.4540	2.8e-57	-0.4664	9.3e-61	-0.4629	9.2e-60	-0.4739
99	CHEMICAL_HOMEOSTASIS	BP	1126	CD24;HCN4;CDH5;ZBED6;ABCB6;NR1H3;CERT1;BCAP31;ATP6AP2;LPAR6;CDK5;RAMP3;TCIRG1;TRDN;MICU1;RACK1;CD52;SLC30A9;SLC9A6;UNC13B;CEBPA;CIB2;CHERP;GLRX3;CXCL13;SLC34A2;NPC2;SCGN;CES1;CXCR6;GNA13;CLDN16;CORIN;ADCY1;CETP;SLC12A7;ADCY2;CFTR;CYSLTR1;CCR9;GJB6;NMU;PPARGC1A;ADCY3;EHD1;AFG3L2;MLLT11;IMMT;ADCY5;CORO1A;ADCY6;AKAP11;CHP1;ADCY7;PARK7;SLC46A1;CTRC;CHRNA7;ADCY8;BTBD9;C1QTNF1;C1QTNF3;ADCY9;CKB;ADCYAP1…	-0.4601	4.6e-60	-0.4454	5.9e-56	-0.4471	2.0e-56	-0.4315	2.8e-52	-0.4401	1.5e-54	-0.4301	6.7e-52	-0.4131	1.2e-47	-0.4289	1.3e-51	-0.4158	2.6e-48	-0.4618	1.4e-60	-0.4618	1.4e-60	-0.3913	1.6e-42	-0.3615	4.3e-36	-0.3330	1.5e-30	-0.3025	2.9e-25	-0.3162	1.5e-27	-0.3126	6.0e-27	-0.3414	3.9e-32	-0.3024	3.0e-25	-0.2825	4.2e-22	-0.2989	1.1e-24	-0.3005	6.2e-25	-0.3231
100	CELLULAR_AMIDE_METABOLIC_PROCESS	BP	1029	NAALADL1;ACOT8;GNPDA1;MIR298;MIR877;MIR939;MIR365A;C8orf88;LINC01783;DPH3P1;GNE;HYDIN2;FARSB;CERT1;TSFM;LRPPRC;TRAP1;TOB1;AASS;ATP6AP2;SLC25A15;CDK4;ADAM10;EIF1;HNRNPR;MRPS31;MIR6086;RIDA;GLYAT;EIF1B;LINC01145;RTN3;TNIP1;ABCA7;ABCA8;WARS2;PRG3;RACK1;PEMT;CPQ;SPON1;EIF3M;SYNCRIP;CEBPA;ARL6IP5;SPTLC1;CEL;MRPL28;MTHFS;USP16;PAIP1;IGF2BP1;IGF2BP3;IGF2BP2;PMVK;KHDRBS1;CELF1;CES1;FARS2;CORIN;CERS1;HBS1…	-0.3952	8.3e-40	-0.3900	1.0e-38	-0.3755	8.4e-36	-0.3954	7.7e-40	-0.3960	5.6e-40	-0.3960	5.6e-40	-0.3902	9.4e-39	-0.3932	2.2e-39	-0.3846	1.3e-37	-0.4205	2.4e-45	-0.4065	3.2e-42	-0.3763	5.8e-36	-0.3895	1.3e-38	-0.3884	2.2e-38	-0.4073	2.1e-42	-0.3881	2.5e-38	-0.3890	1.6e-38	-0.3617	3.6e-33	-0.3592	1.1e-32	-0.3499	5.2e-31	-0.3923	3.4e-39	-0.3997	9.3e-41	-0.3919
101	CELLULAR_RESPONSE_TO_OXYGEN_CONTAINING_COMPOUND	BP	1121	MIR675;HDAC6;HDAC5;BCL2L11;HCN4;ZBED6;DNM1L;NR1H3;ACTR2;PPIF;TRAP1;AKAP9;CDK2;CDK4;CDK5;CALCRL;TRIB1;MIR6869;RAMP3;AKAP8;NET1;SIGMAR1;LILRB2;TCIRG1;RRAGB;AKR1A1;TLR6;KLF2;NOD1;RACK1;RAPGEF3;YAP1;PRMT5;BAIAP2;ATP5PD;STK25;UNC13B;CEBPB;FBLN5;CIB2;KAT5;CEBPE;LAMTOR5;CXCL13;SORBS1;PRPF8;SH2B2;CAMKK2;CES1;KLF1;RRAGA;GNB5;ADCY1;CERS1;AHCYL1;ADCY2;CFTR;GJB6;RUVBL2;LILRB1;RAB10;PPARGC1A;MALT1;ADCY3;PRDX3…	-0.4959	1.3e-70	-0.4819	3.1e-66	-0.4771	8.5e-65	-0.4595	1.2e-59	-0.4725	2.0e-63	-0.4589	1.8e-59	-0.4502	5.0e-57	-0.4583	2.6e-59	-0.4519	1.7e-57	-0.4614	3.5e-60	-0.4542	3.7e-58	-0.4154	5.5e-48	-0.3873	2.0e-41	-0.3619	5.0e-36	-0.3496	1.4e-33	-0.3604	1.0e-35	-0.3600	1.2e-35	-0.3689	1.8e-37	-0.3444	1.4e-32	-0.3390	1.5e-31	-0.3043	1.9e-25	-0.3548	1.3e-34	-0.3601
102	POSITIVE_REGULATION_OF_TRANSCRIPTION_BY_RNA_POLYMERASE_II	BP	1142	MED6;NR2E3;ZGLP1;ZNF717;HDAC5;MED16;MEF2B;ZNF729;DUX4;ZNF840P;NR1H3;ACTR3;ACTR2;CDH13;ZNF263;NAMPT;CEBPZ;ZNF197;CDK7;CDK8;CDK9;FSTL3;CDKN2B;ZNF267;TNIP1;KLF2;CITED2;YAP1;RBM14;CDX1;MCRS1;HAX1;CDX4;SLC30A9;ZBTB18;MIR9-1HG;CREB3;NCOA2;CEBPA;CEBPB;CEBPD;DDX17;KAT5;CEBPE;BATF;CEBPG;HTATIP2;DRAP1;USP16;ARID3B;TAF6L;DMRT2;GMEB1;TBR1;NFAT5;SIX2;ZNF268;CGA;RUVBL2;LILRB1;PPARGC1A;BRD8;TCERG1;SUB1;ADIRF;GC…	-0.3144	1.3e-27	-0.3132	2.1e-27	-0.3003	3.1e-25	-0.3072	2.2e-26	-0.2914	8.8e-24	-0.3006	2.8e-25	-0.2758	2.2e-21	-0.2969	1.1e-24	-0.2924	6.1e-24	-0.2735	4.8e-21	-0.2684	2.7e-20	-0.2756	2.3e-21	-0.2622	2.1e-19	-0.2475	2.1e-17	-0.2537	3.1e-18	-0.2604	3.7e-19	-0.2586	6.5e-19	-0.2008	7.5e-12	-0.2678	3.3e-20	-0.2301	3.5e-15	-0.2243	1.7e-14	-0.2455	3.8e-17	-0.2298
103	POSTTRANSCRIPTIONAL_REGULATION_OF_GENE_EXPRESSION	BP	556	MIR675;POM121C;MIR298;MIR300;MIR450B;MIR891B;MIR892B;MIR541;MIR875;MIR876;MIR147B;MIR744;MIR877;MIR665;MIR873;MIR374B;MIR301B;MIR216B;MIR920;MIR922;MIR924;MIR934;MIR935;MIR936;MIR938;MIR940;MIR942;MIR708;MIR885;MIR543;MIR208B;MIR937;MIR944;MIR891A;MIR874;MIR889;MIR190B;MIR887;MIR760;MIR939;MIR365A;MIR365B;C8orf88;MIR29B2CHG;DPH3P1;MIR1224;MIR1225;AL022069.3;MIR1265;MIR320B1;MIR1183;MIR1275;MIR130…	-0.4323	1.0e-26	-0.4248	9.2e-26	-0.3992	1.1e-22	-0.4289	2.8e-26	-0.4249	8.7e-26	-0.4288	2.9e-26	-0.4193	4.4e-25	-0.4244	1.0e-25	-0.4146	1.6e-24	-0.4243	1.0e-25	-0.4025	4.6e-23	-0.4089	8.1e-24	-0.4106	5.1e-24	-0.3907	1.0e-21	-0.4132	2.4e-24	-0.3882	1.9e-21	-0.3911	9.2e-22	-0.3723	1.0e-19	-0.3955	2.9e-22	-0.3879	2.1e-21	-0.4115	3.9e-24	-0.3977	1.6e-22	-0.3919
104	TRANSPORTER_ACTIVITY	MF	1117	KCNE3;GJE1;SLC9B1P1;KCNJ18;HCN4;TIMM23;SLC17A4;GJC1;ABCC5;ABCB6;ABCC9;TIMM23B;ATP9A;CERT1;KCNK7;CDH17;SLC25A13;SLC25A15;CDK5;MFSD10;SLC35B1;KCNMB2;TIMM17B;SLC17A2;ABCC4;KCNE1B;TCIRG1;PKDREJ;ABCA7;ABCA10;ABCA9;ABCA8;CACNG3;CACNG2;ATP8A1;PGRMC2;TIMM17A;TOMM40;SLC30A9;ATP5PD;SLC25A17;SLC9A6;IPO7;SLC35A1;SLC19A2;SLC34A2;NPC2;SLCO1B1;ATP5MG;PRELID3A;EBP;CLDN16;MTCO2P12;CETP;SLC12A7;SLC17A3;CFTR;GJB6;C…	-0.4754	4.7e-64	-0.4583	4.3e-59	-0.4502	7.7e-57	-0.4319	5.5e-52	-0.4456	1.4e-55	-0.4199	6.1e-49	-0.4245	4.5e-50	-0.4279	6.1e-51	-0.4163	4.7e-48	-0.4132	2.8e-47	-0.4114	7.4e-47	-0.3670	6.0e-37	-0.3113	1.6e-26	-0.2102	1.3e-12	-0.1965	3.5e-11	-0.1993	1.8e-11	-0.1980	2.4e-11	-0.2781	2.7e-21	-0.1667	2.1e-08	-0.1823	8.4e-10	-0.1694	1.2e-08	-0.1665	2.2e-08	-0.1756
105	NEGATIVE_REGULATION_OF_MOLECULAR_FUNCTION	BP	1068	MIR675;KCNE3;MIR892B;HDAC6;TEN1;SH2B3;WASHC1;MTRNR2L7;TMEM225B;MIR711;PARP3;MTRNR2L1;MTRNR2L2;MTRNR2L3;MTRNR2L4;MTRNR2L5;MTRNR2L6;MTRNR2L8;MTRNR2L9;MTRNR2L10;MTRNR2L11;MTRNR2L12;MTRNR2L13;CST8;DNAJB6;MRLN;PPP1R2P1;KLRC4-KLRK1;IL18BP;PPIF;HIPK3;RASA4;FARP1;TNK2;MPHOSPH10;TRIB1;HNRNPR;SPRY3;SPRY1;SPRY2;CDKN1A;RAMP3;CDKN1B;KCNE1B;STUB1;CDKN1C;CDKN2A;TRAIP;ADAR;CDKN2B;CDKN2C;CDKN2D;TRDN;RACK1;ADARB1;…	-0.5102	7.7e-72	-0.4998	1.4e-68	-0.4976	7.0e-68	-0.4847	5.3e-64	-0.4848	4.8e-64	-0.4865	1.5e-64	-0.4716	3.0e-60	-0.4774	6.9e-62	-0.4715	3.3e-60	-0.5047	4.2e-70	-0.4969	1.1e-67	-0.4555	8.1e-56	-0.4387	1.9e-51	-0.4299	2.8e-49	-0.4134	2.4e-45	-0.4241	7.2e-48	-0.4288	5.2e-49	-0.3990	4.3e-42	-0.4245	5.9e-48	-0.3996	3.2e-42	-0.4128	3.4e-45	-0.4086	3.1e-44	-0.4187
106	REGULATION_OF_ORGANELLE_ORGANIZATION	BP	1116	CDH2;HDAC6;UBE2DNL;TEN1;PDCD6IP;BCL2L11;WASHC1;CDH5;PARP3;TOM1L1;IQCJ-SCHIP1;OCLN;DNM1L;CEP295NL;HUWE1;ARPC5;ARPC4;ARPC3;ARPC1B;ACTR3;ACTR2;PPIF;ARPC2;RAD50;PREB;AKAP9;G3BP1;ABI2;TRIM28;WASF2;SORBS3;TENM1;RNF41;CDK5;NME6;CALCOCO2;CDK9;CDK2AP2;AKAP8;LILRB2;APC2;KATNB1;CCL26;NPM2;TUBB4A;CORO2B;DLC1;NDC80;RAPGEF3;YAP1;PRMT5;RBM14;CDC42EP2;ACAA2;HAX1;BAIAP2;MAD2L2;TACC3;VAT1;CIB1;ARPC1A;ARFGEF1;CCT7;…	-0.4742	1.2e-63	-0.4640	1.1e-60	-0.4471	6.0e-56	-0.4583	4.8e-59	-0.4621	4.0e-60	-0.4580	6.0e-59	-0.4546	5.1e-58	-0.4529	1.6e-57	-0.4449	2.4e-55	-0.4380	1.6e-53	-0.4196	8.2e-49	-0.4351	9.5e-53	-0.4214	2.8e-49	-0.3607	1.3e-35	-0.3631	4.2e-36	-0.3500	1.7e-33	-0.3494	2.1e-33	-0.3520	6.8e-34	-0.3510	1.1e-33	-0.3304	7.7e-30	-0.3670	6.6e-37	-0.3475	5.1e-33	-0.3388
107	INTRACELLULAR_PROTEIN_TRANSPORT	BP	1106	ACOT8;POM121C;HDAC6;SNAP25-AS1;CD24;PDCD6;BCL2L11;TIMM23;POM121B;TOM1L1;TOM1;ARL17B;BHLHE40-AS1;AP1M2;SAE1;TIMM23B;SNUPN;HUWE1;TBC1D3G;TBC1D3K;TBC1D3L;TBC1D3D;PREB;ARL4C;ARL4A;BCAP31;ARFRP1;TRIM28;TENM1;ALYREF;AL357153.1;AC007920.2;CDK5;NUTF2;DDX39A;STX6;AP3S2;TIMM17B;SRRM1;STAM2;CDKN1A;RAMP2;RAMP1;RAMP3;TBC1D3E;TBC1D3I;KATNB1;VPS26C;CACNG3;CACNG2;RAPGEF3;ARIH2;SEC24B;TIMM17A;TOMM40;ECI2;HAX1;TIM…	-0.4995	7.4e-71	-0.4883	2.4e-67	-0.4699	8.0e-62	-0.4810	4.2e-65	-0.4816	2.8e-65	-0.4816	2.8e-65	-0.4801	7.6e-65	-0.4742	4.4e-63	-0.4716	2.6e-62	-0.4936	5.4e-69	-0.4706	4.8e-62	-0.4687	1.8e-61	-0.4585	1.4e-58	-0.4171	8.9e-48	-0.4167	1.1e-47	-0.4145	3.7e-47	-0.4145	3.8e-47	-0.4223	4.7e-49	-0.3947	1.5e-42	-0.3975	3.6e-43	-0.4443	1.0e-54	-0.4247	1.2e-49	-0.4177
108	PROTEIN_MODIFICATION_BY_SMALL_PROTEIN_CONJUGATION_OR_REMOVAL	BP	1085	TANK;POM121C;HDAC6;UBE2DNL;PDCD6;EPOP;USP17L10;WASHC1;USP17L11;USP17L12;USP17L13;USP17L17;USP17L18;USP17L19;USP17L20;USP17L21;USP17L22;USP17L15;RNF212B;UBA2;SAE1;HUWE1;TRIM10;FEM1B;USP17L23;TRIM28;RNF41;PRMT3;PSME3;CDK5;TRIM13;USPL1;TOPORS;PSMD14;DCAF7;CDK9;SPRY2;STAM2;STUB1;UBE4B;TRAIP;MAEA;MARCHF6;TNIP1;KLHL41;PCGF3;TRIM22;HMG20B;HMG20A;ANAPC10;RACK1;PIAS3;UBAC1;ARIH2;MCRS1;TAB1;MAD2L2;TADA3;TR…	-0.5065	9.2e-72	-0.4983	3.7e-69	-0.4806	9.0e-64	-0.4900	1.3e-66	-0.4818	3.8e-64	-0.4969	9.8e-69	-0.4785	3.6e-63	-0.4781	4.5e-63	-0.4740	7.2e-62	-0.4935	1.1e-67	-0.4733	1.2e-61	-0.4709	5.7e-61	-0.4629	9.8e-59	-0.4337	5.6e-51	-0.4444	9.7e-54	-0.4308	2.9e-50	-0.4352	2.3e-51	-0.4198	1.5e-47	-0.4453	5.7e-54	-0.4283	1.2e-49	-0.4256	5.9e-49	-0.4199	1.4e-47	-0.4159
109	CATION_TRANSPORT	BP	1088	ADA;KCNE3;SLC9B1P1;KCNJ18;HCN4;SLC17A4;MRLN;STRIT1;ABCB6;DNM1L;ABCC9;COX17;KCNK7;PPIF;AKAP9;SLC25A15;CDK5;CALCRL;KCNMB2;SLC17A2;RAMP2;RAMP1;RAMP3;ZMPSTE24;KCNE1B;LILRB2;TCIRG1;NMUR1;PKDREJ;TRDN;MICU1;CACNG3;CACNG2;ATP8A1;PGRMC2;SLC30A9;ATP5PD;SLC25A17;SLC9A6;CHERP;SLC34A2;ATP5MG;GNB5;CLDN16;MTCO2P12;SLC12A7;YME1L1;AHCYL1;SLC17A3;CYSLTR1;LILRB1;PPARGC1A;MAGED2;RALBP1;AFG3L2;SLC38A3;LILRA2;WWP2;COR…	-0.4364	8.4e-52	-0.4110	1.4e-45	-0.4120	7.8e-46	-0.3873	3.0e-40	-0.4000	4.6e-43	-0.3832	2.2e-39	-0.3674	4.2e-36	-0.3824	3.2e-39	-0.3733	2.6e-37	-0.3820	3.9e-39	-0.3771	4.3e-38	-0.3246	4.2e-28	-0.2760	1.8e-20	-0.1882	3.9e-10	-0.1796	2.4e-09	-0.1811	1.8e-09	-0.1756	5.6e-09	-0.2455	2.1e-16	-0.1494	7.4e-07	-0.1583	1.5e-07	-0.1756	5.5e-09	-0.1518	4.9e-07	-0.1635
110	ANATOMICAL_STRUCTURE_FORMATION_INVOLVED_IN_MORPHOGENESIS	BP	1029	ADA;AKT3;MIR939;HDAC5;PDCD6;BCL2L11;MIR1224;CDH5;MIR1298;MIR1908;MIR2355;APELA;TGFBR3L;ADAM8;ENAM;CDH13;WASF2;MYMX;CDK5;CALCRL;TOPORS;FLOT1;ANGPTL7;SPRY1;SPRY2;RAMP2;RAMP1;RAMP3;PAK4;TCIRG1;KLHL41;KLF2;CITED2;DLC1;RAPGEF3;YAP1;SEC24B;OLFM1;CDX1;CDX2;VAV3;GPNMB;HOXB13;SEMA3C;CIB1;DEAF1;NEBL;HTATIP2;CXCL13;PDPN;SPINT2;DMRT2;TNFSF13B;DLL3;TBR1;NRG3;CFL2;SIX2;PLK2;SDCCAG8;FRS2;HPSE;EDAR;EHD1;TMED2;SP…	-0.2868	6.3e-21	-0.2784	9.1e-20	-0.2724	5.8e-19	-0.2581	4.0e-17	-0.2763	1.7e-19	-0.2592	2.9e-17	-0.2581	4.0e-17	-0.2650	5.4e-18	-0.2537	1.4e-16	-0.2890	3.0e-21	-0.2849	1.1e-20	-0.2168	2.1e-12	-0.2194	1.1e-12	-0.2229	4.7e-13	-0.2362	1.6e-14	-0.2203	8.9e-13	-0.2167	2.1e-12	-0.1890	9.8e-10	-0.2427	2.9e-15	-0.1840	2.7e-09	-0.2143	3.7e-12	-0.2105	9.1e-12	-0.2019
111	NUCLEAR_OUTER_MEMBRANE_ENDOPLASMIC_RETICULUM_MEMBRANE_NETWORK	CC	1084	POM121C;CTAGE4;OST4;CTAGE8;PDCD6;PIGK;MRLN;C8orf17;STRIT1;GJC1;ABCB6;DNM1L;CERT1;PYURF;PREB;RASGRP1;LRPPRC;PDIA6;BCAP31;ATP6AP2;LPCAT3;DHRS9;CNIH1;MYMX;ALG3;NUTF2;TRIM13;SLC35B1;ZMPSTE24;SIGMAR1;BET1;MARCHF6;RTN3;KLHL41;EMC8;IRAG1;TRDN;CEPT1;CDS1;PEMT;CDIPT;SEC24B;TMEM147;CLGN;SLC9A6;SEC23B;SEC23A;CREB3;VTI1B;CHERP;ARL6IP5;AGPAT1;AGPAT2;SPTLC1;POMT1;ERN2;ERLIN1;CSPG5;EBP;CERS1;UGT2B11;PHTF1;AHCYL…	-0.4652	2.6e-59	-0.4551	1.5e-56	-0.4424	3.8e-53	-0.4495	5.0e-55	-0.4611	3.6e-58	-0.4490	6.6e-55	-0.4469	2.4e-54	-0.4524	8.4e-56	-0.4440	1.4e-53	-0.4572	4.2e-57	-0.4454	6.0e-54	-0.4330	9.1e-51	-0.4157	1.6e-46	-0.3951	8.3e-42	-0.3789	2.4e-38	-0.3862	6.9e-40	-0.3878	3.2e-40	-0.4012	3.6e-43	-0.3854	1.1e-39	-0.3669	6.9e-36	-0.4147	2.6e-46	-0.3712	9.6e-37	-0.3857
112	CIRCULATORY_SYSTEM_DEVELOPMENT	BP	1008	CDH2;AKT3;MIR873;MIR939;HDAC5;PDCD6;MIR1224;CDH5;MIR1298;MIR1908;PARP2;MIR2355;APELA;TGFBR3L;GJC1;CERT1;ADAM8;CDH13;WASF2;ADAM10;CALCRL;ANGPTL7;SPRY1;SPRY2;CDKN1A;RAMP2;RAMP1;RAMP3;ZMPSTE24;CDKN1B;PAK4;WARS2;KLF2;CITED2;DLC1;BASP1;RAPGEF3;YAP1;SEC24B;OLFM1;CDX2;VAV3;TAB1;GPNMB;CDX4;HOXB13;SEMA3C;CIB1;NEBL;ANP32B;HTATIP2;CXCL13;PDLIM5;HEXIM1;PDPN;LEFTY1;LBX1;TBR1;PLK2;FRS2;PPP1R13L;HPSE;TMED2;SPIN…	-0.3093	8.8e-24	-0.2982	3.7e-22	-0.2934	1.8e-21	-0.2835	4.3e-20	-0.2846	3.1e-20	-0.2772	3.1e-19	-0.2540	2.7e-16	-0.2766	3.7e-19	-0.2699	2.7e-18	-0.2980	4.0e-22	-0.2927	2.3e-21	-0.2266	3.3e-13	-0.2273	2.8e-13	-0.2104	1.5e-11	-0.2184	2.4e-12	-0.2134	7.6e-12	-0.2134	7.6e-12	-0.1783	1.2e-08	-0.2230	8.0e-13	-0.1638	1.7e-07	-0.2071	3.2e-11	-0.2070	3.2e-11	-0.2029
113	CARBOHYDRATE_DERIVATIVE_METABOLIC_PROCESS	BP	1049	ADA;MIR675;ACOT8;GNPDA1;POM121C;MIR298;OST4;GNE;PIGK;B3GNT10;AL353753.1;ABCC5;MUC12;GPC6;UST;PYURF;AASS;CHST4;SLC25A13;ALG3;NME6;TRIM13;GLYAT;RAMP1;MARCHF6;B3GALT5;TNIP1;AKR1A1;RXYLT1;B3GNT3;ABCA7;BPNT1;PEMT;ST3GAL6;ATP5PD;ARFGEF1;POMT1;DNPH1;PAICS;ST6GALNAC2;ATP5MG;PMVK;CSPG5;B3GNT2;FUT9;ADCY1;MTCO2P12;OGA;NUP50;ADCY2;NEU3;PDE10A;HPSE;SLC26A1;PPARGC1A;LYVE1;ADCY3;MAN1A2;APOBEC2;OS9;ACOT2;HTD2;B4…	-0.4076	3.0e-43	-0.3870	8.1e-39	-0.3805	1.8e-37	-0.3711	1.4e-35	-0.3871	7.9e-39	-0.3684	4.6e-35	-0.3782	5.1e-37	-0.3791	3.4e-37	-0.3658	1.5e-34	-0.3818	9.7e-38	-0.3733	5.1e-36	-0.3437	1.9e-30	-0.3329	1.4e-28	-0.3228	7.3e-27	-0.3285	8.3e-28	-0.3167	7.2e-26	-0.3169	6.7e-26	-0.3320	2.1e-28	-0.3156	1.1e-25	-0.3048	5.5e-24	-0.3310	3.0e-28	-0.3155	1.1e-25	-0.3074
114	POSITIVE_REGULATION_OF_CELLULAR_COMPONENT_ORGANIZATION	BP	1082	PDCD6IP;BCL2L11;CDH4;WASHC1;CDH5;APELA;OCLN;ARMCX5-GPRASP2;DNM1L;ARPC5;ARPC4;ARPC3;ARPC1B;ACTR3;ACTR2;PPIF;ARPC2;RAD50;AKAP9;G3BP1;CDH17;ABI2;PLXNC1;TRIM28;WASF2;SORBS3;TENM1;CDK5;FLOT1;CALCOCO2;CDK9;AKAP8;STUB1;KATNB1;TLR6;CCL26;ABCA7;NPM2;ATP8A1;RACK1;RAPGEF3;CDC42EP2;HAX1;BAIAP2;STK25;UNC13B;SEMA4D;ARPC1A;CXCL13;CCT7;CCT4;CCT2;CDC42EP3;SPAG5;PDPN;RAD51AP1;CAMKK2;AVIL;FUT9;CCT8;CFL2;PLK4;NES;NC…	-0.4223	4.8e-48	-0.4145	3.6e-46	-0.3950	9.9e-42	-0.3980	2.1e-42	-0.4127	9.3e-46	-0.3986	1.6e-42	-0.3905	9.9e-41	-0.4020	2.8e-43	-0.3925	3.7e-41	-0.3911	7.1e-41	-0.3728	5.1e-37	-0.3624	6.5e-35	-0.3451	1.3e-31	-0.2981	1.2e-23	-0.3019	3.0e-24	-0.2940	5.1e-23	-0.2899	2.1e-22	-0.2883	3.8e-22	-0.2947	4.0e-23	-0.2782	1.1e-20	-0.2961	2.4e-23	-0.2972	1.7e-23	-0.2883
115	RESPONSE_TO_NITROGEN_COMPOUND	BP	1066	ADA;HDAC5;BCL2L11;HCN4;MTRNR2L5;ABCC9;PQBP1;ACTR2;CDH13;BCAP31;AKAP9;CDK2;CDK4;CDK5;TRIM13;FLOT1;ABCC4;CDKN1A;RAMP3;STUB1;UBE4B;MARCHF6;TCIRG1;RRAGB;TLR6;CDO1;KLF2;NOD1;PEMT;RAPGEF3;PRMT5;BAIAP2;ATP5PD;CARM1;CEBPB;CIB2;ATG7;LAMTOR5;SORBS1;SH2B2;ERLIN1;TRIM16;CES1;KLF1;RRAGA;GNB5;ADCY1;AHCYL1;ADCY2;CFTR;USP19;RAB10;PPARGC1A;ADCY3;SEC61B;OS9;TMED10;SLC27A4;RAB31;ADAMTS13;ADCY5;CAPN10;KAT7;ERLIN2;AD…	-0.4853	4.4e-64	-0.4732	1.4e-60	-0.4661	1.3e-58	-0.4547	1.6e-55	-0.4696	1.4e-59	-0.4541	2.3e-55	-0.4342	3.0e-50	-0.4584	1.7e-56	-0.4497	3.4e-54	-0.4294	4.6e-49	-0.4189	1.6e-46	-0.4111	9.8e-45	-0.3848	5.9e-39	-0.3358	1.6e-29	-0.3383	5.9e-30	-0.3358	1.7e-29	-0.3312	1.1e-28	-0.3282	3.4e-28	-0.3388	4.9e-30	-0.3298	1.8e-28	-0.2788	1.8e-20	-0.3178	1.9e-26	-0.3247
116	NEGATIVE_REGULATION_OF_PROTEIN_METABOLIC_PROCESS	BP	977	ACOT8;MIR298;MIR892B;MIR877;MIR939;MIR365A;C8orf88;HDAC6;SH2B3;MIR711;CST8;DNAJB6;OCLN;PPP1R2P1;CTDSP2;HIPK3;TOB1;AASS;AP006621.6;PRMT3;CDK5;CTDSPL;TRIB1;HNRNPR;MIR6086;RIDA;SPRY3;SPRY1;SPRY2;CDKN1A;CDKN1B;CDKN1C;LILRB2;CDKN2A;ADAR;CDKN2B;CDKN2C;RTN3;CDKN2D;ABCA7;HMG20B;HMG20A;PRG3;RACK1;ADARB1;PIAS3;WFDC2;SPON1;MAD2L2;PIBF1;PFDN6;CRTAP;SYNCRIP;CEBPA;SEMA4D;CIB1;IPO7;LAMTOR5;HEXIM1;IVNS1ABP;RGS14…	-0.4627	5.3e-53	-0.4520	2.3e-50	-0.4459	6.8e-49	-0.4435	2.5e-48	-0.4568	1.6e-51	-0.4426	4.0e-48	-0.4267	1.6e-44	-0.4462	5.8e-49	-0.4361	1.3e-46	-0.4673	3.8e-54	-0.4540	7.7e-51	-0.4100	6.6e-41	-0.3975	2.5e-38	-0.4005	6.1e-39	-0.3848	7.7e-36	-0.3977	2.3e-38	-0.4034	1.6e-39	-0.3847	8.3e-36	-0.4192	7.4e-43	-0.3699	4.9e-33	-0.3956	5.9e-38	-0.3768	2.6e-34	-0.3980
117	NEURON_DEVELOPMENT	BP	1083	CDH2;NR2E3;HDAC6;FOXO6;CDH4;RANBP9;ARMCX5-GPRASP2;DNM1L;USH1C;PQBP1;CDH11;UST;ACTR2;TSPAN2;FRY;ABI2;PLXNC1;FARP1;TENM1;ADAM10;CDK5;TOPORS;FLOT1;SPRY3;PAK4;KATNB1;SEMA3A;TUBB3;ADARB1;SEC24B;OLFM1;BAIAP2;SLC9A6;STK25;CARM1;SEMA6C;SEMA6B;SEMA4F;SEMA4D;SEMA4B;SEMA3C;CIB1;ARFGEF1;DPYSL4;PDLIM5;POSTN;AVIL;B3GNT2;FUT9;ADCY1;TBR1;CFL1;CHL1;PLK2;NCKAP1;FRS2;C1QL1;RAB10;EHD1;AFG3L2;IFT27;RAB35;VAX1;STMN2;T…	-0.2947	3.8e-23	-0.2815	3.6e-21	-0.2647	8.0e-19	-0.2555	1.3e-17	-0.2635	1.2e-18	-0.2508	5.4e-17	-0.2401	1.2e-15	-0.2527	3.1e-17	-0.2358	3.8e-15	-0.2312	1.3e-14	-0.2146	9.4e-13	-0.2001	3.0e-11	-0.1647	5.0e-08	-0.1111	2.5e-04	-0.1043	5.8e-04	-0.1015	8.2e-04	-0.0951	1.7e-03	-0.1098	2.9e-04	-0.0681	2.5e-02	-0.0874	4.0e-03	-0.1152	1.4e-04	-0.0924	2.3e-03	-0.0850
118	CELLULAR_PROTEIN_CONTAINING_COMPLEX_ASSEMBLY	BP	948	SNRPGP15;SNAP25-AS1;PET100;RNU4ATAC;RNU6ATAC;WASHC1;TSPY10;CDH5;PET117;CHAF1A;RANBP9;OCLN;BHLHE40-AS1;DNM1L;COX17;SNUPN;USH1C;PTGES3L;ARPC5;ARPC4;ARPC3;ARPC1B;ACTR3;ACTR2;ARPC2;AKAP9;RNVU1-8;ABI2;WASF2;TENM1;RBM5;AL357153.1;AC007920.2;RNVU1-4;RNVU1-14;RNVU1-15;RNVU1-17;RNU6-9;RNVU1-3;RNVU1-1;RNU6-7;RNVU1-6;RNVU1-19;CDK7;FP565260.1;STUB1;SF3A1;ADAR;TLR6;CCL26;TUBB4A;PRMT5;CD2BP2;TUBGCP3;CDC42EP2;H…	-0.4067	4.6e-39	-0.4022	3.6e-38	-0.3925	2.9e-36	-0.4011	5.9e-38	-0.3999	1.0e-37	-0.3980	2.4e-37	-0.3972	3.5e-37	-0.3912	4.9e-36	-0.3811	3.9e-34	-0.4230	1.9e-42	-0.4107	7.2e-40	-0.3797	7.2e-34	-0.3746	6.1e-33	-0.3375	1.1e-26	-0.3508	7.9e-29	-0.3281	3.1e-25	-0.3285	2.8e-25	-0.3628	7.3e-31	-0.2753	6.0e-18	-0.2752	6.1e-18	-0.3587	3.7e-30	-0.3436	1.2e-27	-0.3435
119	NEGATIVE_REGULATION_OF_MULTICELLULAR_ORGANISMAL_PROCESS	BP	943	ADA;CDH3;MIR877;MIR873;MIR920;MIR935;MIR708;MIR939;MIR365A;CD24;HDAC5;SH2B3;MIR1298;MIR1908;PARP3;MIR2355;NR1H3;CDK5;CALCRL;NUTF2;CDK6;ANGPTL7;TRIB1;CD96;LRRC17;MIR6869;SPRY1;SPRY2;AKAP8;FSTL3;TRAIP;TLR6;KLF2;SEMA3A;BTN2A2;PIAS3;GPNMB;MAD2L2;MERTK;PIBF1;SEMA6C;SEMA6B;SEMA4F;SEMA4D;SEMA4B;SEMA3C;KAT5;GLRX3;PROCR;PRDX4;CXCL13;DLL3;RAI1;CTSC;TOB2;PLK2;FRS2;LILRB1;USP19;NMU;FGL2;SPINK5;LILRB4;VAX1;LI…	-0.4099	1.6e-39	-0.3999	1.6e-37	-0.3964	7.5e-37	-0.3754	6.4e-33	-0.3838	1.8e-34	-0.3778	2.3e-33	-0.3631	9.3e-31	-0.3769	3.4e-33	-0.3693	7.6e-32	-0.3894	1.6e-35	-0.3903	1.1e-35	-0.3341	5.0e-26	-0.2981	8.4e-21	-0.2789	2.6e-18	-0.2902	9.3e-20	-0.2859	3.4e-19	-0.2866	2.8e-19	-0.2920	5.4e-20	-0.3229	2.5e-24	-0.2320	5.4e-13	-0.2816	1.2e-18	-0.2719	1.9e-17	-0.2738
120	MULTI_ORGANISM_PROCESS	BP	1025	ADA;GNPDA1;POM121C;ZGLP1;BSPH1;PLA2G4B;BCL2L10;BCL2L11;TSPY10;APELA;TCP11X1;ACTR1A;BCAP31;ADGRG2;TRIM28;LHFPL2;MEI4;ADAM10;TRIB1;RAMP2;FSTL3;CLEC4M;PKDREJ;NPM2;SYCP2;WFDC2;SPAG11B;TESK2;TUBGCP3;MERTK;FST;CLGN;CRTAP;UNC13B;CIB1;DEAF1;PRDX4;AKAP3;CCT7;CCT4;CCT2;KHDRBS1;CELF1;KLF1;CETN2;CCT8;CORIN;TCFL5;NUP50;KDM5B;TOB2;CFTR;CGB3;ADAM28;EDDM3A;ADCY3;MAGED2;SPIN1;PRDX3;PRSS21;TMED2;CCNI;SLC38A3;IFT27…	-0.5940	9.2e-99	-0.5912	1.2e-97	-0.5800	3.4e-93	-0.5909	1.6e-97	-0.5886	1.4e-96	-0.5839	1.0e-94	-0.5859	1.6e-95	-0.5842	7.6e-95	-0.5779	2.2e-92	-0.5669	3.4e-88	-0.5635	6.3e-87	-0.5796	4.8e-93	-0.5726	2.5e-90	-0.5885	1.5e-96	-0.5831	2.1e-94	-0.5825	3.6e-94	-0.5832	2.0e-94	-0.5507	2.3e-82	-0.5983	1.6e-100	-0.5591	2.5e-85	-0.5694	4.0e-89	-0.5835	1.4e-94	-0.5780
121	REGULATION_OF_CELLULAR_COMPONENT_MOVEMENT	BP	963	ADA;AKT3;CDKN2B-AS1;MIR892B;MIR665;MIR939;HDAC6;HDAC5;PDCD6;HCN4;WASHC1;CDH5;MIR1298;MIR1908;MIR1290;MIR711;MIR2355;APELA;KLRC4-KLRK1;C8orf44-SGK3;DNM1L;PTPRU;ADAM8;CDH13;AKAP9;PLXNC1;RNF41;ADAM10;CDK5;CDK6;TRIB1;SPRY2;CCL26;CITED2;SEMA3A;DLC1;ATP8A1;RACK1;ADARB1;GPNMB;CREB3;SEMA6C;SEMA6B;SEMA4F;SEMA4D;SEMA4B;SEMA3C;CIB1;CXCL13;PDPN;POSTN;SPINT2;FUT9;TBR1;NRG3;PLK2;ZNF268;CGA;CCL27;PPARGC1A;FERMT…	-0.4206	1.4e-42	-0.4046	3.1e-39	-0.4007	1.9e-38	-0.3841	3.3e-35	-0.3981	6.4e-38	-0.3845	2.8e-35	-0.3703	1.2e-32	-0.3826	6.3e-35	-0.3779	4.7e-34	-0.3646	1.2e-31	-0.3579	1.8e-30	-0.3344	1.4e-26	-0.3138	1.9e-23	-0.2811	5.9e-19	-0.2827	3.7e-19	-0.2752	3.4e-18	-0.2755	3.1e-18	-0.2501	3.3e-15	-0.3169	6.6e-24	-0.2560	7.1e-16	-0.2889	5.7e-20	-0.2587	3.5e-16	-0.2582
122	TUBE_DEVELOPMENT	BP	970	ADA;CDH2;AKT3;MIR939;CD24;HDAC5;PDCD6;BCL2L11;MIR1224;CDH5;MIR1298;MIR1908;MIR2355;APELA;TGFBR3L;GJC1;ADAM8;CDH13;ATP6AP2;WASF2;CALCRL;ANGPTL7;GDF11;SPRY1;SPRY2;CDKN1A;RAMP2;RAMP1;RAMP3;FSTL3;PAK4;WARS2;KLF2;CITED2;DLC1;BASP1;RAPGEF3;YAP1;SEC24B;CDX2;VAV3;TAB1;GPNMB;HOXB13;CEBPA;SEMA3C;CIB1;DEAF1;PERCC1;AGR2;HTATIP2;CXCL13;PDPN;SPINT2;LBX1;TBR1;SIX2;KDM5B;PLK2;SDCCAG8;HPSE;MAN1A2;EDAR;TMED2;SPINK…	-0.2627	9.1e-17	-0.2563	5.2e-16	-0.2469	6.1e-15	-0.2425	1.9e-14	-0.2523	1.5e-15	-0.2376	6.5e-14	-0.2290	5.3e-13	-0.2386	5.1e-14	-0.2293	4.8e-13	-0.2670	2.7e-17	-0.2605	1.6e-16	-0.1929	1.4e-09	-0.1985	4.5e-10	-0.1979	5.0e-10	-0.1938	1.2e-09	-0.1975	5.5e-10	-0.1949	9.3e-10	-0.1615	4.3e-07	-0.2135	1.9e-11	-0.1634	3.1e-07	-0.1828	9.9e-09	-0.1866	4.8e-09	-0.1803
123	TRANSITION_METAL_ION_BINDING	MF	1029	ADA;NR2E3;NAALADL1;ZGLP1;HDAC6;MOXD2P;NR1H3;COX17;DPP3;ADAM8;TRIM10;RASGRP1;TRIM28;RNF41;TRIM13;AKAP8;MARCHF6;LANCL1;TRIM22;CDO1;PIAS3;ARIH2;SEC24B;TRIM38;SEC23B;SEC23A;VAT1;PITRM1;P3H3;SLU7;USP16;TRIM3;TRIM16;CTCF;MTCO2P12;USP39;KDM5B;ZMYND11;ADCY2;SEC24A;FAXDC2;CLPX;CYP46A1;USP20;MMP24;CPSF4;PAPOLA;EHMT2;SMPDL3A;DBF4;AFG3L2;SF3A3;MID2;CHD3;TRIM31;CHD4;ADAM30;ADAMTS13;ADAMTS8;ADAMTS5;KAT7;RASSF1…	-0.5031	4.1e-67	-0.4880	1.1e-62	-0.4909	1.6e-63	-0.4779	8.0e-60	-0.4761	2.5e-59	-0.4774	1.0e-59	-0.4684	3.1e-57	-0.4792	3.5e-60	-0.4694	1.6e-57	-0.4986	9.0e-66	-0.4974	2.1e-65	-0.4485	4.5e-52	-0.4423	1.6e-50	-0.4426	1.3e-50	-0.4429	1.1e-50	-0.4383	1.5e-49	-0.4386	1.3e-49	-0.4416	2.3e-50	-0.4534	2.5e-53	-0.4156	3.0e-44	-0.4004	6.8e-41	-0.4182	8.0e-45	-0.4226
124	POSITIVE_REGULATION_OF_GENE_EXPRESSION	BP	980	MIR675;CDKN2B-AS1;CDH3;C17orf99;CDH5;FTX;ZEB2-AS1;OCLN;PQBP1;ADAM8;RASGRP1;TOB1;EBI3;ATP6AP2;LPCAT3;CDK4;FLOT1;SPRY2;SF3B4;RAMP2;RAMP3;ZMPSTE24;LILRB2;ADAR;TLR6;CITED2;NOD1;PRG3;PIAS3;YAP1;SPON1;OLFM1;TIMM17A;MAD2L2;PIBF1;TADA3;SYNCRIP;CEBPB;MYBBP1A;CEBPG;LAMTOR5;AGR2;AGPAT1;AGPAT2;ARFGEF2;USP16;PAIP1;POLR3F;POLR3G;POLR3C;TRIM16;POSTN;IGF2BP1;KHDRBS1;CELF1;CTCF;CD226;KDM5B;POLR1G;HPSE;LILRB1;PPAR…	-0.4708	3.2e-55	-0.4568	1.1e-51	-0.4567	1.1e-51	-0.4373	4.9e-47	-0.4602	1.6e-52	-0.4420	3.9e-48	-0.4362	8.7e-47	-0.4525	1.2e-50	-0.4510	2.8e-50	-0.4732	7.9e-56	-0.4694	7.7e-55	-0.4050	5.6e-40	-0.3799	5.4e-35	-0.4299	2.4e-45	-0.4259	1.9e-44	-0.4218	1.5e-43	-0.4211	2.2e-43	-0.4130	1.2e-41	-0.4438	1.5e-48	-0.3991	9.3e-39	-0.3998	6.4e-39	-0.4210	2.2e-43	-0.4168
125	ENZYME_LINKED_RECEPTOR_PROTEIN_SIGNALING_PATHWAY	BP	1020	ABI1;CDH3;PDCD6;MIR1224;SH2B3;CDH5;TGFBR3L;PTPRU;ARPC5;ARPC4;ARPC3;ARPC1B;ACTR3;ACTR2;ARPC2;CDH13;TOB1;WASF2;TNK2;CDK4;GDF11;SPRY3;SPRY1;SPRY2;STAM2;CNKSR1;FSTL3;STUB1;EFS;CDKN1C;CDKN2B;TCIRG1;CITED2;RBM14;VAV3;TAB1;BAIAP2;MERTK;FST;AGR2;ARPC1A;AKAP3;SORBS1;SH2B2;TXNIP;RGS14;LEFTY1;NRG3;GIPC1;NCKAP1;SPINT3;FRS3;FRS2;NEU3;POLR1G;SUB1;FERMT2;SLC27A4;RBPMS;CNMD;ESM1;EMILIN1;PTPRT;CDC37;FSTL1;STRAP;C…	-0.4541	4.9e-53	-0.4414	7.0e-50	-0.4293	5.4e-47	-0.4262	2.8e-46	-0.4219	2.8e-45	-0.4263	2.7e-46	-0.4239	9.8e-46	-0.4154	8.2e-44	-0.4045	2.0e-41	-0.4226	2.0e-45	-0.4099	1.3e-42	-0.3963	1.1e-39	-0.3816	1.1e-36	-0.3278	5.6e-27	-0.3144	7.8e-25	-0.3123	1.6e-24	-0.3108	2.8e-24	-0.3029	4.4e-23	-0.3341	5.1e-28	-0.2930	1.2e-21	-0.3164	3.8e-25	-0.3066	1.2e-23	-0.3003
126	ORGANIC_ACID_METABOLIC_PROCESS	BP	998	NAALAD2;ACOT8;GNPDA1;POM121C;PLA2G4B;GNE;GLYATL1B;MIR548P;FARSB;NR1H3;AASS;DHRS9;PSME3;PSMD14;RIDA;GLYAT;CBSL;BCKDK;AKR1A1;WARS2;CDO1;BPNT1;PRG3;PEMT;LYPLA1;ACAA2;ECI2;PIBF1;SLC25A17;CEL;MTHFS;ERLIN1;CES1;FARS2;UGT2B11;PTGES3;NUP50;SLC17A3;MTHFD2;ALDH1L1;FTCD;CYP46A1;SLC26A1;ME3;PPARGC1A;UGT2A1;SERINC3;ACOT2;HTD2;SDS;ILVBL;SLC27A5;SLC27A4;SLC27A3;SLC27A2;LIAS;ABHD2;AKR1C4;NUP42;HIBADH;ERLIN2;SLC2…	-0.4869	1.5e-60	-0.4712	2.7e-56	-0.4709	3.3e-56	-0.4547	4.5e-52	-0.4637	2.4e-54	-0.4567	1.4e-52	-0.4568	1.4e-52	-0.4566	1.5e-52	-0.4512	3.3e-51	-0.4709	3.3e-56	-0.4634	2.8e-54	-0.4354	2.0e-47	-0.4261	2.7e-45	-0.4271	1.6e-45	-0.4358	1.6e-47	-0.4200	6.4e-44	-0.4217	2.7e-44	-0.4183	1.5e-43	-0.4077	3.0e-41	-0.3939	2.2e-38	-0.4262	2.7e-45	-0.4202	5.7e-44	-0.4120
127	CELLULAR_LIPID_METABOLIC_PROCESS	BP	1003	ACOT8;PLA2G4B;PIGK;MIR548P;NR1H3;GPC6;CERT1;PYURF;LPCAT3;DHRS9;ALG3;ZMPSTE24;ABCA8;BPNT1;CEPT1;RACK1;CDS1;PEMT;ST3GAL6;CDIPT;LYPLA1;ACAA2;ECI2;PIBF1;SLC25A17;AGPAT1;AGPAT2;SPTLC1;CEL;NPC2;ERLIN1;PMVK;CES1;AVIL;CETP;CERS1;PTGES3;STARD10;NEU3;PPARGC1A;MTMR11;PNPLA6;SERINC3;ACOT2;HTD2;ILVBL;SLC27A5;SLC27A4;SLC27A3;SLC27A2;P3R3URF;LIAS;CHAT;ABHD2;AKR1C4;PLAAT3;ERLIN2;CHKA;CHKB;CHP1;RDH13;TREX1;CYP4F8…	-0.4277	7.1e-46	-0.4049	7.5e-41	-0.4031	1.8e-40	-0.3960	5.2e-39	-0.4087	1.1e-41	-0.3952	7.8e-39	-0.3937	1.6e-38	-0.4024	2.5e-40	-0.3953	7.3e-39	-0.4115	2.9e-42	-0.3997	9.3e-40	-0.3710	4.4e-34	-0.3599	4.9e-32	-0.3684	1.3e-33	-0.3711	4.1e-34	-0.3586	8.4e-32	-0.3620	2.0e-32	-0.3471	8.9e-30	-0.3185	4.4e-25	-0.3254	3.6e-26	-0.3620	2.0e-32	-0.3487	4.7e-30	-0.3531
128	POSITIVE_REGULATION_OF_PROTEIN_MODIFICATION_PROCESS	BP	1012	ABI1;TANK;HDAC6;CD24;PDCD6;CDH5;TOM1L1;SH2D3C;SH2D3A;UBA2;SAE1;HUWE1;ADAM8;RAD50;RASGRP1;AKAP9;TENM1;TNK2;CDK5;TOPORS;FLOT1;GDF11;CDK9;SPRY2;CDKN1A;RAMP1;RAMP3;AKAP8;CCNYL3;STUB1;LILRB2;PAK4;TNIP1;TLR6;NOD1;DLC1;RACK1;PIAS3;RAPGEF3;TAB1;HAX1;GPNMB;MAD2L2;PIBF1;SEMA4D;CIB1;KAT5;ATG7;ARFGEF1;POMT1;ERN2;CENPE;LEFTY1;CAMKK2;ADCY1;NRG3;MAP3K2;ADCY2;FRS2;FAXDC2;RUVBL2;PPARGC1A;MALT1;JTB;ADCY3;GADD45G;C…	-0.5119	1.1e-68	-0.5014	1.6e-65	-0.4949	1.2e-63	-0.4863	3.5e-61	-0.4989	8.2e-65	-0.4857	4.9e-61	-0.4790	3.6e-59	-0.4892	5.3e-62	-0.4827	3.3e-60	-0.5074	2.5e-67	-0.4988	9.0e-65	-0.4529	2.5e-52	-0.4312	4.5e-47	-0.4033	7.1e-41	-0.3927	1.2e-38	-0.3999	3.8e-40	-0.3987	6.7e-40	-0.4106	1.9e-42	-0.4157	1.5e-43	-0.3902	3.8e-38	-0.3789	6.9e-36	-0.3875	1.3e-37	-0.3795
129	POSITIVE_REGULATION_OF_IMMUNE_SYSTEM_PROCESS	BP	944	ADA;ABI1;BTNL10;KIR2DS2;CD24;C17orf99;IGLL5;KLRC4-KLRK1;DNM1L;MUC12;PQBP1;ARPC5;ARPC4;ARPC3;ARPC1B;ACTR3;ACTR2;ADAM8;ARPC2;IFNL4;RASGRP1;EBI3;WASF2;PSME3;ADAM10;PSMD14;TRIB1;CDKN1A;IGHV2-70D;IGHV1-69D;IGHV3-64D;LILRB2;SIRPB1;TLR6;BTN3A3;BTN2A2;NOD1;RBM14;VAV3;TAB1;HAX1;BAIAP2;MAD2L2;CLEC10A;CREB3;CEBPA;ARPC1A;CXCL13;COLEC10;SH2B2;HEXIM1;RBCK1;POLR3F;POLR3G;POLR3C;KHDRBS1;CD226;TNFSF13B;MASP2;CTSC…	-0.6142	5.7e-99	-0.6093	5.3e-97	-0.6042	5.4e-95	-0.5918	2.9e-90	-0.6076	2.5e-96	-0.5866	2.3e-88	-0.5840	2.1e-87	-0.5960	7.5e-92	-0.5906	7.6e-90	-0.5981	1.2e-92	-0.5924	1.7e-90	-0.5555	1.6e-77	-0.5264	2.0e-68	-0.5328	2.4e-70	-0.5325	3.1e-70	-0.5249	5.7e-68	-0.5241	1.0e-67	-0.5280	6.9e-69	-0.5580	2.3e-78	-0.5018	2.4e-61	-0.5412	6.0e-73	-0.5025	1.5e-61	-0.5177
130	REGULATION_OF_RESPONSE_TO_EXTERNAL_STIMULUS	BP	951	ADA;MIR892B;MIR920;MIR708;KIR2DS2;SH2B3;CDH5;MIR1298;MIR3909;CASP12;MICA;KLRC4-KLRK1;DNM1L;NR1H3;MUC12;TSPAN32;PQBP1;ADAM8;CDH13;RASGRP1;OPTN;LPCAT3;PSME3;ADAM10;CALCRL;PSMD14;TRIB1;CD96;MIR6869;ZMPSTE24;ADAR;TNIP1;CCL26;SEMA3A;NOD1;RBM14;TAB1;CLEC10A;CREB3;CEBPA;SEMA6C;SEMA6B;SEMA4F;SEMA4D;SEMA4B;CEBPB;SEMA3C;CXCL13;HEXIM1;POLR3F;POLR3G;POLR3C;CELF1;CD226;TBR1;CTSC;TRAF3IP2;CCL27;HPSE;LILRB1;FGL…	-0.5276	3.0e-69	-0.5108	2.5e-64	-0.5132	5.1e-65	-0.4889	2.7e-58	-0.5124	8.8e-65	-0.4916	5.1e-59	-0.4930	2.1e-59	-0.4967	2.2e-60	-0.4882	4.0e-58	-0.5029	4.1e-62	-0.4981	9.2e-61	-0.4520	4.7e-49	-0.4125	2.2e-40	-0.4103	6.3e-40	-0.3979	1.9e-37	-0.3984	1.5e-37	-0.3963	4.1e-37	-0.4169	2.8e-41	-0.4258	3.6e-43	-0.3567	6.5e-30	-0.3931	1.6e-36	-0.4039	1.2e-38	-0.3992
131	PROTEIN_DIMERIZATION_ACTIVITY	MF	910	NAALADL1;TCF24;IZUMO3;PDCD6IP;PDCD6;BCL2L10;MEF2B;ZBED6;KLRF2;ARMCX5-GPRASP2;UBA2;SAE1;DNM1L;CDH13;TENM1;ADAM10;OLIG2;CALCOCO2;CBSL;STUB1;LILRB2;KATNB1;TLR6;TRIM22;MICU1;NOD1;RACK1;CPQ;CDSN;PRMT5;TRIM38;CEACAM5;STK25;NCOA2;CEBPA;CEBPB;FBLN5;CIB2;ATG7;CENPA;DRAP1;DNPH1;MXD4;TAF6L;CENPF;RRAGA;TCFL5;CLPX;RUVBL2;PGRMC1;LILRB1;CEACAM8;STARD3;ERP29;SDS;RBPMS;RCC1;MID2;NUDT21;TPPP;KATNA1;CEP43;PTPRT;COR…	-0.4360	1.7e-43	-0.4231	8.1e-41	-0.4193	4.7e-40	-0.4071	1.2e-37	-0.4142	4.9e-39	-0.4088	5.7e-38	-0.3967	1.2e-35	-0.4030	7.4e-37	-0.3930	5.5e-35	-0.4236	6.2e-41	-0.4175	1.1e-39	-0.3653	4.1e-30	-0.3410	3.2e-26	-0.3273	3.7e-24	-0.3345	3.2e-25	-0.3214	2.6e-23	-0.3214	2.6e-23	-0.3177	8.7e-23	-0.3450	8.0e-27	-0.3226	1.8e-23	-0.3070	2.6e-21	-0.3188	6.1e-23	-0.3111
132	MITOTIC_CELL_CYCLE	BP	977	SRA1;MIR892B;UBE2DNL;PDCD6IP;PARP3;TOM1L1;SMC4;USH1C;CTDSP2;KIF20A;CDH13;ACTR1A;OPTN;AKAP9;CDK2;CDK3;CDK4;PSME3;CDK5;NME6;CDK6;PSMD14;CTDSPL;CDK7;SPRY1;SPRY2;CDKN1A;CDK2AP2;ZMPSTE24;CDKN1B;AKAP8;STAG1;CDKN1C;CDKN2A;MAEA;CDKN2B;KATNB1;CCNO;CDKN2C;CDKN2D;CDKN3;NPM2;TUBA1B;TUBB3;TUBB4A;TUBB4B;ANAPC10;NDC80;PRMT5;TUBGCP3;GPNMB;MAD2L2;TACC3;PIBF1;TADA3;CARM1;CIB1;ZNRD2;UBD;DCTN2;TACC2;CENPA;SMC2;CENPC…	-0.5218	2.6e-69	-0.5160	1.4e-67	-0.4971	4.1e-62	-0.5105	6.1e-66	-0.5085	2.3e-65	-0.5056	1.6e-64	-0.4985	1.6e-62	-0.5043	3.8e-64	-0.4980	2.2e-62	-0.4618	9.3e-53	-0.4482	1.9e-49	-0.4848	1.0e-58	-0.4732	1.2e-55	-0.4585	6.1e-52	-0.4637	3.1e-53	-0.4526	1.7e-50	-0.4593	3.7e-52	-0.4181	1.3e-42	-0.4611	1.3e-52	-0.4598	2.9e-52	-0.4428	3.6e-48	-0.4477	2.5e-49	-0.4311
133	ANIMAL_ORGAN_MORPHOGENESIS	BP	997	CDH2;AKT3;NR2E3;BCL2L11;GPC6;USH1C;CERT1;FEM1B;ENAM;ABI2;TSHZ1;PSME3;TOPORS;PSMD14;GDF11;SPRY1;SPRY2;IRX5;ZMPSTE24;AC007325.4;TCIRG1;LAMC3;CITED2;SEMA3A;SYCP2;DLC1;ADARB1;BASP1;CDSN;YAP1;SEC24B;OLFM1;CDX1;CDX2;TAB1;CDX4;FST;HOXB13;CEBPB;SEMA3C;LEFTY1;LBX1;TBR1;NRG3;SIX2;KDM5B;GJB6;FRS2;PPP1R13L;EDAR;TMED2;CHAD;TRIOBP;ADAMTS5;FOXN3;TREH;RDH13;TREX1;C12orf57;PHB2;ALPK2;CTHRC1;OSR2;AP2M1;AP2S1;OLFM3…	-0.2627	3.3e-17	-0.2493	1.4e-15	-0.2429	7.5e-15	-0.2338	7.7e-14	-0.2445	4.9e-15	-0.2255	5.8e-13	-0.2238	8.8e-13	-0.2368	3.6e-14	-0.2299	2.0e-13	-0.2176	3.8e-12	-0.2114	1.6e-11	-0.1915	1.1e-09	-0.1936	7.1e-10	-0.1906	1.3e-09	-0.2108	1.8e-11	-0.1991	2.3e-10	-0.1952	5.1e-10	-0.1777	1.6e-08	-0.2120	1.4e-11	-0.1673	1.1e-07	-0.1899	1.5e-09	-0.1708	5.8e-08	-0.1750
134	ORGANOPHOSPHATE_METABOLIC_PROCESS	BP	953	ADA;MIR675;ACOT8;POM121C;PLA2G4B;PIGK;AL353753.1;NR1H3;PYURF;RAD50;NAMPT;AASS;LPCAT3;SLC25A13;NME6;AK6;GPHN;GLYAT;AKR1A1;ABCA8;BPNT1;CEPT1;CDS1;PEMT;CDIPT;ATP5PD;AGPAT1;AGPAT2;DNPH1;PAICS;ATP5MG;PMVK;ADCY1;MTCO2P12;CETP;NUP50;ADCY2;STARD10;PDE10A;SLC26A1;PPARGC1A;ADCY3;MTMR11;PNPLA6;SMPDL3A;SERINC3;ACOT2;HTD2;P3R3URF;CHAT;NUP42;ADCY5;PLAAT3;NUDT4;NUDT5;NUDT3;SLC2A6;CHKA;ADCY6;CHKB;CHP1;TREX1;ADCY…	-0.4165	2.7e-41	-0.3920	2.3e-36	-0.3892	8.1e-36	-0.3774	1.3e-33	-0.3923	2.0e-36	-0.3735	6.6e-33	-0.3789	6.6e-34	-0.3835	9.6e-35	-0.3681	6.0e-32	-0.3964	3.2e-37	-0.3828	1.3e-34	-0.3470	2.4e-28	-0.3267	3.8e-25	-0.3290	1.7e-25	-0.3564	6.4e-30	-0.3249	7.2e-25	-0.3262	4.7e-25	-0.3172	1.0e-23	-0.3097	1.2e-22	-0.3034	9.7e-22	-0.3322	5.5e-26	-0.3268	3.8e-25	-0.3197
135	REGULATION_OF_TRANSFERASE_ACTIVITY	BP	968	ABI1;CD24;TEN1;SH2B3;WASHC1;MIR711;PARP3;TOM1L1;DNM1L;ADAM8;RAD50;HIPK3;FEM1B;RASGRP1;TENM1;CDK4;CDK5;TOPORS;CDK7;TRIB1;SPRY3;SPRY1;SPRY2;CDKN1A;CDKN1B;CCNYL3;STUB1;CDKN1C;CDKN2A;PAK4;ADAR;CDKN2B;CCNO;CDKN2C;CDKN2D;CDKN3;TLR6;NOD1;RACK1;ADARB1;MYCNOS;VAV3;TAB1;MAD2L2;MERTK;PIBF1;CEBPA;CIB1;IPO7;CCT4;CCT2;ERN2;HEXIM1;CENPE;RGS14;NPRL2;CAMKK2;ADCY1;CERS1;NRG3;PTGES3;MAP3K2;ADCY2;FRS2;NPFFR2;MALT1;J…	-0.4445	3.9e-48	-0.4328	1.8e-45	-0.4214	6.1e-43	-0.4232	2.4e-43	-0.4157	9.8e-42	-0.4277	2.5e-44	-0.4110	9.7e-41	-0.4158	9.4e-42	-0.4115	7.4e-41	-0.4224	3.6e-43	-0.4077	4.6e-40	-0.3989	2.9e-38	-0.3764	6.1e-34	-0.3549	4.2e-30	-0.3414	7.6e-28	-0.3461	1.3e-28	-0.3468	9.6e-29	-0.3240	4.3e-25	-0.3507	2.1e-29	-0.3370	3.9e-27	-0.3496	3.3e-29	-0.3332	1.5e-26	-0.3293
136	REGULATION_OF_ANATOMICAL_STRUCTURE_MORPHOGENESIS	BP	910	ADA;CDH2;AKT3;MIR939;PDCD6;MIR1224;CDH4;CDH5;MIR1298;MIR1908;APELA;ARMCX5-GPRASP2;DNM1L;HUWE1;GPC6;PQBP1;UST;ACTR2;ARPC2;ABI2;PLXNC1;PSME3;ADAM10;CDK5;PSMD14;SPRY3;SPRY1;SPRY2;RAMP2;ZMPSTE24;PAK4;KLF2;CITED2;SEMA3A;DLC1;RACK1;RAPGEF3;SEC24B;CFDP1;CDC42EP2;CDX1;CDX2;GPNMB;BAIAP2;VAT1;STK25;SEMA6C;SEMA6B;SEMA4F;SEMA4D;SEMA4B;SEMA3C;CIB1;HTATIP2;OLFM4;CXCL13;CDC42EP3;PDLIM5;PDPN;POSTN;DMRT2;TNFSF13B…	-0.3455	6.7e-27	-0.3282	2.7e-24	-0.3236	1.2e-23	-0.2951	9.7e-20	-0.3214	2.6e-23	-0.2999	2.3e-20	-0.3052	4.6e-21	-0.3015	1.4e-20	-0.2874	9.2e-19	-0.3172	1.0e-22	-0.3064	3.2e-21	-0.2498	2.1e-14	-0.2235	9.2e-12	-0.1882	1.1e-08	-0.1958	2.6e-09	-0.1813	3.7e-08	-0.1762	8.8e-08	-0.2324	1.3e-12	-0.1921	5.2e-09	-0.1467	8.9e-06	-0.1973	2.0e-09	-0.1896	8.2e-09	-0.1775
137	REGULATION_OF_CATABOLIC_PROCESS	BP	964	POM121C;HDAC6;BCL2L11;WASHC1;DNM1L;HUWE1;ADAM8;LRPPRC;OPTN;BCAP31;TOB1;CDK4;AP006621.6;RNF41;PSME3;CDK5;TRIM13;PSMD14;TRIB1;HNRNPR;CALCOCO2;RIDA;ZMPSTE24;CDKN1B;STUB1;APC2;RRAGB;TRIM22;NOD1;RACK1;ARIH2;ZER1;HAX1;MAD2L2;TRIM38;SYNCRIP;CEBPA;KAT5;ATG7;LAMTOR5;SPTLC1;PAIP1;NPRL2;IGF2BP1;IGF2BP3;IGF2BP2;CAMKK2;CELF1;RRAGA;CTSC;GIPC1;NUP50;PLK2;USP19;PPARGC1A;FASTK;HNRNPA0;TLK2;PIM2;MID2;TENT4A;WWP1;W…	-0.4378	2.1e-46	-0.4163	1.1e-41	-0.4116	1.1e-40	-0.3978	6.7e-38	-0.4087	4.2e-40	-0.4022	8.9e-39	-0.3938	4.1e-37	-0.3994	3.2e-38	-0.3921	8.7e-37	-0.4127	6.3e-41	-0.3949	2.5e-37	-0.3688	2.0e-32	-0.3534	9.7e-30	-0.3420	7.6e-28	-0.3664	5.3e-32	-0.3421	7.5e-28	-0.3442	3.4e-28	-0.3464	1.5e-28	-0.3778	4.6e-34	-0.3399	1.7e-27	-0.3553	4.7e-30	-0.3445	3.0e-28	-0.3470
138	POSITIVE_REGULATION_OF_INTRACELLULAR_SIGNAL_TRANSDUCTION	BP	951	ADA;CDH2;AKT3;MIR675;CD24;BCL2L11;IQCJ-SCHIP1;APELA;DNM1L;ADAM8;CDH13;RASGRP1;BCAP31;LPAR6;SORBS3;TENM1;TRIM13;SPRY2;RAMP3;NET1;RRAGB;TLR6;TFG;CCL26;TRIM22;ABCA7;SEMA3A;NOD1;RACK1;TAB1;HAX1;GPNMB;TRIM38;STK25;SEMA4D;CIB1;CHERP;UBD;LAMTOR5;ARL6IP5;ARFGEF1;ERN2;HEXIM1;RBCK1;RRAGA;NFAT5;MAP3K2;TRAF3IP2;PLK2;NEK6;FRS2;HPSE;HCST;MALT1;RUNDC3A;GADD45G;EDAR;SERINC3;ERP29;FERMT2;MAPRE2;RIPK3;PIM2;MID2;PT…	-0.4918	4.6e-59	-0.4762	5.4e-55	-0.4724	5.0e-54	-0.4545	1.2e-49	-0.4640	6.1e-52	-0.4582	1.6e-50	-0.4485	2.9e-48	-0.4506	9.5e-49	-0.4445	2.5e-47	-0.5046	1.5e-62	-0.4968	2.1e-60	-0.4081	1.8e-39	-0.3812	2.9e-34	-0.3497	9.9e-29	-0.3554	1.1e-29	-0.3399	3.8e-27	-0.3395	4.5e-27	-0.3649	2.5e-31	-0.3538	2.0e-29	-0.3099	1.3e-22	-0.3323	6.0e-26	-0.3493	1.1e-28	-0.3513
139	CELL_MORPHOGENESIS	BP	985	CDH2;GJE1;HDAC6;CDH4;CDH5;CDH6;RANBP9;CDH7;ARMCX5-GPRASP2;DNM1L;CDH8;CDH9;CDH10;PQBP1;CERT1;CDH11;UST;ACTR2;ADAM8;CDH12;ARPC2;FRY;ABI2;PLXNC1;CDH18;FARP1;WASF2;ADAM10;CDK5;FLOT1;SPRY3;ZMPSTE24;LAMC3;KLF2;SEMA3A;TUBB3;DLC1;ADARB1;YAP1;SEC24B;CFDP1;CDC42EP2;OLFM1;BAIAP2;MERTK;SLC9A6;CAP2;CAP1;STK25;SEMA6C;SEMA6B;SEMA4F;SEMA4D;SEMA4B;SEMA3C;CIB1;OLFM4;DPYSL4;CDC42EP3;PDLIM5;PDPN;POSTN;SPINT2;CSPG5;B…	-0.3345	3.5e-27	-0.3201	6.6e-25	-0.3064	7.4e-23	-0.2977	1.3e-21	-0.3021	3.1e-22	-0.2958	2.4e-21	-0.2953	2.9e-21	-0.2908	1.2e-20	-0.2779	6.3e-19	-0.2745	1.7e-18	-0.2585	1.7e-16	-0.2473	3.4e-15	-0.2117	1.9e-11	-0.1230	1.1e-04	-0.1329	2.9e-05	-0.1164	2.5e-04	-0.1105	5.1e-04	-0.1735	4.2e-08	-0.1042	1.1e-03	-0.0949	2.9e-03	-0.1393	1.1e-05	-0.1139	3.4e-04	-0.1057
140	SECRETORY_VESICLE	CC	979	A1BG;SIGLEC14;MOXD2P;TOM1;DNM1L;HUWE1;ARPC5;ACTR2;TCP11X1;ADAM8;ACTR1B;ATP6AP2;LHFPL2;ADAM10;PSMD14;STX6;ABCC4;FSTL3;LILRB2;TCIRG1;CRISP3;SIRPB1;TUBB4B;PRG3;ATP8A1;FAM3C;PPIE;CAP1;VTI1B;VAT1;UNC13B;ATG7;PRDX4;AGPAT2;OLFM4;AKAP3;RABAC1;CCT2;NPC2;POMT1;CCT8;CTSC;GIPC1;IQGAP2;CEACAM3;HPSE;PGRMC1;FGL2;CEACAM8;RAB10;MAGED2;TMED2;RAB40B;CKAP4;TMED10;COPS5;SLC27A2;SPINK5;GLIPR1;KLK11;RCBTB2;RAB35;LILRB3…	-0.6099	8.2e-101	-0.5975	8.5e-96	-0.5966	1.9e-95	-0.5723	2.8e-86	-0.5888	2.2e-92	-0.5660	5.4e-84	-0.5549	3.8e-80	-0.5688	5.4e-85	-0.5632	5.3e-83	-0.5910	3.1e-93	-0.5856	3.5e-91	-0.5296	7.0e-72	-0.4846	8.5e-59	-0.4550	3.5e-51	-0.4270	1.2e-44	-0.4394	1.8e-47	-0.4391	2.1e-47	-0.4795	2.0e-57	-0.4286	5.2e-45	-0.4052	5.7e-40	-0.4346	2.2e-46	-0.4140	8.1e-42	-0.4276
141	PROTEIN_LOCALIZATION_TO_ORGANELLE	BP	958	ACOT8;POM121C;SNAP25-AS1;BCL2L11;TIMM23;POM121B;PARP3;BHLHE40-AS1;SAE1;DNM1L;TIMM23B;SNUPN;HUWE1;GPC6;OPTN;BCAP31;ARFRP1;TRIM28;AL357153.1;AC007920.2;ADAM10;CDK5;NUTF2;TOPORS;GPHN;TIMM17B;CDKN1A;TCIRG1;EMC8;ABCA7;CACNG3;CACNG2;NDC80;YAP1;ARIH2;TIMM17A;MCRS1;TOMM40;ECI2;HAX1;PIBF1;TIMM44;VTI1B;IPO8;IPO7;PITRM1;DCTN2;LAMTOR5;CCT7;CCT4;CCT2;CENPA;SPAG5;TXNIP;GAS2L1;CTCF;CCT8;SIX2;NUP50;ENTR1;RUVBL2;…	-0.4828	4.2e-57	-0.4799	2.4e-56	-0.4619	8.4e-52	-0.4801	2.2e-56	-0.4736	1.0e-54	-0.4827	4.6e-57	-0.4722	2.3e-54	-0.4697	9.6e-54	-0.4693	1.3e-53	-0.4730	1.4e-54	-0.4586	5.4e-51	-0.4685	1.9e-53	-0.4675	3.5e-53	-0.4173	1.2e-41	-0.4364	8.2e-46	-0.4193	4.4e-42	-0.4203	2.8e-42	-0.4006	3.2e-38	-0.4407	8.5e-47	-0.4283	5.1e-44	-0.4367	6.9e-46	-0.4313	1.1e-44	-0.4264
142	BIOLOGICAL_PROCESS_INVOLVED_IN_SYMBIOTIC_INTERACTION	BP	967	ACOT8;ABI1;TANK;POM121C;PDCD6IP;BCL2L11;MICA;AP1M2;TRIM10;RAD50;OPTN;BCAP31;G3BP1;ABI2;TRIM28;WASF2;ALYREF;PSME3;TRIM13;CALCOCO2;CDK9;ADAR;RTN3;TNIP1;CLEC4M;TRIM22;RACK1;ADARB1;IFITM3;MCRS1;PPIE;PPIH;TRIM38;EIF3M;NXF1;CREB3;SYNCRIP;CARM1;CEBPA;KAT5;IPO7;ATG7;LAMTOR5;HTATIP2;SIVA1;CENPA;IFITM2;AHSA1;HEXIM1;RBCK1;IVNS1ABP;KHDRBS3;CXCR6;RRAGA;CFL1;OGA;RFPL3;NUP50;ZMYND11;NCKAP1;CCR9;SRCAP;CPSF4;SUGT…	-0.5963	3.7e-94	-0.5864	2.2e-90	-0.5785	1.9e-87	-0.5734	1.3e-85	-0.5861	2.8e-90	-0.5676	1.5e-83	-0.5645	1.9e-82	-0.5708	1.1e-84	-0.5615	2.0e-81	-0.6111	4.6e-100	-0.5940	2.9e-93	-0.5435	2.0e-75	-0.5340	2.2e-72	-0.5108	2.2e-65	-0.5156	8.9e-67	-0.5024	5.8e-63	-0.5052	8.8e-64	-0.5156	8.9e-67	-0.5614	2.1e-81	-0.4928	2.7e-60	-0.4982	8.8e-62	-0.5023	6.0e-63	-0.5058
143	INNATE_IMMUNE_RESPONSE	BP	890	SIGLEC14;DEFB131B;KIR2DS2;IGLL5;KLRF2;MICA;KLRC4-KLRK1;NR1H3;MUC12;PQBP1;ACTR3;ACTR2;ADAM8;TRIM10;IFNL4;RASGRP1;OPTN;G3BP1;TRIM28;TNK2;PSME3;TRIM13;PSMD14;KLRG1;CD96;CALCOCO2;AKAP8;IGHV2-70D;IGHV1-69D;IGHV3-64D;ADAR;CRISP3;SIRPB1;CLEC4M;TLR6;CCL26;TRIM22;IRF9;TUBB4B;NOD1;ADARB1;WFDC2;IFITM3;SPON2;RBM14;CDC42EP2;IFI30;TAB1;CLEC10A;TRIM38;SYNCRIP;IPO7;UBD;CEBPG;IFITM2;COLEC10;HEXIM1;POLR3F;POLR3G;P…	-0.6351	1.1e-101	-0.6283	6.1e-99	-0.6254	9.1e-98	-0.6146	1.4e-93	-0.6318	2.6e-100	-0.6104	5.8e-92	-0.6114	2.4e-92	-0.6180	7.1e-95	-0.6105	5.3e-92	-0.6521	6.7e-109	-0.6458	3.8e-106	-0.5901	1.3e-84	-0.5667	9.9e-77	-0.5450	5.4e-70	-0.5568	1.3e-73	-0.5454	4.2e-70	-0.5464	2.1e-70	-0.5640	7.2e-76	-0.5959	1.2e-86	-0.5321	3.2e-66	-0.5625	2.2e-75	-0.5252	3.0e-64	-0.5418
144	REGULATION_OF_IMMUNE_RESPONSE	BP	879	ADA;ABI1;BTNL10;CD300LD;KIR2DS2;CD24;C17orf99;PARP3;IGLL5;MICA;KLRC4-KLRK1;NR1H3;MUC12;PQBP1;ARPC5;ARPC4;ARPC3;ARPC1B;ACTR3;ACTR2;ADAM8;ARPC2;IFNL4;RASGRP1;WASF2;PSME3;PSMD14;CD96;MIR6869;IGHV2-70D;IGHV1-69D;IGHV3-64D;LILRB2;ADAR;BTN3A3;BTN2A2;RBM14;VAV3;TAB1;BAIAP2;MAD2L2;CLEC10A;ARPC1A;CXCL13;COLEC10;SH2B2;HEXIM1;RBCK1;POLR3F;POLR3G;POLR3C;KHDRBS1;CD226;TNFSF13B;MASP2;NCKAP1;LILRB1;HCST;CD300C;…	-0.6276	2.0e-97	-0.6192	3.6e-94	-0.6176	1.4e-93	-0.6027	5.0e-88	-0.6209	8.2e-95	-0.5984	1.7e-86	-0.5976	3.3e-86	-0.6080	5.9e-90	-0.6030	3.7e-88	-0.6176	1.5e-93	-0.6104	7.5e-91	-0.5717	2.1e-77	-0.5415	4.0e-68	-0.5366	1.0e-66	-0.5428	1.7e-68	-0.5324	1.7e-65	-0.5311	4.0e-65	-0.5433	1.2e-68	-0.5770	3.6e-79	-0.5097	2.7e-59	-0.5684	2.4e-76	-0.5151	9.7e-61	-0.5276
145	EMBRYO_DEVELOPMENT	BP	962	ADA;SP9;PDCD6;BCL2L11;SH2B3;ZBED6;APELA;USH1C;CERT1;ARFRP1;TRIM28;ATP6AP2;LPAR6;TSHZ1;ADAM10;SPRY2;IRX5;NPM2;KLF2;CITED2;SEMA3A;DLC1;RACK1;PEMT;BASP1;YAP1;SEC24B;EMG1;CDX1;CDX2;TAB1;CDX4;CEBPA;CEBPB;SEMA3C;DEAF1;AKAP3;SLC34A2;MAB21L2;SPINT2;DMRT2;CELF1;LBX1;DLL3;TBR1;CFL1;PLK4;SIX2;RAI2;NES;GJB6;FRS2;PPP1R13L;TMED2;LIAS;TRIOBP;GLMN;POLG2;PLCD3;ADCY9;CTHRC1;OSR2;ADD1;LRIG3;SPIC;FOXN4;LEO1;DNAAF1;U…	-0.2451	1.2e-14	-0.2431	2.1e-14	-0.2310	4.0e-13	-0.2371	9.2e-14	-0.2392	5.6e-14	-0.2330	2.5e-13	-0.2287	6.9e-13	-0.2366	1.0e-13	-0.2310	4.0e-13	-0.1991	4.7e-10	-0.1955	9.6e-10	-0.2118	3.2e-11	-0.2248	1.8e-12	-0.2462	9.6e-15	-0.2445	1.5e-14	-0.2363	1.1e-13	-0.2332	2.4e-13	-0.1882	4.1e-09	-0.2492	4.4e-15	-0.1891	3.4e-09	-0.2377	7.9e-14	-0.2244	1.9e-12	-0.2187
146	NEGATIVE_REGULATION_OF_CELL_DEATH	BP	906	ADA;FMR1-AS1;BCL2L10;MTRNR2L7;CDH5;PARP2;ZBED6;MTRNR2L1;MTRNR2L2;MTRNR2L3;MTRNR2L4;MTRNR2L5;MTRNR2L6;MTRNR2L8;MTRNR2L9;MTRNR2L10;MTRNR2L11;MTRNR2L12;MTRNR2L13;DNAJB6;C8orf17;ARMCX5-GPRASP2;ADAM8;PPIF;HIPK3;TRAP1;PRAMEF27;PSME3;ADAM10;CDK5;DHRS2;TOPORS;SPRY2;CDKN1A;RAMP2;MAEA;PAK4;ADAR;CDKN2D;CITED2;SYCP2;RACK1;MYCNOS;CDSN;YAP1;CFDP1;ACAA2;HAX1;GPNMB;MERTK;CEACAM5;CREB3;SEMA4D;CEBPB;CIB1;HYOU1;ATG…	-0.3912	1.7e-34	-0.3801	1.6e-32	-0.3806	1.3e-32	-0.3665	3.5e-30	-0.3835	4.1e-33	-0.3702	8.2e-31	-0.3480	3.4e-27	-0.3727	3.2e-31	-0.3658	4.5e-30	-0.3939	5.3e-35	-0.3924	1.0e-34	-0.3280	3.6e-24	-0.3138	3.7e-22	-0.3155	2.2e-22	-0.3229	2.0e-23	-0.3144	3.1e-22	-0.3147	2.9e-22	-0.3306	1.5e-24	-0.3160	1.8e-22	-0.3042	7.6e-21	-0.2916	3.3e-19	-0.3162	1.8e-22	-0.3103
147	IMMUNE_SYSTEM_DEVELOPMENT	BP	927	ADA;HDAC5;C17orf99;BCL2L11;SH2B3;PARP3;ADAM8;TSPAN2;TRIM10;CDH17;WASF2;RNF41;PSME3;DHRS2;CDK6;PSMD14;TRIB1;LRRC17;ZMPSTE24;FSTL3;LILRB2;MAEA;ADAR;CDKN2B;TCIRG1;IKZF1;KLF2;CITED2;MYL9;PIAS3;YAP1;ARIH2;N4BP2L2;HAX1;MAD2L2;MERTK;FST;CEBPA;CEBPB;CIB1;CEBPE;UBD;BATF;CEBPG;PDPN;KLF1;POLQ;TOB2;CCR9;FAXDC2;LILRB1;FGL2;MALT1;PRDX3;SPINK5;LILRB4;LILRB3;RIPK3;NUDT21;WDR5;KAT7;BVES;IRAK3;DUSP10;SHLD3;CMTM7;T…	-0.4398	3.9e-45	-0.4328	1.3e-43	-0.4290	8.4e-43	-0.4205	5.2e-41	-0.4300	5.1e-43	-0.4216	3.1e-41	-0.4100	6.7e-39	-0.4226	1.9e-41	-0.4182	1.5e-40	-0.4337	8.2e-44	-0.4309	3.3e-43	-0.3854	3.4e-34	-0.3818	1.6e-33	-0.4136	1.3e-39	-0.4233	1.3e-41	-0.4107	4.9e-39	-0.4139	1.1e-39	-0.3943	7.6e-36	-0.4425	9.8e-46	-0.3858	2.9e-34	-0.4111	4.1e-39	-0.4161	4.1e-40	-0.4135
148	POSITIVE_REGULATION_OF_PHOSPHORUS_METABOLIC_PROCESS	BP	947	ABI1;HDAC6;CD24;CDH5;TOM1L1;SH2D3C;SH2D3A;ADAM8;RAD50;RASGRP1;AKAP9;TENM1;TNK2;CDK5;FLOT1;GDF11;CDK9;SPRY2;CDKN1A;RAMP3;CCNYL3;LILRB2;PAK4;TLR6;NOD1;DLC1;RACK1;RAPGEF3;VAV3;TAB1;HAX1;GPNMB;MAD2L2;MERTK;PIBF1;SEMA4D;CIB1;ERN2;CENPE;LEFTY1;CAMKK2;ADCY1;MTCO2P12;NRG3;PTGES3;MAP3K2;ADCY2;FRS2;FAXDC2;PPARGC1A;MALT1;JTB;ADCY3;GADD45G;COPS8;DBF4;ERP29;FERMT2;GCN1;IL24;RBPMS;RIPK3;ADCY5;GLMN;CHI3L1;MAP4K…	-0.5074	4.3e-63	-0.4990	9.2e-61	-0.4914	9.9e-59	-0.4834	1.3e-56	-0.4964	4.7e-60	-0.4832	1.5e-56	-0.4754	1.4e-54	-0.4881	7.5e-58	-0.4813	4.6e-56	-0.4919	7.5e-59	-0.4866	1.9e-57	-0.4446	3.8e-47	-0.4213	4.8e-42	-0.3976	3.2e-37	-0.3875	2.7e-35	-0.3915	4.8e-36	-0.3883	1.9e-35	-0.4008	7.4e-38	-0.3986	2.1e-37	-0.3815	3.6e-34	-0.3670	1.5e-31	-0.3823	2.6e-34	-0.3702
149	CENTRAL_NERVOUS_SYSTEM_DEVELOPMENT	BP	948	CDH2;AKT3;BCL2L11;ABCB6;CDH11;ARPC5;NOTCH2NLC;NOTCH2NLB;TSPAN2;ATP6AP2;CDK5;CDK6;OLIG2;GDF11;CDKN2C;LAMC3;SEMA3A;DLC1;ADARB1;BASP1;PRMT5;SEC24B;TACC3;ANP32B;TACC2;CENPF;IGF2BP1;LBX1;ADCY1;TBR1;NRG3;NES;NCKAP1;WASF3;FRS2;PPP1R17;TUBGCP2;PPARGC1A;YWHAQ;CLP1;SLC38A3;SPINK5;VAX1;WWP1;EEF1AKMT4-ECE2;TPPP;DUSP10;PADI2;POU6F2;C12orf57;CHRNB2;EFHC1;CKB;ADCYAP1;OLIG1;ZNF488;CLU;TPP1;DBX1;CLN5;LRRK2;CMA1;F…	-0.2232	3.6e-12	-0.2119	4.3e-11	-0.2025	3.1e-10	-0.1823	1.6e-08	-0.1942	1.6e-09	-0.1702	1.4e-07	-0.1624	5.0e-07	-0.1801	2.3e-08	-0.1719	1.0e-07	-0.1925	2.3e-09	-0.1813	1.9e-08	-0.1275	8.2e-05	-0.0920	4.6e-03	-0.1008	1.9e-03	-0.0888	6.2e-03	-0.0908	5.1e-03	-0.0861	8.0e-03	-0.0782	1.6e-02	-0.0742	2.2e-02	-0.0554	8.8e-02	-0.0863	7.8e-03	-0.0796	1.4e-02	-0.0732
150	SUPRAMOLECULAR_POLYMER	CC	931	HDAC6;KIF28P;KRTAP25-1;KRTAP4-9;KRTAP20-4;KRTAP22-2;KRTAP21-3;DNAJB6;KRTAP9-7;KRTAP16-1;KRTAP9-6;KRTAP29-1;DNM1L;ABCC9;MYZAP;ARPC3;AC037482.3;KIF20A;DNAL4;LRPPRC;CDK5;SPRY2;CDK2AP2;STUB1;APC2;KATNB1;KLHL41;TUBA1B;TUBB3;TUBB4A;TUBB4B;NDRG1;MYL9;TUBGCP3;APPBP2;FBLN5;NEBL;GLRX3;DCTN2;ARFGEF2;CCT7;CCT4;CCT2;PDLIM5;SPAG5;CENPE;GAS2L1;RGS14;AVIL;CCT8;NUDC;CFL2;KIF1C;NES;NEK6;NCKAP1;SEPTIN9;GJB6;HSPH1;T…	-0.5356	3.1e-70	-0.5309	7.9e-69	-0.5278	6.8e-68	-0.5257	2.7e-67	-0.5140	6.6e-64	-0.5270	1.1e-67	-0.5267	1.4e-67	-0.5135	9.3e-64	-0.5122	2.1e-63	-0.4864	1.8e-56	-0.4852	3.7e-56	-0.5164	1.4e-64	-0.5009	2.8e-60	-0.4819	2.6e-55	-0.4705	1.8e-52	-0.4728	5.1e-53	-0.4741	2.5e-53	-0.4626	1.5e-50	-0.4474	5.2e-47	-0.4725	6.1e-53	-0.4551	8.7e-49	-0.4580	1.8e-49	-0.4592
151	ENDOSOME	CC	935	HDAC6;PLA2G4B;PDCD6;WASHC1;CHMP4BP1;TOM1L1;TOM1;C8orf44-SGK3;ABCC5;ABCB6;SCAMP2;SCAMP3;ATP9A;ARPC5;ARPC2;OPTN;ATP6AP2;WASF2;CDK2;TNK2;CALCRL;FLOT1;PLIN3;STX6;RABEPK;STAM2;CDKN1B;PRSS16;VPS26C;TCIRG1;RRAGB;ABCA7;NDRG1;IFITM3;TAB1;GPNMB;SLC9A6;VTI1B;LAMTOR5;ARFGEF2;TRIM3;STAMBP;TGOLN2;YKT6;RRAGA;AP4B1;VAMP5;CFTR;ENTR1;NEU3;RAB10;PRDX3;EHD1;STARD3;RAB40B;RAB32;RAB35;RAB31;STMN2;ADAM30;CORO1A;AP4S1;P…	-0.4762	4.3e-54	-0.4643	3.7e-51	-0.4507	5.6e-48	-0.4446	1.4e-46	-0.4574	1.6e-49	-0.4428	3.6e-46	-0.4415	7.1e-46	-0.4443	1.7e-46	-0.4371	6.5e-45	-0.4696	1.9e-52	-0.4509	5.3e-48	-0.4133	7.1e-40	-0.3724	3.9e-32	-0.3347	6.6e-26	-0.3247	2.1e-24	-0.3276	8.0e-25	-0.3279	7.2e-25	-0.3334	1.0e-25	-0.3229	4.0e-24	-0.3006	5.6e-21	-0.3515	1.4e-28	-0.3021	3.5e-21	-0.3102
152	SENSORY_PERCEPTION	BP	861	NR2E3;CDH3;GFY;GJC1;USH1C;OPN1MW3;CDK5;SPRY2;IRX5;LAMC3;CDKN2D;B3GNT2;RRH;GRAP;OR5I1;GJB6;NMU;SMR3B;MMP24;ADCY3;UGT2A1;TRIOBP;KERA;CEP250;CHM;PRR4;SCN11A;POU6F2;SLC52A3;MGLL;CHRNA4;CHRNA7;CHRNB2;BTBD9;ADCYAP1;MRGPRX2;TMC1;TMC2;OR4M2B;CALHM3;OR52E2;OR52J3;OR51L1;OR51A7;OR51S1;OR51F2;OR52R1;OR4C46;OR4X2;OR4B1;OR52M1;OR52K2;OR5P2;OR5P3;OR8I2;OR2D3;OR2D2;OR52W1;OR56A4;OR56A1;OR2AP1;OR10P1;OR10AD1;OR1…	-0.5348	7.4e-65	-0.5335	1.7e-64	-0.5337	1.5e-64	-0.5361	3.2e-65	-0.5438	2.1e-67	-0.5271	9.7e-63	-0.5411	1.2e-66	-0.5386	6.3e-66	-0.5389	5.2e-66	-0.5127	6.8e-59	-0.5108	2.2e-58	-0.5274	8.3e-63	-0.4993	1.8e-55	-0.4768	4.4e-50	-0.4724	4.4e-49	-0.4663	1.1e-47	-0.4631	5.6e-47	-0.4952	1.9e-54	-0.4509	2.5e-44	-0.4680	4.5e-48	-0.4234	9.0e-39	-0.4458	2.8e-43	-0.4552
153	CYTOSKELETAL_PROTEIN_BINDING	MF	944	ABI1;HDAC6;KIF28P;BCL2L11;WASHC1;DNM1L;CEP295NL;USH1C;ARPC5;ARPC4;ARPC3;ARPC1B;ACTR3;ACTR2;ARPC2;KIF20A;ARL4C;LRPPRC;FARP1;WASF2;SORBS3;CDK5;STUB1;MAEA;APC2;KATNB1;CORO2B;NDRG1;MYL9;TUBGCP3;CAP2;CAP1;NEBL;DCTN2;ARPC1A;ARFGEF2;ARFGEF1;DPYSL4;SORBS1;CDC42EP3;PDLIM5;SPAG5;CENPE;CENPF;GAS2L1;RGS14;AVIL;CETN2;CETN3;CFL1;CFL2;KIF1C;GIPC1;NEK6;IQGAP2;GJB6;HSPH1;WASF3;FTCD;TUBGCP2;RAB10;PPARGC1A;FERMT2;M…	-0.4694	6.8e-53	-0.4629	2.6e-51	-0.4505	2.3e-48	-0.4519	1.1e-48	-0.4416	2.4e-46	-0.4483	7.5e-48	-0.4507	2.1e-48	-0.4355	5.6e-45	-0.4310	5.5e-44	-0.4163	7.1e-41	-0.4039	2.4e-38	-0.4325	2.6e-44	-0.4028	4.0e-38	-0.3527	5.0e-29	-0.3432	1.7e-27	-0.3376	1.4e-26	-0.3367	1.9e-26	-0.3684	1.0e-31	-0.3093	2.2e-22	-0.3396	6.6e-27	-0.3365	2.0e-26	-0.3236	1.9e-24	-0.3301
154	REGULATION_OF_CELLULAR_COMPONENT_BIOGENESIS	BP	914	HDAC6;PDCD6IP;BCL2L11;WASHC1;CDH5;DNAJB6;OCLN;ARMCX5-GPRASP2;CEP295NL;GPC6;ARPC5;ARPC4;ARPC3;ARPC1B;ACTR3;ACTR2;ARPC2;PREB;AKAP9;G3BP1;CDH17;ABI2;TRIM28;WASF2;SORBS3;TENM1;FLOT1;STUB1;KLHL41;TLR6;CCL26;TUBB4A;CORO2B;DLC1;RACK1;RAPGEF3;YAP1;RBM14;CDC42EP2;HAX1;BAIAP2;UNC13B;SEMA4D;ARPC1A;CXCL13;ARFGEF1;CDC42EP3;PDLIM5;SPAG5;NPRL2;AVIL;PLK4;PLK2;NCKAP1;IQGAP2;SEPTIN9;SDCCAG8;ENTR1;WASF3;FERMT2;TMSB…	-0.4232	5.0e-41	-0.4106	1.8e-38	-0.3960	1.1e-35	-0.3989	3.1e-36	-0.4080	5.7e-38	-0.3957	1.3e-35	-0.3983	4.1e-36	-0.3994	2.5e-36	-0.3894	1.8e-34	-0.3813	5.3e-33	-0.3642	4.7e-30	-0.3734	1.3e-31	-0.3574	6.2e-29	-0.3045	4.7e-21	-0.3019	1.0e-20	-0.2968	4.8e-20	-0.2926	1.7e-19	-0.2955	7.0e-20	-0.2865	1.0e-18	-0.2811	4.6e-18	-0.3092	1.0e-21	-0.2946	9.3e-20	-0.2775
155	PROTEIN_MODIFICATION_BY_SMALL_PROTEIN_CONJUGATION	BP	899	POM121C;HDAC6;UBE2DNL;PDCD6;WASHC1;RNF212B;UBA2;SAE1;HUWE1;TRIM10;FEM1B;TRIM28;RNF41;PRMT3;PSME3;CDK5;TRIM13;TOPORS;PSMD14;DCAF7;CDK9;SPRY2;STUB1;UBE4B;TRAIP;MAEA;MARCHF6;KLHL41;PCGF3;TRIM22;HMG20B;HMG20A;ANAPC10;RACK1;PIAS3;UBAC1;ARIH2;MAD2L2;TRIM38;UBE2E3;LRRC41;FBXW10;ATG7;UBD;TRIM3;RBCK1;IVNS1ABP;RRAGA;RFPL3;RFPL2;TRAF3IP2;NUP50;MALT1;OS9;RAB40B;MID2;WWP1;WWP2;UBE2C;TRIM31;NUP42;GLMN;FAM107A;…	-0.4980	1.6e-57	-0.4880	5.7e-55	-0.4697	1.6e-50	-0.4816	2.2e-53	-0.4698	1.5e-50	-0.4894	2.6e-55	-0.4681	3.7e-50	-0.4673	5.9e-50	-0.4620	1.0e-48	-0.4872	8.9e-55	-0.4643	2.9e-49	-0.4621	9.2e-49	-0.4545	5.0e-47	-0.4208	7.0e-40	-0.4332	2.0e-42	-0.4218	4.3e-40	-0.4247	1.1e-40	-0.4043	1.1e-36	-0.4327	2.6e-42	-0.4130	2.4e-38	-0.4040	1.3e-36	-0.4071	3.3e-37	-0.4027
156	DEVELOPMENTAL_PROCESS_INVOLVED_IN_REPRODUCTION	BP	893	ADA;ZGLP1;BSPH1;BCL2L10;BCL2L11;TSPY10;MAMLD1;APELA;TCP11X1;FEM1B;ACTR1A;BCAP31;ADGRG2;TRIM28;LHFPL2;CCDC182;MEI4;ADAM10;IRX5;FSTL3;NPM2;CITED2;SEMA3A;SYCP2;WFDC2;SPAG11B;BASP1;TESK2;CDX2;CDX4;MERTK;FST;HOXB13;CRTAP;CEBPA;CEBPB;CIB1;DEAF1;PRDX4;SPINT2;DMRT2;KHDRBS1;CELF1;CETN2;TCFL5;PLK4;PLAC1;KDM5B;CFTR;FRS2;ADAM28;PRDX3;PRSS21;TMED2;CCNI;IFT27;TDRKH;ZPBP;ABHD2;SOX30;HSF2BP;ADAM29;DMC1;PLCD3;PHB…	-0.5127	5.2e-61	-0.5119	8.6e-61	-0.5021	3.2e-58	-0.5135	3.1e-61	-0.5048	6.5e-59	-0.5098	3.0e-60	-0.5095	3.8e-60	-0.5067	2.1e-59	-0.5014	5.1e-58	-0.4963	1.1e-56	-0.4947	2.7e-56	-0.5101	2.6e-60	-0.5069	1.9e-59	-0.5294	1.2e-65	-0.5159	7.1e-62	-0.5275	4.2e-65	-0.5276	3.9e-65	-0.4675	1.1e-49	-0.5338	6.5e-67	-0.5130	4.4e-61	-0.4720	9.9e-51	-0.5157	7.7e-62	-0.5157
157	DNA_METABOLIC_PROCESS	BP	881	MAPT-AS1;AP002495.1;TEN1;CHAF1A;PARP2;PARP3;RNF212B;HUWE1;ACTR2;RAD50;TRIM28;CDK2;ALYREF;MEI4;PSMD14;CDK7;CDK9;CDKN1A;ZMPSTE24;CBSL;STUB1;TRAIP;CDKN2D;NPM2;PRMT5;MCRS1;PPIE;MAD2L2;SLC30A9;CIB1;KAT5;RNASEH2A;BATF;CEBPG;CCT7;CCT4;CCT2;CENPF;RAD51AP1;CTCF;CETN1;CETN2;CCT8;POLD3;CERS1;PMS2P11;POLQ;PTGES3;RUVBL2;PPARGC1A;EHMT2;COPS8;SUB1;APOBEC2;MORF4L1;ASCC3;COPS6;COPS5;TDRKH;TENT4A;TOPBP1;HSF2BP;PRD…	-0.5016	2.5e-57	-0.4913	1.0e-54	-0.4826	1.4e-52	-0.4933	3.2e-55	-0.4979	2.2e-56	-0.4967	4.6e-56	-0.4865	1.6e-53	-0.5027	1.4e-57	-0.4978	2.4e-56	-0.4728	2.9e-50	-0.4599	2.5e-47	-0.4828	1.2e-52	-0.4805	4.4e-52	-0.4722	3.9e-50	-0.4846	4.5e-53	-0.4767	3.5e-51	-0.4833	9.1e-53	-0.4218	2.6e-39	-0.5158	4.9e-61	-0.4762	4.6e-51	-0.4782	1.6e-51	-0.4704	1.0e-49	-0.4628
158	MEMBRANE_ORGANIZATION	BP	863	CDH2;CD24;PDCD6IP;PDCD6;BCL2L11;CHMP4BP1;IGLL5;MTRNR2L5;DNM1L;HUWE1;ATP9A;CERT1;ARPC5;ARPC4;ARPC3;ACTR3;ACTR2;PPIF;ARPC2;KIF20A;PREB;LPCAT3;CNIH1;MYMX;FLOT1;STX6;GPHN;STAM2;ZMPSTE24;IGHV2-70D;IGHV1-69D;IGHV3-64D;BET1;EMC8;TFG;TRDN;ABCA7;ATP8A1;NDRG1;SEC24B;ACAA2;VAV3;BAIAP2;ATP5PD;SEC23B;SEC23A;VTI1B;ARPC1A;CEL;NPC2;TGOLN2;ATP5MG;PRELID3A;MTX2;YKT6;CETP;CTSC;NEK6;CFTR;SEC24A;CPLX2;CPLX1;AFG3L2;ST…	-0.5104	2.0e-58	-0.5002	7.9e-56	-0.4823	1.8e-51	-0.4894	3.6e-53	-0.5038	1.0e-56	-0.4845	5.4e-52	-0.4764	4.2e-50	-0.4904	2.1e-53	-0.4826	1.5e-51	-0.4966	6.2e-55	-0.4824	1.6e-51	-0.4580	5.8e-46	-0.4242	5.2e-39	-0.3856	5.6e-32	-0.3760	2.3e-30	-0.3764	1.9e-30	-0.3720	1.0e-29	-0.3893	1.3e-32	-0.3587	1.4e-27	-0.3465	9.6e-26	-0.4023	6.6e-35	-0.3452	1.5e-25	-0.3675
159	PROTEIN_CATABOLIC_PROCESS	BP	907	HDAC6;UBE2DNL;PDCD6IP;USP17L10;USP17L11;USP17L12;USP17L13;USP17L17;USP17L18;USP17L19;USP17L20;USP17L21;USP17L22;USP17L15;TOM1L1;HUWE1;ADAM8;USP17L23;BCAP31;CDK2;AP006621.6;RNF41;PSME3;TRIM13;TOPORS;PSMD14;TRIB1;ZMPSTE24;CDKN1B;STUB1;UBE4B;PRSS16;MAEA;APC2;MARCHF6;TCIRG1;ANAPC10;RACK1;ARIH2;LYPLA1;ZER1;MAD2L2;CEBPA;KAT5;ATG7;UBD;USP16;TRIM3;ERLIN1;RBCK1;OGA;YME1L1;CTSC;GIPC1;PLK2;CLPX;HPSE;USP20;U…	-0.4417	1.3e-44	-0.4291	6.3e-42	-0.4207	3.3e-40	-0.4211	2.8e-40	-0.4284	8.7e-42	-0.4239	7.4e-41	-0.4077	1.2e-37	-0.4219	1.9e-40	-0.4164	2.4e-39	-0.4315	2.0e-42	-0.4131	1.1e-38	-0.3965	1.6e-35	-0.3842	2.8e-33	-0.3748	1.2e-31	-0.4016	1.8e-36	-0.3781	3.4e-32	-0.3815	8.4e-33	-0.3556	2.0e-28	-0.4370	1.4e-43	-0.3699	8.5e-31	-0.3822	6.5e-33	-0.3682	1.7e-30	-0.3745
160	POSITIVE_REGULATION_OF_CELL_POPULATION_PROLIFERATION	BP	861	ADA;AKT3;CDH3;CD24;PDCD6;MIR1290;MIR711;APELA;C8orf17;COX17;CDH13;NAMPT;EBI3;CDK2;CDK4;PRAMEF27;ADAM10;CALCRL;CDK6;ABCC4;CDKN1A;LILRB2;DNAJA2;TCIRG1;CCL26;MYCNOS;YAP1;N4BP2L2;CDX2;VAV3;CARM1;CIB1;MAB21L2;STAMBP;TNFSF13B;SIX2;NES;KDM5B;ZNF268;CGA;HPSE;PPARGC1A;PRDX3;FERMT2;IL24;ESM1;CEP43;TBC1D8;KAT7;HHLA2;CORO1A;MST1L;PDCD10;NACC1;SAAL1;CHRNA7;CHRNB2;TIRAP;ZBED9;FCRL3;TNFRSF13C;CTHRC1;ADCYAP1;OSR…	-0.4249	4.6e-39	-0.4171	1.4e-37	-0.4130	8.5e-37	-0.4019	9.1e-35	-0.4236	8.2e-39	-0.3982	4.2e-34	-0.3967	7.8e-34	-0.4152	3.3e-37	-0.4103	2.8e-36	-0.4233	9.6e-39	-0.4200	4.0e-38	-0.3710	1.8e-29	-0.3503	2.9e-26	-0.3714	1.5e-29	-0.3872	3.5e-32	-0.3762	2.5e-30	-0.3723	1.1e-29	-0.3584	1.7e-27	-0.3815	3.3e-31	-0.3489	4.8e-26	-0.3439	2.6e-25	-0.3793	7.6e-31	-0.3681
161	ION_TRANSMEMBRANE_TRANSPORTER_ACTIVITY	MF	900	KCNE3;SLC9B1P1;KCNJ18;HCN4;TIMM23;SLC17A4;GJC1;ABCC5;ABCB6;ABCC9;TIMM23B;KCNK7;CDH17;SLC25A13;SLC25A15;CDK5;MFSD10;SLC35B1;KCNMB2;TIMM17B;SLC17A2;ABCC4;KCNE1B;TCIRG1;PKDREJ;CACNG3;CACNG2;ATP8A1;PGRMC2;TIMM17A;TOMM40;SLC30A9;ATP5PD;SLC25A17;SLC9A6;SLC35A1;SLC19A2;SLC34A2;SLCO1B1;ATP5MG;CLDN16;MTCO2P12;SLC12A7;SLC17A3;CFTR;SLC26A1;SLC22A7;TMED10;SLC38A3;SLC27A5;SLC27A2;SLC35D2;AKR1C4;ADAMTS8;SLC7A9…	-0.4577	8.6e-48	-0.4392	9.9e-44	-0.4310	5.3e-42	-0.4100	8.4e-38	-0.4235	1.8e-40	-0.3988	1.1e-35	-0.4005	5.4e-36	-0.4045	9.5e-37	-0.3927	1.5e-34	-0.3891	6.7e-34	-0.3889	7.2e-34	-0.3408	6.5e-26	-0.2871	1.5e-18	-0.1851	2.2e-08	-0.1734	1.7e-07	-0.1778	7.9e-08	-0.1773	8.5e-08	-0.2485	3.9e-14	-0.1345	5.2e-05	-0.1571	2.2e-06	-0.1513	5.1e-06	-0.1422	1.9e-05	-0.1522
162	CELLULAR_HOMEOSTASIS	BP	907	CD24;CDH5;ZBED6;ABCB6;BCAP31;ATP6AP2;LPAR6;CDK5;RAMP3;TCIRG1;TRDN;MICU1;RACK1;CD52;SLC30A9;SLC9A6;UNC13B;CIB2;CHERP;GLRX3;PRDX4;CXCL13;SLC34A2;TXNRD2;SCGN;CXCR6;GNA13;CLDN16;POLD3;SLC12A7;CFL2;CFTR;CYSLTR1;CCR9;GJB6;NMU;PPARGC1A;PRDX3;AFG3L2;IMMT;UBE2C;ADCY5;CORO1A;EGLN2;CHP1;SLC46A1;CTRC;CHRNA1;CHRNA7;ADCY8;TXNRD3;C1QTNF1;C1QTNF3;CKB;ADCYAP1;SLC22A12;TRIM6;ADD1;CLCN3;CLCN6;PDZD8;CLIC2;LARGE2;CLN…	-0.4434	5.6e-45	-0.4289	7.1e-42	-0.4294	5.5e-42	-0.4147	5.3e-39	-0.4278	1.2e-41	-0.4166	2.2e-39	-0.3957	2.3e-35	-0.4169	1.9e-39	-0.4048	4.4e-37	-0.4441	4.0e-45	-0.4444	3.5e-45	-0.3730	2.6e-31	-0.3446	1.1e-26	-0.3146	2.7e-22	-0.2869	1.2e-18	-0.3033	9.4e-21	-0.2991	3.4e-20	-0.3169	1.3e-22	-0.2911	3.5e-19	-0.2763	2.4e-17	-0.2926	2.3e-19	-0.2872	1.1e-18	-0.3093
163	NEGATIVE_REGULATION_OF_DEVELOPMENTAL_PROCESS	BP	807	AKT3;MIR675;CDH3;SRA1;MIR665;MIR873;MIR543;MIR939;HDAC5;MIR1298;ZBED6;PARP3;DNM1L;NR1H3;HUWE1;TOB1;PRAMEF27;CDK5;CDK6;OLIG2;ANGPTL7;GDF11;TRIB1;LRRC17;SPRY3;SPRY1;SPRY2;CDKN1A;CDKN1B;FSTL3;HMG20A;KLF2;SEMA3A;PIAS3;RAPGEF3;YAP1;PRMT5;N4BP2L2;MAD2L2;FST;CEACAM5;VAT1;CARM1;SEMA6C;SEMA6B;SEMA4F;SEMA4D;SEMA4B;SEMA3C;CIB1;ANP32B;POSTN;LBX1;DLL3;CETP;SIX2;RAI1;TOB2;PLK2;FRS2;LILRB1;USP19;FGL2;PPARGC1A;F…	-0.3275	1.2e-21	-0.3149	4.9e-20	-0.3102	1.8e-19	-0.2918	2.6e-17	-0.3027	1.5e-18	-0.2977	5.6e-18	-0.2845	1.7e-16	-0.2994	3.6e-18	-0.2936	1.6e-17	-0.3088	2.7e-19	-0.3023	1.6e-18	-0.2536	2.6e-13	-0.2348	1.4e-11	-0.2324	2.3e-11	-0.2452	1.6e-12	-0.2450	1.7e-12	-0.2399	5.0e-12	-0.2324	2.3e-11	-0.2364	1.0e-11	-0.1811	2.2e-07	-0.2398	5.1e-12	-0.2458	1.4e-12	-0.2273
164	MAPK_CASCADE	BP	859	CDH2;CD24;SH2B3;SH2D3C;SH2D3A;RANBP9;APELA;ADAM8;HIPK3;RASGRP1;RASA4;ATP6AP2;SORBS3;TENM1;RNF41;PSME3;PSMD14;TRIB1;SPRY3;SPRY1;SPRY2;RAMP3;TNIP1;TLR6;CCL26;ABCA7;SEMA3A;NOD1;PRMT5;TAB1;GPNMB;STK25;CIB1;ARL6IP5;ERN2;RGS14;CAMKK2;MAP3K2;ZMYND11;FRS3;FRS2;NPFFR2;GADD45G;EDAR;ERP29;FERMT2;COPS5;LILRB4;DUSP14;EMILIN1;CHI3L1;MAP4K5;MAP4K1;FZD10;IRAK3;AKAP13;DUSP10;PDCD10;CD300A;TMEM106A;STK38;PHB2;CHRN…	-0.5521	1.1e-69	-0.5368	2.9e-65	-0.5323	5.0e-64	-0.5202	1.0e-60	-0.5312	1.0e-63	-0.5195	1.5e-60	-0.5118	1.6e-58	-0.5194	1.6e-60	-0.5111	2.5e-58	-0.5355	6.6e-65	-0.5279	8.1e-63	-0.4830	2.1e-51	-0.4439	8.8e-43	-0.3968	9.0e-34	-0.4021	1.0e-34	-0.3881	2.9e-32	-0.3857	7.5e-32	-0.4117	1.8e-36	-0.4304	4.7e-40	-0.3813	4.0e-31	-0.3903	1.2e-32	-0.3928	4.5e-33	-0.3897
165	GROWTH	BP	870	MIR873;GJE1;HDAC6;BCL2L11;CDH4;PARP2;C8orf44-SGK3;MUC12;SGK2;TRIM28;CDK4;MYMX;ADAM10;CDK5;NME6;RASGRP2;SPRY1;SPRY2;CDKN1A;ZMPSTE24;CDKN1B;NET1;CDKN2A;PAK4;CDKN2C;CDKN2D;KLF2;SEMA3A;RACK1;ADARB1;CPQ;BASP1;YAP1;ARIH2;OLFM1;MAD2L2;UBE2E3;SLC9A6;HOXB13;ENOX2;SEMA6C;SEMA6B;SEMA4F;SEMA4D;SEMA4B;SEMA3C;CIB1;KAT5;AGR2;DNPH1;PDLIM5;POSTN;CGRRF1;CSPG5;NRG3;RAI1;KDM5B;PPP1R13L;RUVBL2;BRD8;MORF4L1;AFG3L2;TME…	-0.2695	6.1e-16	-0.2539	2.9e-14	-0.2444	2.7e-13	-0.2427	4.0e-13	-0.2623	3.8e-15	-0.2431	3.6e-13	-0.2355	2.0e-12	-0.2529	3.7e-14	-0.2360	1.8e-12	-0.2827	1.9e-17	-0.2700	5.4e-16	-0.2066	7.6e-10	-0.2016	2.0e-09	-0.1886	2.1e-08	-0.1609	1.8e-06	-0.1844	4.3e-08	-0.1854	3.6e-08	-0.1868	2.8e-08	-0.2005	2.4e-09	-0.1257	2.0e-04	-0.1897	1.7e-08	-0.1701	4.5e-07	-0.1803
166	RESPONSE_TO_ORGANIC_CYCLIC_COMPOUND	BP	873	ADA;NR2E3;HDAC6;HDAC5;BCL2L11;HCN4;MTRNR2L5;DNM1L;ABCC9;NR1H3;PTPRU;PDCD7;PQBP1;ARPC1B;ACTR2;AKAP9;CDK4;CDK5;FLOT1;ABCC4;CDKN1A;RAMP2;RAMP3;PAK4;CDKN2D;CDO1;KLF2;RAPGEF3;YAP1;PRMT5;PGRMC2;TADA3;HOXB13;CARM1;NCOA2;CEBPA;CEBPB;CIB2;DDX17;KAT5;ATG7;TXNIP;POSTN;PMVK;CES1;GNB5;ADCY1;ADCY2;CFTR;RUVBL2;GPR83;PPARGC1A;ADCY3;ABHD2;SOX30;ADCY5;FAM107A;CHKA;ADCY6;CHEK2;IRAK3;EGLN2;PADI2;HRH3;CHRM1;CHRM2;CHR…	-0.4675	1.3e-48	-0.4598	7.0e-47	-0.4534	1.8e-45	-0.4491	1.5e-44	-0.4620	2.2e-47	-0.4415	5.9e-43	-0.4238	2.3e-39	-0.4490	1.5e-44	-0.4382	2.9e-42	-0.4153	1.0e-37	-0.4114	5.6e-37	-0.4078	2.6e-36	-0.3787	3.7e-31	-0.3627	1.5e-28	-0.3382	8.6e-25	-0.3568	1.3e-27	-0.3542	3.3e-27	-0.3706	8.2e-30	-0.3600	4.1e-28	-0.3289	1.8e-23	-0.3049	3.1e-20	-0.3465	5.0e-26	-0.3526
167	HYDROLASE_ACTIVITY_ACTING_ON_ACID_ANHYDRIDES	MF	845	KIF28P;DDX11L8;AL353753.1;ABCC5;ABCB6;DNM1L;ABCC9;ABCF2;ATP9A;RAD50;KIF20A;ARL4C;DNAL4;ARFRP1;G3BP1;DDX39A;AK6;CDK7;ABCC4;RGS19;RRAGB;ABCA7;ABCA10;ABCA9;ABCA8;TUBA1B;TUBB3;TUBB4A;TUBB4B;ATP8A1;APPBP2;DDX17;DCTN2;CENPE;RASL10A;RGS14;RRAGA;GNA13;GNB5;CCT8;PMS2P11;POLQ;YME1L1;KIF1C;HBS1L;CFTR;SEPTIN9;CLPX;SRCAP;RUVBL2;RAB10;RALBP1;AFG3L2;RAB40B;ASCC3;RAB32;SLC27A5;SLC27A4;SLC27A3;SLC27A2;KIF2C;IFT27…	-0.5513	2.4e-68	-0.5452	1.3e-66	-0.5292	3.7e-62	-0.5392	6.5e-65	-0.5260	2.6e-61	-0.5312	1.0e-62	-0.5372	2.3e-64	-0.5211	5.2e-60	-0.5137	4.4e-58	-0.5153	1.7e-58	-0.5010	6.9e-55	-0.5195	1.4e-59	-0.4917	1.2e-52	-0.4369	1.1e-40	-0.4211	1.2e-37	-0.4221	7.7e-38	-0.4244	2.9e-38	-0.4449	2.6e-42	-0.4002	7.7e-34	-0.4342	3.6e-40	-0.4071	4.5e-35	-0.4063	6.3e-35	-0.3881
168	PEPTIDE_METABOLIC_PROCESS	BP	759	NAALADL1;MIR298;MIR877;MIR939;MIR365A;C8orf88;LINC01783;DPH3P1;HYDIN2;FARSB;TSFM;LRPPRC;TRAP1;TOB1;ATP6AP2;CDK4;ADAM10;EIF1;HNRNPR;MRPS31;MIR6086;RIDA;EIF1B;LINC01145;RTN3;TNIP1;ABCA7;WARS2;PRG3;RACK1;CPQ;SPON1;EIF3M;SYNCRIP;ARL6IP5;MRPL28;USP16;PAIP1;IGF2BP1;IGF2BP3;IGF2BP2;KHDRBS1;CELF1;CES1;FARS2;CORIN;HBS1L;CGA;CGB3;MRPS30;TMED2;TMED10;GCN1;COPS5;ADAMTS13;MRPL3;RPL35;BX284668.2;RNF139;PARK7;M…	-0.3740	1.3e-26	-0.3754	8.2e-27	-0.3598	1.3e-24	-0.3887	8.9e-29	-0.3829	6.5e-28	-0.3894	6.9e-29	-0.3785	2.9e-27	-0.3832	6.0e-28	-0.3765	5.6e-27	-0.4157	4.6e-33	-0.4027	5.9e-31	-0.3737	1.4e-26	-0.3952	9.0e-30	-0.3885	9.3e-29	-0.4131	1.2e-32	-0.3904	4.9e-29	-0.3887	8.9e-29	-0.3629	4.9e-25	-0.3569	3.2e-24	-0.3501	2.6e-23	-0.3893	7.0e-29	-0.4080	8.4e-32	-0.4002
169	TUBE_MORPHOGENESIS	BP	789	CDH2;AKT3;MIR939;HDAC5;PDCD6;BCL2L11;MIR1224;CDH5;MIR1298;MIR1908;MIR2355;APELA;TGFBR3L;GJC1;ADAM8;CDH13;WASF2;CALCRL;ANGPTL7;SPRY1;SPRY2;RAMP2;RAMP1;RAMP3;PAK4;WARS2;KLF2;DLC1;RAPGEF3;YAP1;SEC24B;VAV3;GPNMB;HOXB13;CIB1;DEAF1;PERCC1;AGR2;HTATIP2;CXCL13;PDPN;SPINT2;LBX1;TBR1;SIX2;KDM5B;PLK2;SDCCAG8;HPSE;EDAR;TMED2;SPINK5;LIAS;CNMD;ESM1;EMILIN1;CD160;GLMN;CHI3L1;PDCD10;IL17F;PLCD3;PHB2;CHRNA7;CTHRC…	-0.2482	1.5e-12	-0.2405	7.6e-12	-0.2323	3.9e-11	-0.2275	1.0e-10	-0.2435	4.1e-12	-0.2226	2.6e-10	-0.2093	2.9e-09	-0.2274	1.0e-10	-0.2160	8.8e-10	-0.2555	3.2e-13	-0.2513	7.8e-13	-0.1694	1.7e-06	-0.1739	8.9e-07	-0.1848	1.7e-07	-0.1799	3.6e-07	-0.1813	2.9e-07	-0.1772	5.5e-07	-0.1331	1.8e-04	-0.1857	1.5e-07	-0.1411	6.9e-05	-0.1766	6.0e-07	-0.1723	1.1e-06	-0.1667
170	EXOCYTOSIS	BP	864	A1BG;SIGLEC14;PDCD6IP;WASHC1;TOM1;KLRF2;DNM1L;HUWE1;ARPC5;ACTR2;ADAM8;ACTR1B;ATP6AP2;LHFPL2;ADAM10;CDK5;PSMD14;RABEPK;ABCC4;LILRB2;TCIRG1;CRISP3;SIRPB1;TUBB4B;PRG3;ATP8A1;FAM3C;PPIE;CAP1;VTI1B;VAT1;UNC13B;ATG7;PRDX4;AGPAT2;OLFM4;ARFGEF2;ARFGEF1;CCT2;NPC2;EXOC5;YKT6;CSPG5;CCT8;ADCY1;CTSC;GIPC1;IQGAP2;CFTR;CPLX2;CPLX1;CEACAM3;HPSE;PGRMC1;FGL2;CEACAM8;RAB10;MAGED2;CKAP4;TMED10;COPS5;SLC27A2;GLIPR1;L…	-0.5758	1.9e-77	-0.5583	5.9e-72	-0.5582	6.4e-72	-0.5270	6.6e-63	-0.5436	1.4e-67	-0.5234	6.3e-62	-0.5120	6.7e-59	-0.5230	8.1e-62	-0.5192	8.5e-61	-0.5772	6.6e-78	-0.5659	2.6e-74	-0.4754	6.5e-50	-0.4140	4.2e-37	-0.3842	8.8e-32	-0.3584	1.4e-27	-0.3720	9.5e-30	-0.3746	3.6e-30	-0.4218	1.4e-38	-0.3789	7.1e-31	-0.3355	3.6e-24	-0.3703	1.8e-29	-0.3513	1.7e-26	-0.3647
171	GOLGI_APPARATUS_SUBCOMPARTMENT	CC	836	GOLGA8DP;PDCD6;B3GNT10;TOM1L1;GFY;AP1M2;ABCB6;DNM1L;SCAMP2;SCAMP3;HUWE1;ATP9A;UST;GOLGA8R;PREB;RASGRP1;OPTN;BCAP31;ARFRP1;AKAP9;CHST4;CNIH1;MYMX;MPHOSPH9;ADAM10;STX6;SLC35B1;RABEPK;BET1;RTN3;B3GALT5;RXYLT1;B3GNT3;TFG;ABCA7;ATP8A1;ST3GAL6;SEC24B;COG5;SEC23B;SEC23A;CREB3;STK25;SLC35A1;ARFGEF2;ARFGEF1;ST6GALNAC2;TGOLN2;POSTN;YKT6;CSPG5;B3GNT2;FUT9;AP4B1;CTSC;SEC24A;FTCD;RAB10;MMP24;YIF1A;MAN1A2;KDEL…	-0.3780	8.7e-30	-0.3683	3.0e-28	-0.3383	7.9e-24	-0.3594	6.8e-27	-0.3698	1.7e-28	-0.3549	3.2e-26	-0.3482	3.1e-25	-0.3614	3.4e-27	-0.3543	3.9e-26	-0.3718	8.3e-29	-0.3553	2.8e-26	-0.3311	7.6e-23	-0.3010	5.7e-19	-0.2299	1.7e-11	-0.2236	6.2e-11	-0.2242	5.5e-11	-0.2275	2.8e-11	-0.2045	2.4e-09	-0.2402	1.9e-12	-0.2116	6.5e-10	-0.2797	1.7e-16	-0.2018	3.9e-09	-0.2048
172	CATION_TRANSMEMBRANE_TRANSPORT	BP	829	KCNE3;SLC9B1P1;KCNJ18;HCN4;SLC17A4;MRLN;STRIT1;ABCB6;ABCC9;COX17;KCNK7;PPIF;AKAP9;SLC25A15;CDK5;KCNMB2;SLC17A2;RAMP3;KCNE1B;TCIRG1;PKDREJ;TRDN;MICU1;CACNG3;CACNG2;ATP8A1;SLC30A9;ATP5PD;SLC9A6;CHERP;SLC34A2;ATP5MG;GNB5;CLDN16;MTCO2P12;SLC12A7;YME1L1;SLC17A3;PPARGC1A;AFG3L2;SLC38A3;WWP2;CORO1A;ABCB8;SLC6A14;CHP1;SCN11A;PARK7;SLC46A1;PHB2;MFSD3;CHRNA7;CHRNE;PKD1L2;SLC25A25;SLC25A26;GRIN3A;GRIN3B;CAT…	-0.4317	6.0e-39	-0.4082	1.3e-34	-0.4068	2.2e-34	-0.3800	7.1e-30	-0.3923	6.8e-32	-0.3755	3.7e-29	-0.3516	1.6e-25	-0.3731	8.8e-29	-0.3612	6.0e-27	-0.3619	4.7e-27	-0.3589	1.3e-26	-0.3132	2.5e-20	-0.2588	3.7e-14	-0.1672	1.3e-06	-0.1703	8.2e-07	-0.1680	1.1e-06	-0.1634	2.3e-06	-0.2158	3.4e-10	-0.1220	4.3e-04	-0.1439	3.2e-05	-0.1560	6.4e-06	-0.1391	5.8e-05	-0.1507
173	POSITIVE_REGULATION_OF_TRANSPORT	BP	857	CDH2;KCNE3;CDH3;PDCD6IP;APELA;OCLN;STRIT1;SAE1;DNM1L;NR1H3;COX17;HUWE1;ADAM8;SGK2;BCAP31;AKAP9;TRIM28;LPCAT3;TENM1;CDK5;NUTF2;FLOT1;RAMP3;APBB3;SIRPB1;TRDN;ABCA7;ABCA8;CACNG3;CACNG2;ATP8A1;RACK1;RAPGEF3;ARIH2;MERTK;UNC13B;CEBPB;CIB1;ANP32B;SORBS1;SPAG5;KHDRBS1;CES1;CETP;AHCYL1;ARPP19;CFTR;NMU;EHD1;LMAN2;YWHAQ;TMED10;SLC38A3;LILRA2;RAB31;CPSF6;CRYZL2P-SEC16B;CAPN10;PDCD10;CHP1;SNF8;STX1B;CHRM1;PAR…	-0.4899	6.1e-53	-0.4756	1.4e-49	-0.4693	3.8e-48	-0.4638	6.4e-47	-0.4692	4.0e-48	-0.4663	1.7e-47	-0.4370	2.8e-41	-0.4589	7.4e-46	-0.4552	4.6e-45	-0.4671	1.2e-47	-0.4531	1.3e-44	-0.4170	2.3e-37	-0.3910	1.1e-32	-0.3407	9.9e-25	-0.3210	5.5e-22	-0.3465	1.4e-25	-0.3424	5.6e-25	-0.3571	3.6e-27	-0.3322	1.6e-23	-0.2996	3.2e-19	-0.3529	1.6e-26	-0.3436	3.8e-25	-0.3428
174	CELL_CELL_ADHESION	BP	842	ADA;CDH2;CDH3;CD24;SH2B3;CDH4;CDH5;CDH6;CDH7;KLRC4-KLRK1;CDH8;CDH9;PTPRU;TSPAN32;CDH10;GPC6;CDH11;ADAM8;CDH12;CDH13;CDH15;CDH16;EBI3;CDH17;CDH18;TENM1;MPZL2;FLOT1;FSTL3;LILRB2;PAK4;TNIP1;SIRPB1;CLEC4M;CITED2;BTN2A2;MYL9;CDSN;GPNMB;BAIAP2;MAD2L2;CEACAM5;SEMA4D;CEBPB;CEL;CXCL13;PDLIM5;MYL12A;PDPN;SPINT2;TNFSF13B;CLDN16;FUT9;NFAT5;HSPH1;LILRB1;FGL2;CEACAM8;RAB10;MALT1;MMP24;LILRB4;PTPRT;CD160;CDC42E…	-0.5049	1.2e-55	-0.4972	8.7e-54	-0.4928	9.8e-53	-0.4739	2.3e-48	-0.4789	1.7e-49	-0.4635	4.4e-46	-0.4732	3.4e-48	-0.4620	9.8e-46	-0.4540	4.9e-44	-0.4400	3.6e-41	-0.4451	3.4e-42	-0.4232	6.5e-38	-0.3649	6.6e-28	-0.3104	2.9e-20	-0.2810	9.7e-17	-0.2984	8.9e-19	-0.2957	1.9e-18	-0.3395	3.7e-24	-0.2731	7.2e-16	-0.2676	2.8e-15	-0.3076	6.6e-20	-0.2854	3.0e-17	-0.2613
175	MRNA_METABOLIC_PROCESS	BP	811	SNRPGP15;RNU4ATAC;RNU6ATAC;SNUPN;PDCD7;PQBP1;HIPK3;TOB1;RNVU1-8;SUGP2;MBNL2;RBM7;RBM6;RBM5;ALYREF;RNVU1-4;RNVU1-14;RNVU1-15;RNVU1-17;RNU6-9;RNVU1-3;RNVU1-1;RNU6-7;RNVU1-6;RNVU1-19;PSME3;DDX39A;PSMD14;CDK7;HNRNPR;RIDA;CDK9;SRRM1;SF3B4;U2AF1L5;CWC27;SAP18;SMNDC1;BCAS2;SF3A1;ADAR;ADARB1;PRMT5;CD2BP2;RBM14;PPIE;PPIH;SYNCRIP;ADARB2;DDX17;CHERP;LINC01715;CEBPG;SLU7;PRPF8;ERN2;PAIP1;IGF2BP1;IGF2BP3;IGF2…	-0.4609	6.8e-44	-0.4522	4.1e-42	-0.4360	5.8e-39	-0.4492	1.6e-41	-0.4520	4.3e-42	-0.4475	3.4e-41	-0.4534	2.3e-42	-0.4468	4.8e-41	-0.4388	1.7e-39	-0.4556	8.4e-43	-0.4340	1.4e-38	-0.4410	6.4e-40	-0.4334	1.8e-38	-0.4200	5.3e-36	-0.4283	1.6e-37	-0.4138	6.8e-35	-0.4161	2.6e-35	-0.4077	8.0e-34	-0.4295	1.0e-37	-0.4241	9.9e-37	-0.4449	1.1e-40	-0.4264	3.7e-37	-0.4196
176	AMIDE_BIOSYNTHETIC_PROCESS	BP	743	MIR298;MIR877;MIR939;MIR365A;C8orf88;LINC01783;DPH3P1;HYDIN2;FARSB;TSFM;LRPPRC;TRAP1;TOB1;SLC25A15;CDK4;EIF1;HNRNPR;MRPS31;MIR6086;RIDA;EIF1B;LINC01145;TNIP1;ABCA8;WARS2;PRG3;RACK1;PEMT;EIF3M;SYNCRIP;CEBPA;SPTLC1;MRPL28;USP16;PAIP1;IGF2BP1;IGF2BP3;IGF2BP2;KHDRBS1;CELF1;FARS2;CERS1;HBS1L;MRPS30;TMED2;HTD2;GCN1;COPS5;MRPL3;RPL35;BX284668.2;RNF139;MT-TS1;LARP4;CIRBP;MALSU1;NIBAN1;MRPL53;MRPL54;RPL39…	-0.3543	2.2e-23	-0.3519	4.4e-23	-0.3330	1.1e-20	-0.3613	2.5e-24	-0.3605	3.2e-24	-0.3602	3.5e-24	-0.3548	1.8e-23	-0.3598	4.0e-24	-0.3499	7.9e-23	-0.3914	1.3e-28	-0.3758	2.5e-26	-0.3389	2.0e-21	-0.3586	5.8e-24	-0.3758	2.5e-26	-0.3979	1.3e-29	-0.3741	4.3e-26	-0.3766	1.9e-26	-0.3559	1.3e-23	-0.3334	9.7e-21	-0.3332	1.0e-20	-0.3733	5.6e-26	-0.3873	5.4e-28	-0.3824
177	RESPONSE_TO_HORMONE	BP	850	NR2E3;SRA1;HDAC6;CD24;HDAC5;BCL2L11;NR1H3;PTPRU;PDCD7;ARPC1B;EBI3;CDK4;CDKN1A;RAMP2;RAMP1;RAMP3;AKAP8;TCIRG1;CDO1;CITED2;PIAS3;YAP1;PGRMC2;RBM14;BAIAP2;TADA3;CARM1;NCOA2;DDX17;SLC34A2;SORBS1;SH2B2;TRIM16;TXNIP;GAS2L1;ADCY1;AHCYL1;ADCY2;CGB3;ARID5A;GPR83;RAB10;PPARGC1A;ADCY3;BRD8;SLC27A4;RAB31;ABHD2;SOX30;AKR1C4;ADCY5;CAPN10;FAM107A;ADCY6;EGLN2;PADI2;ADCY7;PARK7;PHB2;CBX3;ADCY8;UCN3;CGB1;CGB2;CHUK…	-0.4988	1.1e-54	-0.4856	1.7e-51	-0.4826	8.6e-51	-0.4733	1.2e-48	-0.4862	1.2e-51	-0.4710	3.7e-48	-0.4536	2.3e-44	-0.4742	7.3e-49	-0.4655	6.1e-47	-0.4452	1.3e-42	-0.4354	1.2e-40	-0.4379	3.8e-41	-0.4293	1.9e-39	-0.3826	5.2e-31	-0.3921	1.3e-32	-0.3912	1.8e-32	-0.3864	1.2e-31	-0.3694	7.0e-29	-0.3883	5.7e-32	-0.3687	9.3e-29	-0.3506	5.6e-26	-0.3702	5.2e-29	-0.3684
178	ORGANELLE_ASSEMBLY	BP	828	HDAC6;PDCD6IP;CEP295NL;ACTR3;ACTR2;ACTR1A;AKAP9;G3BP1;CDK2;STAM2;ABCC4;FP565260.1;STAG1;CCNO;TCIRG1;KLHL41;TUBB4A;TUBB4B;CDS1;YAP1;TUBGCP3;RBM14;PIBF1;NEBL;ATG7;DCTN2;CENPA;CENPC;SPAG5;CENPE;CENPF;NPRL2;AVIL;CETN1;CETN2;CFL2;PLK4;STAG2;PLK2;NEK6;SEPTIN9;SDCCAG8;ENTR1;TUBGCP2;EHD1;RAB32;MAPRE2;IFT27;RCC1;ZPBP;SOX30;CNTRL;CEP43;KIF3A;CORO1A;WDR45;LDB3;RABL2B;CEP250;CHEK2;AKAP13;DCTN3;SNF8;ATXN2L;IF…	-0.5262	3.8e-60	-0.5233	2.1e-59	-0.5085	1.2e-55	-0.5220	4.7e-59	-0.4955	1.7e-52	-0.5166	1.1e-57	-0.5082	1.4e-55	-0.4973	6.2e-53	-0.4980	4.1e-53	-0.4763	4.1e-48	-0.4686	2.0e-46	-0.5134	7.4e-57	-0.5053	7.4e-55	-0.4551	1.4e-43	-0.4779	1.8e-48	-0.4571	5.6e-44	-0.4579	3.8e-44	-0.4036	8.6e-34	-0.4646	1.4e-45	-0.4856	3.2e-50	-0.4531	3.7e-43	-0.4480	4.1e-42	-0.4393
179	REGULATION_OF_PROTEIN_LOCALIZATION	BP	841	CDH2;HDAC6;ZBED6;DNAJB6;SAE1;DNM1L;NR1H3;HUWE1;GPC6;ADAM8;BCAP31;TRIM28;TENM1;ADAM10;CDK5;NUTF2;STX6;RAMP3;APBB3;TCIRG1;TRIM22;ABCA7;CACNG2;CORO2B;RACK1;NDC80;RAPGEF3;YAP1;ARIH2;LYPLA1;MCRS1;HAX1;TRIM38;VTI1B;UNC13B;CIB1;ANP32B;LAMTOR5;AGR2;CCT7;CCT4;CCT2;SORBS1;CCT8;CFTR;ENTR1;NMU;OS9;ERP29;YWHAQ;TMED10;FERMT2;LILRB4;WWP2;RAPGEF4;RER1;ADCY5;CRYZL2P-SEC16B;CHGA;CAPN10;PKIG;KAT7;PTP4A3;CEP250;PDCD…	-0.4226	9.5e-38	-0.4151	2.3e-36	-0.4077	5.0e-35	-0.4081	4.3e-35	-0.4072	6.2e-35	-0.4169	1.1e-36	-0.3923	2.5e-32	-0.4013	6.9e-34	-0.4010	7.7e-34	-0.4098	2.1e-35	-0.4024	4.5e-34	-0.3857	3.2e-31	-0.3627	1.5e-27	-0.3056	1.2e-19	-0.3058	1.1e-19	-0.3130	1.4e-20	-0.3114	2.3e-20	-0.3090	4.6e-20	-0.3143	9.6e-21	-0.3067	9.0e-20	-0.2907	7.7e-18	-0.3115	2.2e-20	-0.3031
180	TRANSFERASE_ACTIVITY_TRANSFERRING_PHOSPHORUS_CONTAINING_GROUPS	MF	833	AKT3;SBK3;GNE;TGFBR3L;C8orf44-SGK3;CERT1;SGK2;HIPK3;TRIM28;CDK2;CDK3;TNK2;CDK4;CDK5;NME6;CDK6;AK6;CDK7;CDK8;GPHN;CDK9;CDKN1A;SIK1B;SPEG;BCKDK;PAK4;CEPT1;CDS1;TESK2;CDIPT;MERTK;STK25;HTATIP2;ERN2;POLR3F;POLR3G;POLR3C;NPRL2;CAMKK2;PMVK;POLD3;PMS2P11;POLQ;PTGES3;PLK4;MAP3K2;PLK2;NEK6;POLR1G;PAPOLA;FASTK;CLP1;TLK2;RIPK3;PIM2;TENT4A;CHEK1;CIT;POLR3A;FICD;NUDT5;MAP4K5;MAP4K1;CHKA;CHKB;CHEK2;POLI;IRAK3;…	-0.4127	1.3e-35	-0.3984	4.6e-33	-0.3886	2.0e-31	-0.3866	4.3e-31	-0.3792	7.1e-30	-0.3885	2.1e-31	-0.3744	4.1e-29	-0.3725	8.1e-29	-0.3678	4.3e-28	-0.3811	3.4e-30	-0.3662	7.8e-28	-0.3526	8.5e-26	-0.3272	3.1e-22	-0.3044	2.6e-19	-0.3130	2.2e-20	-0.2838	6.8e-17	-0.2877	2.4e-17	-0.2771	3.8e-16	-0.2582	3.7e-14	-0.2523	1.5e-13	-0.2726	1.2e-15	-0.2761	4.9e-16	-0.2827
181	LEUKOCYTE_MEDIATED_IMMUNITY	BP	797	A1BG;SIGLEC14;C17orf99;PARP3;IGLL5;TOM1;KLRF2;MICA;KLRC4-KLRK1;HUWE1;ARPC5;ACTR2;ADAM8;ACTR1B;RASGRP1;ATP6AP2;ADAM10;PSMD14;CD96;IGHV2-70D;IGHV1-69D;IGHV3-64D;LILRB2;TCIRG1;CRISP3;SIRPB1;TUBB4B;BTN3A3;PRG3;ATP8A1;PPIE;MAD2L2;CAP1;VAT1;ATG7;BATF;CEBPG;PRDX4;AGPAT2;OLFM4;CCT2;NPC2;CD226;CCT8;MASP2;CTSC;IQGAP2;CPLX2;CEACAM3;HPSE;PGRMC1;LILRB1;FGL2;CEACAM8;RAB10;MALT1;CKAP4;SLC27A2;LILRB4;GLIPR1;LILR…	-0.6475	6.8e-96	-0.6406	2.7e-93	-0.6400	4.5e-93	-0.6276	1.7e-88	-0.6430	3.4e-94	-0.6274	1.9e-88	-0.6188	2.1e-85	-0.6335	1.2e-90	-0.6299	2.4e-89	-0.6501	6.7e-97	-0.6447	8.1e-95	-0.6026	5.9e-80	-0.5818	2.2e-73	-0.5715	2.8e-70	-0.5640	4.1e-68	-0.5640	4.1e-68	-0.5655	1.5e-68	-0.5746	3.2e-71	-0.5845	3.2e-74	-0.5365	1.3e-60	-0.5597	6.6e-67	-0.5249	1.2e-57	-0.5585
182	NEGATIVE_REGULATION_OF_TRANSCRIPTION_BY_RNA_POLYMERASE_II	BP	843	NR2E3;ZBTB33;ZGLP1;ZBTB42;ZNF705E;ZNF705G;ZNF705B;HDAC5;ZNF587B;ZBED6;ZNF559-ZNF177;NR1H3;ZNF891;ZNF263;TRIM28;AASS;SORBS3;OLIG2;HMG20A;KLF2;CITED2;PIAS3;YAP1;N4BP2L2;CDX2;MAD2L2;CDX4;FST;ZBTB18;HOXB13;NCOA2;CEBPA;SEMA4D;CEBPB;DEAF1;KAT5;DRAP1;MXD4;HEXIM1;TXNIP;LEFTY1;KHDRBS1;CTCF;TCFL5;ZBTB6;ZNF266;ZNF274;ZNF268;PPP1R13L;ARID5A;TCERG1;EHMT2;LILRB4;VAX1;WWP2;SOX30;CHD3;PRDM5;PKIG;STRAP;DDX20;ZHX1…	-0.3450	5.7e-25	-0.3445	6.8e-25	-0.3301	7.0e-23	-0.3343	1.8e-23	-0.3289	1.0e-22	-0.3259	2.6e-22	-0.3198	1.7e-21	-0.3362	1.0e-23	-0.3273	1.7e-22	-0.2568	3.7e-14	-0.2557	4.8e-14	-0.2956	1.8e-18	-0.2819	7.2e-17	-0.2776	2.2e-16	-0.2830	5.5e-17	-0.2838	4.4e-17	-0.2796	1.3e-16	-0.2516	1.2e-13	-0.2763	3.1e-16	-0.2683	2.3e-15	-0.2822	6.7e-17	-0.2826	6.0e-17	-0.2635
183	CELL_SURFACE	CC	806	ADA;CDH2;BTNL10;BSPH1;CD24;CDH5;IGLL5;CST8;MICA;TGFBR3L;KLRC4-KLRK1;TSPAN32;GPC6;ADAM8;CDH13;EBI3;ADGRG2;CDH17;ATP6AP2;ADAM10;FLOT1;MSLN;ABCC4;RAMP2;RAMP1;RAMP3;IGHV2-70D;IGHV1-69D;IGHV3-64D;LILRB2;SIRPB1;ABCA7;CACNG2;BTN3A3;BTN2A2;CEACAM5;ENOX2;PROCR;CEL;CXCR6;CD226;CSPG5;CORIN;IQGAP2;VAMP5;CFTR;CCR9;NEU3;LILRB1;HCST;CEACAM8;BTNL3;LMAN2;ERP29;FERMT2;LILRB4;UPK1A;RER1;ADAM30;ADAM29;ADAMTS13;BTN3A…	-0.4909	4.3e-50	-0.4764	6.8e-47	-0.4779	3.3e-47	-0.4510	1.3e-41	-0.4661	1.0e-44	-0.4453	1.7e-40	-0.4503	1.7e-41	-0.4513	1.1e-41	-0.4450	1.9e-40	-0.4460	1.2e-40	-0.4507	1.4e-41	-0.4048	4.0e-33	-0.3551	2.3e-25	-0.3198	1.3e-20	-0.3029	1.4e-18	-0.3090	2.7e-19	-0.2998	3.4e-18	-0.3179	2.2e-20	-0.2767	1.2e-15	-0.2853	1.5e-16	-0.3211	8.8e-21	-0.2719	4.0e-15	-0.2627
184	CELLULAR_RESPONSE_TO_DNA_DAMAGE_STIMULUS	BP	818	TANK;AP002495.1;BCL2L10;BCL2L11;CHAF1A;PARP2;PARP3;MICA;HUWE1;ACTR2;RAD50;FEM1B;TRIM28;CDK2;CDK3;TOPORS;PSMD14;CDK7;CDK9;CDKN1A;ZMPSTE24;CDKN1B;STUB1;TRAIP;CDKN2D;NDRG1;YAP1;MCRS1;PPIE;VAV3;MAD2L2;SLC30A9;CARM1;CIB1;KAT5;RNASEH2A;BATF;CEBPG;USP16;RAD51AP1;CETN1;CETN2;POLD3;PMS2P11;POLQ;PLK2;WDR4;RUVBL2;COPS8;MORF4L1;CBX1;ASCC3;COPS6;COPS5;TLK2;TENT4A;TOPBP1;HSF2BP;CHEK1;FOXN3;KAT7;DMC1;WDHD1;SUPT…	-0.4540	7.9e-43	-0.4408	3.4e-40	-0.4305	3.1e-38	-0.4299	4.0e-38	-0.4397	5.3e-40	-0.4343	5.9e-39	-0.4180	6.3e-36	-0.4382	1.0e-39	-0.4302	3.6e-38	-0.4232	7.2e-37	-0.4075	4.6e-34	-0.4081	3.6e-34	-0.4094	2.2e-34	-0.3846	3.1e-30	-0.4179	6.6e-36	-0.3954	5.4e-32	-0.4017	4.6e-33	-0.3532	1.9e-25	-0.4587	8.5e-44	-0.4141	3.1e-35	-0.3991	1.3e-32	-0.3865	1.5e-30	-0.3793
185	G_PROTEIN_COUPLED_RECEPTOR_ACTIVITY	MF	752	NPY4R2;OPN1MW3;ADGRG2;LPAR6;CALCRL;RAMP2;RAMP1;RAMP3;SIGMAR1;LANCL1;NMUR1;CXCR6;RRH;OR5I1;CYSLTR1;CCR9;NPFFR2;PROKR1;GPR83;GPR75;OGFR;FZD10;GPR176;GPR45;PTGDR2;HRH3;CHRM1;CHRM2;CHRM3;GPR182;CHRM4;CHRM5;GNRHR2;SORCS1;GPR146;MAS1L;MRGPRD;MRGPRE;MRGPRF;ADCYAP1R1;MRGPRX2;MRGPRX3;MRGPRX4;GPR62;OR4M2B;OR52E2;OR52J3;OR51L1;OR51A7;OR51S1;OR51F2;OR52R1;OR4C46;OR4X2;OR4B1;OR52M1;OR52K2;OR5P2;OR5P3;OR8I2;OR…	-0.5185	5.5e-53	-0.5168	1.4e-52	-0.5142	5.5e-52	-0.5150	3.7e-52	-0.5085	1.1e-50	-0.4968	4.1e-48	-0.5193	3.7e-53	-0.5058	4.3e-50	-0.5026	2.2e-49	-0.4261	1.6e-34	-0.4258	1.8e-34	-0.4761	8.2e-44	-0.4263	1.4e-34	-0.4221	7.7e-34	-0.4136	1.9e-32	-0.4186	2.9e-33	-0.4147	1.3e-32	-0.4409	4.0e-37	-0.3847	6.3e-28	-0.4252	2.3e-34	-0.3547	1.0e-23	-0.3894	1.2e-28	-0.4085
186	RESPONSE_TO_LIPID	BP	832	NR2E3;HDAC6;HDAC5;BCL2L11;DNM1L;NR1H3;PTPRU;PDCD7;ARPC1B;CDK4;TRIB1;CD96;MIR6869;CDKN1A;RAMP2;RAMP3;AKAP8;LILRB2;CDKN2D;CDO1;YAP1;PGRMC2;TADA3;HOXB13;CARM1;NCOA2;CEBPB;DDX17;KAT5;CEBPE;CXCL13;PRPF8;TRIM16;TXNIP;POSTN;PMVK;CES1;ADCY1;ADCY2;CFTR;GJB6;RUVBL2;LILRB1;GPR83;PPARGC1A;MALT1;ADCY3;PRDX3;HNRNPA0;IL24;LIAS;LILRA2;ABHD2;SOX30;AKR1C4;ADAMTS13;ADCY5;FAM107A;MAP4K1;ADCY6;FZD10;IRAK3;DUSP10;EGLN…	-0.4786	7.6e-49	-0.4689	1.0e-46	-0.4704	4.9e-47	-0.4545	1.2e-43	-0.4690	1.0e-46	-0.4505	7.9e-43	-0.4284	1.9e-38	-0.4556	6.9e-44	-0.4479	2.8e-42	-0.4570	3.6e-44	-0.4601	8.0e-45	-0.4099	4.8e-35	-0.3797	6.4e-30	-0.3892	1.7e-31	-0.3729	7.7e-29	-0.3834	1.6e-30	-0.3828	2.0e-30	-0.3922	5.5e-32	-0.3958	1.3e-32	-0.3452	1.1e-24	-0.3361	2.1e-23	-0.3872	3.8e-31	-0.3930
187	INORGANIC_ION_TRANSMEMBRANE_TRANSPORT	BP	804	KCNE3;SLC9B1P1;KCNJ18;HCN4;SLC17A4;MRLN;STRIT1;ABCB6;ABCC9;COX17;KCNK7;PPIF;AKAP9;CDK5;KCNMB2;SLC17A2;RAMP3;KCNE1B;TCIRG1;PKDREJ;TRDN;MICU1;CACNG3;CACNG2;ATP5PD;SLC9A6;CHERP;SLC34A2;ATP5MG;GNB5;CLDN16;MTCO2P12;SLC12A7;YME1L1;SLC17A3;CFTR;SLC26A1;AFG3L2;WWP2;ADAMTS8;CORO1A;ABCB8;SLC6A14;CHP1;SCN11A;PARK7;SLC46A1;PHB2;MFSD3;CHRNA7;PKD1L2;SLC25A25;SLC26A9;SLC26A7;SLC26A8;GRIN3A;GRIN3B;CATSPER1;CATSP…	-0.4304	1.4e-37	-0.4079	1.4e-33	-0.4058	3.1e-33	-0.3757	2.3e-28	-0.3860	5.7e-30	-0.3669	5.0e-27	-0.3520	7.3e-25	-0.3667	5.5e-27	-0.3530	5.3e-25	-0.3559	2.1e-25	-0.3525	6.1e-25	-0.3079	4.1e-19	-0.2416	3.8e-12	-0.1510	1.7e-05	-0.1548	1.0e-05	-0.1507	1.8e-05	-0.1501	1.9e-05	-0.2066	3.4e-09	-0.1120	1.5e-03	-0.1323	1.7e-04	-0.1398	6.9e-05	-0.1183	7.8e-04	-0.1347
188	SEXUAL_REPRODUCTION	BP	784	ADA;GNPDA1;ZGLP1;BSPH1;BCL2L10;BCL2L11;TSPY10;TCP11X1;ACTR1A;BCAP31;ADGRG2;LHFPL2;MEI4;ADAM10;FSTL3;PKDREJ;NPM2;SYCP2;WFDC2;SPAG11B;TESK2;TUBGCP3;MERTK;FST;CLGN;CRTAP;UNC13B;CIB1;DEAF1;PRDX4;AKAP3;CCT7;CCT4;CCT2;KHDRBS1;CELF1;CETN2;CCT8;TCFL5;KDM5B;TOB2;CFTR;CGB3;ADAM28;EDDM3A;ADCY3;SPIN1;PRSS21;CCNI;IFT27;TDRKH;ZPBP;ABHD2;SOX30;HSF2BP;ADAM30;ADAM29;DMC1;PTGDR2;PARK7;AZIN2;ODF3;TXNRD3;SLC26A8;RPL…	-0.6150	9.4e-83	-0.6146	1.3e-82	-0.6025	1.2e-78	-0.6133	3.5e-82	-0.6063	7.2e-80	-0.6063	7.0e-80	-0.6139	2.3e-82	-0.6076	2.7e-80	-0.6031	7.8e-79	-0.5822	2.4e-72	-0.5783	3.7e-71	-0.6126	6.0e-82	-0.6038	4.7e-79	-0.6186	5.9e-84	-0.6072	3.6e-80	-0.6114	1.5e-81	-0.6125	6.3e-82	-0.5699	1.0e-68	-0.6191	3.9e-84	-0.5949	3.3e-76	-0.5848	4.2e-73	-0.6050	1.9e-79	-0.6027
189	REGULATION_OF_ANION_TRANSPORT	BP	809	ADA;MIR301B;ZBED6;OCLN;SAE1;DNM1L;NR1H3;HUWE1;ADAM8;BCAP31;TRIM28;LPCAT3;TENM1;CDK5;NUTF2;APBB3;TCIRG1;ABCA7;ABCA8;ATP8A1;RACK1;RAPGEF3;ARIH2;LYPLA1;HAX1;UNC13B;CEBPB;CIB1;ANP32B;ARL6IP5;SORBS1;KHDRBS1;CES1;CETP;KDM5B;AHCYL1;ARPP19;CFTR;LILRB1;NMU;OS9;ERP29;YWHAQ;TMED10;SLC38A3;CPSF6;WWP2;RAPGEF4;ADCY5;CRYZL2P-SEC16B;CHGA;CAPN10;PKIG;PDCD10;HRH3;CHP1;CHRM1;PARK7;AZIN2;CHRNA3;CHRNA4;ADCY8;CHRNB2;U…	-0.4726	3.0e-46	-0.4604	1.1e-43	-0.4545	1.7e-42	-0.4423	4.5e-40	-0.4574	4.5e-43	-0.4447	1.6e-40	-0.4218	3.1e-36	-0.4437	2.4e-40	-0.4372	4.2e-39	-0.4660	7.5e-45	-0.4571	5.2e-43	-0.4093	5.1e-34	-0.3839	8.2e-30	-0.3496	1.1e-24	-0.3327	2.3e-22	-0.3477	2.1e-24	-0.3428	1.0e-23	-0.3496	1.1e-24	-0.3242	3.0e-21	-0.3096	2.0e-19	-0.3213	7.0e-21	-0.3478	2.0e-24	-0.3442
190	REGULATION_OF_CELLULAR_CATABOLIC_PROCESS	BP	811	HDAC6;BCL2L11;WASHC1;DNM1L;ADAM8;LRPPRC;OPTN;BCAP31;TOB1;AP006621.6;RNF41;PSME3;CDK5;TRIM13;PSMD14;TRIB1;HNRNPR;CALCOCO2;RIDA;ZMPSTE24;STUB1;RRAGB;TRIM22;NOD1;RACK1;ARIH2;ZER1;HAX1;TRIM38;SYNCRIP;CEBPA;KAT5;ATG7;LAMTOR5;SPTLC1;PAIP1;NPRL2;IGF2BP1;IGF2BP3;IGF2BP2;CAMKK2;CELF1;RRAGA;CTSC;GIPC1;PLK2;USP19;FASTK;HNRNPA0;TLK2;PIM2;MID2;TENT4A;DEPP1;FAF1;GLMN;LZTS1;WDR6;PKP3;RNF139;VPS26B;PARK7;PHB2;EX…	-0.4475	3.4e-41	-0.4249	6.9e-37	-0.4213	3.1e-36	-0.4044	3.0e-33	-0.4161	2.7e-35	-0.4100	3.1e-34	-0.4028	5.4e-33	-0.4082	6.4e-34	-0.4004	1.4e-32	-0.4204	4.6e-36	-0.4034	4.3e-33	-0.3773	7.7e-29	-0.3554	1.5e-25	-0.3538	2.5e-25	-0.3752	1.7e-28	-0.3529	3.4e-25	-0.3563	1.1e-25	-0.3547	1.9e-25	-0.3783	5.5e-29	-0.3387	3.2e-23	-0.3520	4.6e-25	-0.3476	1.9e-24	-0.3513
191	SECRETORY_GRANULE	CC	830	A1BG;SIGLEC14;MOXD2P;TOM1;HUWE1;ARPC5;ACTR2;TCP11X1;ADAM8;ACTR1B;ATP6AP2;LHFPL2;ADAM10;PSMD14;ABCC4;FSTL3;LILRB2;TCIRG1;CRISP3;SIRPB1;TUBB4B;PRG3;ATP8A1;FAM3C;PPIE;CAP1;VTI1B;VAT1;ATG7;PRDX4;AGPAT2;OLFM4;AKAP3;CCT2;NPC2;POMT1;CCT8;CTSC;IQGAP2;CEACAM3;HPSE;PGRMC1;FGL2;CEACAM8;RAB10;MAGED2;TMED2;CKAP4;TMED10;SLC27A2;SPINK5;GLIPR1;KLK11;RCBTB2;LILRB3;LILRA3;RAB31;ZPBP;ABHD2;SPACA9;CHGA;CAPN11;CHGB;C…	-0.6180	1.4e-88	-0.6076	6.8e-85	-0.6083	3.7e-85	-0.5856	1.5e-77	-0.6059	2.6e-84	-0.5806	5.6e-76	-0.5700	1.1e-72	-0.5870	5.3e-78	-0.5839	5.0e-77	-0.6033	2.0e-83	-0.5986	7.7e-82	-0.5549	3.4e-68	-0.5246	7.2e-60	-0.5300	2.6e-61	-0.5027	2.4e-54	-0.5170	6.6e-58	-0.5177	4.3e-58	-0.5239	1.1e-59	-0.5098	4.1e-56	-0.4787	9.5e-49	-0.5055	4.9e-55	-0.4982	2.8e-53	-0.5145
192	MICROTUBULE_BASED_PROCESS	BP	809	HDAC6;KIF28P;PDCD6IP;CDH5;PARP3;RANBP9;OCLN;CEP295NL;ACTR3;ACTR2;KIF20A;DNAL4;LRPPRC;AKAP9;CDK2;CDK5;AP3S2;SPRY1;SPRY2;CDK2AP2;STAG1;APC2;KATNB1;TRDN;TUBA1B;TUBB3;TUBB4A;TUBB4B;NDC80;TUBGCP3;RBM14;TACC3;PIBF1;CIB1;DCTN2;TACC2;CENPA;SPAG5;CENPE;GAS2L1;RGS14;DCTN6;CETN1;CETN2;CETN3;CFL1;NUDC;PLK4;STAG2;KIF1C;PLK2;NEK6;SDCCAG8;TUBGCP2;ADCY3;AP3M2;MAPRE2;KIF2C;IFT27;RCC1;CHD3;STMN2;TPPP;KATNA1;CHEK1;…	-0.5757	1.4e-72	-0.5733	7.4e-72	-0.5589	1.2e-67	-0.5691	1.3e-70	-0.5575	3.0e-67	-0.5643	3.2e-69	-0.5626	1.0e-68	-0.5518	1.2e-65	-0.5519	1.1e-65	-0.5098	9.9e-55	-0.4993	3.1e-52	-0.5630	8.1e-69	-0.5522	9.3e-66	-0.5060	8.0e-54	-0.4981	6.1e-52	-0.5010	1.3e-52	-0.5017	8.8e-53	-0.4784	1.7e-47	-0.4656	9.2e-45	-0.4961	1.8e-51	-0.4897	5.2e-50	-0.4930	9.0e-51	-0.4773
193	POSITIVE_REGULATION_OF_CELL_DIFFERENTIATION	BP	786	ADA;CDH2;CD24;CDH4;CDH5;PARP2;ARMCX5-GPRASP2;DNM1L;ACTR2;ADAM8;ARPC2;CDH15;PLXNC1;OLIG2;TRIB1;RAMP2;LILRB2;HMG20B;CDS1;YAP1;PRMT5;OLFM1;CDX2;HAX1;STK25;CARM1;CEBPA;SEMA4D;CEBPB;CIB1;OLFM4;TRIM16;PDPN;RGS14;CSPG5;ZNF268;FAXDC2;PPP1R13L;MALT1;ADIRF;FERMT2;LILRB4;NUDT21;TRIOBP;PWP1;IL1RAPL1;KAT7;WIF1;DUSP10;TWF2;NLRP3;SLITRK1;WDFY2;CTHRC1;FAM210B;ADD1;ZFYVE27;CLIC1;SP7;CCR1;CMKLR1;CYB5D2;KDF1;DNAI3;…	-0.3232	1.5e-20	-0.3159	1.1e-19	-0.3051	2.1e-18	-0.2964	2.1e-17	-0.2970	1.8e-17	-0.2967	1.9e-17	-0.2873	2.1e-16	-0.2867	2.4e-16	-0.2805	1.1e-15	-0.3030	3.8e-18	-0.2953	2.8e-17	-0.2448	3.4e-12	-0.2219	3.2e-10	-0.1929	5.0e-08	-0.1925	5.4e-08	-0.1934	4.6e-08	-0.1909	7.0e-08	-0.2319	4.6e-11	-0.2117	2.1e-09	-0.1633	4.2e-06	-0.2222	3.0e-10	-0.2120	1.9e-09	-0.1967
194	MULTICELLULAR_ORGANISM_REPRODUCTION	BP	777	ADA;ZGLP1;BSPH1;BCL2L10;BCL2L11;TSPY10;TCP11X1;ACTR1A;BCAP31;ADGRG2;MEI4;ADAM10;FSTL3;NPM2;SYCP2;WFDC2;SPAG11B;TESK2;MERTK;FST;CRTAP;CIB1;DEAF1;PRDX4;KHDRBS1;CELF1;KLF1;CETN2;TCFL5;TOB2;CFTR;CGB3;ADAM28;EDDM3A;SPIN1;PRDX3;PRSS21;TMED2;CCNI;IFT27;TDRKH;ZPBP;ABHD2;SOX30;HSF2BP;ADAM29;DMC1;PTGDR2;ADCY7;AZIN2;ODF3;TXNRD3;SLC26A8;RPL39L;ADCYAP1R1;CATSPER1;CATSPER2;DEFB118;IFTAP;LRRK2;GTSF1;RXFP2;TDRD9…	-0.5870	3.8e-73	-0.5859	8.3e-73	-0.5727	6.4e-69	-0.5840	3.0e-72	-0.5792	8.5e-71	-0.5764	5.5e-70	-0.5788	1.1e-70	-0.5773	3.0e-70	-0.5714	1.6e-68	-0.5566	2.1e-64	-0.5532	1.7e-63	-0.5773	3.0e-70	-0.5687	8.8e-68	-0.5848	1.8e-72	-0.5834	4.6e-72	-0.5816	1.7e-71	-0.5817	1.5e-71	-0.5379	1.8e-59	-0.5998	4.2e-77	-0.5698	4.4e-68	-0.5564	2.3e-64	-0.5814	1.8e-71	-0.5732
195	GENE_SILENCING	BP	193	MIR675;CDKN2B-AS1;POM121C;HOTAIR;MIR298;MIR300;MIR450B;MIR891B;MIR892B;MIR541;MIR875;MIR876;MIR147B;MIR744;MIR877;MIR665;MIR873;MIR374B;MIR301B;MIR216B;MIR920;MIR922;MIR924;MIR934;MIR935;MIR936;MIR938;MIR940;MIR942;MIR708;MIR885;MIR543;MIR208B;MIR937;MIR944;MIR891A;MIR874;MIR889;MIR190B;MIR887;MIR760;MIR939;MIR365A;MIR365B;MIR29B2CHG;MAPT-AS1;HDAC5;MIR1224;MIR1225;AL022069.3;MIR1265;MIR320B1;MIR1…	-0.4708	4.8e-12	-0.4598	1.7e-11	-0.4413	1.3e-10	-0.4659	8.6e-12	-0.4717	4.4e-12	-0.4638	1.1e-11	-0.4463	7.8e-11	-0.4713	4.6e-12	-0.4639	1.1e-11	-0.4549	3.0e-11	-0.4269	6.0e-10	-0.4441	9.8e-11	-0.4434	1.1e-10	-0.4009	7.6e-09	-0.3912	1.9e-08	-0.3967	1.1e-08	-0.3986	9.4e-09	-0.4008	7.6e-09	-0.4356	2.4e-10	-0.4154	1.9e-09	-0.4346	2.7e-10	-0.4182	1.4e-09	-0.4017
196	NUCLEAR_BODY	CC	774	SNORA38B;HDAC5;PARP3;MAMLD1;RANBP9;SMC4;PQBP1;HIPK3;NAMPT;SUGP2;CDK2;TENM1;ALYREF;USPL1;TOPORS;DDX39A;AK6;DCAF7;CALCOCO2;CDK9;SRRM1;CDKN1A;U2AF1L5;STAG1;SAP18;SMNDC1;BCAS2;SF3A1;SNAPC5;TRIM22;HMG20B;PIAS3;BASP1;TESK2;CD2BP2;RBM14;PPIE;TAB1;PPIH;ZBTB18;NXF1;NCOA2;DDX17;SLU7;CENPB;PRPF8;CENPC;SPAG5;POLR3G;TRIM16;RGS14;CORIN;YME1L1;SCARNA21B;SRSF10;NEK6;SRCAP;PPARGC1A;TCERG1;EHMT2;RNPS1;DBF4;SRSF8;M…	-0.3809	4.0e-28	-0.3713	1.0e-26	-0.3593	5.4e-25	-0.3689	2.3e-26	-0.3630	1.6e-25	-0.3753	2.7e-27	-0.3660	6.1e-26	-0.3638	1.3e-25	-0.3581	7.8e-25	-0.3858	7.1e-29	-0.3706	1.3e-26	-0.3616	2.5e-25	-0.3627	1.8e-25	-0.3524	4.8e-24	-0.3674	3.8e-26	-0.3514	6.5e-24	-0.3501	9.8e-24	-0.3387	3.2e-22	-0.3393	2.6e-22	-0.3343	1.2e-21	-0.3365	6.1e-22	-0.3561	1.5e-24	-0.3544
197	SOMATODENDRITIC_COMPARTMENT	CC	812	ADA;KCNE3;HDAC6;G3BP1;ABI2;ATP6AP2;FARP1;ADAM10;CDK5;HNRNPR;GPHN;KATNB1;CACNG3;CACNG2;SEMA3A;TUBB3;TUBB4A;RACK1;PIAS3;OLFM1;MCRS1;VTI1B;SEMA4F;CIB1;GLRX3;ARFGEF2;SCGN;TRIM3;RGS14;IGF2BP1;YKT6;KIF1C;GIPC1;PLK2;ADCY2;CPLX2;CPLX1;PGRMC1;CYP46A1;PPARGC1A;STMN2;ZWINT;IL1RAPL1;LZTS1;PRRT2;HRH3;CHRM1;CHRM2;CHRM3;CHRM4;CHRM5;AZIN2;SYNPO;CHRNA3;CHRNA4;ADCY8;TRIM9;EFHC1;LMTK3;ADCY9;CKB;ARHGAP33;ADCYAP1;ERC…	-0.2939	1.2e-17	-0.2798	4.6e-16	-0.2712	3.7e-15	-0.2621	3.2e-14	-0.2678	8.3e-15	-0.2652	1.5e-14	-0.2450	1.5e-12	-0.2618	3.4e-14	-0.2500	4.9e-13	-0.2877	6.1e-17	-0.2783	6.6e-16	-0.2364	8.9e-12	-0.2051	3.6e-09	-0.1055	2.6e-03	-0.0973	5.5e-03	-0.0931	7.9e-03	-0.0892	1.1e-02	-0.1342	1.2e-04	-0.1010	4.0e-03	-0.0927	8.2e-03	-0.1033	3.2e-03	-0.0777	2.7e-02	-0.0739
198	POSITIVE_REGULATION_OF_PROTEIN_PHOSPHORYLATION	BP	794	ABI1;HDAC6;CD24;TOM1L1;SH2D3C;SH2D3A;ADAM8;RAD50;RASGRP1;AKAP9;TENM1;TNK2;CDK5;FLOT1;GDF11;CDK9;SPRY2;CDKN1A;RAMP3;CCNYL3;PAK4;TLR6;NOD1;RACK1;RAPGEF3;TAB1;HAX1;GPNMB;MAD2L2;PIBF1;SEMA4D;CIB1;ERN2;CENPE;LEFTY1;CAMKK2;ADCY1;NRG3;MAP3K2;ADCY2;FRS2;FAXDC2;MALT1;JTB;ADCY3;GADD45G;COPS8;DBF4;ERP29;FERMT2;IL24;RBPMS;RIPK3;ADCY5;CHI3L1;MAP4K5;MAP4K1;ADCY6;CHEK2;FZD10;AKAP13;PDCD10;ADCY7;CD300A;PARK7;PHB…	-0.5249	2.0e-57	-0.5159	3.3e-55	-0.5077	3.0e-53	-0.4989	3.4e-51	-0.5146	6.8e-55	-0.5003	1.6e-51	-0.4931	7.2e-50	-0.5046	1.6e-52	-0.4978	6.0e-51	-0.5128	1.8e-54	-0.5061	7.1e-53	-0.4626	2.3e-43	-0.4401	6.1e-39	-0.4093	2.0e-33	-0.3951	4.6e-31	-0.4042	1.4e-32	-0.4018	3.7e-32	-0.4130	4.8e-34	-0.4044	1.3e-32	-0.3888	4.7e-30	-0.3786	1.8e-28	-0.3925	1.2e-30	-0.3815
199	ANCHORING_JUNCTION	CC	810	CDH2;CDH3;GJE1;CLDN24;PDCD6IP;CLDN34;CDH5;CDH6;CDH7;OCLN;GJC1;CDH8;CDH9;PTPRU;CDH10;CDH11;ARPC5;ARPC3;ARPC1B;ACTR3;ACTR2;CDH12;ARPC2;CDH13;G3BP1;ABI2;CDH18;WASF2;SORBS3;TNK2;CDK4;ADAM10;PATJ;FLOT1;CNKSR1;EFS;PAK4;CORO2B;DLC1;NDRG1;CDSN;BAIAP2;CAP1;HYOU1;PROCR;SORBS1;PDLIM5;GNA13;TNFSF13B;AVIL;CLDN16;CFL1;NCKAP1;VAMP5;GJB6;SDCCAG8;STARD10;FRS2;TSPAN9;RAB10;YWHAQ;FERMT2;MAPRE2;CCDC85B;TRIOBP;CDC42E…	-0.5059	7.4e-54	-0.4968	1.0e-51	-0.4775	2.3e-47	-0.4859	3.2e-49	-0.4849	5.5e-49	-0.4838	9.4e-49	-0.4850	5.2e-49	-0.4747	9.5e-47	-0.4701	9.2e-46	-0.4611	7.0e-44	-0.4439	2.0e-40	-0.4543	1.7e-42	-0.4408	8.0e-40	-0.3630	1.2e-26	-0.3570	9.4e-26	-0.3593	4.4e-26	-0.3589	5.0e-26	-0.3649	6.4e-27	-0.3468	2.6e-24	-0.3299	5.1e-22	-0.3732	3.6e-28	-0.3595	4.0e-26	-0.3418
200	CYTOKINE_PRODUCTION	BP	704	MIR675;CDH3;MIR877;MIR920;MIR935;MIR708;MIR365A;BTNL10;CD24;KLRF2;PQBP1;ADAM8;RASGRP1;G3BP1;EBI3;ATP6AP2;NUTF2;FLOT1;CD96;MIR6869;AKAP8;LILRB2;TRAIP;TLR6;KLF2;BTN3A3;BTN2A2;NOD1;PRG3;GPNMB;MERTK;PIBF1;CEBPB;KAT5;BATF;CEBPG;LAMTOR5;AGPAT1;AGPAT2;ARFGEF2;POLR3F;POLR3G;POLR3C;TRIM16;POSTN;IGF2BP1;IGF2BP3;IGF2BP2;CD226;NFAT5;HPSE;LILRB1;MALT1;BTNL3;TMED10;LILRB4;LILRA2;RIPK3;BTN3A2;BTN3A1;BTN2A1;CD16…	-0.4586	6.7e-38	-0.4450	1.5e-35	-0.4458	1.1e-35	-0.4208	1.4e-31	-0.4470	6.9e-36	-0.4223	8.0e-32	-0.4187	3.0e-31	-0.4383	2.1e-34	-0.4327	1.7e-33	-0.4703	5.0e-40	-0.4670	2.0e-39	-0.3893	6.8e-27	-0.3620	3.2e-23	-0.4003	1.8e-28	-0.3935	1.7e-27	-0.3932	1.9e-27	-0.3938	1.6e-27	-0.4072	1.7e-29	-0.4314	2.9e-33	-0.3676	6.0e-24	-0.4185	3.2e-31	-0.3886	8.5e-27	-0.3897
201	NEGATIVE_REGULATION_OF_CATALYTIC_ACTIVITY	BP	755	MIR675;MIR892B;HDAC6;TEN1;SH2B3;WASHC1;TMEM225B;MIR711;PARP3;CST8;DNAJB6;MRLN;PPP1R2P1;KLRC4-KLRK1;PPIF;HIPK3;RASA4;FARP1;TNK2;MPHOSPH10;TRIB1;HNRNPR;SPRY3;SPRY1;SPRY2;CDKN1A;CDKN1B;CDKN1C;CDKN2A;ADAR;CDKN2B;CDKN2C;CDKN2D;RACK1;ADARB1;WFDC2;MYCNOS;CD2BP2;MAD2L2;CEBPA;SEMA4D;CIB1;IPO7;LAMTOR5;ARFGEF1;HEXIM1;TXNIP;RGS14;NPRL2;SPINT2;CERS1;NES;ARPP19;IQGAP2;SPINT3;PPP1R17;SMR3B;PRDX3;TMED2;TMED10;SL…	-0.5162	1.2e-52	-0.5076	1.1e-50	-0.5044	5.6e-50	-0.4920	2.8e-47	-0.4978	1.6e-48	-0.4951	6.1e-48	-0.4803	7.9e-45	-0.4879	2.1e-46	-0.4840	1.4e-45	-0.5125	8.6e-52	-0.5040	7.1e-50	-0.4649	9.5e-42	-0.4497	7.4e-39	-0.4364	1.9e-36	-0.4226	4.6e-34	-0.4307	1.9e-35	-0.4332	7.0e-36	-0.4121	2.6e-32	-0.4358	2.5e-36	-0.4047	4.1e-31	-0.4299	2.6e-35	-0.4136	1.5e-32	-0.4312
202	REGULATION_OF_CELLULAR_LOCALIZATION	BP	784	CDH2;CDH3;ZBED6;MRLN;STRIT1;SAE1;HUWE1;GPC6;PREB;BCAP31;TRIM28;TENM1;ADAM10;CDK5;NUTF2;STX6;RAMP3;TRDN;ABCA7;CACNG2;RACK1;NDC80;RAPGEF3;YAP1;ARIH2;SEC24B;LYPLA1;MCRS1;HAX1;VTI1B;CIB1;ANP32B;LAMTOR5;AGR2;CCT7;CCT4;CCT2;SORBS1;SPAG5;KHDRBS1;CCT8;CFTR;ENTR1;EHD1;OS9;YWHAQ;FERMT2;LILRB4;CPSF6;RER1;ADCY5;CRYZL2P-SEC16B;CAPN10;PKIG;KAT7;BVES;CORO1A;CEP250;PDCD10;RNF139;MRAP2;CHP1;CHRM1;CDCA5;CD300A;PAR…	-0.4051	2.5e-32	-0.3972	5.0e-31	-0.3855	3.5e-29	-0.3929	2.4e-30	-0.3899	7.2e-30	-0.3973	4.8e-31	-0.3766	8.1e-28	-0.3850	4.2e-29	-0.3835	7.1e-29	-0.4057	2.0e-32	-0.3910	4.8e-30	-0.3732	2.6e-27	-0.3562	7.2e-25	-0.3213	2.7e-20	-0.3184	6.2e-20	-0.3238	1.4e-20	-0.3227	1.8e-20	-0.3010	7.0e-18	-0.2947	3.5e-17	-0.3272	5.2e-21	-0.3132	2.6e-19	-0.3249	9.9e-21	-0.3251
203	ZINC_ION_BINDING	MF	773	ADA;NR2E3;NAALADL1;ZGLP1;HDAC6;NR1H3;DPP3;ADAM8;TRIM10;RASGRP1;TRIM28;RNF41;TRIM13;AKAP8;MARCHF6;LANCL1;TRIM22;PIAS3;ARIH2;SEC24B;TRIM38;SEC23B;SEC23A;VAT1;PITRM1;SLU7;USP16;TRIM3;TRIM16;CTCF;USP39;KDM5B;ZMYND11;SEC24A;CLPX;USP20;MMP24;CPSF4;EHMT2;SMPDL3A;DBF4;AFG3L2;SF3A3;MID2;CHD3;TRIM31;CHD4;ADAM30;ADAMTS13;ADAMTS8;ADAMTS5;KAT7;RASSF1;WBP4;RNF139;RNF24;CA5B;ERI2;DUSP12;DTX2;TRIM9;PGLYRP2;PGLYR…	-0.5036	6.0e-51	-0.4866	3.3e-47	-0.4885	1.3e-47	-0.4755	7.5e-45	-0.4749	9.9e-45	-0.4725	3.1e-44	-0.4631	2.4e-42	-0.4798	9.4e-46	-0.4685	2.0e-43	-0.4830	2.0e-46	-0.4819	3.5e-46	-0.4432	1.6e-38	-0.4370	2.1e-37	-0.4291	5.6e-36	-0.4380	1.4e-37	-0.4265	1.6e-35	-0.4264	1.7e-35	-0.4199	2.2e-34	-0.4462	4.3e-39	-0.4088	1.7e-32	-0.3818	3.1e-28	-0.4067	3.8e-32	-0.4051
204	CHROMATIN_ORGANIZATION	BP	686	CDKN2B-AS1;HOTAIR;HDAC6;HDAC5;EPOP;TSPY10;CHAF1A;HUWE1;TRIM28;AASS;CDK2;CDK5;CDK9;ZMPSTE24;AKAP8;CDKN2A;IKZF1;PCGF3;NPM3;NPM2;HMG20B;HMG20A;PRMT5;RBM14;MCRS1;ZNHIT1;HMGN4;TADA3;CARM1;KAT5;ANP32B;CENPA;CENPC;USP16;TRIM16;TAF6L;CTCF;KDM5B;ZMYND11;ZNF274;SRCAP;RUVBL2;PPARGC1A;BRD8;EHMT2;SPIN1;MORF4L1;MSL3;KCNQ1OT1;TLK2;CHD1;CHD2;CHD3;CHD4;WDR5;PRDM7;PRDM5;PRDM4;CHEK1;PWP1;KAT7;NUDT5;BAZ2A;BAZ1A;SUPT…	-0.4247	2.1e-31	-0.4217	5.8e-31	-0.4000	9.6e-28	-0.4176	2.5e-30	-0.4209	7.9e-31	-0.4135	1.0e-29	-0.4126	1.4e-29	-0.4231	3.6e-31	-0.4177	2.4e-30	-0.3910	1.8e-26	-0.3729	4.7e-24	-0.4152	5.8e-30	-0.4090	4.8e-29	-0.3951	4.8e-27	-0.3927	1.0e-26	-0.3887	3.7e-26	-0.3919	1.3e-26	-0.3660	3.6e-23	-0.4053	1.6e-28	-0.4022	4.7e-28	-0.3932	8.8e-27	-0.3964	3.1e-27	-0.3823
205	MICROTUBULE_ORGANIZING_CENTER	CC	777	PDCD6IP;WASHC1;PARP3;MAMLD1;CEP295NL;NUBP2;ACTR1B;ACTR1A;FRY;AKAP9;CDK2;TXNDC9;MPHOSPH9;PATJ;CDK6;TOPORS;FLOT1;AK6;BCAS2;KATNB1;NDRG1;NDC80;TUBGCP3;TACC3;PIBF1;CIB1;DCTN2;PROCR;ARFGEF2;CCT4;TACC2;SORBS1;SPAG5;CENPF;RGS14;DCTN6;CETN1;CETN2;CCT8;CETN3;PLK4;CTSC;PLK2;NEK6;SDCCAG8;ENTR1;FTCD;TUBGCP2;RUVBL2;USP20;JTB;MLLT11;MAPRE2;KIF2C;CCDC85B;IFT27;NUDT21;CNTRL;CHD3;TOPBP1;TRIOBP;CHD4;SPACA9;KATNA1;…	-0.5381	1.6e-59	-0.5322	5.0e-58	-0.5167	3.0e-54	-0.5367	3.6e-59	-0.5167	3.0e-54	-0.5382	1.5e-59	-0.5354	7.7e-59	-0.5176	1.8e-54	-0.5210	2.7e-55	-0.4741	8.6e-45	-0.4613	3.4e-42	-0.5365	4.1e-59	-0.5261	1.6e-56	-0.4806	3.8e-46	-0.4908	2.4e-48	-0.4839	7.4e-47	-0.4898	4.0e-48	-0.4492	7.6e-40	-0.4619	2.5e-42	-0.4865	2.1e-47	-0.4912	2.0e-48	-0.4608	4.1e-42	-0.4423
206	CYTOKINE_MEDIATED_SIGNALING_PATHWAY	BP	742	CD24;SH2B3;NR1H3;IL18BP;EBI3;PSME3;PSMD14;CDKN1A;LILRB2;TRAIP;ADAR;CCL26;TRIM22;IRF9;NOD1;RACK1;PIAS3;IFITM3;YAP1;IFI30;TAB1;TRIM38;CEBPA;CIB1;CEBPD;BATF;AGPAT1;AGPAT2;CXCL13;IFITM2;RBCK1;CXCR6;TNFSF13B;CFL1;TRAF3IP2;CCR9;EDAR;GPR75;LILRB4;IL24;TRIM31;CDC37;IRAK3;PADI2;USP18;IL17F;TREX1;CHUK;CARD16;C1QTNF4;CISH;TNFRSF13C;IL22RA2;RFFL;TRIM6;PSMB11;CCR1;CCR3;CCR4;CCR5;CCR6;CCR7;CCR8;ACKR2;CMKLR1;CN…	-0.5830	9.3e-69	-0.5717	1.3e-65	-0.5674	1.9e-64	-0.5497	8.2e-60	-0.5632	2.5e-63	-0.5542	5.9e-61	-0.5510	3.9e-60	-0.5561	1.9e-61	-0.5475	3.0e-59	-0.5979	4.1e-73	-0.5912	4.0e-71	-0.5239	1.5e-53	-0.5014	1.8e-48	-0.5035	6.1e-49	-0.5130	4.8e-51	-0.4971	1.5e-47	-0.5016	1.5e-48	-0.5094	3.0e-50	-0.5478	2.4e-59	-0.4925	1.4e-46	-0.4968	1.7e-47	-0.4885	9.3e-46	-0.4956
207	VESICLE_MEMBRANE	CC	771	SIGLEC14;PDCD6;MOXD2P;TOM1;AP1M2;DNM1L;ADAM8;ATP6AP2;CNIH1;LHFPL2;TNK2;ADAM10;MFSD10;STX6;AP3S2;ABCC4;LILRB2;TCIRG1;SIRPB1;TLR6;CACNG3;CACNG2;ATP8A1;SEC24B;GPNMB;SEC23B;SEC23A;VTI1B;UNC13B;APPBP2;AGPAT2;SCGN;TGOLN2;YKT6;GIPC1;IQGAP2;VAMP5;CFTR;SEC24A;CEACAM3;PGRMC1;CEACAM8;RAB10;KDELR1;AP3M2;TMED2;CKAP4;TMED10;RAB32;SLC27A2;GLIPR1;KDELR2;KDELR3;RAB35;LILRB3;LILRA3;RAB31;ZPBP;EEF1AKMT4-ECE2;CYB561…	-0.5144	2.6e-53	-0.4969	2.5e-49	-0.4874	3.0e-47	-0.4681	3.0e-43	-0.4835	2.1e-46	-0.4520	4.3e-40	-0.4461	5.6e-39	-0.4596	1.5e-41	-0.4512	6.3e-40	-0.4659	8.4e-43	-0.4586	2.3e-41	-0.3953	3.1e-30	-0.3179	1.5e-19	-0.2647	8.0e-14	-0.2339	4.8e-11	-0.2582	3.3e-13	-0.2570	4.3e-13	-0.3318	2.9e-21	-0.2396	1.6e-11	-0.2262	2.1e-10	-0.2944	6.9e-17	-0.2351	3.9e-11	-0.2469
208	CELLULAR_PROTEIN_CATABOLIC_PROCESS	BP	762	HDAC6;UBE2DNL;PDCD6IP;USP17L10;USP17L11;USP17L12;USP17L13;USP17L17;USP17L18;USP17L19;USP17L20;USP17L21;USP17L22;USP17L15;TOM1L1;HUWE1;USP17L23;BCAP31;CDK2;AP006621.6;RNF41;PSME3;TRIM13;TOPORS;PSMD14;TRIB1;ZMPSTE24;STUB1;UBE4B;MAEA;MARCHF6;TCIRG1;ANAPC10;RACK1;ARIH2;ZER1;CEBPA;KAT5;UBD;USP16;TRIM3;ERLIN1;RBCK1;YME1L1;CTSC;GIPC1;PLK2;CLPX;USP20;USP19;SEC61B;OS9;TLK2;ADRM1;WWP1;WWP2;UBE2C;ATE1;FAF1;…	-0.4416	1.0e-37	-0.4297	1.4e-35	-0.4172	1.9e-33	-0.4194	8.0e-34	-0.4252	8.4e-35	-0.4223	2.6e-34	-0.4048	2.0e-31	-0.4178	1.5e-33	-0.4124	1.2e-32	-0.4279	2.8e-35	-0.4076	7.4e-32	-0.3919	2.2e-29	-0.3749	7.8e-27	-0.3725	1.7e-26	-0.3971	3.5e-30	-0.3763	4.8e-27	-0.3828	5.4e-28	-0.3423	2.3e-22	-0.4286	2.2e-35	-0.3568	2.7e-24	-0.3707	3.1e-26	-0.3596	1.1e-24	-0.3629
209	REGULATION_OF_PROTEIN_KINASE_ACTIVITY	BP	760	ABI1;CD24;SH2B3;MIR711;TOM1L1;ADAM8;HIPK3;RASGRP1;TENM1;CDK4;CDK5;CDK7;TRIB1;SPRY3;SPRY1;SPRY2;CDKN1A;CDKN1B;CCNYL3;CDKN1C;CDKN2A;PAK4;ADAR;CDKN2B;CCNO;CDKN2C;CDKN2D;CDKN3;TLR6;NOD1;RACK1;ADARB1;TAB1;PIBF1;CEBPA;CIB1;IPO7;ERN2;HEXIM1;CENPE;RGS14;CAMKK2;ADCY1;NRG3;MAP3K2;ADCY2;FRS2;NPFFR2;MALT1;JTB;ADCY3;GADD45G;COPS8;DBF4;ERP29;FERMT2;CCNI;GCN1;LILRB4;RIPK3;DUSP14;ADCY5;CIT;CEP43;PTPRT;FAF1;CDC37…	-0.4683	1.1e-42	-0.4556	3.3e-40	-0.4448	3.4e-38	-0.4410	1.7e-37	-0.4353	1.8e-36	-0.4453	2.8e-38	-0.4306	1.2e-35	-0.4332	4.1e-36	-0.4283	2.9e-35	-0.4392	3.5e-37	-0.4258	8.0e-35	-0.4106	2.8e-32	-0.3878	1.1e-28	-0.3589	1.6e-24	-0.3460	8.4e-23	-0.3488	3.6e-23	-0.3497	2.7e-23	-0.3394	6.1e-22	-0.3517	1.5e-23	-0.3415	3.3e-22	-0.3551	5.3e-24	-0.3360	1.6e-21	-0.3347
210	VACUOLE	CC	759	ADA;WASHC1;TOM1L1;TOM1;SLC17A4;OCLN;AP1M2;ABCB6;GPC6;ACTR2;ADAM8;TSPAN1;OPTN;ATP6AP2;CALCRL;FLOT1;CALCOCO2;SLC17A2;RAMP2;RAMP3;PRSS16;TCIRG1;RRAGB;TUBB4B;ATP8A1;CPQ;IFITM3;IFI30;CAP1;VTI1B;VAT1;LAMTOR5;TM9SF1;CCT2;NPC2;GNLY;NPRL2;RRAGA;CSPG5;CCT8;CTSC;SLC17A3;CFTR;NEU3;HPSE;CEACAM8;STARD3;CKAP4;GLIPR1;KERA;KPTN;CHIT1;SLC2A6;PADI2;GLMP;GLB1L3;GABARAP;RNF13;GABARAPL2;STK11IP;OSBPL7;VASN;MARCHF3;CLN…	-0.5170	4.3e-53	-0.4992	4.5e-49	-0.5034	5.1e-50	-0.4732	1.3e-43	-0.4876	1.4e-46	-0.4705	4.6e-43	-0.4630	1.3e-41	-0.4661	3.3e-42	-0.4623	1.9e-41	-0.5309	2.0e-56	-0.5242	8.4e-55	-0.4311	1.1e-35	-0.4077	9.1e-32	-0.3924	2.4e-29	-0.3662	1.7e-25	-0.3780	3.4e-27	-0.3835	5.2e-28	-0.4218	4.3e-34	-0.4098	4.2e-32	-0.3410	4.1e-22	-0.3927	2.1e-29	-0.3588	1.8e-24	-0.3673
211	ACTIN_FILAMENT_BASED_PROCESS	BP	757	ABI1;KCNE3;PDCD6IP;HCN4;WASHC1;GJC1;USH1C;ARPC5;ARPC4;ARPC3;ARPC1B;ACTR3;ACTR2;ARPC2;AKAP9;ABI2;WASF2;SORBS3;TENM1;CDK5;KCNE1B;EFS;KLHL41;CCL26;CORO2B;DLC1;RAPGEF3;TESK2;CDC42EP2;HAX1;BAIAP2;MAD2L2;CAP1;NEBL;ARPC1A;ARFGEF1;SORBS1;CDC42EP3;PDLIM5;PDPN;GAS2L1;AVIL;CFL1;CFL2;NCKAP1;IQGAP2;WASF3;CCL27;FERMT2;TMSB15A;DSTN;TRIOBP;CIT;CAPN10;KPTN;CDC42EP1;CORO1A;LDB3;FAM107A;NISCH;FZD10;AKAP13;AKAP11;PA…	-0.4007	1.5e-30	-0.3881	1.3e-28	-0.3740	1.5e-26	-0.3685	9.3e-26	-0.3628	5.8e-25	-0.3644	3.5e-25	-0.3754	9.6e-27	-0.3473	7.1e-23	-0.3398	6.6e-22	-0.3453	1.3e-22	-0.3265	2.9e-20	-0.3369	1.5e-21	-0.3073	5.2e-18	-0.2549	1.1e-12	-0.2723	2.5e-14	-0.2525	1.8e-12	-0.2509	2.5e-12	-0.2733	2.0e-14	-0.2668	8.4e-14	-0.2518	2.1e-12	-0.2923	2.2e-16	-0.2369	4.0e-11	-0.2360
212	REGULATION_OF_CELL_CYCLE_PROCESS	BP	730	MIR892B;MIR873;UBE2DNL;PDCD6IP;DUX4;PARP3;TOM1L1;CEP295NL;CTDSP2;KIF20A;ACTR1A;YAF2;AKAP9;CDK2;CDK4;PSME3;ADAM10;CDK5;NME6;CDK6;PSMD14;CTDSPL;CDK9;CDKN1A;CDK2AP2;ZMPSTE24;CDKN1B;CDKN2A;CDKN2B;CDKN2C;CDKN2D;NPM2;TUBB4A;TUBB4B;ANAPC10;NDC80;PRMT5;RBM14;GPNMB;MAD2L2;TACC3;CARM1;MYBBP1A;UBD;DCTN2;SPAG5;CENPE;CENPF;RAD51AP1;CTCF;CETN2;PLK4;PTTG2;GIPC1;PLK2;NEK6;ZNF268;SDCCAG8;ENTR1;USP19;EHMT2;DBF4;RC…	-0.5912	5.3e-70	-0.5837	7.3e-68	-0.5717	1.4e-64	-0.5772	4.6e-66	-0.5781	2.6e-66	-0.5775	3.8e-66	-0.5773	4.2e-66	-0.5742	3.0e-65	-0.5693	6.1e-64	-0.5523	1.6e-59	-0.5401	1.6e-56	-0.5606	1.2e-61	-0.5474	2.7e-58	-0.5272	1.8e-53	-0.5215	3.8e-52	-0.5229	1.8e-52	-0.5292	6.3e-54	-0.5138	2.0e-50	-0.5477	2.2e-58	-0.5381	5.0e-56	-0.5045	2.1e-48	-0.5249	6.4e-53	-0.5121
213	ION_HOMEOSTASIS	BP	760	CD24;HCN4;CDH5;ABCB6;BCAP31;ATP6AP2;LPAR6;CDK5;RAMP3;TCIRG1;TRDN;MICU1;RACK1;CD52;SLC30A9;SLC9A6;CIB2;CHERP;GLRX3;CXCL13;SLC34A2;SCGN;CXCR6;GNA13;CLDN16;CORIN;SLC12A7;CFTR;CYSLTR1;CCR9;NMU;AFG3L2;MLLT11;IMMT;ADCY5;CORO1A;CHP1;SLC46A1;CTRC;CHRNA7;ADCY8;BTBD9;C1QTNF1;CKB;ADCYAP1;CLCN3;PDZD8;CLIC2;CLN3;CLN5;LRRK2;SPPL3;CCR1;SLC24A4;CCR3;CCR4;CCR5;CCR6;CCR7;CCR8;ACKR2;CMKLR1;ABCC2;CNGB1;JSRP1;CNR1;AT…	-0.4714	2.7e-43	-0.4548	4.5e-40	-0.4603	4.0e-41	-0.4384	4.8e-37	-0.4579	1.2e-40	-0.4395	3.1e-37	-0.4211	5.0e-34	-0.4451	3.0e-38	-0.4294	1.9e-35	-0.4618	2.0e-41	-0.4659	3.3e-42	-0.3925	2.1e-29	-0.3609	8.7e-25	-0.3251	3.6e-20	-0.2864	8.1e-16	-0.3068	5.0e-18	-0.3008	2.3e-17	-0.3408	4.0e-22	-0.2800	3.7e-15	-0.2693	4.3e-14	-0.2996	3.2e-17	-0.2888	4.6e-16	-0.3209
214	VASCULATURE_DEVELOPMENT	BP	672	CDH2;AKT3;MIR939;HDAC5;PDCD6;MIR1224;CDH5;MIR1298;MIR1908;MIR2355;APELA;TGFBR3L;GJC1;ADAM8;CDH13;WASF2;ADAM10;CALCRL;ANGPTL7;SPRY2;RAMP2;RAMP1;RAMP3;PAK4;WARS2;KLF2;RAPGEF3;YAP1;SEC24B;CDX2;VAV3;TAB1;GPNMB;CDX4;HOXB13;SEMA3C;CIB1;ANP32B;HTATIP2;CXCL13;PDPN;PLK2;HPSE;TMED2;SPINK5;CNMD;CNTRL;ESM1;EMILIN1;CD160;GLMN;CHI3L1;ADAMTS6;PDCD10;IL17F;TREX1;PLCD3;CHRNA7;NUS1;LRG1;MMP21;CMA1;CCR3;TMIGD2;HSPB…	-0.2950	5.9e-15	-0.2861	4.0e-14	-0.2803	1.3e-13	-0.2727	6.4e-13	-0.2818	9.8e-14	-0.2697	1.1e-12	-0.2593	8.7e-12	-0.2699	1.1e-12	-0.2597	8.1e-12	-0.3133	9.1e-17	-0.3066	4.3e-16	-0.2159	1.6e-08	-0.2230	5.1e-09	-0.2166	1.4e-08	-0.2135	2.3e-08	-0.2114	3.1e-08	-0.2095	4.2e-08	-0.1688	1.1e-05	-0.2141	2.1e-08	-0.1632	2.1e-05	-0.2015	1.4e-07	-0.2044	9.0e-08	-0.2029
215	MITOCHONDRIAL_ENVELOPE	CC	708	UQCRFS1P1;KIF28P;PET100;PLA2G4B;BCL2L10;BCL2L11;TOMM6;CMC4;TIMM23;CEBPZOS;NDUFC2-KCTD14;ABCB6;DNM1L;COX17;TIMM23B;PPIF;TRAP1;SLC25A13;SLC25A15;PIGBOS1;COQ7;MRPS31;TIMM17B;MICU1;PEMT;TIMM17A;TOMM40;HAX1;TIMM44;ATP5PD;VAT1;MRPL28;TXNIP;ATP5MG;PRELID3A;MTX2;MTCO2P12;YME1L1;CLPX;PGRMC1;MRPS30;AFG3L2;TOMM34;UQCR11;RAB32;IMMT;SLC27A3;ABCB8;MRPL3;RDH13;PARK7;PHB2;CYP2U1;SLC25A25;CIDEA;PTPMT1;OMA1;SLC25A…	-0.1322	4.2e-04	-0.1184	1.6e-03	-0.1316	4.4e-04	-0.1139	2.4e-03	-0.1075	4.2e-03	-0.1199	1.4e-03	-0.1099	3.4e-03	-0.1163	1.9e-03	-0.1103	3.3e-03	-0.1535	4.1e-05	-0.1514	5.2e-05	-0.0942	1.2e-02	-0.1057	4.9e-03	-0.0773	4.0e-02	-0.0996	8.0e-03	-0.0753	4.5e-02	-0.0707	6.0e-02	-0.0813	3.1e-02	-0.0222	5.5e-01	-0.0127	7.4e-01	-0.0657	8.1e-02	-0.0977	9.3e-03	-0.0954
216	EPITHELIAL_CELL_DIFFERENTIATION	BP	727	CDH2;CDH3;KRTAP25-1;KRTAP4-9;CD24;KRTAP21-3;CDH5;ZBED6;KRTAP9-7;KRTAP16-1;KRTAP9-6;KRTAP29-1;USH1C;AC037482.3;FEM1B;ENAM;ABI2;DHRS9;CDK6;SPRY1;SPRY2;CDKN1A;CCNO;KLF2;BASP1;CDSN;RAPGEF3;YAP1;SEC24B;CDX2;HOXB13;CEBPB;PERCC1;DNPH1;TRIM16;TXNIP;PDPN;SPINT2;CES1;PLK4;SIX2;KDM5B;FRS2;RAB10;SPINK5;UPK1A;CNMD;TRIOBP;FSTL1;PKP3;KRT71;TMC1;ADD1;TPP1;KRT74;CCDC78;TMEM132E;KRT40;ACER1;CNN3;RPTN;KDF1;COL4A1;R…	-0.4983	6.9e-47	-0.5009	2.0e-47	-0.4918	1.6e-45	-0.5008	2.1e-47	-0.4936	6.5e-46	-0.4971	1.2e-46	-0.4946	4.0e-46	-0.4921	1.4e-45	-0.4882	8.3e-45	-0.4622	9.2e-40	-0.4584	4.7e-39	-0.4834	7.7e-44	-0.4835	7.3e-44	-0.4744	4.5e-42	-0.4722	1.2e-41	-0.4650	2.9e-40	-0.4650	2.8e-40	-0.4693	4.2e-41	-0.4740	5.4e-42	-0.4466	6.3e-37	-0.4416	4.7e-36	-0.4515	8.4e-38	-0.4537
217	POSITIVE_REGULATION_OF_HYDROLASE_ACTIVITY	BP	722	TANK;KHDC1L;PDCD6;BCL2L10;BCL2L11;RASA4B;DNAJB6;DNM1L;NR1H3;TBC1D3G;TBC1D3K;TBC1D3L;TBC1D3D;PREB;RASGRP1;DNAL4;BCAP31;FAM13A;RASA4;PSME3;PSMD14;RASGRP2;TBC1D3E;TBC1D3I;NET1;DNAJA2;APC2;NMUR1;CCL26;NOD1;DLC1;RACK1;RAPGEF3;CDC42EP2;VAV3;SEC23B;SEC23A;SEMA4D;ANP32B;ARL6IP5;CXCL13;ARFGEF1;AHSA1;RGS14;NPRL2;GNA13;GNB5;IQGAP2;CLPX;MALT1;RALBP1;FERMT2;MAPRE2;SLC27A4;ADAP1;RIPK3;ADRM1;DNAJB4;TBC1D8;CHM;F…	-0.5071	2.0e-48	-0.4890	1.1e-44	-0.4887	1.3e-44	-0.4683	1.2e-40	-0.4882	1.7e-44	-0.4768	3.0e-42	-0.4665	2.7e-40	-0.4771	2.5e-42	-0.4677	1.6e-40	-0.4884	1.5e-44	-0.4848	7.9e-44	-0.4342	1.5e-34	-0.3988	6.1e-29	-0.3596	1.8e-23	-0.3926	5.0e-28	-0.3582	2.8e-23	-0.3566	4.5e-23	-0.3595	1.9e-23	-0.3701	7.3e-25	-0.3534	1.2e-22	-0.3456	1.1e-21	-0.3516	1.9e-22	-0.3597
218	INFLAMMATORY_RESPONSE	BP	689	ADA;MIR675;MIR920;PLA2G4B;HDAC5;CDH5;MIR3909;CASP12;NR1H3;ADAM8;TSPAN2;LPCAT3;CHST4;CALCRL;KLRG1;CD96;MIR6869;TCIRG1;TNIP1;TLR6;CCL26;CDO1;NOD1;CEBPA;CEBPB;CXCL13;CELF1;CXCR6;ADCY1;CTSC;TRAF3IP2;CYSLTR1;HNRNPA0;LILRB4;LIAS;CHI3L1;DUSP10;USP18;IL17F;TREX1;ADCY7;PARK7;TUSC2;MGLL;ADCY8;NLRP3;TIRAP;CHUK;PGLYRP2;C1QTNF3;GBP5;ADCYAP1;IL22RA2;PIK3AP1;SERPINA3;LRRK2;CMA1;PLD4;CCR1;CCR3;CCR4;CCR5;CCR6;CCR…	-0.5039	1.2e-45	-0.4969	3.0e-44	-0.4955	5.7e-44	-0.4777	1.4e-40	-0.4930	1.8e-43	-0.4763	2.6e-40	-0.4688	6.3e-39	-0.4834	1.2e-41	-0.4801	5.1e-41	-0.4942	1.0e-43	-0.4948	7.7e-44	-0.4379	1.2e-33	-0.4043	1.8e-28	-0.4246	1.6e-31	-0.4146	5.2e-30	-0.4308	1.6e-32	-0.4283	4.1e-32	-0.4142	6.2e-30	-0.4395	6.5e-34	-0.3887	2.9e-26	-0.3756	1.6e-24	-0.4270	6.5e-32	-0.4367
219	LIPID_BINDING	MF	751	PLA2G4B;PIGK;RASA4B;C8orf44-SGK3;DNM1L;NR1H3;CERT1;RASGRP1;RASA4;RASGRP2;IRX5;TLR6;DLC1;PEMT;PGRMC2;CEACAM5;UNC13B;NPC2;ERLIN1;AVIL;CETP;IQGAP2;STARD10;PGRMC1;STARD3;FERMT2;RAB35;ADAP1;WDR45;ERLIN2;NISCH;ANXA10;PACSIN2;SNX18;CD300A;PHB2;TWF2;TIRAP;OSBPL1A;OSBPL5;OSBPL6;OSBPL7;OSBPL8;OSBPL9;OSBPL10;OSBPL11;CGAS;OMA1;FCHO2;ARHGAP33;RASGRP4;RBP7;APOA5;ARAP2;ARAP1;AGAP1;AP2M1;PARD3B;PDZD8;TPP1;CLN3;C…	-0.4994	1.3e-48	-0.4808	1.1e-44	-0.4777	4.5e-44	-0.4633	3.1e-41	-0.4778	4.2e-44	-0.4610	8.7e-41	-0.4628	3.9e-41	-0.4738	2.8e-43	-0.4660	9.3e-42	-0.4749	1.6e-43	-0.4661	9.1e-42	-0.4425	2.3e-37	-0.4133	2.4e-32	-0.4002	3.0e-30	-0.4005	2.6e-30	-0.4047	5.9e-31	-0.4073	2.2e-31	-0.4137	2.1e-32	-0.3807	2.6e-27	-0.3742	2.3e-26	-0.3841	8.2e-28	-0.3606	1.8e-24	-0.3883
220	TRANSFERASE_COMPLEX	CC	734	OST4;SUPT20HL1;PDCD6;EPOP;RANBP9;PYURF;CDK2;CDK4;CDK5;CDK6;TOPORS;CDK7;DCAF7;CDK9;CDKN1A;CDKN1B;STUB1;UBE4B;MAEA;MARCHF6;CCNO;CDKN2D;KLHL41;PCGF3;ANAPC10;PRMT5;ARIH2;ZER1;MCRS1;MAD2L2;TADA3;KAT5;SPTLC1;RBCK1;POLR3F;POLR3G;POLR3C;TAF6L;POLD3;WDR4;POLR1G;RUVBL2;BRD8;SUGT1;MORF4L1;MSL3;OS9;CCNI;ILVBL;P3R3URF;GTF2A1L;WWP1;WWP2;UBE2C;WDR5;PRDM4;POLR3A;KAT7;GLMN;CHM;CHML;POLG2;KLHL2;TREX1;SGF29;CHUK;FB…	-0.3859	1.8e-27	-0.3794	1.5e-26	-0.3594	8.5e-24	-0.3782	2.3e-26	-0.3709	2.3e-25	-0.3808	9.8e-27	-0.3761	4.4e-26	-0.3760	4.6e-26	-0.3678	6.3e-25	-0.3542	4.0e-23	-0.3294	4.9e-20	-0.3675	6.9e-25	-0.3591	9.2e-24	-0.3309	3.3e-20	-0.3411	1.9e-21	-0.3334	1.6e-20	-0.3353	9.6e-21	-0.3382	4.2e-21	-0.3045	3.2e-17	-0.3477	2.8e-22	-0.3563	2.2e-23	-0.3296	4.7e-20	-0.3217
221	CELLULAR_COMPONENT_MORPHOGENESIS	BP	754	CDH2;HDAC6;CDH4;RANBP9;ARMCX5-GPRASP2;DNM1L;PQBP1;CERT1;CDH11;UST;ACTR2;ABI2;PLXNC1;FARP1;WASF2;ADAM10;CDK5;FLOT1;SPRY3;KLHL41;SEMA3A;TUBB3;ADARB1;OLFM1;BAIAP2;SLC9A6;STK25;SEMA6C;SEMA6B;SEMA4F;SEMA4D;SEMA4B;SEMA3C;NEBL;DPYSL4;PDLIM5;PDPN;POSTN;CSPG5;B3GNT2;ADCY1;TBR1;CFL1;CFL2;CHL1;NES;NCKAP1;FRS2;RAB10;AFG3L2;VAX1;ZPBP;SOX30;TPPP;IL1RAPL1;LDB3;LZTS1;KLK8;AKAP13;CHN1;POLG2;PACSIN2;LYPLA2;C12orf5…	-0.2778	7.9e-15	-0.2656	1.2e-13	-0.2488	4.2e-12	-0.2453	8.6e-12	-0.2579	6.4e-13	-0.2499	3.3e-12	-0.2459	7.6e-12	-0.2469	6.2e-12	-0.2327	1.0e-10	-0.2316	1.2e-10	-0.2105	5.3e-09	-0.2073	9.2e-09	-0.1877	2.1e-07	-0.1017	5.2e-03	-0.1241	6.4e-04	-0.1027	4.8e-03	-0.0927	1.1e-02	-0.1364	1.7e-04	-0.0635	8.2e-02	-0.0557	1.3e-01	-0.1123	2.0e-03	-0.0963	8.1e-03	-0.0904
222	NEGATIVE_REGULATION_OF_CELL_POPULATION_PROLIFERATION	BP	639	NR2E3;MIR675;ABI1;MIR892B;MIR665;MIR873;SH2B3;DUX4;CDH5;MIR1298;MIR711;MIR2355;MIR4632;PTPRU;TSPAN32;CDH13;TOB1;TENM1;RBM5;RNF41;DHRS2;CDK6;GDF11;TRIB1;SPRY1;SPRY2;CDKN1A;CDKN1B;CDKN1C;LILRB2;CDKN2A;SPEG;CDKN2B;CDKN2C;CDKN2D;CDKN3;BTN2A2;DLC1;NDRG1;ADARB1;PEMT;IFI30;GPNMB;CEBPA;CEBPB;CIB1;CHERP;P3H3;PRDX4;PDPN;SPINT2;CELF1;LBX1;CTCF;CGRRF1;CGREF1;TOB2;ZNF268;GJB6;LILRB1;PPARGC1A;COPS8;BTG3;LILRB4…	-0.3691	4.6e-22	-0.3588	7.5e-21	-0.3591	7.0e-21	-0.3406	8.1e-19	-0.3537	2.9e-20	-0.3387	1.3e-18	-0.3159	2.9e-16	-0.3444	3.1e-19	-0.3377	1.6e-18	-0.3607	4.6e-21	-0.3635	2.2e-21	-0.2885	1.0e-13	-0.2575	3.9e-11	-0.2718	2.8e-12	-0.2728	2.3e-12	-0.2805	5.1e-13	-0.2806	5.1e-13	-0.2562	4.9e-11	-0.3239	4.5e-17	-0.2750	1.5e-12	-0.2642	1.1e-11	-0.2882	1.1e-13	-0.2706
223	POSITIVE_REGULATION_OF_IMMUNE_RESPONSE	BP	655	ADA;ABI1;BTNL10;KIR2DS2;C17orf99;IGLL5;KLRC4-KLRK1;MUC12;PQBP1;ARPC5;ARPC4;ARPC3;ARPC1B;ACTR3;ACTR2;ADAM8;ARPC2;IFNL4;RASGRP1;WASF2;PSME3;PSMD14;IGHV2-70D;IGHV1-69D;IGHV3-64D;BTN3A3;BTN2A2;RBM14;VAV3;TAB1;BAIAP2;MAD2L2;CLEC10A;ARPC1A;COLEC10;SH2B2;HEXIM1;RBCK1;POLR3F;POLR3G;POLR3C;KHDRBS1;CD226;TNFSF13B;MASP2;NCKAP1;LILRB1;CFHR4;MALT1;BTNL3;LILRB4;LILRA2;BTN3A2;BTN3A1;BTN2A1;CD160;HHLA2;SHLD3;IL1…	-0.6474	4.4e-79	-0.6398	1.1e-76	-0.6374	5.7e-76	-0.6198	9.5e-71	-0.6405	6.5e-77	-0.6151	1.9e-69	-0.6169	6.2e-70	-0.6246	3.8e-72	-0.6190	1.5e-70	-0.6366	9.8e-76	-0.6278	4.4e-73	-0.5879	3.9e-62	-0.5614	1.2e-55	-0.5600	2.5e-55	-0.5681	3.1e-57	-0.5543	5.0e-54	-0.5537	6.8e-54	-0.5562	1.9e-54	-0.5963	2.6e-64	-0.5394	1.0e-50	-0.5838	4.2e-61	-0.5241	1.8e-47	-0.5453
224	HEAD_DEVELOPMENT	BP	724	CDH2;AKT3;BCL2L11;ABCB6;ARPC5;NOTCH2NLC;NOTCH2NLB;TSPAN2;ATP6AP2;CDK5;CDK6;OLIG2;SEMA3A;DLC1;BASP1;SEC24B;TACC3;ANP32B;TACC2;CENPF;IGF2BP1;ADCY1;TBR1;NRG3;NES;FRS2;TUBGCP2;PPARGC1A;YWHAQ;CLP1;SLC38A3;VAX1;EEF1AKMT4-ECE2;PADI2;C12orf57;CHRNB2;EFHC1;CKB;ADCYAP1;OSR2;CLN5;LRRK2;CMA1;SEZ6;CNP;CNTN1;DMBX1;COL1A1;COL2A1;COL3A1;COL4A1;TRABD2A;COX6B1;MTPN;NKX2-6;CREB1;CRH;PTCHD1;CRK;CRKL;SLC32A1;CSF1R;CS…	-0.2538	4.2e-12	-0.2474	1.5e-11	-0.2352	1.5e-10	-0.2308	3.3e-10	-0.2269	6.6e-10	-0.2209	1.9e-09	-0.2047	2.7e-08	-0.2200	2.2e-09	-0.2179	3.1e-09	-0.2106	1.1e-08	-0.2016	4.5e-08	-0.1784	1.4e-06	-0.1337	3.1e-04	-0.1124	2.4e-03	-0.1040	5.1e-03	-0.1045	4.9e-03	-0.1013	6.4e-03	-0.0696	6.1e-02	-0.0861	2.1e-02	-0.0761	4.1e-02	-0.0768	3.9e-02	-0.0926	1.3e-02	-0.0763
225	OXIDOREDUCTASE_ACTIVITY	MF	710	UQCRFS1P1;JMJD7;SDR42E2;MOXD2P;NDUFC2-KCTD14;PDIA6;AASS;DHRS9;DHRS2;COQ7;GPHN;ABCC4;CBSL;AKR1A1;CDO1;IFI30;VAT1;ENOX2;P3H3;GLRX3;PRDX4;HTATIP2;TXNRD2;MTCO2P12;KDM5B;MTHFD2;FAXDC2;ALDH1L1;CYP46A1;ME3;DHRS4;PRDX3;PDIA5;UQCR11;SLC27A5;DUS4L;CYB561D2;AKR1C4;HIBADH;EGLN2;EGLN3;RDH13;FDX2;CYP4F8;PARK7;CYP2U1;TXNRD3;CYGB;DHRS1;CLIC2;GSTO2;CYP2R1;SDR9C7;TPH2;ALKBH2;NOXRED1;DEGS2;ADH1A;ADH1B;LOXHD1;ADH1C;…	-0.2480	2.1e-11	-0.2422	6.2e-11	-0.2438	4.6e-11	-0.2355	2.1e-10	-0.2413	7.3e-11	-0.2379	1.4e-10	-0.2354	2.1e-10	-0.2383	1.3e-10	-0.2322	3.8e-10	-0.2598	2.0e-12	-0.2574	3.3e-12	-0.2229	1.9e-09	-0.2249	1.4e-09	-0.2109	1.4e-08	-0.2182	4.2e-09	-0.2084	2.1e-08	-0.2105	1.5e-08	-0.2254	1.3e-09	-0.1905	3.1e-07	-0.1824	9.9e-07	-0.2233	1.8e-09	-0.2179	4.5e-09	-0.2251
226	POLYMERIC_CYTOSKELETAL_FIBER	CC	699	HDAC6;KIF28P;KRTAP25-1;KRTAP4-9;KRTAP20-4;KRTAP22-2;KRTAP21-3;KRTAP9-7;KRTAP16-1;KRTAP9-6;KRTAP29-1;DNM1L;ARPC3;AC037482.3;KIF20A;DNAL4;LRPPRC;CDK5;SPRY2;CDK2AP2;APC2;KATNB1;TUBA1B;TUBB3;TUBB4A;TUBB4B;NDRG1;TUBGCP3;APPBP2;DCTN2;ARFGEF2;CCT7;CCT4;CCT2;PDLIM5;SPAG5;CENPE;GAS2L1;RGS14;AVIL;CCT8;NUDC;KIF1C;NES;NEK6;NCKAP1;SEPTIN9;GJB6;HSPH1;TUBGCP2;MAPRE2;KIF2C;TLK2;MID2;TPPP;SPACA9;KATNA1;KIF3A;KPTN…	-0.5960	1.9e-68	-0.5935	9.6e-68	-0.5858	1.3e-65	-0.5899	9.7e-67	-0.5789	8.9e-64	-0.5873	5.0e-66	-0.5915	3.4e-67	-0.5769	2.9e-63	-0.5737	2.1e-62	-0.5561	5.4e-58	-0.5533	2.6e-57	-0.5793	7.0e-64	-0.5617	2.3e-59	-0.5570	3.2e-58	-0.5416	1.6e-54	-0.5470	8.6e-56	-0.5489	3.1e-56	-0.5389	6.8e-54	-0.5068	6.9e-47	-0.5512	8.4e-57	-0.5262	4.8e-51	-0.5406	2.7e-54	-0.5357
227	LYMPHOCYTE_ACTIVATION	BP	688	ADA;CD24;HDAC5;C17orf99;PARP3;IGLL5;KLRF2;MICA;KLRC4-KLRK1;ADAM8;RASGRP1;EBI3;CDH17;RNF41;CDKN1A;IGHV2-70D;IGHV1-69D;IGHV3-64D;LILRB2;TCIRG1;IKZF1;SIRPB1;BTN2A2;VAV3;GPNMB;MAD2L2;MERTK;PIBF1;CEBPB;BATF;CEBPG;TNFSF13B;CCR9;HSPH1;LILRB1;FGL2;MALT1;SPINK5;LILRB4;RIPK3;BTN3A1;CD160;KAT7;GLMN;HHLA2;CORO1A;DUSP10;SHLD3;CMTM7;TREX1;CD300A;VSIG4;PHB2;TUSC2;CHRNA4;CHRNB2;NLRP3;TIRAP;PGLYRP2;PGLYRP3;SLAMF6…	-0.5282	1.1e-50	-0.5272	1.8e-50	-0.5218	2.7e-49	-0.5169	2.9e-48	-0.5307	3.0e-51	-0.5113	4.3e-47	-0.5049	8.6e-46	-0.5243	7.6e-50	-0.5160	4.4e-48	-0.4942	1.2e-43	-0.4943	1.2e-43	-0.4805	5.1e-41	-0.4491	1.9e-35	-0.4614	1.4e-37	-0.4683	8.5e-39	-0.4615	1.4e-37	-0.4593	3.3e-37	-0.4585	4.5e-37	-0.4920	3.3e-43	-0.4361	2.6e-33	-0.4583	4.9e-37	-0.4307	1.9e-32	-0.4508
228	HYDROLASE_ACTIVITY_ACTING_ON_ESTER_BONDS	MF	711	ACOT8;PLA2G4B;PTPRU;CTDSP2;RAD50;G3BP1;RCL1;CTDSPL;RIDA;POP7;CDKN3;BPNT1;LYPLA1;ACAA2;RNASEH2A;RPP30;RPP38;CEL;ERN2;CES1;POLQ;POP4;RPP40;PDE10A;MTMR11;PNPLA6;SMPDL3A;POP1;ACOT2;ABHD2;DUSP14;PTPN21;RPP14;PTPRT;PLAAT3;FICD;PTP4A3;CHKA;SEC23IP;TREX2;DUSP10;ERI2;DTD2;DUSP12;TREX1;CHRM1;PNKP;PLCD3;CHRM3;LYPLA2;CHRM5;ACOT7;MGLL;TOE1;PTPMT1;NT5C3B;DIS3L;ABHD15;TSEN15;THEM4;PLAAT5;CLC;FRA10AC1;PNLIPRP3;L…	-0.4610	1.1e-38	-0.4346	4.0e-34	-0.4332	7.0e-34	-0.4272	6.6e-33	-0.4287	3.8e-33	-0.4256	1.2e-32	-0.4187	1.5e-31	-0.4259	1.1e-32	-0.4195	1.1e-31	-0.4012	7.1e-29	-0.3939	8.2e-28	-0.3880	5.8e-27	-0.3644	9.5e-24	-0.3463	1.9e-21	-0.3891	4.1e-27	-0.3531	2.6e-22	-0.3505	5.5e-22	-0.3354	3.8e-20	-0.3834	2.6e-26	-0.3450	2.7e-21	-0.3271	3.4e-19	-0.3522	3.4e-22	-0.3449
229	PEPTIDE_BIOSYNTHETIC_PROCESS	BP	611	MIR298;MIR877;MIR939;MIR365A;C8orf88;LINC01783;DPH3P1;HYDIN2;FARSB;TSFM;LRPPRC;TRAP1;TOB1;CDK4;EIF1;HNRNPR;MRPS31;MIR6086;RIDA;EIF1B;LINC01145;TNIP1;WARS2;PRG3;RACK1;EIF3M;SYNCRIP;MRPL28;USP16;PAIP1;IGF2BP1;IGF2BP3;IGF2BP2;KHDRBS1;CELF1;FARS2;HBS1L;MRPS30;TMED2;GCN1;COPS5;MRPL3;RPL35;BX284668.2;RNF139;MT-TS1;LARP4;CIRBP;MALSU1;NIBAN1;MRPL53;MRPL54;RPL39L;CHCHD1;PSTK;DNAJC24;MRPL52;MTFMT;TARS3;EAR…	-0.3735	1.2e-21	-0.3779	3.5e-22	-0.3592	4.8e-20	-0.3934	4.8e-24	-0.3876	2.4e-23	-0.3929	5.4e-24	-0.3829	9.2e-23	-0.3879	2.3e-23	-0.3805	1.7e-22	-0.4208	1.3e-27	-0.4083	5.9e-26	-0.3744	9.1e-22	-0.4003	6.4e-25	-0.4045	1.9e-25	-0.4298	7.3e-29	-0.4061	1.2e-25	-0.4061	1.2e-25	-0.3928	5.6e-24	-0.3621	2.3e-20	-0.3653	1.0e-20	-0.4011	5.0e-25	-0.4228	6.8e-28	-0.4173
230	KINASE_BINDING	MF	718	CDH2;CD24;HDAC5;BCL2L11;SH2B3;CDH5;SPDYE2B;TOM1L1;KIF20A;TRAP1;TOB1;ABI2;RNF41;ADAM10;CDK5;TRIB1;CDK9;SPRY2;CDKN1A;CDKN1B;SPDYE16;STUB1;CDKN2A;CDKN2B;CDKN2C;TNIP1;CDKN2D;TRIM22;RACK1;TAB1;MAD2L2;TRIM38;CEBPA;CEBPB;CIB1;GLRX3;DCTN2;SH2B2;PDLIM5;RGS14;KHDRBS1;CD226;TBR1;NRG3;SLC12A7;MAP3K2;NEK6;FRS2;JTB;PRDX3;HNRNPA0;FERMT2;MAPRE2;GCN1;ATF7;CIT;CEP43;FAF1;CD160;CDC37;WDR45;LDB3;NISCH;CEP250;ADCY6;C…	-0.5126	2.3e-49	-0.5013	6.1e-47	-0.4954	9.8e-46	-0.4831	3.0e-43	-0.4757	8.0e-42	-0.4784	2.4e-42	-0.4665	4.4e-40	-0.4699	1.0e-40	-0.4621	2.9e-39	-0.4882	2.8e-44	-0.4789	1.9e-42	-0.4329	3.7e-34	-0.4038	1.6e-29	-0.3330	4.7e-20	-0.3089	2.4e-17	-0.3285	1.6e-19	-0.3304	9.6e-20	-0.3858	6.7e-27	-0.3171	3.1e-18	-0.3330	4.8e-20	-0.3117	1.2e-17	-0.3177	2.6e-18	-0.3103
231	TRANSMEMBRANE_RECEPTOR_PROTEIN_TYROSINE_KINASE_SIGNALING_PATHWAY	BP	706	ABI1;CDH3;PDCD6;MIR1224;SH2B3;ARPC5;ARPC4;ARPC3;ARPC1B;ACTR3;ACTR2;ARPC2;CDH13;WASF2;TNK2;CDK4;SPRY3;SPRY1;SPRY2;STAM2;CNKSR1;STUB1;EFS;TCIRG1;VAV3;BAIAP2;MERTK;AGR2;ARPC1A;SORBS1;SH2B2;TXNIP;RGS14;NRG3;NCKAP1;FRS3;FRS2;NEU3;POLR1G;SLC27A4;CNMD;ESM1;EMILIN1;PTPRT;CDC37;CHN1;CHRNA3;OSBPL8;RASGRP4;NUS1;CLNK;ARAP1;AP2M1;AP2S1;AP3S1;ZFYVE27;SOCS4;ATP6V1G3;COL1A1;COL4A1;COL4A2;COL4A3;COL4A5;COL4A6;ZFA…	-0.4710	2.9e-40	-0.4548	2.4e-37	-0.4436	2.2e-35	-0.4376	2.2e-34	-0.4381	1.8e-34	-0.4417	4.4e-35	-0.4364	3.5e-34	-0.4308	2.9e-33	-0.4203	1.4e-31	-0.4492	2.3e-36	-0.4303	3.5e-33	-0.4083	9.6e-30	-0.3865	1.4e-26	-0.3091	4.3e-17	-0.2933	1.8e-15	-0.2912	2.9e-15	-0.2905	3.4e-15	-0.3012	2.8e-16	-0.3040	1.5e-16	-0.2861	9.2e-15	-0.3094	4.0e-17	-0.2891	4.7e-15	-0.2834
232	INTRACELLULAR_PROTEIN_CONTAINING_COMPLEX	CC	705	TRAPPC3L;SUPT20HL1;PDCD6;RANBP9;TOB1;PSME3;TOPORS;PSMD14;CDK7;DCAF7;CDKN1B;STUB1;UBE4B;MAEA;MARCHF6;KLHL41;PCGF3;ANAPC10;ARIH2;ZER1;MCRS1;MAD2L2;TADA3;KAT5;RNASEH2A;TRAPPC2B;RBCK1;POLR3F;POLR3G;POLR3C;TAF6L;POLD3;POLR1G;RUVBL2;BRD8;SUGT1;DBF4;MORF4L1;MSL3;OS9;GTF2A1L;ADRM1;WWP1;WWP2;UBE2C;WDR5;POLR3A;KAT7;GLMN;POLG2;KLHL2;SGF29;KTI12;FBXO32;FBXO17;ERCC8;CKS1B;CKS2;TADA1;UBE2J2;ANAPC16;TRAPPC6B;PS…	-0.3713	1.8e-24	-0.3555	2.0e-22	-0.3379	2.7e-20	-0.3490	1.3e-21	-0.3518	5.7e-22	-0.3476	1.9e-21	-0.3423	8.3e-21	-0.3507	7.8e-22	-0.3390	2.0e-20	-0.3370	3.5e-20	-0.3102	3.5e-17	-0.3275	4.3e-19	-0.3151	1.0e-17	-0.2846	1.3e-14	-0.3157	8.9e-18	-0.2946	1.4e-15	-0.2976	6.9e-16	-0.2761	8.5e-14	-0.3021	2.4e-16	-0.2875	6.9e-15	-0.2862	9.3e-15	-0.2680	4.6e-13	-0.2614
233	REGULATION_OF_CELL_ADHESION	BP	693	ADA;MIR675;MIR939;CD24;SH2B3;KLRC4-KLRK1;PTPRU;EDIL3;ADAM8;ARPC2;CDH13;EBI3;PLXNC1;ADAM10;CDK6;FLOT1;FSTL3;LILRB2;CDKN2A;SIRPB1;CITED2;BTN2A2;CORO2B;DLC1;CDSN;VAV3;GPNMB;MAD2L2;SEMA4D;CEBPB;CIB1;AGR2;OLFM4;CXCL13;PDPN;POSTN;SPINT2;TNFSF13B;CSPG5;FUT9;NFAT5;HSPH1;LILRB1;FGL2;MALT1;FERMT2;SPINK5;LILRB4;TRIOBP;EMILIN1;FAF1;CD160;GLMN;HHLA2;CORO1A;FAM107A;DUSP10;CD300A;VSIG4;NLRP3;C1QTNF1;TNFRSF13C;C…	-0.4985	8.3e-45	-0.4940	6.4e-44	-0.4873	1.3e-42	-0.4772	1.0e-40	-0.4831	8.1e-42	-0.4781	7.1e-41	-0.4695	2.8e-39	-0.4697	2.6e-39	-0.4623	5.5e-38	-0.4715	1.2e-39	-0.4715	1.2e-39	-0.4373	9.9e-34	-0.3926	5.8e-27	-0.3780	5.8e-25	-0.3661	2.1e-23	-0.3631	5.0e-23	-0.3652	2.7e-23	-0.3990	7.3e-28	-0.4100	1.8e-29	-0.3519	1.2e-21	-0.3669	1.7e-23	-0.3746	1.7e-24	-0.3570
234	REGULATION_OF_PROTEOLYSIS	BP	692	TANK;MIR892B;KHDC1L;HDAC6;PDCD6;BCL2L10;BCL2L11;CST8;DNAJB6;ADAM8;BCAP31;LPCAT3;AP006621.6;PSME3;CDK5;PSMD14;TRIB1;STUB1;TNIP1;CDKN2D;NOD1;DLC1;RACK1;WFDC2;SPON1;ARIH2;TIMM17A;ZER1;CEBPA;ANP32B;LAMTOR5;ARL6IP5;SPINT2;CTSC;GIPC1;PLK2;SPINT3;CLPX;USP19;SMR3B;MALT1;PRDX3;TMED10;SPINK5;TLK2;ADRM1;GLMN;RNF139;EGLN3;PARK7;GABARAPL2;NLRP3;CARD16;OSBPL7;FAM122A;WFIKKN1;RFFL;CLU;SERPINA3;CLN3;LRRK2;SOCS4;…	-0.5582	6.1e-58	-0.5468	3.3e-55	-0.5478	1.9e-55	-0.5369	6.2e-53	-0.5528	1.3e-56	-0.5400	1.2e-53	-0.5211	2.0e-49	-0.5409	7.7e-54	-0.5363	8.5e-53	-0.5678	2.6e-60	-0.5618	8.0e-59	-0.5016	2.3e-45	-0.4896	5.4e-43	-0.4737	5.3e-40	-0.4633	4.0e-38	-0.4629	4.9e-38	-0.4660	1.4e-38	-0.4577	3.9e-37	-0.5036	8.9e-46	-0.4348	2.7e-33	-0.4598	1.7e-37	-0.4510	5.8e-36	-0.4739
235	RESPONSE_TO_GROWTH_FACTOR	BP	680	HDAC6;PDCD6;MIR1224;CDH5;MIR1298;TGFBR3L;MIR4632;ARPC3;TOB1;SPRY3;SPRY1;SPRY2;RAMP2;FSTL3;STUB1;CDKN1C;CDKN2B;CITED2;RACK1;TAB1;FST;CIB1;CXCL13;POSTN;LEFTY1;SPINT2;GIPC1;KDM5B;SPINT3;FRS3;FRS2;PPARGC1A;EHD1;FERMT2;RAB35;CNMD;STMN2;EMILIN1;CORO1A;FSTL1;STRAP;ADAMTS7;IL17F;TWF2;CIDEA;VASN;NUS1;LRG1;WFIKKN1;ZFYVE27;WFIKKN2;PLK5;COL1A1;COL1A2;COL2A1;COL3A1;COL4A2;DUSP15;ACVR1C;COMP;TRIM71;CD109;CPS1;…	-0.3528	2.3e-21	-0.3369	1.6e-19	-0.3303	9.0e-19	-0.3235	5.0e-18	-0.3218	7.6e-18	-0.3207	9.9e-18	-0.3107	1.1e-16	-0.3112	9.9e-17	-0.2990	1.7e-15	-0.3103	1.2e-16	-0.3000	1.3e-15	-0.2857	3.1e-14	-0.2875	2.1e-14	-0.2365	4.3e-10	-0.2174	1.0e-08	-0.2240	3.5e-09	-0.2232	4.0e-09	-0.2306	1.2e-09	-0.2517	2.8e-11	-0.1843	1.3e-06	-0.2214	5.3e-09	-0.2062	5.8e-08	-0.2052
236	NEGATIVE_REGULATION_OF_CELLULAR_COMPONENT_ORGANIZATION	BP	679	HDAC6;TEN1;CDH5;TOM1L1;DNAJB6;IQCJ-SCHIP1;DNM1L;NR1H3;HUWE1;PPIF;RAD50;AASS;WASF2;RNF41;CDK5;NME6;SPRY3;SPRY2;LILRB2;APC2;KATNB1;ABCA7;SEMA3A;TUBB4A;CORO2B;DLC1;NDC80;RAPGEF3;YAP1;RBM14;ACAA2;MAD2L2;PFDN6;VAT1;CARM1;SEMA6C;SEMA6B;SEMA4F;SEMA4D;SEMA4B;SEMA3C;CIB1;ARFGEF1;CENPF;AVIL;PTTG2;NEU3;LILRB1;PPARGC1A;TMSB15A;STMN2;TRIOBP;WDR5;CHEK1;EMILIN1;ZWINT;CORO1A;FAM107A;ADCY6;KLK8;IRAK3;PRRT2;PACSIN…	-0.4060	2.5e-28	-0.4012	1.2e-27	-0.3858	1.6e-25	-0.3760	3.2e-24	-0.3817	5.7e-25	-0.3786	1.4e-24	-0.3691	2.4e-23	-0.3710	1.4e-23	-0.3586	4.9e-22	-0.3655	6.9e-23	-0.3520	3.1e-21	-0.3431	3.4e-20	-0.3117	9.2e-17	-0.2971	2.7e-15	-0.2843	4.3e-14	-0.2869	2.5e-14	-0.2846	4.1e-14	-0.2891	1.5e-14	-0.2604	5.5e-12	-0.2794	1.2e-13	-0.2933	6.1e-15	-0.2798	1.1e-13	-0.2784
237	LIPID_BIOSYNTHETIC_PROCESS	BP	696	ACOT8;PLA2G4B;PIGK;SDR42E2;MIR548P;NR1H3;CERT1;PYURF;LPCAT3;DHRS9;CDK4;ABCA8;CEPT1;RACK1;CDS1;PEMT;CDIPT;ACAA2;PIBF1;AGPAT1;AGPAT2;SPTLC1;SORBS1;ERLIN1;PMVK;CES1;AVIL;EBP;CERS1;PTGES3;CFTR;STARD10;CGA;FAXDC2;CYP46A1;PPARGC1A;STARD3;SLC27A5;SLC27A2;LIAS;CHAT;ABHD2;AKR1C4;PLAAT3;ERLIN2;ERG28;CHKA;CHKB;CHP1;TREX1;FDX2;ACOT7;MGLL;OSBPL1A;OSBPL6;OSBPL7;OSBPL9;PTPMT1;NUS1;MOGAT1;ACSM1;APOA5;CLCN2;CLN3;…	-0.4466	2.0e-35	-0.4263	4.2e-32	-0.4211	2.7e-31	-0.4102	1.3e-29	-0.4154	2.0e-30	-0.4115	8.0e-30	-0.4044	9.1e-29	-0.4075	3.2e-29	-0.3985	6.6e-28	-0.4479	1.2e-35	-0.4316	6.0e-33	-0.3861	3.7e-26	-0.3806	2.1e-25	-0.3648	2.4e-23	-0.3795	2.9e-25	-0.3697	5.8e-24	-0.3751	1.1e-24	-0.3331	1.7e-19	-0.3635	3.6e-23	-0.3526	8.4e-22	-0.3621	5.4e-23	-0.3495	2.0e-21	-0.3526
238	KINASE_ACTIVITY	MF	704	AKT3;SBK3;GNE;TGFBR3L;C8orf44-SGK3;CERT1;SGK2;HIPK3;TRIM28;CDK2;CDK3;TNK2;CDK4;CDK5;NME6;CDK6;AK6;CDK7;CDK8;CDK9;CDKN1A;SIK1B;SPEG;BCKDK;PAK4;TESK2;MERTK;STK25;HTATIP2;ERN2;NPRL2;CAMKK2;PMVK;PMS2P11;PLK4;MAP3K2;PLK2;NEK6;FASTK;CLP1;TLK2;RIPK3;PIM2;CHEK1;CIT;MAP4K5;MAP4K1;CHKA;CHKB;CHEK2;IRAK3;AKAP13;PNKP;TP53RK;STK38;CHUK;LMTK3;CKB;ALPK2;CKM;CKMT1B;CKMT2;IP6K3;PSTK;CLK1;CLK2;CLK3;LRRK2;CSNK1A1L;A…	-0.4119	3.3e-30	-0.3991	2.7e-28	-0.3854	2.4e-26	-0.3891	7.1e-27	-0.3790	1.8e-25	-0.3950	1.1e-27	-0.3752	5.9e-25	-0.3721	1.5e-24	-0.3692	3.7e-24	-0.3748	6.8e-25	-0.3580	1.0e-22	-0.3562	1.8e-22	-0.3401	1.6e-20	-0.3127	2.0e-17	-0.3188	4.3e-18	-0.2888	5.4e-15	-0.2910	3.3e-15	-0.2748	1.1e-13	-0.2633	1.2e-12	-0.2461	3.6e-11	-0.2772	7.0e-14	-0.2817	2.6e-14	-0.2910
239	RIBONUCLEOPROTEIN_COMPLEX	CC	649	SRA1;SNRPGP15;SNAP25-AS1;RNU4ATAC;RNU6ATAC;BHLHE40-AS1;PDCD7;LRPPRC;RBM12;RNVU1-8;G3BP1;RBM5;ALYREF;AL357153.1;AC007920.2;RNVU1-4;RNVU1-14;RNVU1-15;RNVU1-17;RNU6-9;RNVU1-3;RNVU1-1;RNU6-7;RNVU1-6;RNVU1-19;MPHOSPH10;EIF1;HNRNPR;MRPS31;POP7;SRRM1;SF3B4;FP565260.1;U2AF1L5;CWC27;SMNDC1;BCAS2;EIF1B;SF3A1;ADAR;RACK1;NSA2;CD2BP2;RBM14;EMG1;MCRS1;PPIE;PPIH;EIF3M;SYNCRIP;DDX17;NOP56;LINC01715;RPP30;RPP38;A…	-0.4273	3.4e-30	-0.4305	1.1e-30	-0.4179	8.0e-29	-0.4387	6.6e-32	-0.4301	1.3e-30	-0.4384	7.4e-32	-0.4369	1.3e-31	-0.4325	5.9e-31	-0.4244	9.2e-30	-0.4648	4.2e-36	-0.4539	2.6e-34	-0.4274	3.3e-30	-0.4411	2.8e-32	-0.4245	8.8e-30	-0.4437	1.1e-32	-0.4277	3.0e-30	-0.4221	2.0e-29	-0.4478	2.5e-33	-0.3552	1.0e-20	-0.4009	1.9e-26	-0.4231	1.4e-29	-0.4542	2.4e-34	-0.4540
240	CELL_MORPHOGENESIS_INVOLVED_IN_DIFFERENTIATION	BP	713	CDH2;HDAC6;CDH4;RANBP9;ARMCX5-GPRASP2;DNM1L;PQBP1;CDH11;UST;ACTR2;ARPC2;ABI2;PLXNC1;FARP1;ADAM10;CDK5;FLOT1;LAMC3;SEMA3A;TUBB3;ADARB1;SEC24B;OLFM1;BAIAP2;MERTK;SLC9A6;STK25;SEMA6C;SEMA6B;SEMA4F;SEMA4D;SEMA4B;SEMA3C;CIB1;OLFM4;PDLIM5;PDPN;POSTN;SPINT2;CSPG5;B3GNT2;ADCY1;TBR1;CFL1;CHL1;FRS2;RAB10;AFG3L2;FERMT2;VAX1;CNMD;TRIOBP;IL1RAPL1;BVES;LZTS1;CHN1;LYPLA2;C12orf57;TWF2;CHRNA3;CHRNA7;CHRNB2;SLITR…	-0.2775	4.5e-14	-0.2641	7.7e-13	-0.2427	5.1e-11	-0.2493	1.5e-11	-0.2385	1.1e-10	-0.2522	8.3e-12	-0.2443	3.8e-11	-0.2293	5.8e-10	-0.2166	5.1e-09	-0.2143	7.4e-09	-0.1916	2.6e-07	-0.2021	5.2e-08	-0.1804	1.2e-06	-0.0972	9.4e-03	-0.1132	2.5e-03	-0.0959	1.0e-02	-0.0907	1.5e-02	-0.1274	6.5e-04	-0.0867	2.1e-02	-0.0707	5.9e-02	-0.1252	8.1e-04	-0.0870	2.0e-02	-0.0811
241	CELL_ACTIVATION_INVOLVED_IN_IMMUNE_RESPONSE	BP	702	A1BG;ADA;SIGLEC14;C17orf99;PARP3;TOM1;KLRF2;HUWE1;ARPC5;ACTR2;ADAM8;ACTR1B;CDH17;ATP6AP2;ADAM10;PSMD14;LILRB2;TCIRG1;CRISP3;SIRPB1;TUBB4B;PRG3;ATP8A1;PPIE;MAD2L2;CAP1;VAT1;ATG7;BATF;PRDX4;AGPAT2;OLFM4;CCT2;NPC2;CCT8;CTSC;IQGAP2;CPLX2;CEACAM3;HPSE;PGRMC1;LILRB1;FGL2;CEACAM8;RAB10;MALT1;CKAP4;SLC27A2;GLIPR1;LILRB3;LILRA3;LILRA2;RAB31;CHGA;CORO1A;CHI3L1;CHIT1;PADI2;SHLD3;TREX1;CD300A;TMC6;PDAP1;CHRN…	-0.5901	4.3e-67	-0.5794	3.5e-64	-0.5832	3.4e-65	-0.5625	8.0e-60	-0.5800	2.4e-64	-0.5641	3.2e-60	-0.5507	6.3e-57	-0.5706	7.1e-62	-0.5702	8.9e-62	-0.6029	1.1e-70	-0.6010	3.7e-70	-0.5316	1.9e-52	-0.5036	2.0e-46	-0.5154	6.9e-49	-0.5099	1.0e-47	-0.5086	1.9e-47	-0.5106	7.2e-48	-0.5212	3.8e-50	-0.5264	2.7e-51	-0.4804	8.2e-42	-0.5208	4.6e-50	-0.5131	2.1e-48	-0.5195
242	PERINUCLEAR_REGION_OF_CYTOPLASM	CC	694	HDAC6;TSTD1;HCN4;DNAJB6;DNM1L;ATP9A;CERT1;TSPAN1;CDH13;LRPPRC;OPTN;BCAP31;TENM1;TNK2;CDK4;RNF41;ADAM10;TRIM13;PATJ;CDK7;STX6;CALCOCO2;CDKN1A;TRAIP;APC2;CDKN3;IRAG1;NDRG1;RACK1;IFITM3;SEC23B;SEC23A;VTI1B;CIB1;CHERP;KAT5;PROCR;OLFM4;ARFGEF2;ARFGEF1;TRAPPC2B;CENPF;IGF2BP1;TNFSF13B;SLC17A3;VAMP5;SEPTIN9;SRCAP;USP20;RAB10;MALT1;COPS8;EHD1;SERINC3;RAB40B;CKAP4;COPS6;COPS5;SPINK5;TLK2;CNTRL;STMN2;TPPP;C…	-0.3913	8.2e-27	-0.3850	6.0e-26	-0.3649	2.8e-23	-0.3707	5.0e-24	-0.3753	1.2e-24	-0.3746	1.5e-24	-0.3659	2.1e-23	-0.3611	8.5e-23	-0.3531	8.3e-22	-0.3913	8.2e-27	-0.3782	5.1e-25	-0.3371	6.6e-20	-0.3261	1.2e-18	-0.2937	2.8e-15	-0.2970	1.3e-15	-0.2787	7.7e-14	-0.2803	5.4e-14	-0.3007	5.7e-16	-0.2666	9.3e-13	-0.2500	2.4e-11	-0.2910	5.2e-15	-0.2761	1.3e-13	-0.2849
243	RESPONSE_TO_BACTERIUM	BP	621	DEFB131B;DEFB130B;CD24;HDAC5;IGLL5;MICA;NR1H3;OPTN;CDK4;TRIB1;CD96;MIR6869;AKAP8;IGHV2-70D;IGHV1-69D;IGHV3-64D;LILRB2;TLR6;TRDN;NOD1;WFDC2;SPAG11B;BAIAP2;CEBPB;CEBPE;IFI44;CXCL13;GNLY;PRPF8;GJB6;LILRB1;PPARGC1A;MALT1;PRDX3;HNRNPA0;SPINK5;IL24;LIAS;LILRA2;ADAMTS13;ADAMTS5;CD160;CHGA;PLAAT3;CHIT1;IRAK3;DUSP10;CA5B;IL17F;LYST;TUSC2;NLRP3;TIRAP;CHUK;CARD16;PGLYRP2;PGLYRP3;GBP4;LEAP2;LRG1;DCD;DEFB118;…	-0.5978	2.0e-61	-0.5973	2.6e-61	-0.5914	7.6e-60	-0.5828	9.3e-58	-0.6101	1.4e-64	-0.5814	1.9e-57	-0.5815	1.8e-57	-0.5966	4.0e-61	-0.5907	1.1e-59	-0.5950	9.8e-61	-0.5964	4.3e-61	-0.5628	3.7e-53	-0.5360	1.8e-47	-0.5492	3.2e-50	-0.5430	6.6e-49	-0.5479	6.2e-50	-0.5463	1.3e-49	-0.5429	6.9e-49	-0.5408	1.9e-48	-0.5109	1.4e-42	-0.5283	6.1e-46	-0.5124	7.2e-43	-0.5446
244	SYNAPTIC_SIGNALING	BP	695	CDH2;GJC1;DNM1L;CDH8;CDH11;AKAP9;CDK5;FLOT1;LILRB2;CACNG3;CACNG2;ADARB1;UNC13B;CEL;SCGN;RGS14;CSPG5;ADCY1;NRG3;SLC12A7;GIPC1;PLK2;CPLX2;CPLX1;CYP46A1;NMU;UTS2;CHAT;IL1RAPL1;FAM107A;LZTS1;NISCH;GPR176;PRRT2;PACSIN2;HRH3;STX1B;CHRM1;CHRM2;CHRM3;PARK7;CHRM4;CHRM5;GABARAP;CHRNA1;CHRNA2;CHRNA3;CHRNA4;CHRNA5;CHRNA7;ADCY8;CHRNB1;TRIM9;CHRNB2;CHRNB3;CHRNB4;CHRND;CHRNE;CHRNG;BTBD9;ADCYAP1;LYPD1;GRIN3A;SNA…	-0.4400	2.8e-34	-0.4192	5.9e-31	-0.4095	1.8e-29	-0.3993	5.4e-28	-0.3914	7.4e-27	-0.3957	1.8e-27	-0.3767	7.4e-25	-0.3771	6.6e-25	-0.3725	2.7e-24	-0.4224	1.9e-31	-0.4123	6.6e-30	-0.3572	2.4e-22	-0.3037	2.7e-16	-0.1659	1.1e-05	-0.1666	1.0e-05	-0.1639	1.4e-05	-0.1556	3.8e-05	-0.2224	3.1e-09	-0.1471	9.9e-05	-0.1699	6.7e-06	-0.1758	3.1e-06	-0.1534	4.9e-05	-0.1568
245	SUPRAMOLECULAR_FIBER_ORGANIZATION	BP	681	ABI1;HDAC6;WASHC1;CDH5;RANBP9;DNAJB6;OCLN;USH1C;ARPC5;ARPC4;ARPC3;ARPC1B;ACTR3;ACTR2;ARPC2;AKAP9;ABI2;WASF2;SORBS3;TENM1;EFS;APC2;KATNB1;KLHL41;CCL26;TRDN;TUBB4A;CORO2B;DLC1;RAPGEF3;TUBGCP3;CDC42EP2;HAX1;BAIAP2;MAD2L2;PFDN6;CRTAP;FBLN5;CIB1;NEBL;ARPC1A;ARFGEF1;SORBS1;CDC42EP3;P3H4;GAS2L1;AVIL;CFL1;CFL2;NCKAP1;IQGAP2;WASF3;TUBGCP2;FERMT2;KIF2C;TMSB15A;DSTN;RIPK3;STMN2;TPPP;TRIOBP;KATNA1;EMILIN1;KP…	-0.4461	1.3e-34	-0.4403	1.2e-33	-0.4158	7.6e-30	-0.4318	2.6e-32	-0.4210	1.2e-30	-0.4289	7.5e-32	-0.4372	3.7e-33	-0.4107	4.2e-29	-0.4043	3.6e-28	-0.3678	3.1e-23	-0.3462	1.3e-20	-0.4126	2.2e-29	-0.3965	4.7e-27	-0.3150	3.7e-17	-0.3210	8.6e-18	-0.3091	1.5e-16	-0.3100	1.2e-16	-0.3283	1.4e-18	-0.3205	9.9e-18	-0.2764	2.1e-13	-0.3331	4.1e-19	-0.2916	8.2e-15	-0.2858
246	DETECTION_OF_STIMULUS	BP	600	CDH2;NR2E3;OPN1MW3;KCNMB2;TLR6;PKDREJ;NOD1;CDS1;YAP1;RRH;POLD3;OR5I1;NPFFR2;MMP24;METAP2;CEP250;TREX1;PNKP;NLRP3;PGLYRP2;PGLYRP3;PKD1L2;TMC1;TMC2;OR4M2B;OR52E2;OR52J3;OR51L1;OR51A7;OR51S1;OR51F2;OR52R1;OR4C46;OR4X2;OR4B1;OR52M1;OR52K2;OR5P2;OR5P3;OR8I2;OR2D3;OR2D2;OR52W1;OR56A4;OR56A1;OR2AP1;OR10P1;OR10AD1;OR10A7;OR4K14;OR4L1;OR11H6;OR4D2;CNGB1;CNGA1;OR7D4;OR7G1;OR1M1;OR1I1;OR10H4;OR2M5;OR2M3;OR2…	-0.4845	1.2e-36	-0.4852	9.3e-37	-0.4831	2.1e-36	-0.4903	1.3e-37	-0.4868	5.0e-37	-0.4833	1.9e-36	-0.4826	2.5e-36	-0.4866	5.5e-37	-0.4844	1.3e-36	-0.4622	4.3e-33	-0.4559	4.0e-32	-0.4863	6.2e-37	-0.4489	4.3e-31	-0.4606	7.6e-33	-0.4591	1.3e-32	-0.4547	6.0e-32	-0.4575	2.3e-32	-0.4592	1.3e-32	-0.4411	5.9e-30	-0.4629	3.4e-33	-0.4229	2.0e-27	-0.4281	3.8e-28	-0.4480
247	REGULATION_OF_MAPK_CASCADE	BP	658	CDH2;CD24;SH2B3;RANBP9;APELA;ADAM8;HIPK3;RASGRP1;ATP6AP2;SORBS3;TENM1;RNF41;SPRY3;SPRY1;SPRY2;RAMP3;TNIP1;TLR6;CCL26;ABCA7;SEMA3A;NOD1;PRMT5;TAB1;GPNMB;STK25;CIB1;ARL6IP5;ERN2;RGS14;MAP3K2;ZMYND11;FRS2;NPFFR2;GADD45G;EDAR;ERP29;FERMT2;COPS5;LILRB4;DUSP14;EMILIN1;CHI3L1;MAP4K5;MAP4K1;FZD10;IRAK3;AKAP13;DUSP10;PDCD10;CD300A;TMEM106A;STK38;PHB2;CHRNA7;TIRAP;C1QTNF1;FCRL3;ADCYAP1;LRRK2;CCR1;CCR7;IQGA…	-0.5098	8.3e-45	-0.5004	5.4e-43	-0.4930	1.4e-41	-0.4843	5.3e-40	-0.4928	1.5e-41	-0.4852	3.8e-40	-0.4756	1.9e-38	-0.4817	1.6e-39	-0.4750	2.4e-38	-0.5131	1.8e-45	-0.5098	8.3e-45	-0.4405	1.3e-32	-0.4064	1.5e-27	-0.3715	5.9e-23	-0.3622	7.9e-22	-0.3579	2.6e-21	-0.3541	7.2e-21	-0.3820	2.8e-24	-0.3735	3.3e-23	-0.3339	1.3e-18	-0.3443	9.4e-20	-0.3672	1.9e-22	-0.3655
248	CALCIUM_ION_BINDING	MF	679	CDH2;NAALADL1;CDH3;AL450447.1;EFCAB10;AL591893.1;PLA2G4B;PDCD6;CDH4;CDH5;CDH6;CDH7;CDH8;CDH9;CDH10;EDIL3;CDH11;NOTCH2NLC;NOTCH2NLB;ADAM8;CDH12;CDH13;RASGRP1;CDH15;CDH16;CDH17;CDH18;SLC25A13;RASGRP2;PKDREJ;MICU1;TUBB4A;MYL12B;MYL9;CLGN;UNC13B;FBLN5;CIB2;CIB1;SCGN;MYL12A;CAMKK2;CGREF1;CETN1;DLL3;CETN2;CETN3;MASP2;CAPN9;MAN1A2;EHD1;ADAMTS13;CAPN11;FSTL1;ANXA10;PADI2;MAN1B1;CHP1;FKBP9;EFHC1;PKD1L2;SL…	-0.5521	1.9e-55	-0.5392	1.8e-52	-0.5342	2.3e-51	-0.5232	5.7e-49	-0.5383	2.9e-52	-0.5215	1.3e-48	-0.5254	1.9e-49	-0.5307	1.4e-50	-0.5199	2.8e-48	-0.4849	2.4e-41	-0.4881	6.1e-42	-0.4906	2.1e-42	-0.4519	1.7e-35	-0.3502	5.0e-21	-0.3200	1.2e-17	-0.3426	3.9e-20	-0.3408	6.3e-20	-0.3544	1.6e-21	-0.3171	2.5e-17	-0.3139	5.5e-17	-0.3225	6.7e-18	-0.3066	3.0e-16	-0.3017
249	PLASMA_MEMBRANE_PROTEIN_COMPLEX	CC	575	CDH2;KCNE3;CDH3;GJE1;CDH4;HCN4;CDH5;CDH6;CDH7;GJC1;ABCB6;CDH8;ABCC9;CDH9;TSPAN32;CDH10;CDH11;ADAM8;CDH12;CDH13;CDH15;AKAP9;CDH17;CDH18;TNK2;CALCRL;FLOT1;KCNMB2;RAMP2;RAMP1;RAMP3;KCNE1B;APC2;TLR6;CACNG3;CACNG2;GNG14;KHDRBS1;GNA13;GNB5;GJB6;NOXA1;TMED10;EMILIN1;FAF1;ABCB8;SCN11A;CHRNA1;CHRNA2;CHRNA3;CHRNA4;CHRNA5;CHRNA7;CHRNB1;CHRNB2;CHRNB3;CHRNB4;CHRND;CHRNE;CHUK;GRIN3A;GRIN3B;CATSPER1;CATSPER2;AP…	-0.5086	3.8e-39	-0.4821	8.6e-35	-0.4803	1.6e-34	-0.4364	3.9e-28	-0.4451	2.5e-29	-0.4183	9.2e-26	-0.4246	1.4e-26	-0.4156	2.0e-25	-0.4088	1.4e-24	-0.4057	3.4e-24	-0.4073	2.2e-24	-0.3431	2.5e-17	-0.2549	5.6e-10	-0.1510	2.8e-04	-0.1070	1.0e-02	-0.1178	4.7e-03	-0.1107	7.9e-03	-0.2200	9.9e-08	-0.0854	4.1e-02	-0.1044	1.2e-02	-0.1693	4.5e-05	-0.0797	5.6e-02	-0.0792
250	REGULATION_OF_CELLULAR_RESPONSE_TO_STRESS	BP	649	AKT3;MIR675;POM121C;MIR543;HDAC6;BCL2L11;PARP3;DNAJB6;NR1H3;ACTR2;HIPK3;FEM1B;RASGRP1;TRAP1;BCAP31;TRIM28;LPCAT3;PIGBOS1;CDK6;CDK9;ZMPSTE24;CDKN2A;LANCL1;CDKN2D;TLR6;ABCA7;MICU1;SEMA3A;CORO2B;NOD1;RACK1;MAD2L2;CREB3;STK25;FBLN5;HYOU1;ATG7;CEBPG;ARL6IP5;AGR2;RAD51AP1;POLQ;PTGES3;NUP50;PLK2;ZMYND11;NEK6;HSPH1;USP19;GADD45G;EDAR;SERINC3;TMED2;ERP29;COPS5;NUP42;CHEK1;KAT7;FICD;ZNF277;CHEK2;KLK8;DUSP1…	-0.4065	3.2e-27	-0.4044	6.2e-27	-0.3910	3.9e-25	-0.3942	1.5e-25	-0.3965	7.3e-26	-0.3897	5.8e-25	-0.3686	2.6e-22	-0.3944	1.4e-25	-0.3869	1.3e-24	-0.3624	1.4e-21	-0.3579	4.8e-21	-0.3423	2.8e-19	-0.3203	6.0e-17	-0.3098	6.7e-16	-0.3231	3.1e-17	-0.3126	3.5e-16	-0.3159	1.7e-16	-0.2891	5.9e-14	-0.3359	1.4e-18	-0.3271	1.2e-17	-0.3052	1.9e-15	-0.3077	1.1e-15	-0.3004
251	CELL_JUNCTION_ORGANIZATION	BP	680	CDH2;CDH3;HDAC6;CLDN24;PDCD6IP;CDH4;CLDN34;CDH5;CDH6;CDH7;OCLN;GJC1;ARMCX5-GPRASP2;DNM1L;CDH8;CDH9;CDH10;GPC6;CDH11;ACTR2;CDH12;CDH13;CDH15;CDH17;ABI2;CDH18;FARP1;WASF2;ADAM10;CDK5;PATJ;FLOT1;GPHN;RAMP2;LILRB2;CACNG2;CORO2B;DLC1;NDRG1;TESK2;UNC13B;SEMA4D;CEL;SORBS1;PDLIM5;CLDN16;CFL1;GJB6;WASF3;C1QL1;AFG3L2;FERMT2;MAPRE2;RER1;PTPRT;IL1RAPL1;FAM107A;PKP3;KLK8;CHRNA1;SYNPO;CHRNA7;CHRNB1;CHRNB2;SLIT…	-0.3243	4.1e-18	-0.3017	8.9e-16	-0.2902	1.2e-14	-0.2650	2.2e-12	-0.2640	2.6e-12	-0.2605	5.2e-12	-0.2447	9.9e-11	-0.2438	1.2e-10	-0.2387	2.9e-10	-0.2953	3.7e-15	-0.2759	2.4e-13	-0.1999	1.5e-07	-0.1655	1.4e-05	-0.0722	6.0e-02	-0.0570	1.4e-01	-0.0605	1.1e-01	-0.0556	1.5e-01	-0.0656	8.7e-02	-0.0609	1.1e-01	-0.0291	4.5e-01	-0.1108	3.8e-03	-0.0699	6.8e-02	-0.0576
252	CELLULAR_RESPONSE_TO_NITROGEN_COMPOUND	BP	668	HDAC5;BCL2L11;HCN4;MTRNR2L5;PQBP1;ACTR2;AKAP9;CDK2;CDK4;CDK5;FLOT1;TCIRG1;RRAGB;TLR6;KLF2;NOD1;RAPGEF3;PRMT5;BAIAP2;ATP5PD;CEBPB;CIB2;ATG7;LAMTOR5;SORBS1;SH2B2;KLF1;RRAGA;GNB5;ADCY1;AHCYL1;ADCY2;CFTR;RAB10;PPARGC1A;ADCY3;SLC27A4;RAB31;ADCY5;CAPN10;ADCY6;HRH3;TREX1;CHRM1;CHRM2;ADCY7;CHRM3;CHRM4;CHRM5;CHRNA3;CHRNA7;ADCY8;CHRNB2;GNRHR2;OSBPL8;ADCY9;CGAS;LYPD1;AP3S1;LRRK2;OR10H4;ATP6V1G3;OR10J5;COL1A…	-0.4958	9.8e-43	-0.4799	8.8e-40	-0.4754	5.7e-39	-0.4595	3.4e-36	-0.4721	2.2e-38	-0.4576	7.0e-36	-0.4520	6.1e-35	-0.4582	5.6e-36	-0.4500	1.3e-34	-0.4244	1.4e-30	-0.4116	1.1e-28	-0.4151	3.3e-29	-0.3907	8.7e-26	-0.3329	9.4e-19	-0.3311	1.5e-18	-0.3370	3.3e-19	-0.3337	7.7e-19	-0.3257	5.6e-18	-0.3204	2.1e-17	-0.3342	6.8e-19	-0.2811	1.4e-13	-0.3149	7.6e-17	-0.3214
253	GAMETE_GENERATION	BP	634	ZGLP1;BSPH1;BCL2L10;BCL2L11;TSPY10;TCP11X1;ACTR1A;BCAP31;ADGRG2;MEI4;ADAM10;FSTL3;NPM2;SYCP2;WFDC2;SPAG11B;TESK2;MERTK;FST;CRTAP;CIB1;DEAF1;PRDX4;KHDRBS1;CELF1;CETN2;TCFL5;TOB2;CFTR;CGB3;ADAM28;SPIN1;PRSS21;CCNI;IFT27;TDRKH;ZPBP;ABHD2;SOX30;HSF2BP;ADAM29;DMC1;PTGDR2;AZIN2;ODF3;TXNRD3;SLC26A8;RPL39L;ADCYAP1R1;CATSPER1;CATSPER2;DEFB118;IFTAP;LRRK2;GTSF1;RXFP2;TDRD9;TPPP2;CCR6;SEPTIN12;ZPBP2;SPATA32…	-0.5988	6.0e-63	-0.5982	8.4e-63	-0.5865	7.6e-60	-0.5992	4.9e-63	-0.5875	4.3e-60	-0.5929	1.9e-61	-0.5969	1.9e-62	-0.5884	2.5e-60	-0.5859	1.1e-59	-0.5830	5.4e-59	-0.5789	5.3e-58	-0.6016	1.2e-63	-0.5967	2.1e-62	-0.6116	2.6e-66	-0.6070	4.6e-65	-0.6113	3.3e-66	-0.6136	7.5e-67	-0.5567	7.1e-53	-0.6259	3.0e-70	-0.6005	2.2e-63	-0.5808	1.9e-58	-0.6069	4.8e-65	-0.6038
254	ADAPTIVE_IMMUNE_RESPONSE	BP	472	ADA;C17orf99;PARP3;IGLL5;MICA;KLRC4-KLRK1;IL18BP;EBI3;IGHV2-70D;IGHV1-69D;IGHV3-64D;LILRB2;TCIRG1;CLEC4M;BTN3A3;MAD2L2;CLEC10A;BATF;CXCL13;CD226;TNFSF13B;MASP2;CTSC;LILRB1;MALT1;LILRB5;LILRB4;LILRA1;LILRB3;LILRA3;RIPK3;BTN3A2;BTN3A1;CD160;DUSP10;SHLD3;IL17F;TREX1;ADCY7;NLRP3;SLAMF6;TNFRSF13C;SH2D1B;CLC;EXOSC6;CLU;SLC15A4;CCR6;RNF19B;CR1;CR2;CRP;CSK;RC3H1;IL23R;CTLA4;SHLD1;CTSH;CTSL;BTLA;CTSS;CD55…	-0.5507	8.7e-39	-0.5459	5.3e-38	-0.5507	8.8e-39	-0.5330	5.3e-36	-0.5438	1.1e-37	-0.5342	3.5e-36	-0.5280	3.0e-35	-0.5423	1.9e-37	-0.5383	8.2e-37	-0.5396	5.0e-37	-0.5353	2.4e-36	-0.5117	7.4e-33	-0.4964	9.9e-31	-0.4906	5.9e-30	-0.5015	2.0e-31	-0.4949	1.6e-30	-0.4923	3.5e-30	-0.4810	1.1e-28	-0.5185	7.9e-34	-0.4760	4.7e-28	-0.5082	2.3e-32	-0.4155	4.0e-21	-0.4698
255	SMALL_MOLECULE_BIOSYNTHETIC_PROCESS	BP	659	ADA;NAALAD2;ACOT8;MOXD2P;MIR548P;AL353753.1;NR1H3;AASS;LPCAT3;SLC25A13;DHRS9;NME6;COQ7;CBSL;MAEA;AKR1A1;CDO1;PRG3;FAM3C;ACAA2;PIBF1;SPTLC1;DNPH1;ERLIN1;PMVK;CES1;EBP;PTGES3;ARPP19;CFTR;PDE10A;CYP46A1;PPARGC1A;SMPDL3A;SERINC3;SDS;ILVBL;SLC27A5;SLC27A2;LIAS;ABHD2;AKR1C4;WDR5;ERLIN2;NUDT4;NUDT5;NUDT3;HOGA1;PARK7;ACOT7;MGLL;SDSL;OSBPL1A;OSBPL6;OSBPL7;OSBPL9;C1QTNF3;NUS1;ACSM1;APOA5;IP6K3;CLCN2;CLK2;C…	-0.4257	2.2e-30	-0.4136	1.3e-28	-0.4120	2.2e-28	-0.4024	4.8e-27	-0.4094	5.0e-28	-0.4049	2.2e-27	-0.3956	4.0e-26	-0.4035	3.4e-27	-0.3956	4.1e-26	-0.4350	8.4e-32	-0.4248	2.9e-30	-0.3822	2.4e-24	-0.3779	8.4e-24	-0.3770	1.1e-23	-0.3912	1.6e-25	-0.3740	2.6e-23	-0.3721	4.5e-23	-0.3576	2.6e-21	-0.3612	9.8e-22	-0.3508	1.6e-20	-0.3593	1.6e-21	-0.3717	5.1e-23	-0.3719
256	REGULATION_OF_DEFENSE_RESPONSE	BP	620	ADA;MIR920;KIR2DS2;CDH5;MIR3909;CASP12;MICA;KLRC4-KLRK1;NR1H3;MUC12;TSPAN32;PQBP1;ADAM8;RASGRP1;OPTN;LPCAT3;PSME3;CALCRL;PSMD14;CD96;MIR6869;ZMPSTE24;ADAR;TNIP1;NOD1;RBM14;TAB1;CLEC10A;CEBPA;CEBPB;HEXIM1;POLR3F;POLR3G;POLR3C;CELF1;CD226;CTSC;TRAF3IP2;LILRB1;FGL2;MALT1;TRAFD1;SPINK5;LILRA2;CD160;CDC37;IRAK3;DUSP10;USP18;TREX1;PARK7;VSIG4;MGLL;NLRP3;TIRAP;CHUK;PGLYRP2;SLAMF6;C1QTNF3;CGAS;GBP5;ADCYA…	-0.5833	8.5e-58	-0.5698	1.2e-54	-0.5696	1.3e-54	-0.5545	2.8e-51	-0.5744	1.1e-55	-0.5590	3.0e-52	-0.5623	5.6e-53	-0.5635	3.0e-53	-0.5572	7.5e-52	-0.5761	4.2e-56	-0.5691	1.7e-54	-0.5333	7.3e-47	-0.5088	3.9e-42	-0.5045	2.5e-41	-0.4996	1.8e-40	-0.5003	1.4e-40	-0.4976	4.3e-40	-0.5154	2.3e-43	-0.5405	2.6e-48	-0.4615	5.1e-34	-0.4914	5.2e-39	-0.4962	7.5e-40	-0.4983
257	PROTEIN_DOMAIN_SPECIFIC_BINDING	MF	657	ABI1;CHAF1A;TOM1L1;OCLN;DNM1L;ABI2;TRIM28;WASF2;CDK2;TNK2;RNF41;ADAM10;OLIG2;MRPS31;STUB1;EFS;LANCL1;IKZF1;CACNG3;CITED2;NOD1;DLC1;RACK1;BASP1;RAPGEF3;SPON1;TADA3;NCOA2;SH2B2;STAMBP;TRIM16;KHDRBS3;KHDRBS1;FAM189B;PTTG2;GIPC1;SRSF10;CFTR;NOXA1;LILRB1;EHMT2;YWHAQ;CHEK1;CIT;FAF1;CEP250;PMF1;STX1B;TREX1;CBX3;U2AF2;TRIM9;CARD16;ZNF653;SLC22A12;CNTROB;SSX2IP;CLCN3;CLTC;H4-16;ABCC2;MITD1;ICA1L;PPARGC1B;…	-0.4067	1.5e-27	-0.3966	3.6e-26	-0.3864	8.0e-25	-0.3755	2.0e-23	-0.3856	1.0e-24	-0.3743	2.8e-23	-0.3603	1.4e-21	-0.3742	2.8e-23	-0.3627	7.3e-22	-0.3638	5.5e-22	-0.3536	8.9e-21	-0.3240	1.6e-17	-0.2989	5.0e-15	-0.2950	1.2e-14	-0.2880	5.2e-14	-0.2862	7.4e-14	-0.2896	3.7e-14	-0.2514	6.3e-11	-0.2898	3.6e-14	-0.2833	1.4e-13	-0.2871	6.2e-14	-0.2777	4.3e-13	-0.2766
258	STRUCTURAL_MOLECULE_ACTIVITY	MF	649	RNA5-8SN5;POM121C;CLDN24;RNA5S1;RNA5S9;LINC01004;POM121B;CLDN34;ERVK13-1;EDIL3;LZTS1-AS1;ARPC5;ARPC4;ARPC3;ARPC1B;ACTR3;ACTR2;ARPC2;ENAM;SORBS3;NUTF2;PRG4;MRPS31;CRYAA2;LAMC3;TUBA1B;TUBB3;TUBB4A;TUBB4B;PRG3;MYL9;SPON1;TUBGCP3;FBLN5;NEBL;MARCOL;OLFM4;MRPL28;POSTN;CLDN16;FGL2;ACTL7B;ACTL7A;MRPS30;EMILIN1;BVES;CHI3L1;MRPL3;RPL35;DCTN3;TUBA3E;COPE;TUBA3D;MAL2;CTHRC1;PANX3;MRPL54;RPL39L;ADD1;ADD2;ADD3…	-0.4809	7.1e-39	-0.4786	1.9e-38	-0.4797	1.2e-38	-0.4849	1.4e-39	-0.4804	8.9e-39	-0.4875	4.8e-40	-0.4835	2.5e-39	-0.4807	8.0e-39	-0.4764	4.5e-38	-0.4924	6.2e-41	-0.4893	2.2e-40	-0.4763	4.6e-38	-0.4691	8.2e-37	-0.4493	1.5e-33	-0.4432	1.3e-32	-0.4478	2.5e-33	-0.4479	2.4e-33	-0.4542	2.4e-34	-0.4349	2.5e-31	-0.4476	2.7e-33	-0.4556	1.4e-34	-0.4336	4.0e-31	-0.4464
259	CARBOHYDRATE_DERIVATIVE_BIOSYNTHETIC_PROCESS	BP	614	ADA;MIR675;ACOT8;GNPDA1;MIR298;OST4;GNE;PIGK;B3GNT10;AL353753.1;ABCC5;MUC12;GPC6;UST;PYURF;CHST4;SLC25A13;ALG3;NME6;RAMP1;B3GALT5;TNIP1;AKR1A1;RXYLT1;B3GNT3;ABCA7;ST3GAL6;ATP5PD;ARFGEF1;POMT1;PAICS;ST6GALNAC2;ATP5MG;CSPG5;B3GNT2;FUT9;ADCY1;MTCO2P12;OGA;ADCY2;SLC26A1;PPARGC1A;ADCY3;MAN1A2;HTD2;B4GAT1;SLC35D2;KERA;ADCY5;ADCY6;GALNT6;GALNT5;MAN1B1;CHP1;TREX1;MGAT4B;B4GALT7;ADCY7;CHST14;MGAT4A;TMEM10…	-0.4262	1.7e-28	-0.4018	3.2e-25	-0.3952	2.2e-24	-0.3794	1.9e-22	-0.3969	1.3e-24	-0.3796	1.8e-22	-0.3917	6.0e-24	-0.3930	4.1e-24	-0.3785	2.4e-22	-0.4091	3.6e-26	-0.3967	1.4e-24	-0.3560	8.8e-20	-0.3461	1.0e-18	-0.3490	5.0e-19	-0.3476	7.0e-19	-0.3431	2.1e-18	-0.3415	3.1e-18	-0.3498	4.1e-19	-0.3165	9.5e-16	-0.3179	7.0e-16	-0.3648	9.1e-21	-0.3454	1.2e-18	-0.3389
260	CELL_PART_MORPHOGENESIS	BP	668	CDH2;HDAC6;CDH4;RANBP9;ARMCX5-GPRASP2;DNM1L;PQBP1;CERT1;CDH11;UST;ACTR2;ABI2;PLXNC1;FARP1;WASF2;ADAM10;CDK5;FLOT1;SPRY3;SEMA3A;TUBB3;ADARB1;OLFM1;BAIAP2;SLC9A6;STK25;SEMA6C;SEMA6B;SEMA4F;SEMA4D;SEMA4B;SEMA3C;DPYSL4;PDLIM5;PDPN;POSTN;CSPG5;B3GNT2;ADCY1;TBR1;CFL1;CHL1;NES;NCKAP1;FRS2;RAB10;AFG3L2;VAX1;IL1RAPL1;LZTS1;KLK8;CHN1;POLG2;PACSIN2;LYPLA2;C12orf57;TWF2;CHRNA3;CHRNA7;CHRNB2;SLITRK1;RNF157;AR…	-0.2500	5.6e-11	-0.2384	4.4e-10	-0.2179	1.3e-08	-0.2191	1.1e-08	-0.2298	1.9e-09	-0.2239	4.9e-09	-0.2170	1.5e-08	-0.2224	6.2e-09	-0.2061	7.7e-08	-0.2057	8.2e-08	-0.1833	1.8e-06	-0.1798	2.9e-06	-0.1577	4.2e-05	-0.0679	7.9e-02	-0.0871	2.4e-02	-0.0659	8.9e-02	-0.0576	1.4e-01	-0.1056	6.3e-03	-0.0341	3.8e-01	-0.0408	2.9e-01	-0.0842	3.0e-02	-0.0660	8.8e-02	-0.0589
261	POSITIVE_REGULATION_OF_TRANSFERASE_ACTIVITY	BP	661	ABI1;CD24;TOM1L1;ADAM8;RAD50;RASGRP1;TENM1;CDK5;TOPORS;SPRY2;CDKN1A;CCNYL3;STUB1;PAK4;TLR6;NOD1;VAV3;TAB1;MERTK;PIBF1;CIB1;CCT4;CCT2;ERN2;CENPE;ADCY1;NRG3;PTGES3;MAP3K2;ADCY2;FRS2;MALT1;JTB;ADCY3;GADD45G;COPS8;DBF4;ERP29;FERMT2;GCN1;RIPK3;UBE2C;ADCY5;CHI3L1;MAP4K5;MAP4K1;ADCY6;FZD10;AKAP13;POLG2;PDCD10;DUSP12;PNKP;ADCY7;CD300A;PARK7;PHB2;CHRNA3;CHRNA7;ADCY8;TIRAP;OSBPL8;ADCY9;ADCYAP1;CKS1B;CKS2;A…	-0.4830	6.2e-40	-0.4720	5.7e-38	-0.4606	5.0e-36	-0.4606	5.0e-36	-0.4593	8.3e-36	-0.4661	5.9e-37	-0.4494	3.5e-34	-0.4552	4.0e-35	-0.4538	6.7e-35	-0.4703	1.1e-37	-0.4579	1.4e-35	-0.4335	1.1e-31	-0.4107	2.7e-28	-0.3653	2.7e-22	-0.3527	8.5e-21	-0.3533	7.2e-21	-0.3530	7.8e-21	-0.3526	8.7e-21	-0.3663	2.0e-22	-0.3474	3.5e-20	-0.3531	7.8e-21	-0.3443	7.8e-20	-0.3326
262	BLOOD_VESSEL_MORPHOGENESIS	BP	569	CDH2;AKT3;MIR939;HDAC5;PDCD6;MIR1224;CDH5;MIR1298;MIR1908;MIR2355;APELA;TGFBR3L;GJC1;ADAM8;CDH13;WASF2;CALCRL;ANGPTL7;SPRY2;RAMP2;RAMP1;RAMP3;PAK4;WARS2;KLF2;RAPGEF3;YAP1;SEC24B;VAV3;GPNMB;HOXB13;CIB1;HTATIP2;CXCL13;PLK2;HPSE;SPINK5;CNMD;ESM1;EMILIN1;CD160;GLMN;CHI3L1;PDCD10;IL17F;PLCD3;CHRNA7;NUS1;LRG1;CMA1;CCR3;TMIGD2;HSPB6;COL4A1;NAXE;COL4A2;COL4A3;COL8A1;COL8A2;COL15A1;COMP;ADM;ATF2;AAMP;ISM1…	-0.2777	1.6e-11	-0.2698	6.1e-11	-0.2624	2.0e-10	-0.2571	4.8e-10	-0.2705	5.4e-11	-0.2547	7.1e-10	-0.2466	2.5e-09	-0.2564	5.4e-10	-0.2447	3.3e-09	-0.3107	3.3e-14	-0.3065	7.7e-14	-0.1984	1.8e-06	-0.2054	7.8e-07	-0.2149	2.3e-07	-0.2083	5.4e-07	-0.2096	4.6e-07	-0.2058	7.3e-07	-0.1643	8.2e-05	-0.2096	4.6e-07	-0.1488	3.7e-04	-0.2023	1.1e-06	-0.1994	1.6e-06	-0.1975
263	ENDOCYTOSIS	BP	608	IGLL5;TOM1;APELA;DNM1L;NR1H3;ATP9A;CDH13;WASF2;TNK2;CDK5;CALCRL;FLOT1;PRG4;RABEPK;RAMP2;RAMP1;RAMP3;IGHV2-70D;IGHV1-69D;IGHV3-64D;CLEC4M;ABCA7;CACNG3;CACNG2;CLEC10A;CAP1;HYOU1;CEL;HSPH1;NEU3;LILRB1;USP20;RALBP1;EHD1;AP3M2;LILRB4;RAB31;STON1;PACSIN2;SNX18;STX1B;SYNRG;CD300A;TEX261;BTBD9;XKR4;MARCHF3;FCHO2;NOSTRIN;APOA5;SCGB3A2;AP2M1;AP1S1;AP2S1;CLCN3;CLCN5;CLU;CLN3;LRRK2;CLTA;CLTB;CLTC;ACKR2;ANKRD…	-0.6363	2.5e-70	-0.6254	2.7e-67	-0.6172	4.2e-65	-0.6012	5.1e-61	-0.6075	1.4e-62	-0.5976	3.9e-60	-0.5857	2.8e-57	-0.5936	3.6e-59	-0.5868	1.6e-57	-0.6178	2.9e-65	-0.6075	1.3e-62	-0.5537	3.8e-50	-0.5090	2.2e-41	-0.4693	1.3e-34	-0.4649	6.2e-34	-0.4735	2.7e-35	-0.4697	1.1e-34	-0.4918	2.4e-38	-0.4492	1.6e-31	-0.4216	1.3e-27	-0.5015	4.8e-40	-0.3862	4.6e-23	-0.4473
264	CELLULAR_ION_HOMEOSTASIS	BP	645	CD24;CDH5;ABCB6;BCAP31;ATP6AP2;LPAR6;CDK5;RAMP3;TCIRG1;TRDN;MICU1;CD52;SLC30A9;SLC9A6;CIB2;CHERP;GLRX3;CXCL13;SLC34A2;SCGN;CXCR6;GNA13;CLDN16;CFTR;CYSLTR1;CCR9;NMU;AFG3L2;IMMT;ADCY5;CORO1A;CHP1;SLC46A1;CTRC;CHRNA7;ADCY8;C1QTNF1;CKB;ADCYAP1;CLCN3;PDZD8;CLIC2;CLN3;CLN5;LRRK2;SPPL3;CCR1;SLC24A4;CCR3;CCR4;CCR5;CCR6;CCR7;CCR8;ACKR2;CMKLR1;ABCC2;CNGB1;JSRP1;CNR1;ATP6V1G3;TMEM178A;SLC31A1;SLC31A2;ADM;AD…	-0.4897	3.3e-40	-0.4753	1.2e-37	-0.4794	2.3e-38	-0.4602	4.0e-35	-0.4815	9.7e-39	-0.4609	3.0e-35	-0.4394	8.0e-32	-0.4684	1.7e-36	-0.4535	4.9e-34	-0.4746	1.5e-37	-0.4801	1.7e-38	-0.4101	1.5e-27	-0.3740	7.6e-23	-0.3427	3.2e-19	-0.3075	1.4e-15	-0.3309	6.1e-18	-0.3239	3.2e-17	-0.3539	1.8e-20	-0.3083	1.1e-15	-0.2946	2.2e-14	-0.3175	1.4e-16	-0.3025	4.1e-15	-0.3370
265	NEGATIVE_REGULATION_OF_CELL_DIFFERENTIATION	BP	595	MIR675;SRA1;MIR665;HDAC5;ZBED6;NR1H3;TOB1;PRAMEF27;CDK5;CDK6;OLIG2;GDF11;TRIB1;LRRC17;SPRY1;SPRY2;FSTL3;HMG20A;SEMA3A;PIAS3;YAP1;PRMT5;N4BP2L2;MAD2L2;FST;CEACAM5;SEMA6C;SEMA6B;SEMA4F;SEMA4D;SEMA4B;SEMA3C;CIB1;ANP32B;POSTN;LBX1;DLL3;CETP;SIX2;TOB2;FRS2;LILRB1;FGL2;FERMT2;LILRB4;CCDC85B;VAX1;LILRB3;STRAP;ADAMTS7;DUSP10;PGLYRP2;PGLYRP3;VASN;ADCYAP1;CMTM5;TWIST2;TRIM6;H4-16;JDP2;LEO1;EID2B;CNTF;COL5A…	-0.3196	1.4e-15	-0.3105	9.2e-15	-0.3066	2.1e-14	-0.2846	1.5e-12	-0.3010	6.3e-14	-0.2895	6.0e-13	-0.2723	1.4e-11	-0.2946	2.2e-13	-0.2913	4.2e-13	-0.2957	1.8e-13	-0.2916	4.0e-13	-0.2419	2.3e-09	-0.2202	5.7e-08	-0.2432	1.8e-09	-0.2557	2.5e-10	-0.2560	2.3e-10	-0.2524	4.2e-10	-0.2452	1.4e-09	-0.2649	5.2e-11	-0.1976	1.2e-06	-0.2684	2.8e-11	-0.2619	8.6e-11	-0.2361
266	PROTEIN_HOMODIMERIZATION_ACTIVITY	MF	631	NAALADL1;IZUMO3;PDCD6IP;PDCD6;BCL2L10;KLRF2;ARMCX5-GPRASP2;DNM1L;CDH13;TENM1;ADAM10;CALCOCO2;CBSL;STUB1;LILRB2;TRIM22;NOD1;RACK1;CPQ;CDSN;TRIM38;CEACAM5;STK25;CEBPA;CEBPB;FBLN5;CIB2;ATG7;DNPH1;CENPF;RRAGA;RUVBL2;PGRMC1;LILRB1;STARD3;ERP29;SDS;RBPMS;MID2;NUDT21;TPPP;CEP43;PTPRT;CORO1A;FICD;NUDT5;CHEK2;IRAK3;TREX2;PDCD10;PADI2;SNF8;IL17F;TREX1;HOGA1;PARK7;PHB2;ACOT7;MGLL;CHRNA7;ADCY8;TRIM9;CHUK;CID…	-0.4198	2.5e-28	-0.4058	2.1e-26	-0.4043	3.3e-26	-0.3890	3.2e-24	-0.4102	5.3e-27	-0.3856	8.5e-24	-0.3834	1.6e-23	-0.3945	6.2e-25	-0.3818	2.5e-23	-0.4005	1.0e-25	-0.3955	4.6e-25	-0.3419	9.7e-19	-0.3175	3.1e-16	-0.3335	7.4e-18	-0.3296	1.9e-17	-0.3211	1.3e-16	-0.3228	9.1e-17	-0.3122	9.8e-16	-0.3248	5.7e-17	-0.3210	1.4e-16	-0.3117	1.1e-15	-0.3258	4.5e-17	-0.3201
267	POSITIVE_REGULATION_OF_ION_TRANSPORT	BP	639	KCNE3;OCLN;STRIT1;SAE1;DNM1L;NR1H3;COX17;HUWE1;ADAM8;BCAP31;AKAP9;TRIM28;LPCAT3;TENM1;CDK5;NUTF2;RAMP3;APBB3;TRDN;ABCA7;ABCA8;CACNG3;CACNG2;ATP8A1;RACK1;RAPGEF3;ARIH2;UNC13B;CEBPB;CIB1;ANP32B;SORBS1;KHDRBS1;CES1;CETP;AHCYL1;ARPP19;CFTR;NMU;YWHAQ;TMED10;SLC38A3;LILRA2;CPSF6;CRYZL2P-SEC16B;CAPN10;PDCD10;CHP1;CHRM1;AZIN2;ADCY8;CHRNB2;UCN3;OSBPL8;C1QTNF1;C1QTNF3;ADCYAP1;UBE2J2;CLN3;CCR1;SLC51B;MIEF2;…	-0.5129	3.7e-44	-0.4992	1.4e-41	-0.4948	9.2e-41	-0.4895	8.4e-40	-0.5062	7.0e-43	-0.4887	1.1e-39	-0.4613	5.4e-35	-0.4909	4.6e-40	-0.4869	2.4e-39	-0.4843	6.9e-39	-0.4727	7.1e-37	-0.4431	4.1e-32	-0.4153	5.0e-28	-0.3728	1.7e-22	-0.3474	1.5e-19	-0.3805	1.9e-23	-0.3753	8.4e-23	-0.3850	5.2e-24	-0.3645	1.7e-21	-0.3346	3.5e-18	-0.3701	3.6e-22	-0.3747	9.9e-23	-0.3745
268	MYELOID_LEUKOCYTE_ACTIVATION	BP	637	A1BG;SIGLEC14;TOM1;NR1H3;HUWE1;TSPAN32;ARPC5;ACTR2;ADAM8;ACTR1B;ATP6AP2;ADAM10;DHRS2;PSMD14;LILRB2;TCIRG1;CRISP3;SIRPB1;TLR6;TUBB4B;PRG3;ATP8A1;NDRG1;PPIE;CAP1;VAT1;CEBPA;ATG7;UBD;BATF;PRDX4;AGPAT2;OLFM4;CCT2;NPC2;CD226;CCT8;CTSC;IQGAP2;CPLX2;CEACAM3;HPSE;PGRMC1;FGL2;CEACAM8;RAB10;CKAP4;SLC27A2;LILRB4;GLIPR1;LILRB3;LILRA3;LILRA2;RAB31;CHGA;CHI3L1;CHIT1;PADI2;TREX1;CD300A;TMC6;VSIG4;TMEM106A;PDAP1…	-0.5903	4.5e-61	-0.5772	7.2e-58	-0.5797	1.8e-58	-0.5559	5.9e-53	-0.5733	6.2e-57	-0.5562	5.1e-53	-0.5421	6.1e-50	-0.5619	2.7e-54	-0.5610	4.5e-54	-0.6001	1.5e-63	-0.5958	1.8e-62	-0.5212	1.2e-45	-0.4925	3.2e-40	-0.5056	1.2e-42	-0.4958	8.1e-41	-0.4941	1.6e-40	-0.4964	6.2e-41	-0.5109	1.2e-43	-0.5184	4.3e-45	-0.4542	9.6e-34	-0.5033	3.2e-42	-0.5032	3.5e-42	-0.5125
269	PROTEIN_LOCALIZATION_TO_MEMBRANE	BP	639	CDH2;PDZK1P1;SNAP25-AS1;CD24;BCL2L11;BHLHE40-AS1;TSPAN32;GPC6;TSPAN5;OPTN;ARFRP1;AL357153.1;AC007920.2;ADAM10;CDK5;FLOT1;GPHN;RAMP2;RAMP1;RAMP3;EMC8;CACNG3;CACNG2;RACK1;LYPLA1;SEC23A;VTI1B;CIB1;TM9SF1;ARL6IP5;AGR2;SORBS1;VAMP5;CPLX1;CYP46A1;RAB10;EHD1;SEC61B;TMED2;RAB40B;YWHAQ;FERMT2;RAB32;RAB31;RER1;PKP3;CHM;RPL35;SEC63;MRAP2;CHP1;STX1B;FCHO2;RAB3C;GRIN3B;RAB3IP;AP2M1;ZFYVE27;CLN3;CLTC;SLC51B;MI…	-0.4826	1.4e-38	-0.4777	9.7e-38	-0.4582	1.7e-34	-0.4746	3.3e-37	-0.4697	2.2e-36	-0.4724	7.9e-37	-0.4629	3.0e-35	-0.4558	4.2e-34	-0.4523	1.5e-33	-0.4615	5.0e-35	-0.4438	3.2e-32	-0.4428	4.5e-32	-0.4129	1.1e-27	-0.3519	4.6e-20	-0.3565	1.4e-20	-0.3517	4.8e-20	-0.3480	1.3e-19	-0.3854	4.7e-24	-0.3709	2.9e-22	-0.3628	2.6e-21	-0.3717	2.3e-22	-0.3584	8.5e-21	-0.3489
270	MODIFICATION_DEPENDENT_MACROMOLECULE_CATABOLIC_PROCESS	BP	626	HDAC6;UBE2DNL;USP17L10;USP17L11;USP17L12;USP17L13;USP17L17;USP17L18;USP17L19;USP17L20;USP17L21;USP17L22;USP17L15;TOM1L1;HUWE1;USP17L23;BCAP31;CDK2;AP006621.6;PSME3;TRIM13;TOPORS;PSMD14;TRIB1;ZMPSTE24;STUB1;UBE4B;MAEA;MARCHF6;ANAPC10;RACK1;ARIH2;ZER1;CEBPA;KAT5;UBD;USP16;TRIM3;ERLIN1;RBCK1;GIPC1;PLK2;USP20;USP19;SEC61B;OS9;TLK2;ADRM1;WWP1;WWP2;UBE2C;ATE1;FAF1;GLMN;ERLIN2;RNF139;MAN1B1;SNF8;USP18;P…	-0.4325	6.3e-30	-0.4242	9.8e-29	-0.4052	3.9e-26	-0.4194	4.6e-28	-0.4187	5.7e-28	-0.4236	1.2e-28	-0.4067	2.5e-26	-0.4153	1.7e-27	-0.4120	4.8e-27	-0.4224	1.7e-28	-0.3973	4.2e-25	-0.4067	2.5e-26	-0.4002	1.8e-25	-0.3831	2.6e-23	-0.4075	1.9e-26	-0.3795	7.0e-23	-0.3841	1.9e-23	-0.3421	1.3e-18	-0.4247	8.4e-29	-0.3829	2.7e-23	-0.3876	7.1e-24	-0.3794	7.2e-23	-0.3742
271	RESPONSE_TO_WOUNDING	BP	609	CDH3;MIR892B;SH2B3;MIR1298;OCLN;MRLN;TSPAN32;CDK5;CDKN1A;HMG20B;MYL9;YAP1;VAV3;MERTK;HOXB13;PROCR;ARFGEF1;SH2B2;MYL12A;PDPN;POSTN;GNA13;CHL1;HPSE;LYVE1;EHD1;FERMT2;IL24;ABHD2;ADAMTS13;KLK8;AKAP10;DUSP10;HPS5;PDCD10;VPS45;PHB2;C1QTNF1;MORN4;CLIC1;JAML;CCR1;H3C14;CNTF;COL1A1;COL1A2;COL3A1;ARHGEF19;COL5A1;REG3G;COMP;DCBLD2;ADM;ADORA2A;CD109;CPB2;CLDN4;CLDN3;DGKK;CRK;DOCK11;ADORA3;GATA5;CARMIL2;CSRP1…	-0.4850	3.0e-37	-0.4799	2.1e-36	-0.4722	3.8e-35	-0.4634	9.6e-34	-0.4781	4.2e-36	-0.4630	1.1e-33	-0.4560	1.3e-32	-0.4629	1.2e-33	-0.4565	1.1e-32	-0.4433	1.0e-30	-0.4435	9.7e-31	-0.4237	6.3e-28	-0.4016	5.3e-25	-0.3853	5.5e-23	-0.3358	1.6e-17	-0.3698	3.6e-21	-0.3703	3.1e-21	-0.3813	1.6e-22	-0.3537	2.2e-19	-0.3230	3.0e-16	-0.3495	6.2e-19	-0.3496	6.0e-19	-0.3640
272	CILIUM	CC	609	CEP295NL;USH1C;TCP11X1;NUBP2;OPN1MW3;DNAL4;TOPORS;TUBB4A;CD52;MERTK;CIB2;ATG7;ARFGEF2;AKAP3;CENPF;CETN1;CETN2;RRH;CCT8;SEPTIN9;SDCCAG8;ENTR1;STARD10;ACTL7A;GPR83;RAB10;ADCY3;EHD1;IFT27;ABHD2;CNTRL;SPACA9;ADCY5;KIF3A;RABL2B;CEP250;ADCY6;IFT43;CFAP36;GABARAP;ODF3;EFHC1;LRRC56;IQCD;NXNL1;CCDC151;CATSPER1;CATSPER2;SSX2IP;CFAP70;IFTAP;CLTB;NEDD1;AK7;TPPP2;TTC8;CCR6;CEP20;DNAAF1;ANKS3;SEPTIN12;USH1G;KI…	-0.4524	4.6e-32	-0.4420	1.6e-30	-0.4441	8.1e-31	-0.4399	3.2e-30	-0.4419	1.7e-30	-0.4302	8.0e-29	-0.4389	4.6e-30	-0.4412	2.1e-30	-0.4477	2.3e-31	-0.3889	2.0e-23	-0.3860	4.5e-23	-0.4418	1.7e-30	-0.4169	5.2e-27	-0.4057	1.6e-25	-0.3835	9.1e-23	-0.3927	7.0e-24	-0.3930	6.4e-24	-0.3703	3.1e-21	-0.3674	6.7e-21	-0.3869	3.5e-23	-0.3848	6.2e-23	-0.3853	5.5e-23	-0.3835
273	POSITIVE_REGULATION_OF_CELL_DEATH	BP	595	MIR675;HDAC6;BCL2L11;DNM1L;ADAM8;BCAP31;RBM5;CDK4;AP006621.6;ADAM10;CDK5;TRIM13;CDKN1A;RAMP3;CDKN1B;NET1;SAP18;CDKN2A;KATNB1;TLR6;NOD1;DLC1;RACK1;OLFM1;VAV3;UNC13B;MYBBP1A;ATG7;UBD;ARL6IP5;HTATIP2;RBCK1;TXNIP;CELF1;GNA13;PNMA2;MTCO2P12;CTSC;ZNF268;LILRB1;PPARGC1A;GADD45G;RNPS1;SERINC3;MLLT11;SLC27A4;RIPK3;FAF1;CD160;CAPN10;CHEK2;AKAP13;DDX20;PARK7;PNMA5;OMA1;CLU;LRRK2;FGD4;DCUN1D3;CNR1;ARHGEF19;A…	-0.4547	1.1e-31	-0.4389	2.1e-29	-0.4366	4.4e-29	-0.4175	1.7e-26	-0.4297	4.0e-28	-0.4248	1.8e-27	-0.3907	3.9e-23	-0.4189	1.1e-26	-0.4133	6.0e-26	-0.4530	1.9e-31	-0.4487	8.0e-31	-0.3564	2.9e-19	-0.3363	3.4e-17	-0.3338	5.9e-17	-0.3309	1.2e-16	-0.3258	3.5e-16	-0.3224	7.4e-16	-0.3191	1.5e-15	-0.3196	1.4e-15	-0.2720	1.5e-11	-0.2798	3.6e-12	-0.3270	2.7e-16	-0.3338
274	ORGANELLE_LOCALIZATION	BP	635	CDH2;CDH3;HDAC6;KIF28P;PDCD6;AP1M2;DNM1L;ACTR3;ACTR2;PREB;ACTR1A;LRPPRC;AKAP9;CNIH1;CDK5;STX6;AP3S2;RABEPK;SPRY1;SPRY2;BET1;KATNB1;TCIRG1;TFG;TUBB4A;TUBB4B;NDC80;SEC24B;PIBF1;SEC23A;VTI1B;STK25;UNC13B;DCTN2;CENPA;CENPC;SPAG5;CENPE;CENPF;YKT6;CETN2;CFL1;NUDC;PLK4;KIF1C;CTSC;AHCYL1;CFTR;SEC24A;SDCCAG8;CPLX2;RAB10;AP3M2;STARD3;TMED2;TMED10;KIF2C;CNTRL;CEP43;CRYZL2P-SEC16B;KIF3A;CHGA;BVES;CEP250;SEC2…	-0.5474	6.3e-51	-0.5415	1.2e-49	-0.5234	6.0e-46	-0.5375	7.8e-49	-0.5255	2.3e-46	-0.5366	1.2e-48	-0.5244	3.7e-46	-0.5219	1.2e-45	-0.5174	9.1e-45	-0.5085	4.6e-43	-0.4939	2.4e-40	-0.5175	8.6e-45	-0.4772	2.0e-37	-0.4072	9.2e-27	-0.3901	1.7e-24	-0.4004	7.6e-26	-0.4034	3.0e-26	-0.4208	1.2e-28	-0.3595	8.2e-21	-0.4018	4.9e-26	-0.3711	3.7e-22	-0.3786	4.4e-23	-0.3781
275	METAL_ION_HOMEOSTASIS	BP	625	CD24;CDH5;ABCB6;BCAP31;LPAR6;CDK5;RAMP3;TCIRG1;TRDN;MICU1;CD52;SLC30A9;CIB2;CHERP;GLRX3;CXCL13;SCGN;CXCR6;GNA13;CLDN16;CORIN;SLC12A7;CYSLTR1;CCR9;NMU;AFG3L2;IMMT;ADCY5;CORO1A;SLC46A1;CTRC;CHRNA7;ADCY8;BTBD9;C1QTNF1;ADCYAP1;PDZD8;CLIC2;CLN3;SPPL3;CCR1;SLC24A4;CCR3;CCR4;CCR5;CCR6;CCR7;CCR8;ACKR2;CMKLR1;CNGB1;JSRP1;CNR1;TMEM178A;SLC31A1;SLC31A2;ADM;ADORA1;ADORA2A;COX11;CP;LETM2;ADRA1D;ADRA1B;TMEM199…	-0.4640	1.1e-34	-0.4478	3.8e-32	-0.4545	3.5e-33	-0.4330	6.0e-30	-0.4534	5.2e-33	-0.4343	3.9e-30	-0.4083	1.6e-26	-0.4429	2.1e-31	-0.4299	1.7e-29	-0.4566	1.6e-33	-0.4635	1.3e-34	-0.3827	3.1e-23	-0.3527	9.6e-20	-0.3230	1.2e-16	-0.2812	8.1e-13	-0.3057	5.5e-15	-0.2976	3.0e-14	-0.3251	7.5e-17	-0.2676	1.0e-11	-0.2561	8.2e-11	-0.2877	2.2e-13	-0.2816	7.3e-13	-0.3155
276	MONOCARBOXYLIC_ACID_METABOLIC_PROCESS	BP	613	ACOT8;POM121C;PLA2G4B;MIR548P;NR1H3;DHRS9;GLYAT;AKR1A1;LYPLA1;ACAA2;ECI2;PIBF1;SLC25A17;CEL;MTHFS;ERLIN1;CES1;UGT2B11;PTGES3;NUP50;FTCD;CYP46A1;ME3;PPARGC1A;UGT2A1;ACOT2;HTD2;SDS;ILVBL;SLC27A5;SLC27A4;SLC27A3;SLC27A2;LIAS;ABHD2;AKR1C4;NUP42;ERLIN2;SLC2A6;TREX1;HOGA1;CYP4F8;LYPLA2;PARK7;ACOT7;MGLL;CYP2U1;OSBPL1A;OSBPL6;OSBPL7;OSBPL9;CKB;CKM;CKMT1B;CKMT2;ACSM1;APOA5;THEM4;ACOT4;ACSM2A;ADH1A;ABCC2;A…	-0.4841	2.5e-37	-0.4649	3.4e-34	-0.4676	1.3e-34	-0.4472	1.8e-31	-0.4521	3.3e-32	-0.4538	1.8e-32	-0.4461	2.6e-31	-0.4481	1.3e-31	-0.4459	2.8e-31	-0.4695	6.2e-35	-0.4642	4.4e-34	-0.4290	7.7e-29	-0.4181	2.5e-27	-0.4038	1.9e-25	-0.4144	7.8e-27	-0.3961	1.8e-24	-0.3981	1.0e-24	-0.4081	5.4e-26	-0.3943	3.1e-24	-0.3862	3.0e-23	-0.3948	2.6e-24	-0.3924	5.3e-24	-0.3901
277	TAXIS	BP	613	CD300H;DEFB130B;CDH4;RANBP9;KLRC4-KLRK1;DNM1L;ADAM8;CDH13;PLXNC1;ADAM10;CDK5;CCL26;SEMA3A;TUBB3;VAV3;GPNMB;CREB3;SEMA6C;SEMA6B;SEMA4F;SEMA4D;SEMA4B;SEMA3C;CXCL13;DPYSL4;COLEC10;CXCR6;B3GNT2;TBR1;NRG3;CHL1;CYSLTR1;CCR9;FRS2;CCL27;RALBP1;VAX1;CHGA;CORO1A;MST1L;CHN1;PADI2;PTGDR2;CMTM7;LYST;LYPLA2;CMTM1;TIRAP;CMTM5;JAML;CCR1;CCR3;CCR4;CCR5;CCR6;CCR7;CCR8;ACKR2;CMTM3;CMKLR1;NTN5;CNR2;VSTM2L;EMB;UNC5D;…	-0.4664	2.0e-34	-0.4458	2.9e-31	-0.4471	1.9e-31	-0.4170	3.5e-27	-0.4363	7.0e-30	-0.4159	4.9e-27	-0.4113	2.0e-26	-0.4206	1.1e-27	-0.4114	2.0e-26	-0.4099	3.1e-26	-0.4044	1.6e-25	-0.3474	7.8e-19	-0.2980	4.9e-14	-0.2696	1.1e-11	-0.2519	2.5e-10	-0.2561	1.2e-10	-0.2489	4.1e-10	-0.2907	2.1e-13	-0.2327	5.5e-09	-0.2082	2.0e-07	-0.2478	5.0e-10	-0.2628	3.9e-11	-0.2457
278	REGULATION_OF_GROWTH	BP	611	MIR873;BCL2L11;CDH4;PARP2;C8orf44-SGK3;MUC12;SGK2;CDK4;ADAM10;CDK5;NME6;RASGRP2;CDKN1A;ZMPSTE24;CDKN1B;NET1;CDKN2A;PAK4;CDKN2C;CDKN2D;SEMA3A;RACK1;BASP1;YAP1;OLFM1;MAD2L2;UBE2E3;HOXB13;ENOX2;SEMA6C;SEMA6B;SEMA4F;SEMA4D;SEMA4B;SEMA3C;CIB1;KAT5;AGR2;DNPH1;CGRRF1;CSPG5;NRG3;RAI1;RUVBL2;BRD8;MORF4L1;AFG3L2;CCDC85B;OGFR;CEP43;FAM107A;DUSP10;EGLN2;TWF2;RNF157;CISH;FAM122A;ZFYVE27;SOCS4;DCUN1D3;SYT2;DCB…	-0.2281	1.2e-08	-0.2079	2.2e-07	-0.2004	5.9e-07	-0.1999	6.3e-07	-0.2198	4.0e-08	-0.2046	3.4e-07	-0.1899	2.3e-06	-0.2146	8.5e-08	-0.2022	4.7e-07	-0.2666	2.1e-11	-0.2526	2.4e-10	-0.1717	2.0e-05	-0.1690	2.7e-05	-0.1907	2.1e-06	-0.1700	2.4e-05	-0.1944	1.3e-06	-0.1971	9.1e-07	-0.1692	2.6e-05	-0.2114	1.3e-07	-0.1302	1.3e-03	-0.2073	2.3e-07	-0.1746	1.4e-05	-0.1871
279	CELL_CYCLE_PHASE_TRANSITION	BP	596	MIR892B;MIR873;UBE2DNL;USH1C;CTDSP2;ACTR1A;OPTN;AKAP9;CDK2;CDK3;CDK4;PSME3;CDK5;CDK6;PSMD14;CTDSPL;CDK7;CDKN1A;CDK2AP2;CDKN1B;AKAP8;CDKN2A;CDKN2B;CCNO;CDKN2C;CDKN2D;CDKN3;NPM2;TUBB4A;TUBB4B;ANAPC10;NDC80;GPNMB;MAD2L2;TACC3;CARM1;UBD;DCTN2;CENPE;CENPF;KHDRBS1;CETN2;PLK4;NES;PLK2;ARPP19;NEK6;SDCCAG8;DBF4;CCNI;RCC1;PIM2;CNTRL;UBE2C;TOPBP1;CHEK1;CEP43;FOXN3;ZWINT;FAM107A;LZTS1;CEP250;CHEK2;DCTN3;CDCA…	-0.5691	1.9e-52	-0.5581	4.2e-50	-0.5448	2.3e-47	-0.5496	2.4e-48	-0.5515	1.0e-48	-0.5481	4.9e-48	-0.5444	2.8e-47	-0.5466	9.9e-48	-0.5406	1.6e-46	-0.5028	1.6e-39	-0.4875	6.6e-37	-0.5235	3.0e-43	-0.5043	9.1e-40	-0.4900	2.5e-37	-0.5006	4.1e-39	-0.4915	1.4e-37	-0.4977	1.3e-38	-0.4760	5.0e-35	-0.5418	9.1e-47	-0.5149	1.2e-41	-0.4798	1.2e-35	-0.4842	2.3e-36	-0.4693
280	ORGANIC_CYCLIC_COMPOUND_CATABOLIC_PROCESS	BP	610	ADA;MOXD2P;AL353753.1;LRPPRC;TOB1;RBM7;PSME3;PSMD14;HNRNPR;RIDA;SYNCRIP;RNASEH2A;CEL;MTHFS;DNPH1;ERN2;PAIP1;IGF2BP1;IGF2BP3;IGF2BP2;CELF1;HBS1L;ALDH1L1;PDE10A;CYP46A1;RNPS1;FASTK;SMPDL3A;APOBEC2;POP1;HNRNPA0;TENT4A;LSM6;NUDT4;NUDT5;NUDT3;PKP3;TREX2;RPL35;ERI2;TREX1;ACOT7;EXOSC8;TIRAP;CIDEA;NT5C3B;CIRBP;TENT5B;DIS3L;EXOSC6;PSMB11;AFMID;CNP;FITM2;DIS3L2;ACMSD;COMT;TRIM71;NUDT16;APOBEC3D;MAPK14;PSMA…	-0.5650	9.8e-53	-0.5504	1.3e-49	-0.5440	2.8e-48	-0.5424	5.9e-48	-0.5533	3.3e-50	-0.5450	1.7e-48	-0.5495	2.0e-49	-0.5421	7.0e-48	-0.5326	5.4e-46	-0.5700	7.6e-54	-0.5540	2.3e-50	-0.5284	3.6e-45	-0.5253	1.5e-44	-0.5466	8.1e-49	-0.5720	2.7e-54	-0.5534	3.1e-50	-0.5564	7.2e-51	-0.5345	2.3e-46	-0.5834	6.3e-57	-0.5366	8.8e-47	-0.5644	1.3e-52	-0.5420	7.2e-48	-0.5458
281	TRANSCRIPTION_FACTOR_BINDING	MF	617	MED6;HDAC6;HDAC5;MED16;UBA2;SORBS3;TRIB1;CDK9;AKAP8;TLE7;SAP18;CDKN2A;APBB3;PIAS3;YAP1;MAD2L2;SLC30A9;TADA3;NCOA2;CEBPA;CEBPB;MYBBP1A;KAT5;ATG7;CEBPG;TACC2;DRAP1;CENPF;GAS2L1;NFAT5;SIX2;TOB2;NEK6;PPP1R13L;RUVBL2;ARID5A;PPARGC1A;BRD8;TCERG1;EHMT2;ATF7;WWP2;CHD4;PRDM5;CIT;PTPRT;FAF1;BAZ2A;DDX20;PADI2;SNF8;PARK7;PHB2;CBX3;NLRP3;ZNF618;UHRF2;ZNF653;MED12L;TRIM6;ADD1;TTC8;METTL23;BBS5;PPARGC1B;NCOA7;T…	-0.2899	2.1e-13	-0.2850	5.4e-13	-0.2694	1.0e-11	-0.2754	3.4e-12	-0.2643	2.5e-11	-0.2668	1.6e-11	-0.2501	3.0e-10	-0.2637	2.8e-11	-0.2584	7.2e-11	-0.2510	2.6e-10	-0.2383	2.0e-09	-0.2410	1.3e-09	-0.2383	2.1e-09	-0.2230	2.2e-08	-0.2278	1.1e-08	-0.2352	3.4e-09	-0.2311	6.4e-09	-0.2290	8.8e-09	-0.2400	1.6e-09	-0.2235	2.0e-08	-0.2253	1.5e-08	-0.2136	8.5e-08	-0.2029
282	TISSUE_MORPHOGENESIS	BP	613	APELA;GPC6;FEM1B;TRIM28;PSME3;PSMD14;SPRY1;SPRY2;SEMA3A;DLC1;ADARB1;YAP1;SEC24B;FST;HOXB13;SEMA3C;DEAF1;PDPN;SPINT2;LBX1;TBR1;SIX2;KDM5B;FRS2;RAB10;TMED2;FERMT2;LIAS;GLMN;PDCD10;KRT71;PHB2;CTHRC1;AP2M1;AP2S1;CLTC;FOXN4;PSMB11;DNAAF1;KDF1;COL4A1;ARHGEF19;COL5A1;BBS5;COL11A1;OSR1;TRIM71;ADM;GATA5;CRYGS;PSMA8;CSF1;CSF1R;PRICKLE1;MESP2;CSNK2B;CARMIL2;KRT25;NKX2-5;CTNNB1;CTSH;GDF7;IRX2;RDH10;AP2A1;DAB…	-0.3231	2.3e-16	-0.3163	1.0e-15	-0.3064	8.6e-15	-0.3064	8.5e-15	-0.3150	1.4e-15	-0.3060	9.4e-15	-0.2928	1.4e-13	-0.3110	3.3e-15	-0.3040	1.4e-14	-0.2872	4.2e-13	-0.2799	1.7e-12	-0.2657	2.3e-11	-0.2728	6.3e-12	-0.2944	1.0e-13	-0.2968	6.2e-14	-0.2971	5.9e-14	-0.2938	1.1e-13	-0.2413	1.4e-09	-0.3129	2.2e-15	-0.2954	8.3e-14	-0.2799	1.7e-12	-0.2655	2.4e-11	-0.2598
283	CATION_TRANSMEMBRANE_TRANSPORTER_ACTIVITY	MF	595	KCNE3;SLC9B1P1;KCNJ18;HCN4;SLC17A4;ABCC9;KCNK7;SLC25A15;CDK5;KCNMB2;SLC17A2;KCNE1B;TCIRG1;PKDREJ;CACNG3;CACNG2;ATP8A1;SLC30A9;ATP5PD;SLC25A17;SLC9A6;SLC34A2;ATP5MG;CLDN16;MTCO2P12;SLC12A7;SLC17A3;SLC38A3;SLC6A14;SCN11A;SLC46A1;CHRNA1;CHRNA2;CHRNA3;MFSD3;CHRNA4;CHRNA5;CHRNA7;CHRNB1;CHRNB2;SLC2A13;CHRNB3;CHRNB4;CHRND;CHRNE;CHRNG;PKD1L2;SLC25A26;SLC5A11;SLC22A12;GRIN3A;GRIN3B;CATSPER1;CATSPER2;TMC1;…	-0.4371	3.8e-29	-0.4158	2.8e-26	-0.4119	9.0e-26	-0.3877	8.9e-23	-0.3967	7.2e-24	-0.3828	3.3e-22	-0.3804	6.3e-22	-0.3827	3.5e-22	-0.3711	7.3e-21	-0.3695	1.1e-20	-0.3718	6.1e-21	-0.3165	2.6e-15	-0.2678	3.2e-11	-0.1617	7.4e-05	-0.1354	9.3e-04	-0.1486	2.8e-04	-0.1478	3.0e-04	-0.2189	6.9e-08	-0.0817	4.6e-02	-0.1200	3.4e-03	-0.1176	4.1e-03	-0.1048	1.1e-02	-0.1163
284	REGULATION_OF_CELL_PROJECTION_ORGANIZATION	BP	604	CDH2;CDH4;WASHC1;OCLN;ARMCX5-GPRASP2;DNM1L;USH1C;PQBP1;UST;ACTR3;ACTR2;ARPC2;ABI2;PLXNC1;WASF2;TENM1;ADAM10;CDK5;SPRY3;SPRY2;KATNB1;KLHL41;SEMA3A;YAP1;CDC42EP2;STK25;CARM1;SEMA6C;SEMA6B;SEMA4F;SEMA4D;SEMA4B;SEMA3C;CIB1;CDC42EP3;PDLIM5;PDPN;AVIL;FUT9;TBR1;CFL1;NCKAP1;SEPTIN9;SDCCAG8;ENTR1;STMN2;CDC42EP1;IL1RAPL1;LZTS1;ADCY6;KLK8;CHN1;STX1B;TWF2;CHRNA3;CHRNB2;CSMD3;SLITRK1;ARHGAP33;EVI5L;CCDC151;AD…	-0.3374	1.5e-17	-0.3284	1.2e-16	-0.3073	1.1e-14	-0.2980	7.5e-14	-0.3126	3.7e-15	-0.2980	7.4e-14	-0.2811	2.0e-12	-0.2929	2.1e-13	-0.2768	4.3e-12	-0.2575	1.3e-10	-0.2355	4.7e-09	-0.2455	9.6e-10	-0.2080	2.5e-07	-0.2024	5.3e-07	-0.2166	7.6e-08	-0.1909	2.3e-06	-0.1897	2.7e-06	-0.1949	1.4e-06	-0.1884	3.1e-06	-0.1832	5.9e-06	-0.2423	1.6e-09	-0.1728	2.0e-05	-0.1559
285	PEPTIDASE_ACTIVITY	MF	582	NAALAD2;NAALADL1;TANK;LMLN2;JMJD7;PIGK;USP17L10;USP17L11;USP17L12;USP17L13;USP17L17;PRSS46P;USP17L18;USP17L19;USP17L20;USP17L21;USP17L22;USP17L15;CASP12;DPP3;ADAM8;USP17L23;CELA3A;ADAM10;USPL1;PSMD14;ZMPSTE24;PRSS16;CPQ;PITRM1;PRPF8;USP16;STAMBP;CORIN;YME1L1;MASP2;CTSC;CAPN9;CLPX;ADAM28;USP20;USP19;FGL2;MALT1;MMP24;AFG3L2;PRSS21;COPS6;COPS5;METAP2;KLK11;EEF1AKMT4-ECE2;ADAM30;ADAM29;ADAMTS13;ADAMT…	-0.6228	8.0e-64	-0.6123	3.6e-61	-0.6075	5.3e-60	-0.5963	2.5e-57	-0.6108	8.3e-61	-0.6039	3.9e-59	-0.6140	1.4e-61	-0.6024	9.2e-59	-0.5965	2.3e-57	-0.6029	7.0e-59	-0.5967	2.0e-57	-0.5973	1.5e-57	-0.5893	1.0e-55	-0.5721	6.7e-52	-0.5755	1.2e-52	-0.5635	4.6e-50	-0.5659	1.4e-50	-0.5724	5.8e-52	-0.5908	4.8e-56	-0.5695	2.4e-51	-0.5634	4.7e-50	-0.5498	2.8e-47	-0.5554
286	REGULATION_OF_CELL_ACTIVATION	BP	561	ADA;CD24;SH2B3;PARP3;IGLL5;MICA;KLRC4-KLRK1;NR1H3;TSPAN32;ADAM8;EBI3;RNF41;CDKN1A;IGHV2-70D;IGHV1-69D;IGHV3-64D;LILRB2;SIRPB1;TLR6;BTN2A2;VAV3;GPNMB;MAD2L2;MERTK;PIBF1;CEBPA;CEBPB;PDPN;CD226;TNFSF13B;CTSC;HSPH1;LILRB1;FGL2;MALT1;SPINK5;LILRB4;LILRA2;RIPK3;EMILIN1;CD160;GLMN;HHLA2;CORO1A;DUSP10;SHLD3;TREX1;CD300A;VSIG4;CHRNB2;NLRP3;TIRAP;PGLYRP2;PGLYRP3;C1QTNF1;CGAS;FCRL3;TNFRSF13C;CLNK;CLC;EXOSC6…	-0.5128	5.9e-39	-0.5080	3.9e-38	-0.5062	7.6e-38	-0.4862	1.3e-34	-0.5002	7.6e-37	-0.4800	1.1e-33	-0.4766	3.8e-33	-0.4884	5.8e-35	-0.4833	3.6e-34	-0.4797	1.3e-33	-0.4830	3.9e-34	-0.4510	1.8e-29	-0.4095	4.3e-24	-0.4466	7.4e-29	-0.4493	3.1e-29	-0.4447	1.4e-28	-0.4403	5.3e-28	-0.4492	3.3e-29	-0.4711	2.4e-32	-0.4012	4.2e-23	-0.4636	3.0e-31	-0.4222	1.2e-25	-0.4400
287	NEGATIVE_REGULATION_OF_CELL_CYCLE	BP	581	MIR892B;MIR873;KLLN;DUX4;MIR711;TOM1L1;CTDSP2;FEM1B;YAF2;CDK2;CDK4;PSME3;ADAM10;CDK5;NME6;CDK6;PSMD14;CTDSPL;CDK7;CDK9;CDKN1A;CDK2AP2;CDKN1B;CDKN1C;CDKN2A;CDKN2B;CDKN2C;CDKN2D;RRAGB;CDKN3;NDC80;RBM14;GPNMB;MAD2L2;CARM1;CEBPA;MYBBP1A;IPO7;LAMTOR5;ERN2;HEXIM1;CENPF;GAS2L1;CGRRF1;CGREF1;RRAGA;PTTG2;PLK2;ZNF268;LILRB1;EHMT2;BTG3;TOPBP1;CHEK1;FOXN3;ZWINT;PLAAT3;NUDT6;FAM107A;WDR6;RASSF1;CHEK2;TREX1;CB…	-0.5124	3.3e-40	-0.4998	4.8e-38	-0.4908	1.5e-36	-0.4902	1.9e-36	-0.4886	3.4e-36	-0.4883	3.8e-36	-0.4859	9.3e-36	-0.4854	1.1e-35	-0.4776	1.9e-34	-0.4858	9.7e-36	-0.4749	5.2e-34	-0.4717	1.6e-33	-0.4539	7.1e-31	-0.4374	1.5e-28	-0.4416	4.0e-29	-0.4354	2.8e-28	-0.4447	1.5e-29	-0.4149	1.4e-25	-0.4620	4.7e-32	-0.4439	1.9e-29	-0.4051	2.3e-24	-0.4240	9.4e-27	-0.4091
288	CELLULAR_RESPONSE_TO_HORMONE_STIMULUS	BP	600	NR2E3;SRA1;HDAC6;HDAC5;BCL2L11;EBI3;CDK4;RAMP2;RAMP1;RAMP3;AKAP8;TCIRG1;YAP1;PGRMC2;BAIAP2;TADA3;CARM1;NCOA2;DDX17;SORBS1;SH2B2;GAS2L1;ADCY1;AHCYL1;ADCY2;CGB3;ARID5A;RAB10;PPARGC1A;ADCY3;BRD8;SLC27A4;RAB31;ABHD2;AKR1C4;ADCY5;CAPN10;FAM107A;ADCY6;EGLN2;PADI2;ADCY7;PARK7;PHB2;CBX3;ADCY8;UCN3;CGB1;CGB2;GNRHR2;OSBPL8;FBXO32;ADCY9;ADCYAP1;AP3S1;SFR1;RXFP2;GPHB5;ABCC2;ATP6V1G3;OCSTAMP;CPEB2;OTOP1;PPARG…	-0.4879	3.3e-37	-0.4757	3.3e-35	-0.4709	1.9e-34	-0.4618	5.0e-33	-0.4782	1.3e-35	-0.4567	3.0e-32	-0.4475	7.1e-31	-0.4648	1.8e-33	-0.4562	3.5e-32	-0.4293	2.7e-28	-0.4174	1.1e-26	-0.4296	2.4e-28	-0.4119	5.6e-26	-0.3742	2.2e-21	-0.3689	8.9e-21	-0.3824	2.5e-22	-0.3796	5.2e-22	-0.3370	2.1e-17	-0.3611	6.5e-20	-0.3564	2.1e-19	-0.3475	1.8e-18	-0.3579	1.4e-19	-0.3509
289	AXON	CC	606	ABI1;HDAC6;SH2D3C;IQCJ-SCHIP1;SMIM31;CDH8;ARPC5;ARPC3;ATP6AP2;ADAM10;CDK5;HNRNPR;AP3S2;SIGMAR1;KATNB1;CACNG2;SEMA3A;TUBB3;TUBB4A;BASP1;OLFM1;UNC13B;CIB1;ATG7;DCTN2;SCGN;IGF2BP1;AVIL;KIF1C;CPLX2;CPLX1;NMU;C1QL1;AP3M2;STMN2;KIF3A;IL1RAPL1;CORO1A;PRRT2;STX1B;CHRM1;SCN11A;PARK7;PHB2;EXOC3;TWF2;AZIN2;ADCY8;UCN3;SLC2A13;LMTK3;GPRIN1;ADCY9;ADCYAP1;ACAP3;AP3S1;CLCN3;ZFYVE27;LRRK2;NRN1L;CNGB1;CNGA3;CPT1C;…	-0.3285	1.0e-16	-0.3173	1.2e-15	-0.3024	2.8e-14	-0.2910	2.7e-13	-0.2978	7.1e-14	-0.2887	4.3e-13	-0.2554	1.8e-10	-0.2908	2.8e-13	-0.2751	5.5e-12	-0.3018	3.1e-14	-0.2883	4.6e-13	-0.2397	2.3e-09	-0.2038	4.2e-07	-0.0993	1.4e-02	-0.1011	1.3e-02	-0.0851	3.6e-02	-0.0810	4.6e-02	-0.1257	1.9e-03	-0.0646	1.1e-01	-0.0818	4.4e-02	-0.1051	9.6e-03	-0.0924	2.3e-02	-0.0886
290	CARBOHYDRATE_METABOLIC_PROCESS	BP	598	GNPDA1;POM121C;GNE;PPP1R2P1;CHST4;SLC25A13;ZMPSTE24;BCKDK;MAEA;LANCL1;B3GALT5;AKR1A1;B3GNT3;BPNT1;ST3GAL6;FAM3C;NCOA2;SLC35A1;SORBS1;POMT1;B3GNT2;FUT9;NUP50;ARPP19;NEU3;PPARGC1A;MAN1A2;SDS;WDR5;NUP42;CHI3L1;NUDT5;CHI3L2;CHIT1;TREH;SLC2A6;NISCH;MAN1B1;DUSP12;TREX1;B4GALT7;GLB1L3;CHST14;C1QTNF1;C1QTNF3;OMA1;MOGAT1;GSTO2;CLK2;CLTC;A3GALT2;NUP35;NEU4;GALM;MDH1B;GLYCTK;GNPDA2;B3GAT2;COX11;CPT1A;CREM;C…	-0.4003	2.0e-24	-0.3878	6.7e-23	-0.3813	3.9e-22	-0.3779	9.8e-22	-0.3837	2.1e-22	-0.3741	2.7e-21	-0.3701	7.5e-21	-0.3745	2.4e-21	-0.3644	3.3e-20	-0.3952	8.5e-24	-0.3901	3.6e-23	-0.3508	9.3e-19	-0.3354	3.4e-17	-0.3441	4.6e-18	-0.3493	1.3e-18	-0.3412	9.1e-18	-0.3415	8.4e-18	-0.3086	1.2e-14	-0.3359	3.1e-17	-0.3176	1.8e-15	-0.3128	4.9e-15	-0.3253	3.3e-16	-0.3245
291	NUCLEOBASE_CONTAINING_SMALL_MOLECULE_METABOLIC_PROCESS	BP	567	ADA;MIR675;ACOT8;GNPDA1;POM121C;GNE;AL353753.1;RAD50;NAMPT;AASS;SLC25A13;NME6;AK6;GLYAT;BPNT1;PEMT;ATP5PD;DNPH1;PAICS;ATP5MG;PMVK;ADCY1;MTCO2P12;NUP50;ADCY2;PDE10A;SLC26A1;PPARGC1A;ADCY3;SMPDL3A;APOBEC2;ACOT2;HTD2;NUP42;ADCY5;NUDT4;NUDT5;NUDT3;SLC2A6;ADCY6;TREX1;ADCY7;PARK7;ACOT7;ADCY8;ADCY9;NT5C3B;ACSM1;THEM4;LRRK2;AK7;ADSS1;ACOT4;ACSM2A;B4GALNT2;AFMID;CNP;NAXE;FITM2;NUP35;CMPK2;ACMSD;NUDT16;ADK…	-0.4055	7.6e-24	-0.3769	1.4e-20	-0.3799	6.5e-21	-0.3595	9.8e-19	-0.3776	1.2e-20	-0.3491	1.1e-17	-0.3620	5.3e-19	-0.3685	1.1e-19	-0.3532	4.2e-18	-0.3832	2.8e-21	-0.3726	4.1e-20	-0.3256	1.8e-15	-0.3068	8.0e-14	-0.3347	2.6e-16	-0.3707	6.6e-20	-0.3335	3.4e-16	-0.3315	5.2e-16	-0.3209	4.8e-15	-0.3352	2.4e-16	-0.2939	9.2e-13	-0.3519	5.7e-18	-0.3384	1.2e-16	-0.3222
292	DENDRITIC_TREE	CC	603	ADA;KCNE3;HDAC6;ABI2;ATP6AP2;FARP1;ADAM10;CDK5;HNRNPR;GPHN;CACNG3;SEMA3A;TUBB3;RACK1;PIAS3;MCRS1;SEMA4F;CIB1;GLRX3;ARFGEF2;SCGN;TRIM3;RGS14;IGF2BP1;YKT6;KIF1C;GIPC1;PLK2;ADCY2;CPLX2;CPLX1;CYP46A1;PPARGC1A;ZWINT;IL1RAPL1;LZTS1;PRRT2;HRH3;CHRM1;CHRM2;CHRM3;CHRM4;CHRM5;AZIN2;SYNPO;CHRNA3;CHRNA4;ADCY8;TRIM9;LMTK3;ADCY9;CKB;ARHGAP33;ZFYVE27;CLU;LRRK2;TMEM266;SEZ6;CNGA3;CPT1C;PLK3;OR10H4;CNN3;CNR2;OR10…	-0.2636	4.8e-11	-0.2429	1.5e-09	-0.2337	6.3e-09	-0.2214	3.9e-08	-0.2258	2.1e-08	-0.2294	1.2e-08	-0.2167	7.7e-08	-0.2192	5.4e-08	-0.2079	2.6e-07	-0.2537	2.6e-10	-0.2403	2.3e-09	-0.2021	5.6e-07	-0.1685	3.2e-05	-0.0759	6.3e-02	-0.0829	4.2e-02	-0.0713	8.0e-02	-0.0670	1.0e-01	-0.0917	2.4e-02	-0.0801	4.9e-02	-0.0786	5.4e-02	-0.0888	2.9e-02	-0.0602	1.4e-01	-0.0563
293	CELL_SURFACE_RECEPTOR_SIGNALING_PATHWAY_INVOLVED_IN_CELL_CELL_SIGNALING	BP	599	CDH2;ZBTB33;CDH3;TMEM170B;MIR665;CD24;FRAT1;HMGXB4;PTPRU;GPC6;ATP6AP2;PSME3;CDK5;PSMD14;TLE7;APC2;RACK1;YAP1;MAD2L2;UNC13B;RUVBL2;SPIN1;FERMT2;SOX30;WIF1;FZD10;BIRC8;STX1B;CHRNA1;CHRNA2;CHRNA3;CHRNA4;CHRNA5;CHRNA7;CHRNB1;CHRNB2;CHRNB3;CHRNB4;CHRND;CHRNE;CHRNG;ALPK2;CTHRC1;AP2M1;AP2S1;LRRK2;CLTC;CSNK1A1L;PSMB11;LEO1;SEZ6;COL1A1;ARHGEF19;TRABD2A;LYPD6;TMEM198;ADORA1;ADORA2A;CPE;AMER1;MAPK14;PSMA8;P…	-0.4443	2.3e-30	-0.4379	1.9e-29	-0.4176	1.1e-26	-0.4321	1.2e-28	-0.4273	5.5e-28	-0.4303	2.1e-28	-0.4373	2.3e-29	-0.4228	2.3e-27	-0.4142	3.1e-26	-0.4062	3.4e-25	-0.3957	6.9e-24	-0.4061	3.5e-25	-0.3898	3.5e-23	-0.3461	2.7e-18	-0.3184	1.4e-15	-0.3249	3.4e-16	-0.3283	1.6e-16	-0.3398	1.2e-17	-0.3428	5.8e-18	-0.3147	3.1e-15	-0.3346	3.9e-17	-0.3345	4.0e-17	-0.3162
294	REGULATION_OF_SECRETION	BP	589	ADA;PDCD6IP;ZBED6;DNM1L;NR1H3;ADAM8;CDK5;APBB3;TCIRG1;RAPGEF3;UNC13B;CES1;CSPG5;CORIN;ADCY1;GIPC1;KDM5B;CFTR;CPLX2;CPLX1;LILRB1;NMU;RAB10;ERP29;TMED10;RAPGEF4;ADCY5;CHGA;CAPN10;IL1RAPL1;HRH3;SNF8;STX1B;CD300A;CHRNA3;CHRNA4;CHRNA5;ADCY8;TRIM9;CHRNB2;UCN3;CHRNB4;C1QTNF1;C1QTNF3;RAB3C;ADCYAP1;GRIN3A;LRRK2;ABCC2;CNR1;SYT2;ACVR1C;FAM3D;SLC9B2;ADORA1;STXBP5;ADORA2A;CPB2;CPT1A;CREB1;CRH;CRHBP;CRHR1;CRY1…	-0.5039	3.0e-39	-0.4835	7.8e-36	-0.4818	1.5e-35	-0.4607	2.8e-32	-0.4657	4.8e-33	-0.4629	1.3e-32	-0.4248	3.3e-27	-0.4560	1.4e-31	-0.4485	1.7e-30	-0.4859	3.2e-36	-0.4825	1.1e-35	-0.4169	3.7e-26	-0.3757	3.5e-21	-0.3061	3.1e-14	-0.2862	1.4e-12	-0.3117	9.7e-15	-0.2994	1.1e-13	-0.3336	8.8e-17	-0.2727	1.7e-11	-0.2500	7.7e-10	-0.2687	3.3e-11	-0.2999	1.0e-13	-0.2901
295	CIRCULATORY_SYSTEM_PROCESS	BP	586	ADA;KCNE3;HCN4;CDH5;APELA;OCLN;GJC1;ABCC5;DNM1L;ABCC9;AKAP9;ATP6AP2;KCNMB2;ABCC4;RAMP2;RAMP3;ZMPSTE24;KCNE1B;TRDN;KLF2;CACNG3;CACNG2;SEMA3A;CORO2B;ATP8A1;YAP1;GLRX3;POSTN;CELF2;CES1;CORIN;AHCYL1;PPP1R13L;NMU;UTS2;FERMT2;SLC38A3;SLC27A4;CHGA;TBC1D8;BVES;NISCH;ADCY6;AKAP13;TREX1;CHRM2;SLCO2B1;CHRM3;SLC2A13;CLIC2;CMA1;FOXN4;ABCC2;GJD3;CNR1;COL1A2;ADH5;COL4A3;COMP;ADM;ADORA1;ADORA2A;CPA3;CPS1;SGCZ;CR…	-0.4229	8.0e-27	-0.3975	1.3e-23	-0.4050	1.5e-24	-0.3714	1.3e-20	-0.3951	2.5e-23	-0.3603	2.1e-19	-0.3518	1.6e-18	-0.3741	6.7e-21	-0.3624	1.2e-19	-0.3867	2.4e-22	-0.3856	3.3e-22	-0.3094	1.8e-14	-0.2611	1.4e-10	-0.2212	6.3e-08	-0.2111	2.5e-07	-0.2116	2.3e-07	-0.2035	6.8e-07	-0.2534	4.9e-10	-0.2170	1.1e-07	-0.1941	2.2e-06	-0.2015	8.7e-07	-0.1872	5.0e-06	-0.2005
296	CENTROSOME	CC	592	MAMLD1;CEP295NL;NUBP2;ACTR1B;ACTR1A;AKAP9;CDK2;TXNDC9;PATJ;CDK6;FLOT1;AK6;BCAS2;KATNB1;NDRG1;NDC80;TUBGCP3;TACC3;PIBF1;CIB1;DCTN2;PROCR;CCT4;SORBS1;SPAG5;CENPF;RGS14;DCTN6;CETN1;CETN2;CCT8;CETN3;PLK4;CTSC;PLK2;NEK6;SDCCAG8;ENTR1;TUBGCP2;RUVBL2;USP20;JTB;KIF2C;CCDC85B;IFT27;NUDT21;CNTRL;CHD3;CHD4;KATNA1;CHEK1;CEP43;KIF3A;RABL2B;CEP250;DCTN3;IFT43;EFHC1;TUBGCP5;HAUS1;DIS3L;CNTROB;SSX2IP;C10orf90;CC…	-0.5359	2.6e-45	-0.5312	2.0e-44	-0.5151	2.0e-41	-0.5341	5.9e-45	-0.5177	6.9e-42	-0.5394	5.4e-46	-0.5356	3.0e-45	-0.5203	2.3e-42	-0.5217	1.2e-42	-0.4583	4.4e-32	-0.4437	6.1e-30	-0.5326	1.1e-44	-0.5200	2.5e-42	-0.4749	1.2e-34	-0.4807	1.5e-35	-0.4821	8.8e-36	-0.4895	5.3e-37	-0.4409	1.5e-29	-0.4640	6.2e-33	-0.4737	1.9e-34	-0.4773	5.2e-35	-0.4534	2.3e-31	-0.4335
297	MUSCLE_STRUCTURE_DEVELOPMENT	BP	565	CDH2;SRA1;ZBTB42;HDAC5;MEF2B;PARP2;ZBED6;CDH15;MYMX;CDK5;FLOT1;CDK9;RAMP2;ZMPSTE24;SPEG;KLHL41;HMG20B;ADARB1;BASP1;ZBTB18;CEACAM5;DDX17;NEBL;PDLIM5;CENPF;LBX1;CFL2;VAMP5;FRS2;USP19;EHD1;AFG3L2;VAX1;CHD2;GLMN;BVES;LDB3;AKAP13;CHRNA1;CHRNB1;CHRND;CHUK;ZNF689;ALPK2;CMTM5;WFIKKN1;WFIKKN2;EID2B;CNTF;CNTFR;COL6A3;COL11A1;COL19A1;COMP;KLHL40;ADM;MTPN;NKX2-6;SGCZ;CREB1;MYL6B;CHODL;DCANP1;CRYAB;MAPK14;PRI…	-0.2774	1.9e-11	-0.2538	9.4e-10	-0.2574	5.3e-10	-0.2403	7.3e-09	-0.2547	8.1e-10	-0.2341	1.8e-08	-0.2244	7.0e-08	-0.2426	5.2e-09	-0.2379	1.0e-08	-0.2348	1.6e-08	-0.2214	1.1e-07	-0.1906	5.1e-06	-0.1790	1.9e-05	-0.1561	2.0e-04	-0.1650	8.1e-05	-0.1594	1.4e-04	-0.1558	2.0e-04	-0.1671	6.6e-05	-0.1624	1.1e-04	-0.0757	7.2e-02	-0.1658	7.5e-05	-0.1525	2.7e-04	-0.1411
298	REGULATION_OF_MITOTIC_CELL_CYCLE	BP	568	SRA1;MIR892B;UBE2DNL;TOM1L1;CTDSP2;ACTR1A;AKAP9;CDK2;CDK4;PSME3;NME6;CDK6;PSMD14;CTDSPL;CDKN1A;CDK2AP2;ZMPSTE24;CDKN1B;CDKN1C;CDKN2A;MAEA;CDKN2B;CDKN2C;CDKN2D;NPM2;TUBB4A;TUBB4B;ANAPC10;NDC80;PRMT5;GPNMB;MAD2L2;CARM1;UBD;DCTN2;CENPE;CENPF;CETN2;PLK4;PLK2;NEK6;ZNF268;SDCCAG8;BTG3;RCC1;PIM2;CNTRL;UBE2C;TOPBP1;CHEK1;CEP43;FOXN3;ZWINT;FAM107A;CEP250;CHEK2;DCTN3;CDCA5;PHB2;HAUS1;FAM122A;CKS1B;CKS2;ANA…	-0.5461	1.8e-45	-0.5401	2.5e-44	-0.5197	1.3e-40	-0.5367	1.1e-43	-0.5346	2.7e-43	-0.5266	7.7e-42	-0.5207	8.7e-41	-0.5293	2.5e-42	-0.5211	7.3e-41	-0.4686	2.4e-32	-0.4537	3.5e-30	-0.5027	1.0e-37	-0.4892	1.6e-35	-0.4702	1.4e-32	-0.4688	2.2e-32	-0.4635	1.3e-31	-0.4724	6.5e-33	-0.4373	6.2e-28	-0.4829	1.6e-34	-0.4781	8.8e-34	-0.4360	9.3e-28	-0.4552	2.1e-30	-0.4384
299	SIDE_OF_MEMBRANE	CC	548	ADA;BTNL10;CD24;CDH5;CHMP4BP1;IGLL5;MICA;KLRC4-KLRK1;MYZAP;CDH13;BCAP31;EBI3;ATP6AP2;FARP1;TNK2;FLOT1;ABCC4;IGHV2-70D;IGHV1-69D;IGHV3-64D;BTN3A3;BTN2A2;CEACAM5;ENOX2;GNG14;CXCR6;CD226;GNA13;GNB5;CCR9;NEU3;LILRB1;BTNL3;FERMT2;LILRB4;ADAM30;ADAM29;BTN3A2;BTN3A1;BTN2A1;HHLA2;SNX18;CHRNA4;CHRNB2;ERMAP;CHUK;TMEM123;TNFRSF13C;TMC1;CLCN3;BORCS5;LRRK2;CLPTM1;SPPL3;CCR1;CCR3;CCR4;CCR5;CCR6;CCR7;CCR8;ACKR2…	-0.5700	1.6e-48	-0.5682	3.5e-48	-0.5610	9.5e-47	-0.5426	2.9e-43	-0.5541	2.0e-45	-0.5292	7.2e-41	-0.5397	9.6e-43	-0.5403	7.3e-43	-0.5338	1.1e-41	-0.5449	1.1e-43	-0.5436	1.9e-43	-0.5005	4.4e-36	-0.4559	1.8e-29	-0.4193	9.5e-25	-0.4126	6.2e-24	-0.4102	1.2e-23	-0.4047	5.1e-23	-0.4635	1.5e-30	-0.3877	4.2e-21	-0.3937	9.1e-22	-0.4031	8.0e-23	-0.3485	4.3e-17	-0.3743
300	DEVELOPMENTAL_GROWTH	BP	578	MIR873;GJE1;HDAC6;BCL2L11;CDH4;PARP2;TRIM28;CDK4;MYMX;CDK5;SPRY1;SPRY2;CDKN1A;ZMPSTE24;CDKN1B;KLF2;SEMA3A;ADARB1;CPQ;BASP1;YAP1;ARIH2;OLFM1;SLC9A6;SEMA6C;SEMA6B;SEMA4F;SEMA4D;SEMA4B;SEMA3C;AGR2;PDLIM5;POSTN;RAI1;KDM5B;PPP1R13L;AFG3L2;TMED2;AKAP13;DUSP10;CHRNA1;TWF2;CHRND;SLC25A25;SLITRK1;RNF157;APOA5;ADD1;ZFYVE27;NRN1L;KDF1;DMBX1;SYT2;TAF8;ACVR1C;COMP;ADM;MTPN;GPAT4;CRABP2;CREB1;SELENOM;MAPK14;CS…	-0.2344	1.2e-08	-0.2222	6.7e-08	-0.2073	4.9e-07	-0.2003	1.2e-06	-0.2268	3.5e-08	-0.1983	1.5e-06	-0.1989	1.4e-06	-0.2146	1.9e-07	-0.1980	1.6e-06	-0.2155	1.7e-07	-0.2017	1.0e-06	-0.1626	8.6e-05	-0.1503	2.9e-04	-0.1162	5.2e-03	-0.0935	2.5e-02	-0.1180	4.5e-03	-0.1198	3.9e-03	-0.1327	1.4e-03	-0.1258	2.5e-03	-0.0468	2.6e-01	-0.0999	1.6e-02	-0.1025	1.4e-02	-0.1108
301	POSTSYNAPSE	CC	594	CDH2;ABI1;CDH9;CDH10;ACTR2;ABI2;ATP6AP2;FARP1;ADAM10;CDK5;GPHN;SIGMAR1;APC2;CACNG3;CACNG2;CAP2;SEMA4F;ARFGEF2;PDLIM5;RGS14;IGF2BP1;CSPG5;ADCY1;GIPC1;WASF3;CPLX2;CPLX1;CYP46A1;TPPP;PTPRT;KPTN;IL1RAPL1;LZTS1;PRRT2;CHRM1;CHRM2;CHRM3;CHRM4;CHRM5;PHB2;CHRNA1;SYNPO;CHRNA2;CHRNA3;CHRNA4;CHRNA5;CHRNA7;ADCY8;CHRNB1;CHRNB2;CHRNB3;CHRNB4;CHRND;CHRNE;CHRNG;SLITRK1;KCTD12;ARHGAP33;GRIN3A;GRIN3B;ADD1;ADD2;ADD3…	-0.2525	4.3e-10	-0.2336	8.4e-09	-0.2170	9.3e-08	-0.2073	3.4e-07	-0.2151	1.2e-07	-0.2077	3.3e-07	-0.1958	1.5e-06	-0.2022	6.7e-07	-0.1925	2.3e-06	-0.2106	2.2e-07	-0.1969	1.3e-06	-0.1613	7.9e-05	-0.1367	8.3e-04	-0.0802	5.1e-02	-0.0827	4.4e-02	-0.0882	3.2e-02	-0.0837	4.1e-02	-0.1038	1.1e-02	-0.0616	1.3e-01	-0.0868	3.4e-02	-0.1117	6.4e-03	-0.0827	4.4e-02	-0.0863
302	CELL_DIVISION	BP	576	PDCD6IP;SMC4;ACTR3;ACTR2;KIF20A;CDK2;CDK3;CDK4;CDK5;CDK6;CDK7;CDK2AP2;STAG1;MAEA;KATNB1;CCNO;TUBA1B;SYCP2;ANAPC10;RACK1;NDC80;MAD2L2;TACC3;CIB1;ZNRD2;CENPA;SMC2;CENPC;USP16;SPAG5;STAMBP;CENPE;TXNIP;CENPF;RGS14;CETN1;CETN2;CETN3;USP39;NUDC;PLK4;STAG2;GIPC1;PLK2;ARPP19;NEK6;SEPTIN9;ENTR1;RAB10;JTB;TXNL4A;MAPRE2;KIF2C;RAB35;RCC1;CNTRL;UBE2C;TPPP;TRIOBP;KATNA1;CIT;ZWINT;CHEK2;PMF1;SNX18;DCTN3;CDCA5;O…	-0.5282	1.1e-42	-0.5325	1.7e-43	-0.5204	2.7e-41	-0.5341	8.6e-44	-0.5319	2.2e-43	-0.5387	1.2e-44	-0.5246	4.8e-42	-0.5366	2.9e-44	-0.5311	3.1e-43	-0.4826	6.1e-35	-0.4770	4.6e-34	-0.5283	1.0e-42	-0.5188	5.2e-41	-0.5201	3.1e-41	-0.5297	5.7e-43	-0.5163	1.4e-40	-0.5185	6.0e-41	-0.4859	1.8e-35	-0.5081	4.0e-39	-0.5199	3.3e-41	-0.4854	2.2e-35	-0.5122	7.6e-40	-0.4992
303	CELL_PROJECTION_ASSEMBLY	BP	562	HDAC6;WASHC1;OCLN;ACTR3;ACTR2;ARPC2;CDH13;ACTR1A;AKAP9;ABI2;WASF2;TENM1;ABCC4;CCNO;KLHL41;TUBB4A;TUBB4B;YAP1;CDC42EP2;VAV3;PIBF1;DCTN2;CDC42EP3;AVIL;CETN2;PLK4;NCKAP1;SEPTIN9;SDCCAG8;ENTR1;WASF3;EHD1;IFT27;CNTRL;CEP43;KIF3A;CDC42EP1;RABL2B;CEP250;DCTN3;IFT43;TWF2;HAUS1;EVI5L;CCDC151;CNTROB;ARAP1;RAB3IP;SSX2IP;CFAP70;NEDD1;FGD4;TTC8;CCR7;WHAMM;CEP20;DNAAF1;TTC39C;DNAI3;UBXN10;BBS5;SCLT1;LRGUK;CIBA…	-0.5180	6.7e-40	-0.5180	6.7e-40	-0.4977	1.6e-36	-0.5096	1.8e-38	-0.4939	6.6e-36	-0.4971	2.0e-36	-0.4880	5.7e-35	-0.4848	1.8e-34	-0.4920	1.4e-35	-0.4296	1.2e-26	-0.4228	9.0e-26	-0.4967	2.4e-36	-0.4688	4.7e-32	-0.4269	2.7e-26	-0.4404	4.6e-28	-0.4333	4.0e-27	-0.4381	9.4e-28	-0.3557	3.3e-18	-0.4195	2.3e-25	-0.4516	1.4e-29	-0.4422	2.6e-28	-0.4141	1.1e-24	-0.4024
304	EMBRYO_DEVELOPMENT_ENDING_IN_BIRTH_OR_EGG_HATCHING	BP	578	ADA;PDCD6;BCL2L11;ZBED6;CERT1;TRIM28;ATP6AP2;LPAR6;ADAM10;IRX5;NPM2;KLF2;DLC1;PEMT;YAP1;SEC24B;EMG1;CDX1;CDX2;TAB1;CDX4;CEBPA;CEBPB;SEMA3C;DEAF1;AKAP3;SLC34A2;SPINT2;DMRT2;CELF1;DLL3;PLK4;SIX2;RAI2;TMED2;LIAS;GLMN;POLG2;PLCD3;ADCY9;CTHRC1;OSR2;ADD1;SPIC;COL1A1;COL2A1;TAF8;COL11A1;ACVR1C;OSR1;UBR3;TRIM71;ADM;RIPPLY2;C6orf141;NKX2-6;ZNF358;CSF2;PRICKLE1;E2F7;GSC;MESP2;RUNDC1;NKX2-5;CCDC24;CTNNB1;GD…	-0.2269	3.5e-08	-0.2284	2.8e-08	-0.2153	1.7e-07	-0.2304	2.1e-08	-0.2219	7.0e-08	-0.2319	1.7e-08	-0.2379	7.0e-09	-0.2235	5.6e-08	-0.2197	9.5e-08	-0.1920	3.3e-06	-0.1912	3.7e-06	-0.2192	1.0e-07	-0.2450	2.4e-09	-0.2693	4.7e-11	-0.2851	2.9e-12	-0.2432	3.2e-09	-0.2387	6.3e-09	-0.1810	1.2e-05	-0.2604	2.0e-10	-0.2050	6.7e-07	-0.2636	1.2e-10	-0.2591	2.6e-10	-0.2589
305	REGULATION_OF_SYSTEM_PROCESS	BP	554	ADA;KCNE3;MIR208B;HCN4;PARP2;APELA;STRIT1;GJC1;ABCC9;NR1H3;AKAP9;LPCAT3;CALCRL;KCNMB2;CDK9;ZMPSTE24;KCNE1B;TRDN;CACNG3;CACNG2;SEMA3A;CORO2B;MYL9;UNC13B;GLRX3;CELF2;CORIN;CTSC;AHCYL1;WASF3;NMU;SMR3B;PPARGC1A;TPPP;CHGA;BVES;KLK8;STX1B;SCN11A;CHRM2;CHRM3;C12orf57;MGLL;CHRNA3;CHRNA7;C1QTNF1;FBXO32;APOA5;CLIC2;LRRK2;FOXN4;GJD3;HSPB6;CNN1;ADM;ADORA1;ATPSCKMT;ADORA2A;MTPN;CRH;CRHBP;CRHR1;ADORA3;GATA5;CR…	-0.3987	1.5e-22	-0.3795	2.0e-20	-0.3780	2.9e-20	-0.3445	7.0e-17	-0.3710	1.6e-19	-0.3381	2.8e-16	-0.3132	4.5e-14	-0.3535	9.6e-18	-0.3433	9.0e-17	-0.3742	7.5e-20	-0.3700	2.1e-19	-0.2881	4.7e-12	-0.2426	7.3e-09	-0.2268	6.8e-08	-0.1998	2.1e-06	-0.2069	9.1e-07	-0.1963	3.2e-06	-0.2279	5.8e-08	-0.1738	3.9e-05	-0.1625	1.2e-04	-0.2082	7.7e-07	-0.1998	2.1e-06	-0.2106
306	MICROTUBULE_CYTOSKELETON_ORGANIZATION	BP	564	HDAC6;PDCD6IP;CDH5;PARP3;RANBP9;OCLN;CEP295NL;KIF20A;AKAP9;CDK2;CDK5;SPRY1;SPRY2;CDK2AP2;STAG1;APC2;KATNB1;TRDN;TUBA1B;TUBB3;TUBB4A;TUBB4B;NDC80;TUBGCP3;RBM14;TACC3;PIBF1;CIB1;DCTN2;TACC2;CENPA;SPAG5;CENPE;GAS2L1;RGS14;DCTN6;CETN1;CETN2;CETN3;CFL1;NUDC;PLK4;STAG2;PLK2;NEK6;SDCCAG8;TUBGCP2;MAPRE2;KIF2C;RCC1;CHD3;STMN2;TPPP;KATNA1;CHEK1;CEP43;KIF3A;FAM107A;RASSF1;CEP250;CHEK2;CHP1;TUBA3E;GABARAP;TU…	-0.5330	1.0e-42	-0.5297	4.0e-42	-0.5144	2.0e-39	-0.5257	2.1e-41	-0.5113	6.7e-39	-0.5172	6.6e-40	-0.5189	3.3e-40	-0.5043	1.0e-37	-0.5051	7.7e-38	-0.4717	1.4e-32	-0.4604	6.1e-31	-0.5209	1.5e-40	-0.5075	3.0e-38	-0.4781	1.5e-33	-0.4745	5.2e-33	-0.4729	9.1e-33	-0.4749	4.6e-33	-0.4304	7.7e-27	-0.4316	5.4e-27	-0.4648	1.4e-31	-0.4722	1.2e-32	-0.4668	7.3e-32	-0.4486
307	ORGANOPHOSPHATE_BIOSYNTHETIC_PROCESS	BP	539	ADA;MIR675;PLA2G4B;PIGK;AL353753.1;PYURF;RAD50;NAMPT;LPCAT3;SLC25A13;NME6;AK6;GPHN;AKR1A1;ABCA8;CEPT1;CDS1;PEMT;CDIPT;ATP5PD;AGPAT1;AGPAT2;PAICS;ATP5MG;PMVK;ADCY1;MTCO2P12;ADCY2;STARD10;SLC26A1;PPARGC1A;ADCY3;HTD2;CHAT;ADCY5;PLAAT3;CHKA;ADCY6;CHKB;CHP1;ADCY7;ACOT7;ADCY8;PTPMT1;ADCY9;CKB;CKM;CKMT1B;CKMT2;NUS1;IP6K3;CLN3;AK7;ADSS1;AFMID;SLC44A3;NAXE;FITM2;PIGU;CMPK2;MBOAT2;ACMSD;ADK;TAMM41;NADK2;AT…	-0.4131	1.2e-23	-0.3836	2.4e-20	-0.3869	1.1e-20	-0.3711	4.8e-19	-0.3809	4.7e-20	-0.3697	6.7e-19	-0.3711	4.8e-19	-0.3773	1.1e-19	-0.3637	2.7e-18	-0.4087	4.0e-23	-0.3884	7.5e-21	-0.3486	7.6e-17	-0.3342	1.6e-15	-0.3083	2.5e-13	-0.3450	1.7e-16	-0.3039	5.6e-13	-0.3068	3.3e-13	-0.2937	3.5e-12	-0.2864	1.2e-11	-0.2725	1.2e-10	-0.3274	6.2e-15	-0.3248	1.1e-14	-0.3129
308	POSITIVE_REGULATION_OF_LOCOMOTION	BP	529	AKT3;CDKN2B-AS1;MIR939;HDAC6;PDCD6;WASHC1;CDH5;MIR1908;MIR1290;MIR711;APELA;DNM1L;ADAM8;CDH13;ADAM10;SPRY2;CCL26;SEMA3A;ATP8A1;RACK1;GPNMB;CREB3;SEMA6C;SEMA6B;SEMA4F;SEMA4D;SEMA4B;SEMA3C;CIB1;CXCL13;PDPN;POSTN;PLK2;ZNF268;CGA;CCL27;FERMT2;MAPRE2;CEP43;BVES;CORO1A;FAM107A;PDCD10;TIRAP;NUS1;TWIST2;CCR1;CCR4;CCR6;CCR7;CMKLR1;COL1A1;LRRC15;IQCF1;CLDN4;CLDN3;CLDN7;CRK;CRKL;AAMP;CSF1;CSF1R;CARMIL2;IL34…	-0.4320	1.8e-25	-0.4168	1.2e-23	-0.4149	2.0e-23	-0.3967	2.2e-21	-0.4057	2.2e-22	-0.4007	8.1e-22	-0.3924	6.4e-21	-0.3973	1.9e-21	-0.3948	3.5e-21	-0.3937	4.7e-21	-0.3894	1.3e-20	-0.3547	4.0e-17	-0.3419	5.9e-16	-0.3563	2.8e-17	-0.3487	1.4e-16	-0.3406	7.7e-16	-0.3430	4.8e-16	-0.3105	2.7e-13	-0.3490	1.4e-16	-0.3204	4.3e-14	-0.3503	1.0e-16	-0.3423	5.5e-16	-0.3363
309	POSITIVE_REGULATION_OF_ORGANELLE_ORGANIZATION	BP	560	PDCD6IP;BCL2L11;WASHC1;OCLN;DNM1L;ARPC5;ARPC4;ARPC3;ARPC1B;ACTR3;ACTR2;PPIF;ARPC2;RAD50;AKAP9;G3BP1;ABI2;TRIM28;WASF2;SORBS3;TENM1;CDK5;CALCOCO2;CDK9;AKAP8;KATNB1;CCL26;NPM2;RAPGEF3;CDC42EP2;HAX1;BAIAP2;ARPC1A;CCT7;CCT4;CCT2;CDC42EP3;SPAG5;RAD51AP1;CAMKK2;CCT8;CFL2;PLK4;NES;NCKAP1;IQGAP2;SEPTIN9;ENTR1;WASF3;CCL27;RUVBL2;PPARGC1A;MLLT11;YWHAQ;FERMT2;DSTN;STMN2;WDR5;PRDM7;CDC42EP1;KAT7;CORO1A;PNKP;…	-0.4935	1.0e-35	-0.4873	9.6e-35	-0.4695	4.8e-32	-0.4856	1.8e-34	-0.4957	4.6e-36	-0.4845	2.6e-34	-0.4834	4.0e-34	-0.4872	1.0e-34	-0.4799	1.4e-33	-0.4753	6.6e-33	-0.4568	3.2e-30	-0.4662	1.5e-31	-0.4581	2.1e-30	-0.4099	4.2e-24	-0.4191	3.2e-25	-0.4059	1.3e-23	-0.4055	1.4e-23	-0.4057	1.3e-23	-0.4099	4.2e-24	-0.3783	1.7e-20	-0.4195	2.8e-25	-0.4084	6.4e-24	-0.4056
310	APOPTOTIC_SIGNALING_PATHWAY	BP	554	CD24;PDCD6;BCL2L10;BCL2L11;PARP2;CASP12;DNM1L;PPIF;FEM1B;TRAP1;BCAP31;RNF41;PSME3;TOPORS;CDKN1A;UBE4B;CDKN2D;RACK1;YAP1;ACAA2;CREB3;STK25;CEBPB;MYBBP1A;CIB1;HYOU1;ARL6IP5;SIVA1;ERN2;RBCK1;IVNS1ABP;CTSC;ZMYND11;FASTK;SERINC3;ERP29;MLLT11;YWHAQ;RIPK3;DIDO1;FAF1;CHEK2;PDCD10;PARK7;GABARAP;PTPMT1;RFFL;CLU;LRRK2;IFI27L1;COL2A1;JMY;ADORA1;RNF183;NACC2;CRH;CRIP1;PARP1;CSF2;CSNK2A1;CSNK2A2;TMC8;TICAM1;CT…	-0.4092	8.9e-24	-0.3916	9.4e-22	-0.3937	5.5e-22	-0.3759	4.9e-20	-0.3891	1.8e-21	-0.3838	6.9e-21	-0.3681	3.2e-19	-0.3840	6.6e-21	-0.3808	1.5e-20	-0.4308	1.9e-26	-0.4260	7.8e-26	-0.3489	2.7e-17	-0.3462	4.8e-17	-0.3342	6.4e-16	-0.3411	1.5e-16	-0.3240	5.3e-15	-0.3212	9.2e-15	-0.3446	6.9e-17	-0.3589	2.8e-18	-0.2839	1.0e-11	-0.2988	6.9e-13	-0.3184	1.6e-14	-0.3193
311	CELL_MORPHOGENESIS_INVOLVED_IN_NEURON_DIFFERENTIATION	BP	571	CDH2;HDAC6;CDH4;RANBP9;ARMCX5-GPRASP2;DNM1L;PQBP1;CDH11;UST;ACTR2;ABI2;PLXNC1;FARP1;ADAM10;CDK5;FLOT1;SEMA3A;TUBB3;ADARB1;SEC24B;OLFM1;BAIAP2;SLC9A6;STK25;SEMA6C;SEMA6B;SEMA4F;SEMA4D;SEMA4B;SEMA3C;PDLIM5;B3GNT2;ADCY1;TBR1;CFL1;CHL1;FRS2;RAB10;AFG3L2;VAX1;TRIOBP;IL1RAPL1;LZTS1;CHN1;LYPLA2;C12orf57;TWF2;CHRNA3;CHRNA7;CHRNB2;SLITRK1;ARHGAP33;ZFYVE27;LRRK2;NTN5;CNP;VSTM2L;EMB;UNC5D;CRABP2;CREB1;SLITR…	-0.2121	3.1e-07	-0.2029	1.0e-06	-0.1748	2.7e-05	-0.1875	6.5e-06	-0.1807	1.4e-05	-0.1875	6.5e-06	-0.1787	1.8e-05	-0.1736	3.0e-05	-0.1586	1.4e-04	-0.1496	3.3e-04	-0.1255	2.7e-03	-0.1416	6.9e-04	-0.1285	2.1e-03	-0.0512	2.2e-01	-0.0894	3.3e-02	-0.0549	1.9e-01	-0.0462	2.7e-01	-0.0841	4.5e-02	-0.0463	2.7e-01	-0.0314	4.5e-01	-0.0855	4.1e-02	-0.0636	1.3e-01	-0.0467
312	REGULATION_OF_PEPTIDE_TRANSPORT	BP	557	ZBED6;SAE1;DNM1L;NR1H3;HUWE1;ADAM8;BCAP31;TRIM28;TENM1;CDK5;NUTF2;APBB3;TCIRG1;RACK1;RAPGEF3;ARIH2;LYPLA1;HAX1;UNC13B;CIB1;ANP32B;CFTR;NMU;OS9;ERP29;YWHAQ;TMED10;WWP2;RAPGEF4;ADCY5;CRYZL2P-SEC16B;CHGA;CAPN10;PKIG;PDCD10;CHP1;CHRM1;PARK7;ADCY8;UCN3;C1QTNF3;ADCYAP1;UBE2J2;CLN3;LRRK2;SLC51B;MIEF2;PLK3;CNR1;UHMK1;ACVR1C;FAM3D;SLC9B2;ADORA1;STXBP5;ADORA2A;CPT1A;CRH;CRHBP;MAPK14;SYT9;CSK;CSNK2A2;GSG1L;…	-0.4544	9.9e-30	-0.4446	2.2e-28	-0.4370	2.2e-27	-0.4325	8.5e-27	-0.4347	4.4e-27	-0.4370	2.2e-27	-0.4124	2.7e-24	-0.4212	2.3e-25	-0.4192	4.1e-25	-0.4491	5.4e-29	-0.4400	9.0e-28	-0.3999	8.4e-23	-0.3727	8.4e-20	-0.3234	5.0e-15	-0.3105	6.5e-14	-0.3238	4.6e-15	-0.3206	8.8e-15	-0.3181	1.5e-14	-0.3110	5.9e-14	-0.2906	2.6e-12	-0.2974	7.7e-13	-0.3233	5.1e-15	-0.3198
313	ESTABLISHMENT_OF_PROTEIN_LOCALIZATION_TO_ORGANELLE	BP	550	ACOT8;POM121C;SNAP25-AS1;BCL2L11;TIMM23;POM121B;BHLHE40-AS1;SAE1;TIMM23B;SNUPN;HUWE1;BCAP31;TRIM28;AL357153.1;AC007920.2;NUTF2;TIMM17B;CDKN1A;CACNG3;CACNG2;ARIH2;TIMM17A;TOMM40;ECI2;HAX1;TIMM44;VTI1B;IPO8;IPO7;PITRM1;CCT7;CCT4;CCT2;TXNIP;CCT8;SIX2;NUP50;RUVBL2;RAB10;DHRS4;SEC61B;TOMM34;ACOT2;YWHAQ;SLC27A2;PKIG;RPL35;SEC63;CHP1;SNF8;SGF29;PHB2;UBE2J2;CLU;LRRK2;ACOT4;CHMP4B;NUP35;ZFAND2B;MTERF4;DNA…	-0.5267	1.4e-40	-0.5212	1.3e-39	-0.5050	6.2e-37	-0.5148	1.5e-38	-0.5110	6.4e-38	-0.5167	7.2e-39	-0.5122	4.1e-38	-0.5028	1.4e-36	-0.5012	2.5e-36	-0.5347	5.3e-42	-0.5157	1.1e-38	-0.5004	3.4e-36	-0.5009	2.9e-36	-0.4684	2.4e-31	-0.4853	7.7e-34	-0.4707	1.1e-31	-0.4711	9.8e-32	-0.4615	2.3e-30	-0.4777	1.1e-32	-0.4602	3.5e-30	-0.5000	3.9e-36	-0.4911	9.8e-35	-0.4910
314	EMBRYONIC_MORPHOGENESIS	BP	551	SP9;BCL2L11;APELA;USH1C;ARFRP1;TRIM28;TSHZ1;SPRY2;IRX5;DLC1;RACK1;YAP1;SEC24B;DEAF1;MAB21L2;SPINT2;LBX1;TBR1;SIX2;GJB6;FRS2;TMED2;LIAS;TRIOBP;GLMN;CTHRC1;OSR2;LRIG3;FOXN4;LEO1;DNAAF1;USH1G;TTC39C;KDF1;COL2A1;COL4A2;COL5A1;COL5A2;COL6A1;COL7A1;COL8A1;BBS5;COL11A1;COL12A1;OSR1;TRIM71;ADM;CRABP2;CREBBP;ZNF358;MYO3B;DCANP1;PRICKLE1;GSC;MESP2;NKX2-5;CTNNB1;GDF7;IRX2;AMOT;RDH10;DAG1;STRC;DLD;DLG1;DLX2;…	-0.1623	1.3e-04	-0.1604	1.6e-04	-0.1440	7.0e-04	-0.1513	3.7e-04	-0.1442	6.8e-04	-0.1498	4.2e-04	-0.1182	5.5e-03	-0.1396	1.0e-03	-0.1337	1.7e-03	-0.0901	3.4e-02	-0.0869	4.1e-02	-0.1109	9.1e-03	-0.1366	1.3e-03	-0.1459	5.9e-04	-0.1631	1.2e-04	-0.1420	8.3e-04	-0.1396	1.0e-03	-0.0758	7.5e-02	-0.1715	5.2e-05	-0.1017	1.7e-02	-0.1815	1.8e-05	-0.1267	2.9e-03	-0.1314
315	DNA_REPAIR	BP	528	AP002495.1;CHAF1A;PARP2;PARP3;HUWE1;ACTR2;RAD50;TRIM28;CDK2;PSMD14;CDK7;CDK9;ZMPSTE24;STUB1;TRAIP;CDKN2D;MCRS1;PPIE;MAD2L2;SLC30A9;CIB1;KAT5;RNASEH2A;CEBPG;RAD51AP1;CETN1;CETN2;POLD3;PMS2P11;POLQ;RUVBL2;COPS8;MORF4L1;ASCC3;COPS6;COPS5;TENT4A;TOPBP1;HSF2BP;CHEK1;KAT7;DMC1;WDHD1;SUPT16H;CHEK2;POLI;TREX2;POLG2;SHLD3;TREX1;PNKP;CDCA5;PARK7;HELQ;CHRNA4;CGAS;RMI2;ERCC8;SFR1;H4-16;ALKBH2;USP43;ZSWIM7;IN…	-0.4900	3.0e-33	-0.4801	8.5e-32	-0.4666	6.8e-30	-0.4761	3.2e-31	-0.4838	2.5e-32	-0.4785	1.5e-31	-0.4683	3.9e-30	-0.4862	1.1e-32	-0.4776	1.9e-31	-0.4693	2.9e-30	-0.4504	9.6e-28	-0.4639	1.6e-29	-0.4657	8.8e-30	-0.4418	1.2e-26	-0.4791	1.2e-31	-0.4526	5.0e-28	-0.4599	5.4e-29	-0.4041	3.6e-22	-0.5159	3.0e-37	-0.4724	1.0e-30	-0.4761	3.1e-31	-0.4482	1.9e-27	-0.4416
316	EXTERNAL_ENCAPSULATING_STRUCTURE	CC	539	A1BG;CDH2;LRRC3C;GPC6;EDIL3;ENAM;CDH13;PRG4;ANGPTL7;LRRC17;AC007325.4;LAMC3;CRISP3;PRG3;SPON2;SPON1;LRRN2;FBLN5;MARCOL;POSTN;CTSC;HPSE;FGL2;MMP24;CHAD;KERA;ADAMTS13;ADAMTS8;ADAMTS5;EMILIN1;CHI3L1;ADAMTS7;ADAMTS6;ELFN2;VASN;CTHRC1;LRRC3B;CLC;MMP21;CLU;SERPINA3;LRIG3;CMA1;NTN5;PODN;COL1A1;COL1A2;COL2A1;COL3A1;COL4A1;COL4A2;COL4A3;COL4A4;COL4A5;COL4A6;COL5A1;COL5A2;COL6A1;COL6A2;COL6A3;COL7A1;COL8A1…	-0.3889	6.6e-21	-0.3783	8.7e-20	-0.3714	4.5e-19	-0.3713	4.6e-19	-0.3760	1.5e-19	-0.3712	4.7e-19	-0.3908	4.1e-21	-0.3713	4.7e-19	-0.3585	8.6e-18	-0.3177	4.1e-14	-0.3192	3.2e-14	-0.3489	7.1e-17	-0.3365	9.8e-16	-0.2922	4.5e-12	-0.2679	2.6e-10	-0.2791	4.2e-11	-0.2791	4.2e-11	-0.2619	6.7e-10	-0.2278	8.9e-08	-0.2416	1.3e-08	-0.2780	5.1e-11	-0.2740	9.7e-11	-0.2787
317	MALE_GAMETE_GENERATION	BP	514	ZGLP1;BSPH1;BCL2L10;BCL2L11;TSPY10;TCP11X1;ACTR1A;BCAP31;ADGRG2;MEI4;ADAM10;FSTL3;SYCP2;WFDC2;SPAG11B;TESK2;MERTK;CRTAP;CIB1;PRDX4;KHDRBS1;CETN2;TCFL5;CFTR;ADAM28;PRSS21;CCNI;IFT27;TDRKH;ZPBP;ABHD2;SOX30;HSF2BP;ADAM29;DMC1;AZIN2;ODF3;TXNRD3;SLC26A8;RPL39L;ADCYAP1R1;CATSPER1;CATSPER2;DEFB118;IFTAP;LRRK2;GTSF1;TDRD9;TPPP2;CCR6;SEPTIN12;ZPBP2;SPATA32;CNTD1;CALR3;CNR1;SPATA25;M1AP;IQCF1;ADAD1;MROH2B;…	-0.6167	3.6e-55	-0.6154	7.0e-55	-0.6058	8.5e-53	-0.6142	1.3e-54	-0.6039	2.1e-52	-0.6077	3.2e-53	-0.6134	1.9e-54	-0.6038	2.2e-52	-0.6007	9.9e-52	-0.6094	1.4e-53	-0.6045	1.6e-52	-0.6190	1.1e-55	-0.6142	1.2e-54	-0.6305	2.6e-58	-0.6260	2.8e-57	-0.6264	2.3e-57	-0.6279	1.0e-57	-0.5762	8.6e-47	-0.6492	7.9e-63	-0.6146	1.0e-54	-0.6004	1.1e-51	-0.6274	1.3e-57	-0.6201
318	REGULATION_OF_TRANSMEMBRANE_TRANSPORT	BP	541	KCNE3;KCNJ18;HCN4;OCLN;MRLN;STRIT1;COX17;KCNK7;PPIF;AKAP9;CDK5;RAMP3;ZMPSTE24;KCNE1B;TCIRG1;TRDN;CACNG3;CACNG2;ARL6IP5;SORBS1;GNB5;AHCYL1;ARPP19;CFTR;PPARGC1A;YWHAQ;WWP2;CAPN10;CORO1A;CHP1;SCN11A;CHRM3;PARK7;PHB2;AZIN2;OSBPL8;CATSPER1;CATSPER2;TMC1;TMC2;CLCN1;CLCN2;CLCNKA;CLCNKB;CLIC1;CLIC2;SLC43A2;JSRP1;LRRC38;OSR1;KCNH8;SLC31A2;ATPSCKMT;CREBL2;CRH;CRHBP;CRHR1;TMEM37;MAPK14;ALG10B;GSG1L;PM20D1;C…	-0.4920	2.5e-34	-0.4642	2.9e-30	-0.4626	4.8e-30	-0.4287	1.4e-25	-0.4462	7.8e-28	-0.4156	5.2e-24	-0.3855	1.3e-20	-0.4203	1.4e-24	-0.4059	7.1e-23	-0.3995	3.8e-22	-0.3914	3.0e-21	-0.3469	9.6e-17	-0.2903	5.7e-12	-0.1923	6.6e-06	-0.1848	1.5e-05	-0.1963	4.2e-06	-0.1925	6.5e-06	-0.2323	4.6e-08	-0.1231	4.1e-03	-0.1657	1.1e-04	-0.1851	1.5e-05	-0.1757	4.0e-05	-0.1769
319	ACTIVATION_OF_IMMUNE_RESPONSE	BP	480	ADA;ABI1;BTNL10;KIR2DS2;IGLL5;MUC12;PQBP1;ARPC5;ARPC4;ARPC3;ARPC1B;ACTR3;ACTR2;ARPC2;WASF2;PSME3;PSMD14;IGHV2-70D;IGHV1-69D;IGHV3-64D;BTN3A3;BTN2A2;RBM14;VAV3;TAB1;BAIAP2;CLEC10A;ARPC1A;COLEC10;SH2B2;HEXIM1;RBCK1;KHDRBS1;CD226;MASP2;NCKAP1;CFHR4;MALT1;BTNL3;LILRB4;LILRA2;BTN3A2;BTN3A1;BTN2A1;CD160;HHLA2;TREX1;CD300A;VSIG4;ERMAP;CHUK;CGAS;FCRL3;MUCL1;CLU;SPPL3;PSMB11;CCR7;CMKLR1;CPB2;CPN1;CPN2;CR1…	-0.6695	1.1e-63	-0.6638	2.8e-62	-0.6583	6.0e-61	-0.6440	1.4e-57	-0.6618	8.6e-62	-0.6348	1.6e-55	-0.6364	7.5e-56	-0.6425	3.1e-57	-0.6385	2.5e-56	-0.6604	1.8e-61	-0.6479	1.8e-58	-0.6133	6.2e-51	-0.5800	1.7e-44	-0.5811	1.1e-44	-0.5851	2.0e-45	-0.5769	6.1e-44	-0.5756	1.1e-43	-0.5677	2.6e-42	-0.6253	1.9e-53	-0.5583	1.1e-40	-0.6079	7.7e-50	-0.5286	6.7e-36	-0.5627
320	PROTEIN_KINASE_ACTIVITY	MF	549	AKT3;SBK3;TGFBR3L;C8orf44-SGK3;SGK2;HIPK3;TRIM28;CDK2;CDK3;TNK2;CDK4;CDK5;CDK6;CDK7;CDK8;CDK9;CDKN1A;SIK1B;SPEG;BCKDK;PAK4;TESK2;MERTK;STK25;HTATIP2;ERN2;NPRL2;CAMKK2;PLK4;MAP3K2;PLK2;NEK6;FASTK;TLK2;RIPK3;PIM2;CHEK1;CIT;MAP4K5;MAP4K1;CHEK2;IRAK3;AKAP13;TP53RK;STK38;CHUK;LMTK3;ALPK2;CLK1;CLK2;CLK3;LRRK2;CSNK1A1L;RSKR;PLK3;PLK5;UHMK1;ACVR1C;GRK7;MAP3K8;TAF1L;PNCK;MYO3B;NEK7;TRPM6;STK35;MAPK14;CSF1…	-0.4576	9.2e-30	-0.4498	1.0e-28	-0.4291	5.3e-26	-0.4398	2.3e-27	-0.4273	9.0e-26	-0.4483	1.7e-28	-0.4275	8.3e-26	-0.4153	2.6e-24	-0.4128	5.2e-24	-0.4194	8.6e-25	-0.4031	7.4e-23	-0.4039	5.9e-23	-0.3850	7.8e-21	-0.3466	6.1e-17	-0.3434	1.2e-16	-0.3260	4.7e-15	-0.3280	3.1e-15	-0.3089	1.3e-13	-0.2843	1.1e-11	-0.2652	2.8e-10	-0.3091	1.3e-13	-0.3125	6.7e-14	-0.3204
321	CELLULAR_COMPONENT_DISASSEMBLY	BP	542	HDAC6;FRAT1;WASHC1;DNM1L;HUWE1;ADAM8;OPTN;RNF41;ADAM10;CDK5;FLOT1;MRPS31;CALCOCO2;ZMPSTE24;APC2;KATNB1;HAX1;CIB1;ATG7;MRPL28;ERN2;PDPN;CAMKK2;AVIL;CFL1;CFL2;NES;NEK6;MRPS30;PPARGC1A;BLCAP;MAPRE2;KIF2C;DSTN;STMN2;TRIOBP;ADAMTS5;CAPN10;CDC37;WDR45;SUPT16H;IRAK3;MRPL3;PADI2;PARK7;PHB2;GABARAP;TWF2;GABARAPL2;CIDEA;MRPL53;MRPL54;ADD1;CHCHD1;ADD2;ADD3;CLN3;CMA1;MRPL52;NOXO1;KIF19;MRPL10;PLK3;PLK5;CCSAP…	-0.3284	4.3e-15	-0.3207	2.0e-14	-0.3211	1.8e-14	-0.2969	1.7e-12	-0.3058	3.4e-13	-0.3041	4.6e-13	-0.2889	7.1e-12	-0.2966	1.8e-12	-0.2928	3.6e-12	-0.3323	1.9e-15	-0.3238	1.1e-14	-0.2698	1.7e-10	-0.2699	1.7e-10	-0.2345	3.3e-08	-0.2587	9.8e-10	-0.2209	2.1e-07	-0.2206	2.1e-07	-0.2235	1.5e-07	-0.1776	3.2e-05	-0.1912	7.4e-06	-0.2379	2.1e-08	-0.2429	1.0e-08	-0.2338
322	CHROMATIN_BINDING	MF	522	HDAC5;EPOP;TSPY10;CHAF1A;SMC4;TRIM28;CDK9;STAG1;NPM3;NPM2;CITED2;SCML2;YAP1;SLC30A9;ZNHIT1;HMGN4;NCOA2;CEBPA;CEBPB;CENPA;CENPB;SMC2;POLR3G;CENPF;CTCF;POLQ;STAG3;STAG2;ZNF274;RUVBL2;PPARGC1A;EHMT2;CBX1;VAX1;RCC1;NUDT21;CHD4;POLR3A;WDHD1;SUPT16H;CDCA5;RBPJL;MBD6;PWWP2A;CGAS;DNTTIP1;KLHDC3;CKS2;ZNF354B;FOXN4;JDP2;TSPY26P;H1-8;CORT;KLF14;ATF2;CREBBP;ARID3C;ACTRT1;CTCFL;CSNK2B;NKX2-5;SAMD11;SAMD13;PHF…	-0.3595	2.3e-17	-0.3550	6.0e-17	-0.3501	1.7e-16	-0.3529	9.3e-17	-0.3502	1.7e-16	-0.3507	1.5e-16	-0.3310	8.2e-15	-0.3527	9.8e-17	-0.3543	7.0e-17	-0.3379	2.1e-15	-0.3315	7.5e-15	-0.3382	1.9e-15	-0.3454	4.5e-16	-0.3622	1.2e-17	-0.3628	1.1e-17	-0.3664	4.9e-18	-0.3651	6.6e-18	-0.2947	6.4e-12	-0.3672	4.1e-18	-0.3426	8.0e-16	-0.3453	4.6e-16	-0.3698	2.3e-18	-0.3572
323	CELLULAR_RESPONSE_TO_ORGANIC_CYCLIC_COMPOUND	BP	537	NR2E3;HDAC6;BCL2L11;HCN4;MTRNR2L5;DNM1L;PQBP1;ACTR2;AKAP9;CDK4;FLOT1;RAMP3;PAK4;KLF2;RAPGEF3;YAP1;PRMT5;PGRMC2;TADA3;CARM1;CEBPA;CEBPB;CIB2;DDX17;KAT5;ATG7;CES1;GNB5;ADCY1;ADCY2;CFTR;RUVBL2;PPARGC1A;ADCY3;ABHD2;ADCY5;FAM107A;ADCY6;CHEK2;EGLN2;PADI2;HRH3;CHRM1;CHRM2;CHRM3;PARK7;CHRM4;CHRM5;PHB2;CBX3;ADCY8;OSBPL7;FBXO32;CGAS;ADCYAP1;FAM210B;CLU;LRRK2;ABCC2;OR10H4;OR10J5;COL1A1;PPARGC1B;CPS1;CRH;CRH…	-0.4527	1.7e-28	-0.4458	1.4e-27	-0.4429	3.3e-27	-0.4340	4.5e-26	-0.4536	1.3e-28	-0.4181	3.9e-24	-0.4154	8.2e-24	-0.4374	1.7e-26	-0.4267	3.6e-25	-0.3922	3.4e-21	-0.3938	2.3e-21	-0.3873	1.2e-20	-0.3471	1.2e-16	-0.3298	4.3e-15	-0.3062	4.0e-13	-0.3305	3.7e-15	-0.3254	1.0e-14	-0.3492	7.6e-17	-0.3329	2.3e-15	-0.3069	3.5e-13	-0.2839	2.1e-11	-0.3262	8.8e-15	-0.3221
324	CELLULAR_RESPONSE_TO_LIPID	BP	530	NR2E3;HDAC6;HDAC5;BCL2L11;DNM1L;NR1H3;CDK4;TRIB1;MIR6869;RAMP3;AKAP8;LILRB2;YAP1;PGRMC2;TADA3;CARM1;CEBPB;DDX17;KAT5;CEBPE;CXCL13;PRPF8;CES1;ADCY1;ADCY2;CFTR;RUVBL2;LILRB1;PPARGC1A;MALT1;ADCY3;IL24;LILRA2;ABHD2;AKR1C4;ADAMTS13;ADCY5;FAM107A;MAP4K1;ADCY6;FZD10;EGLN2;PADI2;PARK7;PHB2;CBX3;TWF2;ADCY8;NLRP3;CARD16;OSBPL7;FBXO32;ADCYAP1;FAM210B;CLU;CCR5;ABCC2;COL1A1;CMPK2;OSR1;PPARGC1B;CPS1;CPT1A;CREB…	-0.5009	5.1e-35	-0.4917	1.3e-33	-0.4931	8.0e-34	-0.4681	3.2e-30	-0.4825	2.9e-32	-0.4617	2.4e-29	-0.4463	2.7e-27	-0.4672	4.3e-30	-0.4592	5.3e-29	-0.4782	1.2e-31	-0.4828	2.7e-32	-0.4162	1.3e-23	-0.3733	5.7e-19	-0.3788	1.6e-19	-0.3618	7.9e-18	-0.3796	1.3e-19	-0.3799	1.2e-19	-0.4034	3.7e-22	-0.3945	3.5e-21	-0.3416	5.9e-16	-0.3127	1.8e-13	-0.3877	1.9e-20	-0.3833
325	ORGANIC_HYDROXY_COMPOUND_METABOLIC_PROCESS	BP	539	ACOT8;CDH3;MOXD2P;MIR548P;LPCAT3;DHRS9;AKR1A1;BPNT1;CPQ;ACAA2;CEBPA;SPTLC1;CEL;NPC2;ERLIN1;PMVK;CES1;EBP;CETP;GIPC1;CFTR;CGA;FAXDC2;CYP46A1;DHRS4;UGT2A1;STARD3;SLC27A5;SLC27A2;AKR1C4;ERLIN2;ERG28;NUDT4;NUDT3;CHKA;RDH13;FDX2;PLCD3;PARK7;CHRNB2;BTBD9;OSBPL1A;OSBPL5;OSBPL6;OSBPL7;OSBPL9;NUS1;MOGAT1;APOA5;SLC16A10;IP6K3;CLCN2;CYP2R1;TPH2;PLD4;DEGS2;ADH1A;ADH1B;ACER1;ADH1C;MFSD12;ADH4;ADH5;ADH6;SGPP2;…	-0.4123	1.5e-23	-0.3922	2.9e-21	-0.3950	1.4e-21	-0.3777	1.0e-19	-0.3935	2.1e-21	-0.3709	5.1e-19	-0.3709	5.0e-19	-0.3853	1.6e-20	-0.3788	7.8e-20	-0.3802	5.5e-20	-0.3706	5.4e-19	-0.3605	5.5e-18	-0.3218	1.9e-14	-0.3407	4.1e-16	-0.3562	1.4e-17	-0.3411	3.7e-16	-0.3430	2.5e-16	-0.3355	1.2e-15	-0.3436	2.2e-16	-0.3334	1.9e-15	-0.3253	9.4e-15	-0.3457	1.4e-16	-0.3459
326	HEART_DEVELOPMENT	BP	521	MIR873;PARP2;APELA;GJC1;CERT1;CALCRL;SPRY1;CDKN1A;RAMP2;ZMPSTE24;CDKN1B;CITED2;DLC1;BASP1;YAP1;SEC24B;OLFM1;TAB1;SEMA3C;NEBL;PDLIM5;HEXIM1;LEFTY1;LBX1;TBR1;FRS2;PPP1R13L;TMED2;EEF1AKMT4-ECE2;CNTRL;EMILIN1;BVES;LDB3;ADAMTS6;AKAP13;TREX1;ALPK2;MMP21;FOXN4;DNAAF1;COL2A1;COL3A1;PIFO;COL5A1;XIRP2;BBS5;COL11A1;OSR1;MTERF4;ADM;CPE;NKX2-6;SGCZ;CREB1;ATF2;CRIP1;CRKL;GATA5;MAPK14;PRICKLE1;MESP2;ADRA1A;NKX2…	-0.2952	6.2e-12	-0.2830	4.7e-11	-0.2717	2.9e-10	-0.2712	3.1e-10	-0.2636	9.9e-10	-0.2643	8.9e-10	-0.2178	5.2e-07	-0.2606	1.6e-09	-0.2582	2.2e-09	-0.2566	2.8e-09	-0.2479	9.8e-09	-0.2164	6.2e-07	-0.2278	1.5e-07	-0.2100	1.3e-06	-0.2095	1.4e-06	-0.2203	3.8e-07	-0.2197	4.1e-07	-0.1774	4.7e-05	-0.1822	2.9e-05	-0.1175	7.2e-03	-0.2364	4.8e-08	-0.2177	5.2e-07	-0.2079
327	NEGATIVE_REGULATION_OF_PROTEIN_MODIFICATION_PROCESS	BP	513	SH2B3;MIR711;OCLN;PPP1R2P1;CTDSP2;HIPK3;AASS;PRMT3;CDK5;CTDSPL;TRIB1;SPRY3;SPRY1;SPRY2;CDKN1A;CDKN1B;CDKN1C;CDKN2A;ADAR;CDKN2B;CDKN2C;CDKN2D;HMG20B;HMG20A;RACK1;ADARB1;PIAS3;MAD2L2;PIBF1;CRTAP;CEBPA;SEMA4D;CIB1;IPO7;HEXIM1;IVNS1ABP;RGS14;ARPP19;PPP1R17;PPARGC1A;TMED2;LILRB4;DUSP14;TPPP;WDR5;CIT;CEP43;EMILIN1;PTPRT;PWP1;PKIG;GLMN;STRAP;IRAK3;DUSP10;CHP1;PNKP;CD300A;PARK7;STK38;U2AF2;ELFN2;PHACTR3;…	-0.3632	1.9e-17	-0.3527	1.8e-16	-0.3430	1.3e-15	-0.3409	2.0e-15	-0.3489	4.0e-16	-0.3419	1.6e-15	-0.3360	5.2e-15	-0.3475	5.2e-16	-0.3350	6.5e-15	-0.3487	4.1e-16	-0.3328	9.8e-15	-0.3116	5.2e-13	-0.2852	4.7e-11	-0.2949	9.5e-12	-0.2618	1.7e-09	-0.2964	7.4e-12	-0.3017	3.0e-12	-0.2610	2.0e-09	-0.2738	2.8e-10	-0.2463	1.6e-08	-0.2772	1.7e-10	-0.2556	4.3e-09	-0.2710
328	ORGANELLE_INNER_MEMBRANE	CC	495	UQCRFS1P1;NEMP2;PET100;PLA2G4B;TIMM23;NDUFC2-KCTD14;TIMM23B;PPIF;LRPPRC;TRAP1;SLC25A13;SLC25A15;NUTF2;MFSD10;COQ7;MRPS31;TIMM17B;ZMPSTE24;SIGMAR1;MICU1;TIMM17A;TOMM40;TIMM44;ATP5PD;MRPL28;ATP5MG;MTX2;MTCO2P12;YME1L1;CLPX;MRPS30;AFG3L2;UQCR11;IMMT;ABCB8;MRPL3;NRM;RDH13;PHB2;CBX3;RNF13;CYP2U1;SLC25A25;PTPMT1;OMA1;SLC25A26;CKMT1B;CKMT2;COX20;MRPL53;MRPL54;THEM4;CHCHD1;SFXN2;CLU;SFXN4;LRRK2;MRPL52;SL…	0.0091	8.4e-01	0.0142	7.5e-01	-0.0002	1.0e+00	0.0187	6.8e-01	0.0188	6.8e-01	0.0168	7.1e-01	0.0230	6.1e-01	0.0114	8.0e-01	0.0156	7.3e-01	-0.0408	3.6e-01	-0.0516	2.5e-01	0.0291	5.2e-01	0.0139	7.6e-01	0.0205	6.5e-01	-0.0108	8.1e-01	0.0129	7.7e-01	0.0182	6.9e-01	0.0051	9.1e-01	0.0622	1.7e-01	0.0714	1.1e-01	0.0158	7.3e-01	-0.0161	7.2e-01	-0.0144
329	MYELOID_LEUKOCYTE_MEDIATED_IMMUNITY	BP	537	A1BG;SIGLEC14;TOM1;HUWE1;ARPC5;ACTR2;ADAM8;ACTR1B;ATP6AP2;ADAM10;PSMD14;LILRB2;TCIRG1;CRISP3;SIRPB1;TUBB4B;PRG3;ATP8A1;PPIE;CAP1;VAT1;ATG7;PRDX4;AGPAT2;OLFM4;CCT2;NPC2;CCT8;CTSC;IQGAP2;CPLX2;CEACAM3;HPSE;PGRMC1;FGL2;CEACAM8;RAB10;CKAP4;SLC27A2;GLIPR1;LILRB3;LILRA3;RAB31;CHGA;CHI3L1;CHIT1;PADI2;CD300A;TMC6;PDAP1;TUSC2;CHRNB4;STK11IP;CLNK;LRG1;MRGPRX2;SERPINA3;SLC15A4;CANT1;OSCAR;CNN2;ARL8A;COPB1;C…	-0.5951	9.2e-53	-0.5847	1.5e-50	-0.5858	8.5e-51	-0.5665	6.7e-47	-0.5824	4.3e-50	-0.5662	7.7e-47	-0.5537	1.8e-44	-0.5684	2.8e-47	-0.5680	3.3e-47	-0.6055	5.1e-55	-0.5984	1.8e-53	-0.5349	4.5e-41	-0.5048	4.6e-36	-0.5104	5.9e-37	-0.5040	6.0e-36	-0.5021	1.2e-35	-0.5063	2.7e-36	-0.5096	8.0e-37	-0.5216	8.4e-39	-0.4687	1.1e-30	-0.4967	8.4e-35	-0.4984	4.6e-35	-0.5155
330	MITOCHONDRION_ORGANIZATION	BP	498	AKT3;HDAC6;KIF28P;PET100;BCL2L11;TIMM23;PET117;MTRNR2L5;SAE1;DNM1L;COX17;TIMM23B;HUWE1;CERT1;PPIF;OPTN;BCAP31;RNF41;CDK5;TIMM17B;ARIH2;TIMM17A;ACAA2;TOMM40;HAX1;TIMM44;ATP5PD;VAT1;CEBPA;PITRM1;ATG7;ATP5MG;CAMKK2;MTX2;YME1L1;PPARGC1A;PRDX3;AFG3L2;TOMM34;MLLT11;YWHAQ;RAB32;IMMT;CDC37;WDR45;POLG2;MTFR2;PARK7;PHB2;GABARAP;GABARAPL2;OMA1;COX20;THEM4;UBE2J2;CLU;LRRK2;HIGD2B;WDR81;MIEF2;MICOS13;NDUFA11;…	-0.2419	4.6e-08	-0.2242	4.3e-07	-0.2300	2.1e-07	-0.2174	9.7e-07	-0.2184	8.6e-07	-0.2221	5.6e-07	-0.2079	2.9e-06	-0.2156	1.2e-06	-0.2055	3.8e-06	-0.2634	2.4e-09	-0.2573	5.7e-09	-0.1931	1.4e-05	-0.2019	5.6e-06	-0.1964	1.0e-05	-0.2321	1.6e-07	-0.2020	5.5e-06	-0.2021	5.5e-06	-0.1706	1.3e-04	-0.1504	7.6e-04	-0.1347	2.6e-03	-0.2012	6.0e-06	-0.2207	6.6e-07	-0.2273
331	ANION_TRANSMEMBRANE_TRANSPORT	BP	528	TIMM23;OCLN;ABCC5;ABCB6;TIMM23B;CDH17;SLC25A13;SLC25A15;MFSD10;SLC35B1;TIMM17B;ABCC4;TIMM17A;TOMM40;TIMM44;SLC25A17;SLC9A6;ARL6IP5;SLC35A1;SLC19A2;SORBS1;PDPN;SLC12A7;ARPP19;CFTR;SLC26A1;SEC61B;TMED10;SLC38A3;SLC27A5;SLC27A4;SLC35D2;ADAMTS8;CAPN10;SLC7A9;SLC2A6;PRAF2;SEC63;SLC6A14;SLC46A1;AZIN2;SLC35A4;SLC22A9;OSBPL8;SLC26A9;SLC26A7;SLC25A26;SLC5A11;SLC26A8;SLC16A10;CLCA1;CLCN1;CLCN2;CLCN3;CLCN4;…	-0.5306	1.1e-39	-0.5151	4.1e-37	-0.5045	2.0e-35	-0.4892	4.0e-33	-0.5065	9.3e-36	-0.4815	5.4e-32	-0.4869	8.8e-33	-0.4829	3.3e-32	-0.4726	1.0e-30	-0.4923	1.4e-33	-0.4837	2.5e-32	-0.4395	2.4e-26	-0.4056	2.5e-22	-0.3363	2.0e-15	-0.3469	2.2e-16	-0.3368	1.8e-15	-0.3347	2.7e-15	-0.3753	4.2e-19	-0.3003	1.8e-12	-0.3171	8.4e-14	-0.3144	1.4e-13	-0.3195	5.4e-14	-0.3215
332	REGULATION_OF_CELLULAR_PROTEIN_LOCALIZATION	BP	530	CDH2;SAE1;HUWE1;GPC6;BCAP31;TRIM28;TENM1;ADAM10;CDK5;NUTF2;STX6;RAMP3;ABCA7;CACNG2;RACK1;NDC80;RAPGEF3;YAP1;ARIH2;LYPLA1;MCRS1;HAX1;VTI1B;CIB1;ANP32B;LAMTOR5;AGR2;CCT7;CCT4;CCT2;SORBS1;CCT8;ENTR1;OS9;YWHAQ;FERMT2;LILRB4;RER1;CRYZL2P-SEC16B;PKIG;KAT7;CEP250;PDCD10;MRAP2;CHP1;CHRM1;CDCA5;PARK7;AP2M1;UBE2J2;CLN3;LRRK2;CLTC;SLC51B;MIEF2;PLK3;MISP;UHMK1;LRRC15;TRIM40;UBXN2B;CRKL;PARP1;MAPK14;CSK;CSNK1…	-0.3737	5.2e-19	-0.3652	3.6e-18	-0.3586	1.6e-17	-0.3588	1.5e-17	-0.3587	1.5e-17	-0.3679	2.0e-18	-0.3481	1.5e-16	-0.3562	2.7e-17	-0.3557	3.0e-17	-0.3695	1.4e-18	-0.3567	2.4e-17	-0.3368	1.6e-15	-0.3253	1.6e-14	-0.2855	2.1e-11	-0.2913	8.0e-12	-0.2896	1.1e-11	-0.2901	9.8e-12	-0.2695	2.8e-10	-0.3038	8.9e-13	-0.3025	1.1e-12	-0.2999	1.8e-12	-0.3014	1.4e-12	-0.2956
333	CELL_BODY	CC	535	ADA;KCNE3;HDAC6;G3BP1;ATP6AP2;ADAM10;CDK5;KATNB1;TUBB4A;RACK1;OLFM1;MCRS1;VTI1B;SEMA4F;CIB1;CCT7;CCT4;CCT2;YKT6;CCT8;CPLX2;CPLX1;PGRMC1;PPARGC1A;STMN2;LZTS1;PARK7;GABARAP;AZIN2;SYNPO;CHRNA3;CHRNA4;ADCY8;SLC2A13;EFHC1;RNF157;CKB;ADCYAP1;ERCC8;GRIN3A;GRIN3B;LRRK2;CCR4;TMEM266;ZPBP2;TMEM132E;SEZ6;PCP2;CNGA3;PLK3;CNN3;CNR2;SLC31A1;ADORA1;ADORA2A;PACRG;CRH;CRHBP;CRMP1;NRSN1;CRYAB;VTI1A;RTN4RL1;KNCN;CT…	-0.3154	8.1e-14	-0.3093	2.5e-13	-0.3021	9.4e-13	-0.2979	2.0e-12	-0.3037	7.0e-13	-0.2961	2.7e-12	-0.2894	8.8e-12	-0.3031	7.8e-13	-0.2894	8.9e-12	-0.3219	2.3e-14	-0.3182	4.7e-14	-0.2709	1.9e-10	-0.2434	1.2e-08	-0.1575	2.5e-04	-0.1380	1.4e-03	-0.1459	7.1e-04	-0.1434	8.8e-04	-0.1915	8.2e-06	-0.1282	3.0e-03	-0.1469	6.5e-04	-0.1155	7.5e-03	-0.1241	4.0e-03	-0.1231
334	MRNA_PROCESSING	BP	491	SNRPGP15;RNU4ATAC;RNU6ATAC;SNUPN;PDCD7;PQBP1;RNVU1-8;SUGP2;MBNL2;RBM7;RBM6;RBM5;ALYREF;RNVU1-4;RNVU1-14;RNVU1-15;RNVU1-17;RNU6-9;RNVU1-3;RNVU1-1;RNU6-7;RNVU1-6;RNVU1-19;DDX39A;CDK7;HNRNPR;CDK9;SRRM1;SF3B4;U2AF1L5;CWC27;SAP18;SMNDC1;BCAS2;SF3A1;ADAR;ADARB1;PRMT5;CD2BP2;RBM14;PPIE;PPIH;SYNCRIP;ADARB2;DDX17;CHERP;LINC01715;SLU7;PRPF8;ERN2;KHDRBS3;KHDRBS1;CELF1;CELF2;USP39;AHCYL1;SRSF10;AC126323.2;PP…	-0.3828	1.4e-18	-0.3802	2.5e-18	-0.3522	8.7e-16	-0.3765	5.5e-18	-0.3728	1.2e-17	-0.3680	3.4e-17	-0.3768	5.2e-18	-0.3694	2.6e-17	-0.3582	2.6e-16	-0.3586	2.4e-16	-0.3363	1.9e-14	-0.3603	1.7e-16	-0.3481	2.0e-15	-0.3460	3.0e-15	-0.3489	1.7e-15	-0.3352	2.3e-14	-0.3361	2.0e-14	-0.3364	1.9e-14	-0.3351	2.4e-14	-0.3519	9.3e-16	-0.3760	6.2e-18	-0.3537	6.4e-16	-0.3400
335	RESPONSE_TO_INORGANIC_SUBSTANCE	BP	512	ADA;MIR675;HDAC6;PDCD6;RASA4B;PPIF;TRAP1;RASA4;SLC25A13;CDK2;CDK4;RASGRP2;KCNMB2;GPHN;CDKN1B;FSTL3;NET1;SIGMAR1;TCIRG1;KLF2;CACNG2;NDRG1;RACK1;STK25;CEBPA;FBLN5;ATG7;TXNRD2;TXNIP;ADCY1;AHCYL1;PPARGC1A;PRDX3;RIPK3;ADAMTS13;ZNF277;PDCD10;TREX1;ADCY7;PARK7;ADCY8;CHUK;ADD1;CYP2R1;LRRK2;TPH2;CCR7;ABCC2;ACER1;CNGA3;A3GALT2;COL1A1;SYT2;CPNE4;CPS1;CREB1;ATF2;CRHBP;CRIP1;CRK;S100A16;SELENOM;SIRPA;CRYAB;PA…	-0.3999	4.4e-21	-0.3715	3.3e-18	-0.3775	8.6e-19	-0.3444	1.1e-15	-0.3512	2.6e-16	-0.3419	1.7e-15	-0.3316	1.3e-14	-0.3345	7.5e-15	-0.3194	1.3e-13	-0.3958	1.2e-20	-0.3880	7.6e-20	-0.2800	1.1e-10	-0.2590	2.7e-09	-0.2249	2.7e-07	-0.2153	8.8e-07	-0.2112	1.4e-06	-0.2110	1.5e-06	-0.2631	1.5e-09	-0.2303	1.4e-07	-0.2180	6.4e-07	-0.1805	4.0e-05	-0.2047	3.0e-06	-0.2271
336	BEHAVIOR	BP	531	ADA;FOXO6;INSL5;ARMCX5-GPRASP2;ACTR2;CDK5;ZMPSTE24;LILRB2;ABCA7;ATP8A1;ADARB1;NCOA2;CEBPB;ARL6IP5;RGS14;ADCY1;TBR1;PLK2;NMU;C1QL1;ADCY3;ADCY5;KLK8;GPR176;MRAP2;PARK7;C12orf57;CHRNA3;CHRNA4;CHRNA5;CHRNA7;ADCY8;CHRNB1;CHRNB2;BTBD9;SLITRK1;ADCYAP1;CLCN3;CLN3;LRRK2;SEZ6;CNP;CNR1;CNTFR;DMBX1;GJB4;NMS;UBR3;ADORA1;ADORA2A;CPT1A;CREB1;CRH;CRHBP;PTCHD1;DCANP1;CSF2;TTC36;CSTB;CIART;CTNS;CX3CR1;ADRB1;DAB1;D…	-0.3596	1.2e-17	-0.3443	3.2e-16	-0.3363	1.7e-15	-0.3292	6.9e-15	-0.3381	1.2e-15	-0.3147	1.1e-13	-0.2706	2.3e-10	-0.3221	2.8e-14	-0.3136	1.4e-13	-0.3191	5.0e-14	-0.3124	1.8e-13	-0.2737	1.4e-10	-0.2321	6.3e-08	-0.1574	2.7e-04	-0.1790	3.3e-05	-0.1530	4.0e-04	-0.1402	1.2e-03	-0.1606	2.0e-04	-0.1461	7.4e-04	-0.1684	9.6e-05	-0.1075	1.3e-02	-0.1445	8.4e-04	-0.1548
337	CELL_ADHESION_MOLECULE_BINDING	MF	512	CDH2;ABI1;CDH3;CDH4;CDH5;CDH6;CDH7;CDH8;CDH9;CDH10;EDIL3;CDH11;ADAM8;CDH12;CDH13;CDH15;CDH17;CDH18;WASF2;TENM1;TXNDC9;ADAM10;PLIN3;LILRB2;PAK4;NDRG1;RACK1;GPNMB;BAIAP2;FBLN5;NOP56;OLFM4;AHSA1;PAICS;PDLIM5;POSTN;YKT6;CD226;CCT8;NUDC;GIPC1;SEPTIN9;PPP1R13L;RAB10;MMP24;EHD1;FERMT2;GCN1;ESM1;ADAMTS13;ADAMTS8;ADAMTS5;EMILIN1;PTPRT;CDC42EP1;PKP3;NISCH;PACSIN2;ATXN2L;LYPLA2;PARK7;STK38;EXOC3;TWF2;FMNL2;…	-0.4682	2.9e-29	-0.4550	1.6e-27	-0.4493	8.4e-27	-0.4332	7.8e-25	-0.4471	1.6e-26	-0.4268	4.4e-24	-0.4312	1.4e-24	-0.4347	5.1e-25	-0.4220	1.6e-23	-0.4255	6.2e-24	-0.4179	4.7e-23	-0.3958	1.2e-20	-0.3838	2.0e-19	-0.3241	5.5e-14	-0.2710	4.6e-10	-0.3165	2.3e-13	-0.3192	1.4e-13	-0.3342	8.0e-15	-0.2962	7.9e-12	-0.2963	7.8e-12	-0.3294	2.0e-14	-0.2983	5.6e-12	-0.2968
338	MRNA_BINDING	MF	278	MIR675;MIR298;MIR892B;MIR876;MIR877;MIR665;MIR873;MIR374B;MIR301B;MIR920;MIR935;MIR708;MIR543;MIR208B;MIR939;MIR365A;LINC01783;MIR1224;HYDIN2;MIR1298;MIR1207;MIR1277;MIR1908;MIR548P;MIR2355;MIR3909;MIR4686;MIR4632;MIR5588;G3BP1;RBM5;HNRNPR;MIR6869;MIR6086;RIDA;LINC01145;ADARB1;RBM14;PPIE;NXF1;SYNCRIP;IGF2BP1;IGF2BP3;IGF2BP2;KHDRBS3;KHDRBS1;CELF1;CELF2;RNPS1;HNRNPA0;RBPMS;NUDT21;CPSF6;SNRNP35;CELF…	-0.4860	7.0e-18	-0.4810	1.7e-17	-0.4572	9.2e-16	-0.4817	1.5e-17	-0.4728	6.8e-17	-0.4774	3.1e-17	-0.4809	1.7e-17	-0.4717	8.3e-17	-0.4590	6.8e-16	-0.4819	1.4e-17	-0.4626	3.8e-16	-0.4586	7.3e-16	-0.4399	1.4e-14	-0.4376	2.0e-14	-0.4332	3.8e-14	-0.4202	2.6e-13	-0.4221	1.9e-13	-0.4246	1.4e-13	-0.3873	2.2e-11	-0.4220	2.0e-13	-0.3978	5.6e-12	-0.4300	6.2e-14	-0.4339
339	ENZYME_ACTIVATOR_ACTIVITY	MF	502	ABI1;TANK;CD24;RASA4B;TOM1L1;DNAJB6;LRCOL1;STRIT1;SAE1;DNM1L;TBC1D3G;TBC1D3K;TBC1D3L;TBC1D3D;PREB;FAM13A;RASA4;PSME3;PSMD14;SPRY2;CDKN1A;TBC1D3E;TBC1D3I;DNAJA2;NOD1;DLC1;RACK1;CDC42EP2;VAV3;TAB1;SEC23B;SEC23A;PITRM1;AHSA1;RGS14;NPRL2;GNB5;NRG3;CTSC;IQGAP2;NOXA1;FRS2;CLPX;MALT1;MMP24;DBF4;RALBP1;ADAP1;ADRM1;DNAJB4;TBC1D8;CHM;CHML;CHN1;POLG2;CHN2;PARK7;AZIN2;ARHGAP33;EVI5L;CKS1B;CKS2;APOA5;ACAP3;AR…	-0.4963	1.4e-32	-0.4733	2.1e-29	-0.4658	2.1e-28	-0.4459	6.8e-26	-0.4655	2.3e-28	-0.4491	2.7e-26	-0.4493	2.6e-26	-0.4520	1.2e-26	-0.4394	4.1e-25	-0.4683	1.0e-28	-0.4546	5.7e-27	-0.4171	1.5e-22	-0.3728	5.4e-18	-0.3804	9.8e-19	-0.3984	1.5e-20	-0.3878	1.8e-19	-0.3871	2.2e-19	-0.3619	5.6e-17	-0.3680	1.5e-17	-0.3579	1.3e-16	-0.3430	2.6e-15	-0.3349	1.3e-14	-0.3393
340	DETECTION_OF_STIMULUS_INVOLVED_IN_SENSORY_PERCEPTION	BP	435	OR5I1;MMP24;CEP250;TMC1;TMC2;OR4M2B;OR52E2;OR52J3;OR51L1;OR51A7;OR51S1;OR51F2;OR52R1;OR4C46;OR4X2;OR4B1;OR52M1;OR52K2;OR5P2;OR5P3;OR8I2;OR2D3;OR2D2;OR52W1;OR56A4;OR56A1;OR2AP1;OR10P1;OR10AD1;OR10A7;OR4K14;OR4L1;OR11H6;OR4D2;CNGB1;OR7D4;OR7G1;OR1M1;OR1I1;OR10H4;OR2M5;OR2M3;OR2T12;OR14C36;OR2T34;OR2T10;OR2T4;OR2T11;OR10J5;OR2AJ1;OR14L1P;OR2B11;OR10T2;OR6P1;OR10X1;OR10Z1;OR6K6;OR6N1;OR9A4;COL11A1;RT…	-0.2821	2.1e-09	-0.2905	6.6e-10	-0.2856	1.3e-09	-0.3061	6.9e-11	-0.2911	6.1e-10	-0.2959	3.1e-10	-0.2830	1.9e-09	-0.2955	3.3e-10	-0.2939	4.1e-10	-0.2623	2.8e-08	-0.2494	1.4e-07	-0.2960	3.0e-10	-0.2531	8.7e-08	-0.2870	1.1e-09	-0.3072	5.8e-11	-0.2752	5.3e-09	-0.2871	1.1e-09	-0.2715	8.6e-09	-0.2661	1.7e-08	-0.3040	9.4e-11	-0.2563	6.0e-08	-0.2243	2.3e-06	-0.2816
341	RECEPTOR_REGULATOR_ACTIVITY	MF	495	DEFB130B;C17orf99;INSL5;MTRNR2L7;MTRNR2L1;MTRNR2L2;MTRNR2L3;MTRNR2L4;MTRNR2L5;MTRNR2L6;MTRNR2L8;MTRNR2L9;MTRNR2L10;MTRNR2L11;MTRNR2L12;MTRNR2L13;APELA;IL18BP;IFNL4;NAMPT;EBI3;CDK5;GDF11;CCL26;SEMA3A;CDC42EP2;FAM3C;GPNMB;FST;SEMA6C;SEMA6B;SEMA4F;SEMA4D;SEMA4B;SEMA3C;CXCL13;COLEC10;LEFTY1;TNFSF13B;CSPG5;NRG3;CGA;SPINT3;CGB3;CCL27;UTS2;LILRB4;IL24;CHGB;INSL6;MRAP2;CMTM7;IL17F;CMTM1;UCN3;CGB1;CGB2;C1…	-0.4876	6.3e-31	-0.4767	1.9e-29	-0.4811	4.9e-30	-0.4582	4.6e-27	-0.4576	5.4e-27	-0.4667	3.9e-28	-0.4457	1.6e-25	-0.4460	1.4e-25	-0.4410	5.7e-25	-0.4156	4.3e-22	-0.4210	1.1e-22	-0.4294	1.2e-23	-0.4057	4.9e-21	-0.4334	4.3e-24	-0.4148	5.2e-22	-0.4412	5.3e-25	-0.4333	4.5e-24	-0.3724	9.9e-18	-0.4003	1.8e-20	-0.3812	1.4e-18	-0.3309	4.1e-14	-0.4263	2.8e-23	-0.4032
342	PROCESS_UTILIZING_AUTOPHAGIC_MECHANISM	BP	519	HDAC6;BCL2L11;TOMM6;WASHC1;DNM1L;HUWE1;OPTN;RNF41;CDK5;TRIM13;CALCOCO2;STAM2;ZMPSTE24;STUB1;RGS19;TCIRG1;RRAGB;TRIM22;NOD1;TOMM40;HAX1;TRIM38;KAT5;ATG7;LAMTOR5;TM9SF1;SPTLC1;NPRL2;CAMKK2;RRAGA;PLK2;PPARGC1A;TLK2;PIM2;MID2;DEPP1;CRYZL2P-SEC16B;CDC37;WDR45;LZTS1;WDR6;SNF8;VPS26B;PARK7;PHB2;GABARAP;GABARAPL2;OSBPL7;ATG4A;RNF166;RAB39B;TRIM6;CLU;CLN3;LRRK2;CLTC;WDR81;PLK3;LIX1L;DRAM2;CHMP4B;TMEM150A;…	-0.4545	8.0e-28	-0.4311	6.6e-25	-0.4267	2.2e-24	-0.4086	2.6e-22	-0.4335	3.4e-25	-0.4123	1.0e-22	-0.4111	1.4e-22	-0.4189	1.8e-23	-0.4130	8.5e-23	-0.4328	4.2e-25	-0.4133	8.0e-23	-0.3904	2.5e-20	-0.3596	2.7e-17	-0.3342	5.2e-15	-0.3456	5.3e-16	-0.3239	3.8e-14	-0.3272	2.1e-14	-0.3571	4.7e-17	-0.3307	1.0e-14	-0.3374	2.8e-15	-0.3202	7.8e-14	-0.3270	2.1e-14	-0.3254
343	WOUND_HEALING	BP	497	CDH3;MIR892B;SH2B3;MIR1298;OCLN;TSPAN32;CDKN1A;HMG20B;MYL9;YAP1;VAV3;MERTK;PROCR;ARFGEF1;SH2B2;MYL12A;PDPN;POSTN;GNA13;HPSE;EHD1;FERMT2;IL24;ADAMTS13;AKAP10;DUSP10;HPS5;PDCD10;VPS45;C1QTNF1;CLIC1;JAML;H3C14;COL1A1;COL1A2;COL3A1;ARHGEF19;COL5A1;REG3G;COMP;DCBLD2;ADORA2A;CD109;CPB2;CLDN4;CLDN3;DGKK;CRK;DOCK11;GATA5;CARMIL2;CSRP1;PIK3R6;CLDN19;ADRA2A;ADRA2B;ADRA2C;DAG1;DGKA;DGKB;DGKG;DGKH;DGKQ;ZFPM1…	-0.5188	1.4e-35	-0.5141	7.0e-35	-0.5031	3.0e-33	-0.5054	1.4e-33	-0.5056	1.3e-33	-0.5088	4.5e-34	-0.4978	1.8e-32	-0.4914	1.4e-31	-0.4886	3.5e-31	-0.4756	2.0e-29	-0.4748	2.6e-29	-0.4768	1.4e-29	-0.4571	5.0e-27	-0.4212	8.6e-23	-0.3660	3.3e-17	-0.3990	2.0e-20	-0.4073	2.8e-21	-0.4092	1.7e-21	-0.3867	3.6e-19	-0.3588	1.5e-16	-0.3676	2.4e-17	-0.3703	1.3e-17	-0.3923
344	SENSORY_ORGAN_DEVELOPMENT	BP	527	NR2E3;GJE1;BCL2L11;USH1C;ABI2;CDK4;TSHZ1;ADAM10;TOPORS;ANGPTL7;GDF11;SPRY1;SPRY2;TCIRG1;LAMC3;SEC24B;MERTK;CEBPA;ANP32B;MAB21L2;SIX2;NES;KDM5B;GJB6;FRS2;PPP1R13L;IFT27;VAX1;TRIOBP;KERA;RDH13;C12orf57;SLC25A25;CTHRC1;OSR2;TMC1;CLCN2;OLFM3;LRIG3;FOXN4;USH1G;TMEM132E;TTC39C;CNTF;COL2A1;COL4A1;COL5A1;COL5A2;COL8A1;COL8A2;COL11A1;OSR1;ZNF513;MTERF4;OTOL1;CRYBG3;NKX2-6;MYO3B;DCANP1;CRYAB;CRYBA1;CRYBA2;…	-0.2593	1.5e-09	-0.2477	8.3e-09	-0.2406	2.2e-08	-0.2375	3.4e-08	-0.2389	2.8e-08	-0.2152	6.2e-07	-0.2197	3.5e-07	-0.2314	7.8e-08	-0.2249	1.8e-07	-0.2127	8.4e-07	-0.2059	1.9e-06	-0.1752	5.3e-05	-0.1570	3.0e-04	-0.1705	8.3e-05	-0.1664	1.2e-04	-0.1728	6.7e-05	-0.1761	4.8e-05	-0.1562	3.2e-04	-0.1432	9.8e-04	-0.1554	3.4e-04	-0.1665	1.2e-04	-0.1452	8.3e-04	-0.1299
345	MORPHOGENESIS_OF_AN_EPITHELIUM	BP	521	GPC6;FEM1B;TRIM28;PSME3;PSMD14;SPRY1;SPRY2;SEMA3A;DLC1;YAP1;SEC24B;FST;HOXB13;SEMA3C;DEAF1;PDPN;SPINT2;LBX1;TBR1;SIX2;KDM5B;FRS2;RAB10;TMED2;FERMT2;LIAS;GLMN;PDCD10;KRT71;PHB2;CTHRC1;AP2M1;AP2S1;CLTC;FOXN4;PSMB11;DNAAF1;KDF1;COL4A1;ARHGEF19;COL5A1;BBS5;OSR1;TRIM71;ADM;CRYGS;PSMA8;CSF1;CSF1R;PRICKLE1;CSNK2B;CARMIL2;KRT25;NKX2-5;CTNNB1;CTSH;GDF7;IRX2;RDH10;AP2A1;DAB2;DAG1;AP2A2;AP2B1;SYNE4;PRICKLE2…	-0.3399	1.5e-15	-0.3333	5.5e-15	-0.3202	7.0e-14	-0.3228	4.3e-14	-0.3277	1.6e-14	-0.3221	4.8e-14	-0.2959	5.5e-12	-0.3245	3.1e-14	-0.3158	1.6e-13	-0.2946	6.8e-12	-0.2873	2.3e-11	-0.2736	2.1e-10	-0.2822	5.4e-11	-0.3031	1.6e-12	-0.2979	3.9e-12	-0.3062	8.9e-13	-0.3024	1.8e-12	-0.2419	2.3e-08	-0.3045	1.2e-12	-0.3017	2.0e-12	-0.2889	1.8e-11	-0.2773	1.2e-10	-0.2692
346	RECEPTOR_COMPLEX	CC	416	NR1H3;TSPAN32;EBI3;PLXNC1;CALCRL;RAMP2;RAMP1;RAMP3;TLR6;CACNG3;CACNG2;MERTK;EMILIN1;CHRNA1;CHRNA2;CHRNA3;CHRNA4;CHRNA5;CHRNA7;CHRNB1;CHRNB2;CHRNB3;CHRNB4;CHRND;CHRNE;CHUK;GRIN3A;GRIN3B;ADCYAP1R1;OLFM3;GPR62;CPT1C;CNTFR;ACVR1C;CD200R1;IL31RA;STXBP5;CR1L;CR2;GPR119;CSF1R;CSF2RA;CSF2RB;CSF3R;HJV;CNIH3;IL23R;ADRA2A;GPBAR1;ADRB2;ADRB3;TRPV3;IFNLR1;GPR156;DLG1;DLG2;DLG3;DLG4;EGFR;AHR;EPHA2;GABRR3;ENG;E…	-0.5108	5.0e-29	-0.4826	1.2e-25	-0.4813	1.6e-25	-0.4258	9.4e-20	-0.4503	3.7e-22	-0.4115	2.0e-18	-0.4013	1.6e-17	-0.4212	2.6e-19	-0.4060	6.1e-18	-0.4403	3.8e-21	-0.4485	5.6e-22	-0.3297	5.3e-12	-0.2274	2.8e-06	-0.1548	1.5e-03	-0.1453	3.0e-03	-0.1350	5.8e-03	-0.1177	1.6e-02	-0.1819	1.9e-04	-0.0952	5.2e-02	-0.1005	4.1e-02	-0.1655	7.0e-04	-0.1049	3.2e-02	-0.0853
347	POSITIVE_REGULATION_OF_CELLULAR_COMPONENT_BIOGENESIS	BP	508	PDCD6IP;BCL2L11;WASHC1;CDH5;OCLN;ARMCX5-GPRASP2;ARPC5;ARPC4;ARPC3;ARPC1B;ACTR3;ACTR2;ARPC2;AKAP9;G3BP1;CDH17;ABI2;TRIM28;WASF2;SORBS3;TENM1;FLOT1;STUB1;TLR6;CCL26;RACK1;RAPGEF3;CDC42EP2;BAIAP2;UNC13B;SEMA4D;ARPC1A;CXCL13;CDC42EP3;SPAG5;AVIL;PLK4;NCKAP1;IQGAP2;SEPTIN9;ENTR1;WASF3;FERMT2;TPPP;EMILIN1;FAF1;CHGA;CDC42EP1;IL1RAPL1;CORO1A;SNF8;PARK7;TWF2;SYNPO;TIRAP;SLITRK1;GBP5;ARAP1;CLU;TPPP2;CCR7;WH…	-0.4315	1.9e-24	-0.4214	2.8e-23	-0.4020	3.7e-21	-0.4113	3.7e-22	-0.4227	1.9e-23	-0.4063	1.3e-21	-0.4073	1.0e-21	-0.4172	8.1e-23	-0.4064	1.3e-21	-0.3943	2.4e-20	-0.3775	1.2e-18	-0.3924	3.8e-20	-0.3869	1.4e-19	-0.3244	6.6e-14	-0.3282	3.2e-14	-0.3113	7.0e-13	-0.3106	8.0e-13	-0.2898	2.8e-11	-0.2971	8.2e-12	-0.3057	1.9e-12	-0.3096	9.6e-13	-0.3225	9.3e-14	-0.3142
348	POSITIVE_REGULATION_OF_PROTEIN_KINASE_ACTIVITY	BP	513	ABI1;CD24;TOM1L1;ADAM8;RASGRP1;TENM1;CDK5;SPRY2;CDKN1A;CCNYL3;PAK4;TLR6;NOD1;TAB1;PIBF1;CIB1;ERN2;CENPE;ADCY1;NRG3;MAP3K2;ADCY2;FRS2;MALT1;JTB;ADCY3;GADD45G;COPS8;DBF4;ERP29;FERMT2;RIPK3;ADCY5;CHI3L1;MAP4K5;MAP4K1;ADCY6;FZD10;AKAP13;PDCD10;ADCY7;CD300A;PARK7;PHB2;CHRNA3;CHRNA7;ADCY8;TIRAP;OSBPL8;ADCY9;ADCYAP1;CKS1B;CKS2;AGAP2;CLU;LRRK2;CCR7;IQGAP3;MAP3K8;PRRC1;ADORA1;ADORA2B;CRK;CRKL;DUSP19;MAPK1…	-0.5144	5.3e-36	-0.5027	3.3e-34	-0.4907	2.0e-32	-0.4840	1.8e-31	-0.4893	3.1e-32	-0.4875	5.6e-32	-0.4751	3.0e-30	-0.4798	6.8e-31	-0.4761	2.2e-30	-0.4953	4.1e-33	-0.4830	2.5e-31	-0.4480	1.1e-26	-0.4165	6.1e-23	-0.3708	3.7e-18	-0.3585	5.3e-17	-0.3602	3.7e-17	-0.3600	3.9e-17	-0.3754	1.3e-18	-0.3679	6.9e-18	-0.3553	1.0e-16	-0.3582	5.6e-17	-0.3530	1.7e-16	-0.3460
349	NEGATIVE_REGULATION_OF_PHOSPHORUS_METABOLIC_PROCESS	BP	485	MIR675;SH2B3;WASHC1;TMEM225B;MIR711;OCLN;PPP1R2P1;PPIF;CTDSP2;HIPK3;FARP1;MPHOSPH10;CTDSPL;TRIB1;SPRY3;SPRY1;SPRY2;CDKN1A;CDKN1B;CDKN1C;CDKN2A;ADAR;CDKN2B;CDKN2C;CDKN2D;RACK1;ADARB1;MYCNOS;CD2BP2;PIBF1;CEBPA;SEMA4D;CIB1;IPO7;HEXIM1;RGS14;NPRL2;ARPP19;PPP1R17;PPARGC1A;PRDX3;TMED2;LILRB4;DUSP14;CIT;CEP43;EMILIN1;PTPRT;PWP1;PKIG;STRAP;IRAK3;DUSP10;CHP1;CD300A;PARK7;STK38;PIK3IP1;LMTK3;ELFN2;PHACTR3;…	-0.3808	3.5e-18	-0.3690	4.4e-17	-0.3628	1.5e-16	-0.3556	6.6e-16	-0.3545	8.3e-16	-0.3627	1.6e-16	-0.3466	3.9e-15	-0.3575	4.5e-16	-0.3529	1.1e-15	-0.3421	9.2e-15	-0.3297	9.3e-14	-0.3342	4.0e-14	-0.3062	5.5e-12	-0.3054	6.3e-12	-0.2806	3.2e-10	-0.3138	1.5e-12	-0.3164	9.7e-13	-0.2599	6.2e-09	-0.2690	1.7e-09	-0.2558	1.1e-08	-0.2512	2.0e-08	-0.2692	1.7e-09	-0.2818
350	LEUKOCYTE_DIFFERENTIATION	BP	512	ADA;HDAC5;C17orf99;ADAM8;TSPAN2;CDH17;RNF41;DHRS2;CDK6;TRIB1;LRRC17;FSTL3;LILRB2;TCIRG1;IKZF1;PIAS3;HAX1;MERTK;CEBPA;CEBPB;CEBPE;UBD;BATF;CEBPG;TOB2;CCR9;LILRB1;FGL2;MALT1;SPINK5;LILRB4;LILRB3;RIPK3;KAT7;DUSP10;CMTM7;TUSC2;NLRP3;PGLYRP2;PGLYRP3;SLAMF6;FCRL3;BATF2;CLPTM1;PSMB11;CCR1;CCR6;CCR7;OSCAR;OCSTAMP;TMEM178A;KLF6;SLC9B2;IL31RA;PPARGC1B;CD109;CR1;CR2;CREB1;GAB3;DOCK11;ZBTB46;PARP1;MAPK14;CSF…	-0.4471	1.6e-26	-0.4409	9.1e-26	-0.4392	1.5e-25	-0.4324	9.7e-25	-0.4424	6.0e-26	-0.4364	3.2e-25	-0.4256	6.0e-24	-0.4369	2.8e-25	-0.4338	6.5e-25	-0.4450	2.9e-26	-0.4478	1.3e-26	-0.4003	4.0e-21	-0.3788	6.5e-19	-0.4026	2.2e-21	-0.4190	3.5e-23	-0.4087	4.9e-22	-0.4070	7.5e-22	-0.3996	4.8e-21	-0.4414	8.0e-26	-0.3923	2.7e-20	-0.3966	9.8e-21	-0.4207	2.2e-23	-0.4197
351	NEGATIVE_REGULATION_OF_INTRACELLULAR_SIGNAL_TRANSDUCTION	BP	468	TANK;PDCD6;BCL2L10;SH2B3;RASA4B;RANBP9;PPIF;HIPK3;TRAP1;OPTN;RASA4;SPRY3;SPRY1;SPRY2;TNIP1;CDKN2D;ABCA7;DLC1;RACK1;CREB3;CIB1;HYOU1;STAMBP;IVNS1ABP;RGS14;NPRL2;ZMYND11;PDE10A;LILRB4;DUSP14;CIT;EMILIN1;KPTN;IRAK3;DUSP10;CHP1;CD300A;PARK7;STK38;PIK3IP1;NLRP3;RNF157;C1QTNF3;THEM4;RFFL;CLU;LRRK2;TNFAIP8L1;WTIP;TRIM40;SIRPA;CRYBA1;DUSP19;MAPK14;SESN3;ARHGAP42;CSK;C12orf66;PPM1N;ADRA1A;DUSP18;PYDC2;PAQ…	-0.3822	1.0e-17	-0.3671	2.2e-16	-0.3612	7.1e-16	-0.3437	2.0e-14	-0.3587	1.2e-15	-0.3423	2.6e-14	-0.3407	3.5e-14	-0.3474	1.0e-14	-0.3398	4.1e-14	-0.3388	4.9e-14	-0.3401	3.9e-14	-0.3137	3.8e-12	-0.2828	4.7e-10	-0.3168	2.3e-12	-0.2992	3.9e-11	-0.3057	1.4e-11	-0.3122	4.9e-12	-0.2983	4.5e-11	-0.3051	1.5e-11	-0.2638	6.8e-09	-0.2592	1.3e-08	-0.2819	5.4e-10	-0.2967
352	POSITIVE_REGULATION_OF_MAPK_CASCADE	BP	492	CDH2;CD24;APELA;ADAM8;RASGRP1;SORBS3;TENM1;SPRY2;RAMP3;TLR6;CCL26;ABCA7;SEMA3A;NOD1;TAB1;GPNMB;STK25;CIB1;ARL6IP5;ERN2;MAP3K2;FRS2;GADD45G;EDAR;ERP29;FERMT2;CHI3L1;MAP4K5;MAP4K1;FZD10;AKAP13;PDCD10;TMEM106A;PHB2;CHRNA7;TIRAP;C1QTNF1;FCRL3;ADCYAP1;LRRK2;CCR1;CCR7;IQGAP3;DUSP15;ADORA2B;CRKL;DUSP19;MAPK14;CSF1R;CSK;ADRA1D;CSPG4;IL34;PIK3R6;ADRA1B;ADRA1A;CCN2;ADRA2A;ADRA2B;GPBAR1;ADRA2C;GLIPR2;NEK10;…	-0.5114	3.9e-34	-0.5019	9.4e-33	-0.4957	7.2e-32	-0.4790	1.4e-29	-0.4883	7.6e-31	-0.4771	2.5e-29	-0.4672	4.8e-28	-0.4777	2.1e-29	-0.4709	1.6e-28	-0.5127	2.5e-34	-0.5101	6.0e-34	-0.4246	5.9e-23	-0.3835	1.1e-18	-0.3536	6.1e-16	-0.3498	1.3e-15	-0.3459	2.8e-15	-0.3398	9.2e-15	-0.3684	2.9e-17	-0.3582	2.5e-16	-0.3167	6.3e-13	-0.3338	2.9e-14	-0.3604	1.6e-16	-0.3635
353	SENSORY_PERCEPTION_OF_CHEMICAL_STIMULUS	BP	421	GFY;B3GNT2;OR5I1;ADCY3;UGT2A1;OR4M2B;CALHM3;OR52E2;OR52J3;OR51L1;OR51A7;OR51S1;OR51F2;OR52R1;OR4C46;OR4X2;OR4B1;OR52M1;OR52K2;OR5P2;OR5P3;OR8I2;OR2D3;OR2D2;OR52W1;OR56A4;OR56A1;OR2AP1;OR10P1;OR10AD1;OR10A7;OR4K14;OR4L1;OR11H6;SLC24A4;OR4D2;CNGB1;OR7D4;OR7G1;OR1M1;CNGA2;CNGA4;OR1I1;OR10H4;OR2M5;OR2M3;OR2T12;OR14C36;OR2T34;OR2T10;OR2T4;OR2T11;OR10J5;GJB4;OR2AJ1;OR14L1P;OR2B11;OR10T2;OR6P1;OR10X1;OR…	-0.1666	6.0e-04	-0.1708	4.3e-04	-0.1656	6.5e-04	-0.1955	5.4e-05	-0.1895	9.1e-05	-0.1894	9.2e-05	-0.1967	4.8e-05	-0.2014	3.1e-05	-0.1913	7.8e-05	-0.1583	1.1e-03	-0.1503	2.0e-03	-0.2012	3.2e-05	-0.1670	5.8e-04	-0.2136	9.8e-06	-0.2323	1.4e-06	-0.2110	1.3e-05	-0.2173	6.8e-06	-0.1758	2.9e-04	-0.1872	1.1e-04	-0.2489	2.3e-07	-0.1771	2.6e-04	-0.1470	2.5e-03	-0.2074
354	GENERATION_OF_PRECURSOR_METABOLITES_AND_ENERGY	BP	475	GNPDA1;POM121C;UQCRFS1P1;PPP1R2P1;NDUFC2-KCTD14;COX17;PPIF;TRAP1;SLC25A13;AKR1A1;ATP5PD;CEBPA;MYBBP1A;SORBS1;ATP5MG;MTCO2P12;NUP50;ME3;PPARGC1A;UQCR11;SLC27A5;AKR1C4;NUP42;SLC2A6;POLG2;MRAP2;TREX1;FDX2;MTFR2;PARK7;PHB2;SLC25A25;ACSM1;ADH1A;ADH1B;COX6B2;ADH1C;NDUFA11;ADH4;ADH5;NUP35;ADH6;MDH1B;ADH7;COX4I1;COX5B;COX6A1;COX6A2;COX6B1;ATPSCKMT;COX6C;COX7A1;COX7A2;COX7A2P2;COX7B;COX7C;COX8A;SDHAF4;COX…	-0.1240	6.8e-03	-0.1152	1.2e-02	-0.1321	3.9e-03	-0.1045	2.3e-02	-0.1083	1.8e-02	-0.1086	1.8e-02	-0.1013	2.7e-02	-0.1127	1.4e-02	-0.1024	2.6e-02	-0.1539	7.6e-04	-0.1616	4.1e-04	-0.0956	3.7e-02	-0.1005	2.9e-02	-0.1387	2.5e-03	-0.1624	3.8e-04	-0.1483	1.2e-03	-0.1477	1.2e-03	-0.1286	5.0e-03	-0.1166	1.1e-02	-0.0929	4.3e-02	-0.1315	4.1e-03	-0.1533	8.0e-04	-0.1520
355	RESPONSE_TO_PEPTIDE	BP	497	HDAC5;BCL2L11;CDK4;CDK5;RAMP3;TCIRG1;TLR6;CDO1;KLF2;NOD1;BAIAP2;ATP5PD;SORBS1;SH2B2;TRIM16;KLF1;ADCY1;AHCYL1;ADCY2;RAB10;ADCY3;SLC27A4;RAB31;ADCY5;CAPN10;KAT7;ADCY6;ADCY7;CHRNA7;ADCY8;CHUK;GNRHR2;OSBPL8;ADCY9;AP3S1;ABCC2;ATP6V1G3;COL1A1;REG3G;ACVR1C;CPEB2;ADM;OTOP1;CPS1;CREB1;CRHBP;CRHR1;CRHR2;UPRT;CRK;CRY1;SOGA1;PARP1;MAPK14;SESN3;CSH1;CSH2;CSHL1;CSK;SERPINA12;CCN2;AANAT;ERFE;CYBB;CYC1;ADRB2;ATP…	-0.5106	2.4e-34	-0.4994	1.0e-32	-0.4941	5.9e-32	-0.4853	9.8e-31	-0.4954	3.8e-32	-0.4909	1.7e-31	-0.4629	9.2e-28	-0.4890	3.1e-31	-0.4800	5.3e-30	-0.4617	1.3e-27	-0.4496	4.2e-26	-0.4590	2.9e-27	-0.4519	2.2e-26	-0.3733	7.0e-18	-0.3944	6.0e-20	-0.3880	2.7e-19	-0.3826	9.1e-19	-0.3394	7.3e-15	-0.3570	2.2e-16	-0.3601	1.2e-16	-0.3425	4.0e-15	-0.3705	1.3e-17	-0.3731
356	MULTICELLULAR_ORGANISMAL_HOMEOSTASIS	BP	508	AKT3;CDH3;CDH5;OCLN;NR1H3;USH1C;ADAM8;TCIRG1;PEMT;YAP1;CEBPB;CIB2;ADCY1;ADCY2;CFTR;GJB6;PPP1R13L;NMU;PPARGC1A;ADCY3;GADD45G;ADAMTS5;ADCY5;CORO1A;STRAP;ADCY6;AKAP11;MRAP2;PRR4;ADCY7;ADCY8;BTBD9;CIDEA;ADCY9;OMA1;NXNL1;ADCYAP1;ADD1;CLCN3;SERPINA3;TPP1;CMKLR1;ZG16B;USH1G;CNGB1;KDF1;CNR1;COL2A1;DRAM2;CHMP4B;PPARGC1B;ADORA1;CLDN4;CLDN3;CPT2;CSF1;CSF1R;PIWIL4;CSK;RDH12;CST4;PM20D1;CCN2;CTSH;CXADR;ADRB1;…	-0.4344	8.6e-25	-0.4286	4.1e-24	-0.4249	1.1e-23	-0.4041	2.3e-21	-0.4086	7.2e-22	-0.3922	3.9e-20	-0.3832	3.3e-19	-0.3902	6.3e-20	-0.3836	3.0e-19	-0.4472	2.4e-26	-0.4440	5.9e-26	-0.3649	1.9e-17	-0.3422	2.1e-15	-0.3401	3.2e-15	-0.3545	1.7e-16	-0.3491	5.3e-16	-0.3549	1.6e-16	-0.3580	8.4e-17	-0.3756	1.8e-18	-0.3382	4.6e-15	-0.3374	5.4e-15	-0.3166	2.7e-13	-0.3342
357	CELL_CELL_SIGNALING_BY_WNT	BP	503	CDH2;ZBTB33;CDH3;TMEM170B;MIR665;CD24;FRAT1;HMGXB4;PTPRU;GPC6;ATP6AP2;PSME3;PSMD14;TLE7;APC2;RACK1;YAP1;MAD2L2;RUVBL2;SPIN1;FERMT2;SOX30;WIF1;FZD10;BIRC8;ALPK2;CTHRC1;AP2M1;AP2S1;LRRK2;CLTC;CSNK1A1L;PSMB11;LEO1;COL1A1;ARHGEF19;TRABD2A;LYPD6;TMEM198;CPE;AMER1;MAPK14;PSMA8;PRICKLE1;CSNK1A1;GSC;CSNK1D;CSNK1E;CSNK1G2;CSNK1G3;CSNK2A1;CSNK2A2;CSNK2B;NOTUM;APCDD1;PPM1N;DACT3;NKX2-5;CTNNB1;CTNND1;CTNND2;…	-0.4607	8.6e-28	-0.4507	1.5e-26	-0.4349	1.3e-24	-0.4439	1.1e-25	-0.4395	3.5e-25	-0.4476	3.8e-26	-0.4476	3.7e-26	-0.4393	3.8e-25	-0.4276	8.9e-24	-0.4272	9.8e-24	-0.4158	1.9e-22	-0.4251	1.7e-23	-0.4201	6.4e-23	-0.3827	5.5e-19	-0.3522	3.9e-16	-0.3578	1.2e-16	-0.3647	2.8e-17	-0.3734	4.3e-18	-0.4147	2.5e-22	-0.3531	3.3e-16	-0.3718	6.1e-18	-0.3651	2.6e-17	-0.3446
358	REGULATION_OF_VESICLE_MEDIATED_TRANSPORT	BP	492	PDCD6IP;APELA;DNM1L;NR1H3;PREB;CDH13;TNK2;CDK5;FLOT1;SIRPB1;ABCA7;RACK1;LYPLA1;MERTK;CSPG5;ADCY1;GIPC1;CFTR;CPLX2;CPLX1;NEU3;LILRB1;RAB10;EHD1;LMAN2;RAB31;STON1;RAPGEF4;IL1RAPL1;BVES;CORO1A;RNF139;PRRT2;PACSIN2;SNF8;STX1B;CD300A;CHRNA5;TRIM9;BTBD9;RAB3C;GRIN3A;APOA5;AP2S1;CLU;CLN3;LRRK2;PLA2G4E;SPACA3;ANKRD13B;CNR1;SYT2;TBC1D20;STXBP5;ADORA2A;RIMS4;SIRPA;SYT9;CSK;GSG1L;CD300LF;ADRA1A;SYT6;ADRA2A;…	-0.5274	1.4e-36	-0.5137	1.7e-34	-0.5017	1.0e-32	-0.4858	1.7e-30	-0.4728	9.2e-29	-0.4923	2.2e-31	-0.4607	3.2e-27	-0.4652	8.6e-28	-0.4638	1.3e-27	-0.5094	7.7e-34	-0.4927	1.9e-31	-0.4315	9.8e-24	-0.3703	2.0e-17	-0.3300	5.8e-14	-0.3194	3.9e-13	-0.3346	2.5e-14	-0.3344	2.5e-14	-0.3497	1.3e-15	-0.3124	1.3e-12	-0.3064	3.7e-12	-0.3219	2.5e-13	-0.3087	2.5e-12	-0.3146
359	NUCLEOSIDE_TRIPHOSPHATASE_REGULATOR_ACTIVITY	MF	479	ARHGEF33;RASA4B;SH2D3C;SH2D3A;DNAJB6;DNM1L;TBC1D3G;TBC1D3K;TBC1D3L;TBC1D3D;PREB;RASGRP1;FAM13A;RASA4;FARP1;TNK2;RASGRP2;DENND4A;TBC1D3E;TBC1D3I;DNAJA2;KATNB1;DLC1;RAPGEF3;CDC42EP2;VAV3;SEC23B;SEC23A;HYOU1;IPO7;LAMTOR5;ARFGEF2;ARFGEF1;AHSA1;RGS14;NPRL2;GNB5;IQGAP2;HSPH1;RUNDC3A;RALBP1;RCBTB2;ADAP1;RCC1;RAPGEF4;DNAJB4;TBC1D8;CHM;AKAP13;CHML;CHN1;CHN2;ARHGEF25;ARHGAP33;EVI5L;RASGRP4;ACAP3;ARAP2;ARAP…	-0.4428	2.0e-24	-0.4156	2.0e-21	-0.4157	1.9e-21	-0.3860	1.8e-18	-0.4093	9.1e-21	-0.3934	3.5e-19	-0.3949	2.5e-19	-0.3965	1.7e-19	-0.3803	6.2e-18	-0.4092	9.1e-21	-0.4039	3.2e-20	-0.3558	9.7e-16	-0.3126	2.6e-12	-0.2795	4.8e-10	-0.3014	1.6e-11	-0.2868	1.6e-10	-0.2821	3.2e-10	-0.2648	4.0e-09	-0.2350	2.0e-07	-0.2689	2.2e-09	-0.2497	3.0e-08	-0.2451	5.5e-08	-0.2609
360	IMMUNE_RESPONSE_REGULATING_SIGNALING_PATHWAY	BP	429	ADA;ABI1;BTNL10;KIR2DS2;CD24;IGLL5;MUC12;ARPC5;ARPC4;ARPC3;ARPC1B;ACTR3;ACTR2;ARPC2;WASF2;PSME3;PSMD14;IGHV2-70D;IGHV1-69D;IGHV3-64D;LILRB2;BTN3A3;BTN2A2;VAV3;TAB1;BAIAP2;CLEC10A;ARPC1A;SH2B2;RBCK1;KHDRBS1;CD226;NCKAP1;LILRB1;MALT1;BTNL3;LILRB4;LILRA2;BTN3A2;BTN3A1;BTN2A1;CD160;HHLA2;CD300A;ERMAP;CHUK;FCRL3;MUCL1;SPPL3;PSMB11;CCR7;CMKLR1;CD200R1;CR1;CR2;CREBBP;CRK;CRKL;MUC17;PSMA8;MUC15;CSK;WIPF2…	-0.7115	2.0e-67	-0.7057	6.7e-66	-0.6975	8.5e-64	-0.6888	1.2e-61	-0.7027	4.2e-65	-0.6811	8.9e-60	-0.6837	2.1e-60	-0.6864	4.8e-61	-0.6803	1.3e-59	-0.6988	4.0e-64	-0.6849	1.1e-60	-0.6625	1.5e-55	-0.6268	3.3e-48	-0.6465	3.9e-52	-0.6550	6.3e-54	-0.6462	4.6e-52	-0.6440	1.3e-51	-0.6177	1.7e-46	-0.6773	6.8e-59	-0.6343	1.1e-49	-0.6751	2.2e-58	-0.5874	3.7e-41	-0.6227
361	REGULATION_OF_HORMONE_LEVELS	BP	495	ZBED6;ATP6AP2;DHRS9;DHRS2;ZMPSTE24;STUB1;TCIRG1;CPQ;RAPGEF3;CES1;CORIN;UGT2B11;KDM5B;CFTR;CGA;CPLX1;CGB3;CYP46A1;NMU;PPARGC1A;STARD3;RAPGEF4;AKR1C4;ADCY5;CHGA;CAPN10;RDH13;FDX2;PARK7;ADCY8;UCN3;SLC22A9;C1QTNF1;C1QTNF3;ADCYAP1;SLC16A10;CLCN2;CMA1;ADH1A;ABCC2;ADH1B;ADH1C;CNR1;ADH4;ADH6;ACVR1C;ADH7;FAM3D;ADM;SLC9B2;ADORA1;CPA3;CPT1A;CRABP1;CRABP2;CREB1;CRH;CRHBP;CRHR1;GPR119;SELENOM;CRY1;CRYM;SYT9;R…	-0.4550	1.2e-26	-0.4411	5.5e-25	-0.4427	3.6e-25	-0.4253	3.7e-23	-0.4382	1.2e-24	-0.4139	6.5e-22	-0.4030	9.3e-21	-0.4233	6.0e-23	-0.4124	9.4e-22	-0.4377	1.4e-24	-0.4357	2.4e-24	-0.4009	1.5e-20	-0.3610	1.1e-16	-0.3249	1.2e-13	-0.3123	1.2e-12	-0.3302	4.7e-14	-0.3205	2.7e-13	-0.3567	2.7e-16	-0.3060	3.4e-12	-0.2861	8.9e-11	-0.2604	4.1e-09	-0.3349	2.0e-14	-0.3222
362	LIPID_LOCALIZATION	BP	482	MIR301B;NR1H3;ATP9A;CERT1;LPCAT3;SLC25A13;PLIN3;ABCC4;SIGMAR1;ABCA7;ABCA10;ABCA9;ABCA8;ATP8A1;CDS1;SLC25A17;UNC13B;NCOA2;ARL6IP5;CEL;NPC2;SLCO1B1;PRELID3A;CES1;CETP;GIPC1;KDM5B;CFTR;STARD10;CPLX1;CFHR4;EHD1;STARD3;SLC27A5;SLC27A4;SLC27A3;SLC27A2;AKR1C4;CHKA;PRAF2;HRH3;SLCO2B1;SLC22A9;XKR4;OSBPL1A;OSBPL5;OSBPL6;OSBPL7;OSBPL8;OSBPL9;OSBPL10;OSBPL11;C1QTNF1;CIDEA;NUS1;APOA5;PDZD8;CLU;CLN3;ANO4;PLIN2…	-0.5174	2.4e-34	-0.4986	1.2e-31	-0.4949	3.8e-31	-0.4793	4.6e-29	-0.4873	4.1e-30	-0.4712	5.2e-28	-0.4564	3.6e-26	-0.4770	9.5e-29	-0.4713	5.1e-28	-0.4946	4.2e-31	-0.4869	4.7e-30	-0.4352	1.1e-23	-0.3953	1.8e-19	-0.3392	1.9e-14	-0.3561	7.5e-16	-0.3341	5.0e-14	-0.3319	7.4e-14	-0.3779	8.2e-18	-0.3410	1.4e-14	-0.3066	6.0e-12	-0.3380	2.4e-14	-0.3423	1.1e-14	-0.3495
363	REGULATION_OF_CYTOSKELETON_ORGANIZATION	BP	487	HDAC6;WASHC1;CDH5;PARP3;IQCJ-SCHIP1;OCLN;ARPC5;ARPC4;ARPC3;ARPC1B;ACTR3;ACTR2;ARPC2;AKAP9;ABI2;WASF2;SORBS3;TENM1;CDK5;CDK2AP2;APC2;KATNB1;CCL26;TUBB4A;CORO2B;DLC1;RAPGEF3;RBM14;CDC42EP2;HAX1;BAIAP2;TACC3;CIB1;ARPC1A;ARFGEF1;CDC42EP3;SPAG5;GAS2L1;AVIL;CFL2;PLK4;NES;NCKAP1;IQGAP2;WASF3;CCL27;FERMT2;MAPRE2;TMSB15A;DSTN;RCC1;CNTRL;STMN2;TPPP;TRIOBP;CDC42EP1;CORO1A;FAM107A;RASSF1;FZD10;AKAP13;TWF2;SY…	-0.4888	1.3e-30	-0.4785	3.1e-29	-0.4506	1.0e-25	-0.4700	3.9e-28	-0.4690	5.3e-28	-0.4690	5.3e-28	-0.4720	2.2e-28	-0.4504	1.0e-25	-0.4388	2.4e-24	-0.4413	1.3e-24	-0.4142	1.3e-21	-0.4427	8.7e-25	-0.4177	5.6e-22	-0.3156	1.0e-12	-0.3289	9.6e-14	-0.3010	1.2e-11	-0.3007	1.2e-11	-0.3319	5.5e-14	-0.3045	6.6e-12	-0.2621	4.3e-09	-0.3721	1.9e-17	-0.2954	2.9e-11	-0.2903
364	DETECTION_OF_CHEMICAL_STIMULUS	BP	405	KCNMB2;TLR6;OR5I1;OR4M2B;OR52E2;OR52J3;OR51L1;OR51A7;OR51S1;OR51F2;OR52R1;OR4C46;OR4X2;OR4B1;OR52M1;OR52K2;OR5P2;OR5P3;OR8I2;OR2D3;OR2D2;OR52W1;OR56A4;OR56A1;OR2AP1;OR10P1;OR10AD1;OR10A7;OR4K14;OR4L1;OR11H6;OR4D2;OR7D4;OR7G1;OR1M1;OR1I1;OR10H4;OR2M5;OR2M3;OR2T12;OR14C36;OR2T34;OR2T10;OR2T4;OR2T11;OR10J5;OR2AJ1;OR14L1P;OR2B11;OR10T2;OR6P1;OR10X1;OR10Z1;OR6K6;OR6N1;OR9A4;RTP1;OR2Y1;OR9A2;OR2A14;OR6…	-0.0675	1.8e-01	-0.0688	1.7e-01	-0.0650	1.9e-01	-0.0883	7.6e-02	-0.0693	1.6e-01	-0.0790	1.1e-01	-0.0692	1.6e-01	-0.0737	1.4e-01	-0.0582	2.4e-01	-0.0445	3.7e-01	-0.0287	5.6e-01	-0.0939	5.9e-02	-0.0433	3.9e-01	-0.0786	1.1e-01	-0.0953	5.5e-02	-0.0608	2.2e-01	-0.0674	1.8e-01	-0.0684	1.7e-01	-0.0549	2.7e-01	-0.0976	5.0e-02	-0.0421	4.0e-01	-0.0438	3.8e-01	-0.0728
365	AXON_DEVELOPMENT	BP	498	CDH2;HDAC6;CDH4;RANBP9;CDH11;UST;TSPAN2;PLXNC1;CDK5;FLOT1;SPRY3;SEMA3A;TUBB3;ADARB1;OLFM1;BAIAP2;SLC9A6;STK25;SEMA6C;SEMA6B;SEMA4F;SEMA4D;SEMA4B;SEMA3C;B3GNT2;ADCY1;TBR1;CHL1;FRS2;RAB10;AFG3L2;VAX1;KLK8;CHN1;LYPLA2;C12orf57;TWF2;CHRNB2;SLITRK1;ZFYVE27;NTN5;CNP;CNR1;CNTF;VSTM2L;EMB;UNC5D;CRABP2;CREB1;SLITRK4;CRMP1;CHODL;CSF1R;RTN4RL1;CTNNA1;CTNNA2;TTL;GDF7;CNTN4;DAB1;DAG1;DBN1;DCC;ARX;DHFR;DLX5;DN…	-0.1891	2.2e-05	-0.1816	4.6e-05	-0.1554	5.0e-04	-0.1624	2.7e-04	-0.1714	1.2e-04	-0.1575	4.2e-04	-0.1512	7.1e-04	-0.1604	3.3e-04	-0.1430	1.4e-03	-0.1338	2.8e-03	-0.1126	1.2e-02	-0.1082	1.6e-02	-0.0847	5.9e-02	-0.0211	6.4e-01	-0.0542	2.3e-01	-0.0238	6.0e-01	-0.0154	7.3e-01	-0.0543	2.3e-01	-0.0096	8.3e-01	0.0152	7.3e-01	-0.0599	1.8e-01	-0.0348	4.4e-01	-0.0200
366	ENDOSOME_MEMBRANE	CC	485	PLA2G4B;WASHC1;CHMP4BP1;TOM1L1;ABCC5;ABCB6;SCAMP2;SCAMP3;ATP9A;OPTN;ATP6AP2;PLIN3;RABEPK;STAM2;TCIRG1;ABCA7;NDRG1;IFITM3;TAB1;GPNMB;SLC9A6;VTI1B;LAMTOR5;CFTR;NEU3;RAB10;EHD1;STARD3;RAB35;RAB31;ADAM30;PRAF2;PACSIN2;SNX18;SNF8;VPS45;SCAMP4;RNF13;OSBPL6;OSBPL9;OSBPL11;SLC26A7;MARCHF3;AP2M1;AP2S1;RFFL;CLCN3;CLCN4;CLCN5;ANTXR2;GPR62;CLCN6;ZFYVE27;CLN3;CLTA;SLC15A4;CLTC;PLA2G4E;SNX20;SPNS2;WDR81;ARL8A;…	-0.4520	8.4e-26	-0.4367	5.3e-24	-0.4211	2.9e-22	-0.4091	5.4e-21	-0.4262	7.9e-23	-0.4140	1.7e-21	-0.4041	1.8e-20	-0.4110	3.4e-21	-0.4085	6.2e-21	-0.4517	9.2e-26	-0.4309	2.4e-23	-0.3780	6.4e-18	-0.3324	5.7e-14	-0.3051	6.6e-12	-0.3042	7.7e-12	-0.2986	1.9e-11	-0.3013	1.2e-11	-0.2915	5.9e-11	-0.2999	1.5e-11	-0.2660	2.7e-09	-0.3383	1.9e-14	-0.2796	3.7e-10	-0.2965
367	LEUKOCYTE_MIGRATION	BP	453	ADA;CD300H;KLRC4-KLRK1;DNM1L;ADAM8;ADAM10;CCL26;VAV3;MERTK;CEACAM5;CREB3;CXCL13;FUT9;CEACAM3;CCL27;CEACAM8;RIPK3;EMILIN1;CHGA;SLC7A9;CORO1A;MST1L;PADI2;LYST;CD300A;NLRP3;TIRAP;ADD2;JAML;CCR1;CCR5;CCR6;CCR7;CMKLR1;SPNS2;CNR2;COL1A1;COL1A2;CD200R1;ADORA1;CRK;CRKL;DEFB104A;SIRPA;CSF1;CSF1R;CSF3R;IL34;GCSAML;TAFA4;CX3CR1;CXADR;MOSPD2;NKX2-3;DBH;DDT;DEFA1;AGER;DPEP1;DPP4;DUSP1;GPR183;ECM1;S1PR1;EDN1;E…	-0.5463	1.3e-36	-0.5482	6.9e-37	-0.5431	4.1e-36	-0.5435	3.5e-36	-0.5519	1.8e-37	-0.5483	6.6e-37	-0.5419	6.2e-36	-0.5496	4.1e-37	-0.5473	9.4e-37	-0.5546	6.9e-38	-0.5466	1.2e-36	-0.5260	1.3e-33	-0.5180	1.8e-32	-0.4941	2.9e-29	-0.4755	6.2e-27	-0.4923	4.9e-29	-0.4925	4.7e-29	-0.4602	4.0e-25	-0.4914	6.4e-29	-0.4409	5.8e-23	-0.4174	1.6e-20	-0.4085	1.2e-19	-0.4642
368	POSITIVE_REGULATION_OF_RESPONSE_TO_EXTERNAL_STIMULUS	BP	472	KIR2DS2;KLRC4-KLRK1;DNM1L;MUC12;PQBP1;ADAM8;CDH13;RASGRP1;OPTN;PSME3;ADAM10;PSMD14;TNIP1;CCL26;NOD1;RBM14;TAB1;CLEC10A;CREB3;CEBPA;CEBPB;CXCL13;HEXIM1;POLR3F;POLR3G;POLR3C;CD226;CTSC;CCL27;MALT1;LILRA2;CD160;IL17F;PARK7;TIRAP;CHUK;SLAMF6;CGAS;GBP5;CLNK;SH2D1B;TRIM6;MUCL1;LRRK2;SLC15A4;PSMB11;CCR1;CCR4;CCR6;CCR7;CMKLR1;CNR1;CNTF;RAET1E;CPB2;CREBBP;MUC17;PSMA8;CSF1;CSF1R;MUC15;C2CD4A;IL34;PYHIN1;CY…	-0.6143	2.6e-50	-0.5935	3.0e-46	-0.5975	5.1e-47	-0.5723	2.0e-42	-0.5911	8.5e-46	-0.5781	1.9e-43	-0.5845	1.4e-44	-0.5740	1.0e-42	-0.5697	5.7e-42	-0.5896	1.6e-45	-0.5813	5.1e-44	-0.5363	1.7e-36	-0.5133	4.4e-33	-0.5128	5.2e-33	-0.5065	4.0e-32	-0.4893	8.6e-30	-0.4892	8.9e-30	-0.5025	1.4e-31	-0.5229	1.8e-34	-0.4706	2.2e-27	-0.4905	6.0e-30	-0.5021	1.6e-31	-0.5003
369	REGULATION_OF_BODY_FLUID_LEVELS	BP	476	ADA;SH2B3;NR1H3;TSPAN32;CDO1;HMG20B;CORO2B;MYL9;VAV3;MERTK;PROCR;AGR2;CEL;SH2B2;MYL12A;PDPN;GNA13;ADCY1;MTCO2P12;ADCY2;CFTR;HPSE;ADCY3;EHD1;ADAMTS13;ADCY5;ADCY6;AKAP11;AKAP10;HPS5;CHRM1;ADCY7;CHRM3;VPS45;ADCY8;C1QTNF1;ADCY9;CLIC1;KDF1;H3C14;COL1A1;COL1A2;COL3A1;COMP;COPA;ADM;ADORA1;ADORA2A;CPB2;CLDN4;GPAT4;CREB1;DGKK;UPRT;DOCK11;GATA5;DCANP1;CSN2;CSN3;CSRP1;PIK3R6;ADRA2A;ADRA2B;ADRA2C;CYP4A11;CYP…	-0.4963	5.8e-31	-0.4961	6.2e-31	-0.4841	2.5e-29	-0.4867	1.1e-29	-0.4843	2.3e-29	-0.4862	1.3e-29	-0.4738	5.2e-28	-0.4729	6.7e-28	-0.4691	2.0e-27	-0.4631	1.1e-26	-0.4606	2.3e-26	-0.4677	3.0e-27	-0.4404	5.3e-24	-0.4056	2.8e-20	-0.3588	6.6e-16	-0.3804	7.8e-18	-0.3854	2.7e-18	-0.3770	1.6e-17	-0.3620	3.5e-16	-0.3314	1.1e-13	-0.3462	7.5e-15	-0.3658	1.6e-16	-0.3768
370	SMALL_GTPASE_MEDIATED_SIGNAL_TRANSDUCTION	BP	490	RASA4B;SH2D3C;SH2D3A;CDH13;RASGRP1;FAM13A;G3BP1;ABI2;TRIM28;RASA4;LPAR6;WASF2;CDK2;TNK2;FLOT1;RASGRP2;SPRY3;SPRY1;SPRY2;CNKSR1;CDKN1A;DENND4A;NET1;RGS19;CDKN2A;DLC1;RAPGEF3;CDC42EP2;VAV3;ARFGEF2;ARFGEF1;CDC42EP3;STAMBP;PDPN;RASL10A;GNA13;CFL1;GRAP;PLK2;NCKAP1;RUNDC3A;RALBP1;YWHAQ;MAPRE2;RAB35;RCC1;RAPGEF4;CDC42EP1;RASSF1;NISCH;CHM;AKAP13;CHML;CHN1;CHN2;CHP1;PARK7;CHUK;RAB42;ARHGEF25;ARHGAP33;RASG…	-0.4691	3.6e-28	-0.4492	1.0e-25	-0.4271	3.8e-23	-0.4265	4.5e-23	-0.4243	7.9e-23	-0.4362	3.5e-24	-0.4170	4.9e-22	-0.4145	9.1e-22	-0.4050	9.2e-21	-0.4329	8.4e-24	-0.4077	4.8e-21	-0.3905	2.7e-19	-0.3755	7.4e-18	-0.2955	2.5e-11	-0.3114	1.8e-12	-0.2963	2.2e-11	-0.2993	1.3e-11	-0.2696	1.3e-09	-0.2780	3.8e-10	-0.2670	1.9e-09	-0.3169	6.8e-13	-0.2605	4.8e-09	-0.2632
371	REGULATION_OF_LYMPHOCYTE_ACTIVATION	BP	447	ADA;CD24;PARP3;IGLL5;MICA;KLRC4-KLRK1;ADAM8;EBI3;RNF41;CDKN1A;IGHV2-70D;IGHV1-69D;IGHV3-64D;LILRB2;SIRPB1;BTN2A2;VAV3;GPNMB;MAD2L2;MERTK;PIBF1;CEBPB;TNFSF13B;HSPH1;LILRB1;FGL2;MALT1;SPINK5;LILRB4;RIPK3;CD160;GLMN;HHLA2;CORO1A;DUSP10;SHLD3;TREX1;CD300A;VSIG4;CHRNB2;NLRP3;TIRAP;PGLYRP2;PGLYRP3;CGAS;FCRL3;TNFRSF13C;CLNK;CLC;EXOSC6;CLPTM1;SLC15A4;CCR7;TMIGD2;MAP3K8;CR1;SIRPA;CSK;PIK3R6;TICAM1;RC3H1;I…	-0.5071	1.4e-30	-0.5063	1.8e-30	-0.4991	1.6e-29	-0.4894	2.7e-28	-0.5051	2.6e-30	-0.4816	2.5e-27	-0.4852	8.9e-28	-0.4933	8.8e-29	-0.4843	1.1e-27	-0.4728	2.9e-26	-0.4722	3.3e-26	-0.4575	1.7e-24	-0.4184	2.3e-20	-0.4423	7.7e-23	-0.4566	2.1e-24	-0.4475	2.1e-23	-0.4436	5.7e-23	-0.4471	2.3e-23	-0.4766	9.9e-27	-0.4209	1.3e-20	-0.4654	2.1e-25	-0.4124	8.8e-20	-0.4381
372	ACTIN_CYTOSKELETON	CC	485	CDH2;PDCD6IP;MYZAP;ARPC5;ARPC4;ARPC3;ARPC1B;ACTR3;ACTR2;ADAM8;ARPC2;ACTR1B;ACTR1A;WASF2;FLOT1;SPRY2;MAEA;APC2;APBB3;NPM3;CORO2B;MYL12B;DLC1;MYL9;RAPGEF3;HAX1;BAIAP2;CAP1;CIB2;NEBL;DCTN2;ARPC1A;SORBS1;CDC42EP3;PDLIM5;MYL12A;GAS2L1;DCTN6;AVIL;CORIN;CFL1;CFL2;NCKAP1;IQGAP2;ZNF268;SEPTIN9;GJB6;ACTL7B;ACTL7A;NPFFR2;FERMT2;DSTN;TOPBP1;TRIOBP;KPTN;CORO1A;LDB3;FAM107A;AKAP13;DCTN3;KLHL2;GABARAP;TWF2;SYNP…	-0.4593	1.1e-26	-0.4528	6.9e-26	-0.4457	4.8e-25	-0.4313	2.1e-23	-0.4328	1.5e-23	-0.4317	2.0e-23	-0.4301	3.0e-23	-0.4298	3.2e-23	-0.4215	2.6e-22	-0.3989	6.0e-20	-0.3882	6.8e-19	-0.4009	3.8e-20	-0.3732	1.8e-17	-0.3609	2.3e-16	-0.3681	5.2e-17	-0.3616	2.0e-16	-0.3567	5.4e-16	-0.3469	3.7e-15	-0.3355	3.2e-14	-0.3621	1.8e-16	-0.3602	2.6e-16	-0.3311	7.2e-14	-0.3336
373	DIVALENT_INORGANIC_CATION_HOMEOSTASIS	BP	484	CD24;CDH5;BCAP31;LPAR6;CDK5;RAMP3;TCIRG1;TRDN;MICU1;CD52;SLC30A9;CIB2;CHERP;CXCL13;SCGN;CXCR6;GNA13;CYSLTR1;CCR9;NMU;AFG3L2;IMMT;ADCY5;CORO1A;CTRC;CHRNA7;ADCY8;C1QTNF1;ADCYAP1;PDZD8;CLIC2;CLN3;SPPL3;CCR1;SLC24A4;CCR3;CCR4;CCR5;CCR6;CCR7;CCR8;ACKR2;CMKLR1;CNGB1;JSRP1;CNR1;TMEM178A;ADM;ADORA1;ADRA1D;ADRA1B;TMC8;ADRA1A;SLC30A7;CX3CR1;SLC35G1;CYP27B1;TMTC2;CD55;TRPV3;DDIT3;SLC30A8;TMEM64;DIAPH1;DLG4;…	-0.4611	7.5e-27	-0.4446	7.2e-25	-0.4502	1.6e-25	-0.4321	1.9e-23	-0.4531	7.0e-26	-0.4311	2.5e-23	-0.3990	6.3e-20	-0.4428	1.2e-24	-0.4288	4.5e-23	-0.4550	4.1e-26	-0.4611	7.5e-27	-0.3753	1.2e-17	-0.3428	8.6e-15	-0.2959	3.1e-11	-0.2592	7.2e-09	-0.2755	7.0e-10	-0.2651	3.1e-09	-0.3024	1.1e-11	-0.2475	3.5e-08	-0.2510	2.2e-08	-0.2744	8.2e-10	-0.2568	9.9e-09	-0.2936
374	REGULATION_OF_CELLULAR_AMIDE_METABOLIC_PROCESS	BP	396	MIR298;MIR877;MIR939;MIR365A;C8orf88;DPH3P1;TSFM;LRPPRC;TRAP1;TOB1;CDK4;EIF1;HNRNPR;MIR6086;RIDA;EIF1B;RTN3;ABCA7;PRG3;RACK1;SPON1;SYNCRIP;USP16;PAIP1;IGF2BP1;IGF2BP3;IGF2BP2;KHDRBS1;CELF1;TMED2;TMED10;GCN1;RNF139;LARP4;CHRNA7;SLC2A13;CIRBP;MALSU1;NIBAN1;CLU;DNAJC24;UHMK1;TRIM71;CPEB2;MTPN;SAMD8;EIF5AL1;PIWIL4;RC3H1;LSM14B;DAPK1;DAPK3;DAZ1;DAZL;ZNF540;DDX1;DDX3X;DDX6;DHX9;DHX36;DHFR;DIO2;DPH1;DPH…	-0.2982	1.4e-09	-0.2927	2.9e-09	-0.2600	1.5e-07	-0.3021	8.4e-10	-0.3017	8.9e-10	-0.2993	1.2e-09	-0.2800	1.5e-08	-0.3033	7.2e-10	-0.2900	4.1e-09	-0.3042	6.4e-10	-0.2829	1.0e-08	-0.2765	2.2e-08	-0.2857	7.1e-09	-0.3068	4.5e-10	-0.3365	6.1e-12	-0.3078	3.9e-10	-0.3134	1.8e-10	-0.2594	1.6e-07	-0.2820	1.1e-08	-0.2898	4.2e-09	-0.3193	7.7e-11	-0.3089	3.4e-10	-0.3052
375	REGULATION_OF_ANATOMICAL_STRUCTURE_SIZE	BP	471	AKT3;CDH4;WASHC1;USH1C;ARPC5;ARPC4;ARPC3;ARPC1B;ACTR3;ACTR2;ARPC2;ABI2;WASF2;TENM1;CDK4;CDK5;KCNMB2;CCL26;KLF2;SEMA3A;CDC42EP2;OLFM1;VAV3;HAX1;BAIAP2;SEMA6C;SEMA6B;SEMA4F;SEMA4D;SEMA4B;SEMA3C;LAMTOR5;ARPC1A;ARFGEF1;CDC42EP3;AVIL;SLC12A7;CFL2;NCKAP1;IQGAP2;WASF3;TMSB15A;DSTN;TRIOBP;CDC42EP1;CORO1A;ADCY6;SNF8;CHRM3;TWF2;TMEM123;AP2M1;ADD1;CLCN3;CLCN6;ZFYVE27;ADD2;ADD3;CLN3;CLNS1A;LRRK2;CCR7;WHAMM;D…	-0.4073	3.0e-20	-0.3980	2.5e-19	-0.3773	2.2e-17	-0.3836	5.9e-18	-0.3899	1.5e-18	-0.3829	6.8e-18	-0.3796	1.4e-17	-0.3729	5.5e-17	-0.3598	7.7e-16	-0.3601	7.2e-16	-0.3426	2.1e-14	-0.3522	3.4e-15	-0.3253	4.6e-13	-0.2892	1.6e-10	-0.2963	5.3e-11	-0.2994	3.3e-11	-0.2981	4.0e-11	-0.3134	3.4e-12	-0.2586	1.2e-08	-0.2204	1.4e-06	-0.3097	6.3e-12	-0.2552	2.0e-08	-0.2844
376	REGULATION_OF_PROTEIN_SERINE_THREONINE_KINASE_ACTIVITY	BP	468	CD24;SH2B3;MIR711;ADAM8;HIPK3;RASGRP1;TENM1;CDK4;CDK7;TRIB1;SPRY3;SPRY1;SPRY2;CDKN1A;CDKN1B;CCNYL3;CDKN1C;CDKN2A;CDKN2B;CCNO;CDKN2C;CDKN2D;CDKN3;TLR6;NOD1;TAB1;CEBPA;CIB1;IPO7;ERN2;HEXIM1;RGS14;MAP3K2;FRS2;NPFFR2;GADD45G;DBF4;ERP29;FERMT2;CCNI;DUSP14;CIT;CDC37;PKIG;MAP4K5;MAP4K1;FZD10;IRAK3;AKAP13;DUSP10;PDCD10;CD300A;STK38;CHRNA7;CKS1B;CKS2;LRRK2;HEXIM2;IQGAP3;ADORA2B;CRKL;DUSP19;MAPK14;CSF1R;CS…	-0.4698	4.5e-27	-0.4587	1.0e-25	-0.4492	1.3e-24	-0.4393	1.7e-23	-0.4394	1.6e-23	-0.4402	1.3e-23	-0.4321	1.0e-22	-0.4381	2.3e-23	-0.4300	1.7e-22	-0.4603	6.5e-26	-0.4502	9.7e-25	-0.4104	1.9e-20	-0.3927	1.0e-18	-0.3701	1.2e-16	-0.3615	6.8e-16	-0.3626	5.5e-16	-0.3616	6.7e-16	-0.3371	6.7e-14	-0.3617	6.6e-16	-0.3485	8.3e-15	-0.3496	6.7e-15	-0.3597	9.7e-16	-0.3586
377	NCRNA_METABOLIC_PROCESS	BP	439	METTL15P1;DPH3P1;FARSB;CT45A7;RCL1;RBM7;MPHOSPH10;MPHOSPH6;POP7;CT45A10;CT45A9;CT45A8;FP565260.1;ADAR;WARS2;NPM3;NSA2;EMG1;C1D;DDX17;NOP56;RPP30;RPP38;ERN2;TBL3;FARS2;POP4;WDR4;RPP40;UTP14A;WDR3;CPSF4;POP1;EBNA1BP2;CLP1;TDRKH;DDX52;DUS4L;RPP14;KRR1;LSM6;RPL35;ERI2;DTD2;TP53RK;KTI12;RPUSD1;ADAT3;EXOSC8;HELQ;HENMT1;TOE1;BUD23;TRMT61A;DIS3L;TSR3;TSEN15;FTSJ3;EXOSC6;PSTK;PIH1D2;TDRD9;MTFMT;TARS3;EARS…	-0.3768	3.0e-16	-0.3837	7.5e-17	-0.3706	9.7e-16	-0.3945	8.5e-18	-0.3897	2.3e-17	-0.3895	2.4e-17	-0.3943	8.7e-18	-0.3944	8.6e-18	-0.3944	8.6e-18	-0.3667	2.0e-15	-0.3647	2.9e-15	-0.3960	6.1e-18	-0.3906	1.9e-17	-0.3808	1.3e-16	-0.4120	2.0e-19	-0.3880	3.2e-17	-0.3887	2.7e-17	-0.3919	1.4e-17	-0.3573	1.1e-14	-0.3785	2.1e-16	-0.3817	1.1e-16	-0.3826	9.4e-17	-0.3937
378	DEPHOSPHORYLATION	BP	475	TMEM225B;CDH5;PPP1R2P1;PTPRU;CTDSP2;FARP1;MPHOSPH10;CTDSPL;RCAN2;LILRB2;CDKN3;BPNT1;DLC1;CD2BP2;SEMA4D;ARPP19;PPP1R17;MTMR11;RIPK3;DUSP14;PTPN21;PTPRT;RCAN3;PTP4A3;DUSP10;CHP1;DUSP12;PNKP;CD300A;CHRM5;LMTK3;ELFN2;PTPMT1;NT5C3B;FCRL3;PHACTR3;FAM122A;PPP1R27;FRA10AC1;LRRK2;TMEM132D;SPPL3;WDR81;LRRC39;DUSP15;SGPP2;NUDT16;PPM1M;PPARGC1B;ADORA1;UBLCP1;PTPDC1;CRY2;NANP;DUSP19;PPP1R36;MDP1;PPM1N;CILP2;D…	-0.4435	2.7e-24	-0.4192	1.2e-21	-0.4208	8.2e-22	-0.4008	9.3e-20	-0.4136	4.7e-21	-0.4041	4.3e-20	-0.3916	7.4e-19	-0.4083	1.6e-20	-0.4007	9.6e-20	-0.3772	1.7e-17	-0.3670	1.4e-16	-0.3755	2.4e-17	-0.3429	1.5e-14	-0.3108	4.3e-12	-0.3496	4.2e-15	-0.3150	2.1e-12	-0.3175	1.4e-12	-0.2929	7.5e-11	-0.3275	2.5e-13	-0.2871	1.8e-10	-0.2731	1.4e-09	-0.3054	1.0e-11	-0.2999
379	PRESYNAPSE	CC	474	CDH2;DNM1L;CDH8;CDH9;CDH10;ADAM10;CDK5;FLOT1;STX6;HNRNPR;VTI1B;UNC13B;CEL;RABAC1;SCGN;PDLIM5;GNB5;GRAP;GIPC1;CPLX2;CPLX1;CYP46A1;NMU;C1QL1;RAB10;RAB40B;COPS5;RAB35;CHAT;STON1;PRRT2;HRH3;STX1B;CHRM1;PARK7;PHB2;EXOC3;ADCY8;TRIM9;UCN3;KCTD12;FCHO2;RAB3C;ADCYAP1;SNAP47;CLCN3;CLCN4;CLCN5;BORCS5;CLN3;LRRK2;CLTA;CLTB;CNGB1;CNR1;CNTN1;TPRG1L;SYT2;SYNPR;SLC9B2;IL31RA;EGFLAM;ADORA1;STXBP5;ADORA2A;CRHBP;CRH…	-0.4007	1.1e-19	-0.3801	9.7e-18	-0.3704	7.3e-17	-0.3530	2.4e-15	-0.3439	1.3e-14	-0.3481	6.0e-15	-0.3070	8.4e-12	-0.3481	6.0e-15	-0.3375	4.3e-14	-0.3697	8.6e-17	-0.3646	2.4e-16	-0.2932	7.5e-11	-0.2532	2.3e-08	-0.1161	1.1e-02	-0.1030	2.5e-02	-0.1190	9.5e-03	-0.1123	1.4e-02	-0.1674	2.5e-04	-0.0936	4.2e-02	-0.1238	7.0e-03	-0.1100	1.7e-02	-0.1004	2.9e-02	-0.1134
380	ORGANELLE_FISSION	BP	467	ACOT8;SYCE1L;UBE2DNL;BCL2L11;TOM1L1;RNF212B;SMC4;DNM1L;ACTR3;ACTR2;RAD50;MEI4;NME6;AKAP8;STAG1;KATNB1;NPM2;SYCP2;NDC80;PRMT5;MAD2L2;TACC3;PIBF1;DCTN2;SMC2;CENPC;USP16;P3H4;SPAG5;CENPE;CENPF;RAD51AP1;NUDC;STAG3;STAG2;PTTG2;NEK6;PPARGC1A;KIF2C;TDRKH;RCC1;TENT4A;UBE2C;HSF2BP;PRDM7;CHEK1;CRYZL2P-SEC16B;ZWINT;DMC1;CHEK2;MTFR2;CDCA5;PHB2;KLHDC3;CKS2;LRRK2;TDRD9;CNTD1;MIEF2;MISP;CCSAP;CHMP4B;DIS3L2;M1AP…	-0.5575	1.7e-39	-0.5524	1.2e-38	-0.5404	9.1e-37	-0.5554	3.7e-39	-0.5475	7.1e-38	-0.5625	2.6e-40	-0.5524	1.2e-38	-0.5485	4.8e-38	-0.5481	5.6e-38	-0.5402	9.8e-37	-0.5330	1.3e-35	-0.5595	8.1e-40	-0.5622	2.8e-40	-0.5614	3.9e-40	-0.5632	1.9e-40	-0.5567	2.3e-39	-0.5575	1.7e-39	-0.4998	7.1e-31	-0.5597	7.6e-40	-0.5589	1.0e-39	-0.5389	1.6e-36	-0.5614	3.9e-40	-0.5482
381	METAL_ION_TRANSPORT	BP	467	KCNE3;MRLN;STRIT1;DNM1L;CDK5;CALCRL;RAMP2;RAMP1;RAMP3;ZMPSTE24;KCNE1B;LILRB2;NMUR1;PKDREJ;TRDN;MICU1;CACNG3;CACNG2;SLC30A9;CHERP;GNB5;CLDN16;YME1L1;CYSLTR1;LILRB1;AFG3L2;LILRA2;CORO1A;PHB2;CHRNA4;CHRNA7;CHRNB2;PKD1L2;SLC25A25;FCRL3;GRIN3A;GRIN3B;CATSPER1;CATSPER2;TMC1;TMC2;CLCA1;CLIC2;CCR1;SLC24A4;CCR5;CCR7;NIPA1;JSRP1;ADORA2A;CRH;CRHR1;TMEM37;TRPM6;CSN2;ADRA1A;SLC30A7;CCN2;CTNNB1;ADRA2A;EFHB;NIP…	-0.4705	4.3e-27	-0.4473	2.4e-24	-0.4464	3.0e-24	-0.4220	1.4e-21	-0.4377	2.8e-23	-0.4170	4.5e-21	-0.4051	7.2e-20	-0.4248	7.0e-22	-0.4160	5.7e-21	-0.4360	4.3e-23	-0.4328	9.6e-23	-0.3658	3.1e-16	-0.3059	1.4e-11	-0.2463	7.0e-08	-0.2215	1.3e-06	-0.2325	3.8e-07	-0.2261	7.9e-07	-0.2858	3.2e-10	-0.1974	1.7e-05	-0.2305	4.8e-07	-0.2348	2.9e-07	-0.1960	2.0e-05	-0.2109
382	SKELETAL_SYSTEM_DEVELOPMENT	BP	469	SH2B3;CDH11;CLEC3A;WASF2;GDF11;LRRC17;IRX5;ZMPSTE24;CDX1;FST;SEMA4D;DEAF1;DMRT2;EBP;DLL3;SIX2;RAI1;LILRB1;CHAD;CNMD;WDR5;FOXN3;CHI3L1;ADAMTS7;AKAP13;IL17F;OSR2;WFIKKN1;CMKLR1;SLC38A10;WFIKKN2;SPNS2;COL1A1;COL1A2;COL2A1;COL3A1;COL5A2;MBOAT2;COL9A2;COL10A1;COL11A1;COL11A2;OSR1;COL13A1;COL19A1;COMP;SLC9B2;PPARGC1B;RIPPLY2;AMER1;HAPLN1;DCANP1;MAPK14;RFLNA;GSC;HAPLN3;VCAN;NCAN;CCN2;CTNNB1;CHADL;RDH10;…	-0.1116	1.6e-02	-0.1079	1.9e-02	-0.0991	3.2e-02	-0.1040	2.4e-02	-0.1096	1.8e-02	-0.1020	2.7e-02	-0.1041	2.4e-02	-0.1143	1.3e-02	-0.1069	2.1e-02	-0.0855	6.4e-02	-0.0750	1.0e-01	-0.0839	6.9e-02	-0.1060	2.2e-02	-0.1604	4.9e-04	-0.1759	1.3e-04	-0.1603	4.9e-04	-0.1585	5.7e-04	-0.1132	1.4e-02	-0.2067	6.4e-06	-0.0943	4.1e-02	-0.2179	1.9e-06	-0.1563	6.8e-04	-0.1607
383	CELL_CELL_JUNCTION	CC	474	CDH2;CDH3;GJE1;CLDN24;PDCD6IP;CLDN34;CDH5;CDH6;CDH7;OCLN;GJC1;CDH8;CDH9;PTPRU;CDH10;CDH11;ACTR3;CDH12;ABI2;CDH18;WASF2;TNK2;CDK4;ADAM10;PATJ;FLOT1;CNKSR1;PAK4;NDRG1;CDSN;BAIAP2;SORBS1;PDLIM5;CLDN16;VAMP5;GJB6;SDCCAG8;STARD10;FRS2;RAB10;FERMT2;CCDC85B;CDC42EP1;BVES;CORO1A;LDB3;PKP3;PACSIN2;PARK7;SYNPO;CCDC85A;PANX3;SSX2IP;PARD3B;ADD1;ADD3;JAML;ABCC2;GJD3;WTIP;CNN2;CNN3;GJB4;IQGAP3;COL13A1;COL17A1;…	-0.4522	2.9e-25	-0.4396	8.1e-24	-0.4214	7.9e-22	-0.4279	1.6e-22	-0.4251	3.2e-22	-0.4268	2.1e-22	-0.4312	7.0e-23	-0.4156	3.2e-21	-0.4105	1.1e-20	-0.4071	2.4e-20	-0.3903	1.1e-18	-0.3975	2.1e-19	-0.3745	3.1e-17	-0.3014	2.1e-11	-0.2921	9.0e-11	-0.2907	1.1e-10	-0.2863	2.2e-10	-0.2584	1.1e-08	-0.2558	1.6e-08	-0.2391	1.4e-07	-0.3041	1.3e-11	-0.2819	4.1e-10	-0.2648
384	REGULATION_OF_GTPASE_ACTIVITY	BP	445	RASA4B;KLRC4-KLRK1;DNM1L;TBC1D3G;TBC1D3K;TBC1D3L;TBC1D3D;PREB;RASGRP1;FAM13A;PLXNC1;RASA4;TNK2;RASGRP2;SPRY1;SPRY2;TBC1D3E;TBC1D3I;NET1;APC2;CCL26;DLC1;RACK1;RAPGEF3;CDC42EP2;VAV3;SEC23B;SEC23A;SEMA4D;CXCL13;ARFGEF1;RGS14;NPRL2;GNB5;IQGAP2;RALBP1;TMED2;FERMT2;MAPRE2;SLC27A4;ADAP1;TBC1D8;BVES;FICD;CHM;FZD10;CHML;CHN1;CHN2;SNX18;ARHGAP33;EVI5L;ADCYAP1;ACAP3;ARAP2;ARAP1;AGAP2;AGAP1;AGAP3;TAGAP;AGAP4…	-0.4363	4.2e-22	-0.4112	1.4e-19	-0.4035	7.5e-19	-0.3854	3.3e-17	-0.4121	1.1e-19	-0.3941	5.5e-18	-0.3927	7.3e-18	-0.3937	5.9e-18	-0.3786	1.3e-16	-0.4250	6.0e-21	-0.4183	2.8e-20	-0.3568	8.3e-15	-0.3122	1.6e-11	-0.3036	6.1e-11	-0.3561	9.5e-15	-0.3061	4.2e-11	-0.3062	4.1e-11	-0.2764	3.0e-09	-0.3114	1.8e-11	-0.3044	5.4e-11	-0.3226	3.1e-12	-0.3005	9.7e-11	-0.3075
385	REGULATION_OF_CELL_DEVELOPMENT	BP	469	CDH4;CDH5;ARMCX5-GPRASP2;DNM1L;ACTR2;TCP11X1;ARPC2;PLXNC1;CDK5;OLIG2;TRIB1;SEMA3A;YAP1;PRMT5;STK25;SEMA6C;SEMA6B;SEMA4F;SEMA4D;SEMA4B;SEMA3C;CIB1;OLFM4;POSTN;RGS14;CSPG5;DLL3;LILRB1;FERMT2;VAX1;TRIOBP;IL1RAPL1;DUSP10;TWF2;SLITRK1;ADCYAP1;ADD1;ZFYVE27;LRRK2;SLC9B2;CRABP2;CRK;CRKL;CHODL;RFLNA;IL34;CTNNA1;CTNNB1;CUX1;CX3CR1;DAB1;DAG1;BRINP1;DBN1;DCC;DCT;DHX36;GSX2;DIO3;DLX1;DLX2;DNM2;DOCK1;DRD2;DRD3…	-0.2798	6.9e-10	-0.2737	1.7e-09	-0.2587	1.3e-08	-0.2487	4.8e-08	-0.2645	6.0e-09	-0.2509	3.6e-08	-0.2356	2.4e-07	-0.2480	5.3e-08	-0.2406	1.3e-07	-0.2393	1.6e-07	-0.2230	1.1e-06	-0.1953	2.0e-05	-0.1593	5.4e-04	-0.1559	7.0e-04	-0.1838	6.3e-05	-0.1610	4.6e-04	-0.1590	5.5e-04	-0.1883	4.1e-05	-0.2102	4.4e-06	-0.1459	1.5e-03	-0.2228	1.1e-06	-0.1770	1.2e-04	-0.1631
386	ENDOMEMBRANE_SYSTEM_ORGANIZATION	BP	451	GOLGA8DP;PDCD6IP;HUWE1;CERT1;GOLGA8R;OPTN;AKAP9;LPCAT3;FLOT1;STX6;STAM2;ZMPSTE24;RTN3;EMC8;TRDN;ABCA7;NDRG1;PRMT5;BAIAP2;STK25;ARFGEF2;ARFGEF1;NEK6;RAB10;TMED2;LMAN2;TMED10;TMED1;ZPBP;SOX30;CRYZL2P-SEC16B;SEC23IP;PDCD10;PACSIN2;SNF8;LYST;XKR4;ZNF501;LYSMD3;TLCD1;CLCN3;ZFYVE27;CLU;CLN3;LRRK2;ANO4;WHAMM;TMEM170A;ZPBP2;PLK3;PLK5;TBC1D20;CHMP4B;COL5A1;TANGO2;TRAM1L1;VPS37A;CR1;UBXN2B;CREB1;SUN5;VTI1A…	-0.4777	4.4e-27	-0.4709	2.9e-26	-0.4370	1.8e-22	-0.4616	3.5e-25	-0.4734	1.4e-26	-0.4545	2.2e-24	-0.4469	1.6e-23	-0.4650	1.4e-25	-0.4577	9.7e-25	-0.4084	1.5e-19	-0.3823	3.8e-17	-0.4440	3.3e-23	-0.4210	8.4e-21	-0.3854	2.0e-17	-0.3755	1.5e-16	-0.3773	1.0e-16	-0.3774	1.0e-16	-0.3337	3.4e-13	-0.3714	3.4e-16	-0.3598	3.2e-15	-0.4028	5.1e-19	-0.3827	3.5e-17	-0.3683
387	PROTEASOMAL_PROTEIN_CATABOLIC_PROCESS	BP	467	UBE2DNL;HUWE1;BCAP31;CDK2;AP006621.6;RNF41;PSME3;TRIM13;TOPORS;PSMD14;TRIB1;STUB1;UBE4B;MAEA;MARCHF6;ANAPC10;RACK1;ARIH2;ZER1;CEBPA;KAT5;TRIM3;ERLIN1;RBCK1;GIPC1;PLK2;USP19;SEC61B;OS9;TLK2;WWP1;WWP2;UBE2C;ATE1;FAF1;GLMN;ERLIN2;RNF139;MAN1B1;PARK7;GABARAPL2;TRIM9;OSBPL7;FBXO17;ERCC8;FAM122A;AGAP3;RFFL;UBE2J2;CLU;ANAPC16;LRRK2;PSMB11;SOCS4;PLK3;FBXO27;RNF19B;UBR3;ZFAND2B;KLHL40;TRIM71;UBXN2B;PSMA8;…	-0.3864	4.5e-18	-0.3686	1.8e-16	-0.3602	9.3e-16	-0.3636	4.8e-16	-0.3623	6.2e-16	-0.3684	1.9e-16	-0.3470	1.2e-14	-0.3600	9.7e-16	-0.3565	1.9e-15	-0.3649	3.7e-16	-0.3427	2.6e-14	-0.3383	5.8e-14	-0.3300	2.5e-13	-0.3292	2.9e-13	-0.3505	6.0e-15	-0.3294	2.8e-13	-0.3329	1.5e-13	-0.2925	1.1e-10	-0.3682	1.9e-16	-0.3101	7.2e-12	-0.3203	1.3e-12	-0.3267	4.4e-13	-0.3245
388	TRANSCRIPTION_COREGULATOR_ACTIVITY	MF	462	MED6;SRA1;SUPT20HL1;MED16;PQBP1;YAF2;TOB1;CEBPZ;TRIM28;AASS;TRIM13;TLE7;SAP18;TRIM22;CITED2;PIAS3;BASP1;YAP1;PRMT5;RBM14;N4BP2L2;SLC30A9;TADA3;TRIM38;CARM1;NCOA2;MYBBP1A;DDX17;KAT5;HTATIP2;DRAP1;USP16;TAF6L;KDM5B;TOB2;ZMYND11;SRCAP;PPP1R13L;RUVBL2;ARID5A;PPARGC1A;BRD8;TCERG1;SUB1;COPS5;RBPMS;RIPK3;GTF2A1L;MID2;TRIM31;KAT7;PSIP1;PMF1;MED8;PARK7;MYSM1;ZNF653;MED12L;TADA1;SFR1;CDYL2;EID2B;WTIP;IL31R…	-0.4275	5.9e-22	-0.4256	9.5e-22	-0.4175	6.4e-21	-0.4111	2.9e-20	-0.4283	4.9e-22	-0.4149	1.2e-20	-0.3905	2.8e-18	-0.4189	4.6e-21	-0.4133	1.7e-20	-0.3807	2.2e-17	-0.3771	4.7e-17	-0.3779	3.9e-17	-0.3688	2.5e-16	-0.3451	2.3e-14	-0.3402	5.5e-14	-0.3528	5.5e-15	-0.3530	5.3e-15	-0.3414	4.5e-14	-0.3282	4.6e-13	-0.3502	8.9e-15	-0.3040	2.5e-11	-0.3459	2.0e-14	-0.3453
389	ATPASE_ACTIVITY	MF	453	KIF28P;DDX11L8;ABCC5;ABCB6;ABCC9;ABCF2;ATP9A;RAD50;KIF20A;G3BP1;DDX39A;AK6;CDK7;ABCC4;ABCA7;ABCA10;ABCA9;ABCA8;ATP8A1;DDX17;CENPE;CCT8;PMS2P11;POLQ;YME1L1;KIF1C;CFTR;CLPX;SRCAP;RUVBL2;RALBP1;AFG3L2;ASCC3;SLC27A5;SLC27A4;SLC27A3;SLC27A2;KIF2C;CHD1;DDX52;CHD2;CHD3;CHD4;KATNA1;KIF3A;DMC1;ABCB8;DDX20;DDX19B;KIF12;DDX42;HELQ;ACSM1;TDRD9;ACSM2A;ABCC2;KIF19;SWSAP1;DNAH14;ACSM6;DNHD1;DNAH2;KIF18B;ATP8B3;…	-0.5587	1.5e-38	-0.5509	2.6e-37	-0.5438	3.1e-36	-0.5500	3.6e-37	-0.5425	5.1e-36	-0.5460	1.5e-36	-0.5455	1.7e-36	-0.5397	1.3e-35	-0.5317	2.0e-34	-0.5287	5.5e-34	-0.5184	1.6e-32	-0.5379	2.5e-35	-0.5186	1.5e-32	-0.4927	4.5e-29	-0.5070	5.8e-31	-0.4843	5.2e-28	-0.4856	3.5e-28	-0.5084	3.8e-31	-0.5184	1.6e-32	-0.5127	9.9e-32	-0.4593	5.1e-25	-0.4707	2.3e-26	-0.4589
390	REGULATION_OF_CELL_CYCLE_PHASE_TRANSITION	BP	437	MIR892B;MIR873;UBE2DNL;CTDSP2;ACTR1A;AKAP9;CDK2;CDK4;PSME3;CDK6;PSMD14;CTDSPL;CDKN1A;CDK2AP2;CDKN1B;CDKN2A;CDKN2B;CDKN2C;CDKN2D;NPM2;TUBB4A;TUBB4B;ANAPC10;NDC80;GPNMB;MAD2L2;CARM1;UBD;DCTN2;CENPE;CENPF;CETN2;PLK4;PLK2;NEK6;SDCCAG8;DBF4;CNTRL;UBE2C;TOPBP1;CHEK1;CEP43;FOXN3;ZWINT;FAM107A;CEP250;CHEK2;DCTN3;CDCA5;PHB2;HAUS1;FAM122A;ANAPC16;NEDD1;PSMB11;DCUN1D3;PLK3;PLK5;TPRA1;LSM11;HUS1B;NACC2;PSMA8…	-0.5757	6.1e-40	-0.5647	3.6e-38	-0.5534	2.0e-36	-0.5563	7.1e-37	-0.5558	8.7e-37	-0.5523	2.9e-36	-0.5561	7.6e-37	-0.5517	3.5e-36	-0.5462	2.4e-35	-0.5119	1.5e-30	-0.4957	1.8e-28	-0.5348	1.1e-33	-0.5171	3.0e-31	-0.5159	4.3e-31	-0.5163	3.9e-31	-0.5128	1.1e-30	-0.5217	7.2e-32	-0.4961	1.6e-28	-0.5623	8.5e-38	-0.5416	1.1e-34	-0.4918	5.4e-28	-0.5047	1.3e-29	-0.4920
391	RNA_SPLICING	BP	433	SNRPGP15;RNU4ATAC;RNU6ATAC;SNUPN;PDCD7;PQBP1;RBM12;RNVU1-8;SUGP2;MBNL2;RBM7;RBM6;RBM5;ALYREF;RNVU1-4;RNVU1-14;RNVU1-15;RNVU1-17;RNU6-9;RNVU1-3;RNVU1-1;RNU6-7;RNVU1-6;RNVU1-19;MPHOSPH10;DDX39A;HNRNPR;SRRM1;SF3B4;U2AF1L5;CWC27;SAP18;SMNDC1;BCAS2;SF3A1;PRMT5;CD2BP2;RBM14;PPIE;PPIH;SYNCRIP;DDX17;CHERP;LINC01715;SLU7;PRPF8;IVNS1ABP;KHDRBS3;KHDRBS1;CELF1;CELF2;USP39;SRSF10;AC126323.2;PPARGC1A;CPSF4;TXN…	-0.3690	2.1e-15	-0.3626	6.7e-15	-0.3384	4.6e-13	-0.3571	1.8e-14	-0.3598	1.1e-14	-0.3489	7.6e-14	-0.3621	7.4e-15	-0.3529	3.8e-14	-0.3410	3.0e-13	-0.3530	3.8e-14	-0.3286	2.3e-12	-0.3415	2.8e-13	-0.3227	6.0e-12	-0.3193	1.0e-11	-0.3221	6.6e-12	-0.3087	5.2e-11	-0.3101	4.2e-11	-0.3311	1.5e-12	-0.3247	4.4e-12	-0.3378	5.1e-13	-0.3659	3.7e-15	-0.3265	3.3e-12	-0.3122
392	RESPONSE_TO_EXTRACELLULAR_STIMULUS	BP	463	ADA;LRCOL1;DNM1L;CDKN1A;SIK1B;CBSL;CDKN2B;CDKN2D;RRAGB;PEMT;MYBBP1A;ATG7;POSTN;GAS2L1;NPRL2;RRAGA;PPARGC1A;EHMT2;GCN1;SLC38A3;SLC27A4;KPTN;WDR45;FAM107A;GABARAP;GABARAPL2;UCN3;SLC25A25;OMA1;RASGRP4;ADCYAP1;CLPS;LRRK2;TPH2;ADSS1;CNR1;COL1A1;ACVR1C;COX4I1;ADM;CPS1;CPT1A;SESN3;CSH1;CSH2;CSHL1;C12orf66;SIK1;ADRB1;CYBB;ADRB2;CYP1A1;BMT2;CYP8B1;CYP24A1;CYP26A1;CYP27B1;DAD1;DAP;DDIT3;TLE5;NIM1K;BHLHA15;…	-0.4326	1.5e-22	-0.4094	3.9e-20	-0.4174	6.1e-21	-0.3815	1.7e-17	-0.4062	8.0e-20	-0.3920	1.9e-18	-0.3695	2.0e-16	-0.3921	1.8e-18	-0.3813	1.8e-17	-0.4519	1.1e-24	-0.4433	1.0e-23	-0.3582	1.8e-15	-0.3413	4.3e-14	-0.3273	5.1e-13	-0.3532	4.8e-15	-0.3430	3.2e-14	-0.3380	7.8e-14	-0.3227	1.1e-12	-0.3630	7.2e-16	-0.3151	3.9e-12	-0.2791	9.9e-10	-0.3288	3.9e-13	-0.3388
393	POSITIVE_REGULATION_OF_ANION_TRANSPORT	BP	470	OCLN;SAE1;DNM1L;NR1H3;HUWE1;ADAM8;BCAP31;TRIM28;LPCAT3;TENM1;CDK5;NUTF2;APBB3;ABCA7;ABCA8;ATP8A1;RACK1;RAPGEF3;ARIH2;UNC13B;CEBPB;CIB1;ANP32B;SORBS1;KHDRBS1;CES1;CETP;ARPP19;CFTR;NMU;YWHAQ;TMED10;SLC38A3;CPSF6;CRYZL2P-SEC16B;CAPN10;PDCD10;CHP1;CHRM1;AZIN2;ADCY8;CHRNB2;UCN3;OSBPL8;C1QTNF1;C1QTNF3;ADCYAP1;UBE2J2;CLN3;SLC51B;MIEF2;PLK3;ADORA1;ADORA2A;CREBL2;CRH;SCP2D1;MAPK14;CSNK2A2;ERFE;GRK2;CYP4A1…	-0.5300	2.1e-35	-0.5220	3.3e-34	-0.5115	1.1e-32	-0.5171	1.7e-33	-0.5301	2.0e-35	-0.5169	1.8e-33	-0.4953	1.8e-30	-0.5151	3.3e-33	-0.5126	7.6e-33	-0.5214	4.0e-34	-0.5058	6.8e-32	-0.4871	2.2e-29	-0.4637	2.0e-26	-0.4419	7.0e-24	-0.4228	8.3e-22	-0.4505	7.2e-25	-0.4453	2.8e-24	-0.4333	6.2e-23	-0.4346	4.5e-23	-0.4001	1.7e-19	-0.4406	9.6e-24	-0.4542	2.7e-25	-0.4499
394	PASSIVE_TRANSMEMBRANE_TRANSPORTER_ACTIVITY	MF	451	KCNE3;GJE1;KCNJ18;HCN4;GJC1;ABCC9;KCNK7;CDK5;KCNMB2;KCNE1B;PKDREJ;CACNG3;CACNG2;TOMM40;ATP5PD;ATP5MG;SLC17A3;CFTR;GJB6;SCN11A;TMC6;CHRNA1;CHRNA2;CHRNA3;CHRNA4;CHRNA5;CHRNA7;CHRNB1;CHRNB2;CHRNB3;CHRNB4;CHRND;CHRNE;CHRNG;PKD1L2;SLC26A9;SLC26A7;PANX3;SLC26A8;GRIN3A;GRIN3B;CATSPER1;CATSPER2;TMC1;TMC2;CLCA1;CLCN1;CLCN2;CLCN3;CLCN4;CLCN5;CLCN6;CLCN7;CLCNKA;CLCNKB;CLIC1;CLIC2;CALHM3;ANO4;SLC24A4;GJD3;CN…	-0.5374	4.1e-35	-0.5245	3.0e-33	-0.5076	6.7e-31	-0.4873	2.8e-28	-0.4927	5.9e-29	-0.4657	1.2e-25	-0.4745	1.1e-26	-0.4692	4.6e-26	-0.4548	2.1e-24	-0.4211	8.3e-21	-0.4253	3.1e-21	-0.4010	7.5e-19	-0.3217	2.5e-12	-0.1538	1.1e-03	-0.1457	1.9e-03	-0.1542	1.0e-03	-0.1486	1.6e-03	-0.2616	1.7e-08	-0.0750	1.1e-01	-0.1225	9.2e-03	-0.1233	8.8e-03	-0.1207	1.0e-02	-0.1292
395	MITOCHONDRIAL_MATRIX	CC	455	TSFM;PPIF;LRPPRC;TRAP1;AASS;DHRS2;MRPS31;RIDA;GLYAT;BCKDK;WARS2;ACAA2;TIMM44;PITRM1;MRPL28;TXNRD2;MTHFS;FARS2;MTHFD2;CLPX;ME3;MRPS30;FASTK;PRDX3;ACOT2;HTD2;LIAS;HIBADH;MRPL3;POLG2;CA5B;FDX2;HOGA1;PARK7;MALSU1;ACSM1;TOP1MT;MRPL53;MRPL54;THEM4;CHCHD1;LRRK2;MRPL52;ISCA2;HYKK;ACSM2A;EARS2;MRPL10;NAXE;MRPL55;MTERF4;DNAJC19;NADK2;GRPEL2;SDHAF4;CPS1;ADHFE1;CREB1;PABPC5;ACSM6;CS;PPM1K;CYP11A1;CYP27A1;ALD…	-0.2247	1.3e-06	-0.2282	8.7e-07	-0.2289	8.0e-07	-0.2173	2.9e-06	-0.2139	4.2e-06	-0.2047	1.1e-05	-0.1933	3.3e-05	-0.2211	1.9e-06	-0.2125	4.8e-06	-0.1810	1.0e-04	-0.1860	6.6e-05	-0.2047	1.1e-05	-0.1848	7.3e-05	-0.1511	1.2e-03	-0.2137	4.3e-06	-0.1761	1.6e-04	-0.1794	1.2e-04	-0.1543	9.6e-04	-0.1378	3.2e-03	-0.1791	1.2e-04	-0.1511	1.2e-03	-0.1697	2.8e-04	-0.1516
396	SIGNAL_RELEASE	BP	464	ZBED6;DNM1L;CDK5;ABCC4;TCIRG1;RAPGEF3;UNC13B;CSPG5;ADCY1;GIPC1;KDM5B;CFTR;CPLX2;CPLX1;LILRB1;NMU;CHAT;RAPGEF4;ADCY5;CHGA;CAPN10;NISCH;PRRT2;HRH3;STX1B;PARK7;CHRNA3;CHRNA4;CHRNA5;ADCY8;TRIM9;CHRNB2;UCN3;CHRNB4;C1QTNF1;C1QTNF3;ADCYAP1;GRIN3A;SNAP47;SLC16A10;LRRK2;CNR1;SYT2;ACVR1C;FAM3D;ADM;SLC9B2;ADORA1;STXBP5;ADORA2A;CPT1A;CREB1;CRH;CRHBP;CRHR1;GPR119;SELENOM;SLC32A1;CRY1;RIMS4;SYT9;ADRA1A;SYT6;CT…	-0.4702	6.7e-27	-0.4538	6.0e-25	-0.4506	1.4e-24	-0.4359	6.0e-23	-0.4477	2.9e-24	-0.4342	9.3e-23	-0.3982	4.4e-19	-0.4336	1.1e-22	-0.4228	1.5e-21	-0.4779	7.6e-28	-0.4754	1.6e-27	-0.4023	1.8e-19	-0.3605	1.1e-15	-0.2559	2.3e-08	-0.2388	1.9e-07	-0.2639	7.8e-09	-0.2478	6.4e-08	-0.2953	8.7e-11	-0.2256	9.1e-07	-0.2036	9.9e-06	-0.2092	5.5e-06	-0.2513	4.1e-08	-0.2547
397	T_CELL_ACTIVATION	BP	459	ADA;CD24;MICA;KLRC4-KLRK1;ADAM8;RASGRP1;EBI3;LILRB2;TCIRG1;SIRPB1;BTN2A2;GPNMB;CEBPB;BATF;TNFSF13B;CCR9;HSPH1;LILRB1;FGL2;MALT1;SPINK5;LILRB4;RIPK3;BTN3A1;CD160;GLMN;HHLA2;CORO1A;DUSP10;TREX1;CD300A;VSIG4;NLRP3;SLAMF6;CGAS;TNFRSF13C;CLC;JAML;CLPTM1;PSMB11;CCR6;CCR7;TMIGD2;MAP3K8;CR1;SIRPA;CSK;PIK3R6;RC3H1;IL23R;CTLA4;CTPS1;CTSL;BTLA;CXADR;NKX2-3;CLECL1;CD55;ZFPM1;DDOST;DLG1;AGER;DOCK2;DPP4;DTX1;D…	-0.5130	3.5e-32	-0.5101	9.1e-32	-0.5077	1.9e-31	-0.5032	7.7e-31	-0.5162	1.3e-32	-0.4950	9.5e-30	-0.4876	8.6e-29	-0.5134	3.1e-32	-0.5040	6.0e-31	-0.4579	3.6e-25	-0.4639	7.2e-26	-0.4585	3.0e-25	-0.4148	1.6e-20	-0.4344	1.5e-22	-0.4442	1.3e-23	-0.4345	1.5e-22	-0.4321	2.7e-22	-0.4676	2.6e-26	-0.4891	5.6e-29	-0.4232	2.3e-21	-0.4373	7.3e-23	-0.4490	3.8e-24	-0.4408
398	AMEBOIDAL_TYPE_CELL_MIGRATION	BP	397	CDH2;AKT3;MIR939;HDAC6;HDAC5;PDCD6;CDH5;MIR1908;MIR2355;APELA;CDH13;WASF2;SEMA3A;CAP1;SEMA6C;SEMA6B;SEMA4F;SEMA4D;SEMA4B;SEMA3C;CIB1;CXCL13;GIPC1;PLK2;MAPRE2;PTP4A3;FSTL1;STRAP;DUSP10;PDCD10;NUS1;RFFL;CLN3;CCR6;ACVR1C;AAMP;CSNK2B;CCBE1;CTSH;GLIPR2;DAB2IP;CYP1B1;PRSS3P2;AMOT;AMOTL1;CLEC14A;SPRED1;DCN;GADD45A;BMPER;DOCK1;DPP4;AGT;HBEGF;AGTR2;EDN1;EDN3;EDNRB;EFNA1;EFNB1;EFNB2;EGF;MEGF8;EGR3;EPHA2;TM…	-0.2773	1.9e-08	-0.2682	5.8e-08	-0.2550	2.6e-07	-0.2551	2.6e-07	-0.2646	8.7e-08	-0.2511	4.0e-07	-0.2473	6.0e-07	-0.2458	7.1e-07	-0.2405	1.2e-06	-0.2045	4.1e-05	-0.2016	5.2e-05	-0.2014	5.3e-05	-0.2050	3.9e-05	-0.2344	2.3e-06	-0.2483	5.4e-07	-0.2332	2.6e-06	-0.2214	8.5e-06	-0.2402	1.3e-06	-0.2120	2.0e-05	-0.1826	2.6e-04	-0.2502	4.4e-07	-0.2241	6.5e-06	-0.2008
399	RIBONUCLEOPROTEIN_COMPLEX_BIOGENESIS	BP	413	METTL15P1;SNRPGP15;RNU4ATAC;RNU6ATAC;SNUPN;RNVU1-8;RCL1;RBM5;RNVU1-4;RNVU1-14;RNVU1-15;RNVU1-17;RNU6-9;RNVU1-3;RNVU1-1;RNU6-7;RNVU1-6;RNVU1-19;MPHOSPH10;MPHOSPH6;POP7;FP565260.1;SF3A1;ADAR;NPM3;NSA2;PRMT5;CD2BP2;EMG1;C1D;EIF3M;MYBBP1A;DDX17;NOP56;LINC01715;RPP30;RPP38;SLU7;PRPF8;TBL3;CELF1;CELF2;USP39;PTGES3;SRSF10;POP4;AC126323.2;RPP40;UTP14A;RUVBL2;WDR3;TXNL4A;SF3A3;EBNA1BP2;CLP1;NUDT21;CPSF6;D…	-0.4665	1.0e-23	-0.4777	6.2e-25	-0.4522	3.3e-22	-0.4867	6.0e-26	-0.4823	1.9e-25	-0.4780	5.7e-25	-0.4809	2.7e-25	-0.4803	3.2e-25	-0.4691	5.4e-24	-0.4603	4.8e-23	-0.4519	3.6e-22	-0.4712	3.3e-24	-0.4528	2.8e-22	-0.4478	9.2e-22	-0.4602	4.8e-23	-0.4449	1.8e-21	-0.4421	3.5e-21	-0.4769	7.6e-25	-0.3673	1.2e-14	-0.4438	2.3e-21	-0.4379	8.9e-21	-0.4540	2.1e-22	-0.4494
400	CELL_GROWTH	BP	448	HDAC6;CDH4;PARP2;C8orf44-SGK3;MUC12;SGK2;ADAM10;CDK5;NME6;RASGRP2;CDKN1A;CDKN1B;NET1;CDKN2A;PAK4;CDKN2C;CDKN2D;SEMA3A;RACK1;ARIH2;OLFM1;MAD2L2;SLC9A6;SEMA6C;SEMA6B;SEMA4F;SEMA4D;SEMA4B;SEMA3C;CIB1;DNPH1;PDLIM5;POSTN;CGRRF1;NRG3;CCDC85B;OGFR;CEP43;FAM107A;AKAP13;EGLN2;TWF2;RNF157;CISH;FAM122A;ZFYVE27;DCUN1D3;NRN1L;SYT2;DCBLD2;TRIM40;MTPN;CRABP2;CRKL;CRYAB;CSNK2A1;TMC8;DACT3;ADRA1A;CTNNB1;TTL;CPNE9…	-0.2809	1.4e-09	-0.2587	2.8e-08	-0.2528	5.8e-08	-0.2400	2.7e-07	-0.2688	7.5e-09	-0.2455	1.4e-07	-0.2377	3.6e-07	-0.2519	6.5e-08	-0.2403	2.6e-07	-0.2940	2.2e-10	-0.2800	1.6e-09	-0.2093	7.9e-06	-0.1855	7.9e-05	-0.1865	7.1e-05	-0.1715	2.7e-04	-0.1835	9.3e-05	-0.1817	1.1e-04	-0.2043	1.3e-05	-0.1792	1.4e-04	-0.1078	2.2e-02	-0.2477	1.1e-07	-0.1793	1.4e-04	-0.1884
401	ANATOMICAL_STRUCTURE_HOMEOSTASIS	BP	441	AKT3;CDH3;TEN1;CDH5;PARP3;OCLN;USH1C;ADAM8;RAD50;CDK5;TCIRG1;YAP1;CIB2;CCT7;CCT4;CCT2;SCGN;CCT8;POLD3;PTGES3;CFL2;GJB6;CORO1A;STRAP;PRR4;PNKP;CHRNA1;NXNL1;ADD1;CLCN3;SERPINA3;TPP1;LARGE2;H4-16;ZG16B;USH1G;CNGB1;CNR1;COL2A1;DRAM2;CHMP4B;PPARGC1B;ADORA1;HUS1B;CLDN3;SGCZ;NEK7;PARP1;CSF1;CSF1R;PIWIL4;CSK;RDH12;CST4;CCN2;CTSH;CXADR;ADRB2;NXNL2;DCTN1;BBS12;DCP2;LCA5;TMEM64;DHX36;ZNF675;DKC1;DMD;DNA2;S1…	-0.4566	4.3e-24	-0.4495	2.6e-23	-0.4411	2.0e-22	-0.4342	1.1e-21	-0.4326	1.5e-21	-0.4276	5.0e-21	-0.4297	3.1e-21	-0.4178	4.6e-20	-0.4135	1.2e-19	-0.4436	1.1e-22	-0.4388	3.5e-22	-0.3949	6.5e-18	-0.3731	5.2e-16	-0.3486	4.8e-14	-0.3397	2.3e-13	-0.3537	1.9e-14	-0.3588	7.6e-15	-0.3476	5.7e-14	-0.3601	6.0e-15	-0.3278	1.7e-12	-0.3602	5.9e-15	-0.3344	5.5e-13	-0.3526
402	REGULATION_OF_IMMUNE_EFFECTOR_PROCESS	BP	415	C17orf99;PARP3;MICA;KLRC4-KLRK1;TSPAN32;PQBP1;RASGRP1;CD96;ZMPSTE24;MAD2L2;CD226;TRAF3IP2;LILRB1;FGL2;CFHR4;MALT1;SPINK5;LILRB4;RIPK3;CD160;IRAK3;DUSP10;SHLD3;IL17F;TREX1;CD300A;VSIG4;NLRP3;PGLYRP2;PGLYRP3;SLAMF6;CGAS;FCRL3;CLNK;SH2D1B;CLC;TRIM6;EXOSC6;CLU;SLC15A4;ZPBP2;RAET1E;CPB2;CPN1;CPN2;CR1;CR1L;CR2;CRK;PIK3R6;TICAM1;RC3H1;IL23R;SHLD1;DTX3L;CD55;IFNLR1;AP1G1;DHX9;DHX36;AGER;DNASE1;DNASE1L3;A…	-0.5350	4.2e-32	-0.5259	6.9e-31	-0.5289	2.8e-31	-0.5077	1.4e-28	-0.5260	6.6e-31	-0.5078	1.4e-28	-0.5027	5.8e-28	-0.5144	2.0e-29	-0.5101	7.2e-29	-0.5398	9.3e-33	-0.5300	2.0e-31	-0.4820	1.6e-25	-0.4618	2.6e-23	-0.4509	3.5e-22	-0.4609	3.3e-23	-0.4532	2.1e-22	-0.4558	1.1e-22	-0.4585	5.8e-23	-0.4966	3.2e-27	-0.4224	2.2e-19	-0.4677	6.0e-24	-0.4115	2.1e-18	-0.4377
403	EPIDERMIS_DEVELOPMENT	BP	436	CDH3;C1orf68;KRTAP25-1;KRTAP4-9;KRTAP21-3;KRTAP9-7;KRTAP16-1;KRTAP9-6;KRTAP29-1;USH1C;AC037482.3;ZMPSTE24;CDSN;YAP1;SEC24B;FST;HOXB13;AGPAT2;TRIM16;TXNIP;HPSE;EDAR;SPINK5;TRIOBP;SOX21;PKP3;KRT71;TMC1;KRT74;TMEM132E;KRT40;ACER1;RPTN;KDF1;COL7A1;REG3G;COL17A1;CD109;CRABP2;KRTAP13-1;KRT72;KRT80;KRT25;CST6;DSG4;APCDD1;CSTA;CCN2;CTNNB1;CTSK;CTSL;CTSV;CYP27B1;STRC;KRT28;SPRR4;DCT;DNASE1L2;JAG1;DSC1;DSC…	-0.5898	3.3e-42	-0.5918	1.5e-42	-0.5863	1.3e-41	-0.5945	5.1e-43	-0.5874	8.4e-42	-0.5989	8.8e-44	-0.5907	2.3e-42	-0.5907	2.4e-42	-0.5841	3.1e-41	-0.5343	1.5e-33	-0.5357	9.6e-34	-0.5857	1.7e-41	-0.5834	4.0e-41	-0.5728	2.3e-39	-0.5719	3.1e-39	-0.5540	1.9e-36	-0.5572	6.2e-37	-0.5642	5.3e-38	-0.5553	1.2e-36	-0.5478	1.6e-35	-0.5326	2.6e-33	-0.5536	2.2e-36	-0.5552
404	NUCLEAR_ENVELOPE	CC	437	POM121C;NEMP2;BCL2L10;POM121B;DUX4;CDH5;SNUPN;LRPPRC;CDK4;DHRS2;NUTF2;MFSD10;ZMPSTE24;SIGMAR1;CEPT1;PGRMC2;LYPLA1;HAX1;CLGN;NXF1;IPO8;IPO7;HTATIP2;CENPF;EBP;CETN2;CETN3;NUP50;WDR3;TXNL4A;SPIN1;RAB40B;CCNI;RCC1;TENT4A;NUP42;FAF1;XPOT;DDX19B;NRM;TREX1;TMC6;SLC52A3;CBX3;RNF13;DTX2;OSBPL6;OSBPL8;MRGPRF;CLIC1;ACKR2;TMEM170A;CALR3;GOLT1A;TBC1D20;CHMP4B;NUP35;TMEM18;SUN5;PARP1;EIF5AL1;CSE1L;PRICKLE1;TME…	-0.3921	1.6e-17	-0.3804	1.7e-16	-0.3569	1.4e-14	-0.3577	1.2e-14	-0.3519	3.5e-14	-0.3538	2.5e-14	-0.3458	1.0e-13	-0.3429	1.7e-13	-0.3293	1.6e-12	-0.3631	4.6e-15	-0.3474	7.7e-14	-0.3322	1.0e-12	-0.3233	4.3e-12	-0.3352	6.2e-13	-0.3280	2.0e-12	-0.3237	4.1e-12	-0.3289	1.8e-12	-0.2828	1.8e-09	-0.2793	2.8e-09	-0.2536	7.6e-08	-0.3409	2.4e-13	-0.3007	1.4e-10	-0.3074
405	COVALENT_CHROMATIN_MODIFICATION	BP	439	HDAC6;HDAC5;EPOP;HUWE1;TRIM28;AASS;CDK2;CDK5;CDK9;ZMPSTE24;AKAP8;PCGF3;PRMT5;RBM14;MCRS1;TADA3;CARM1;KAT5;USP16;TRIM16;TAF6L;CTCF;KDM5B;ZNF274;SRCAP;RUVBL2;PPARGC1A;BRD8;EHMT2;MORF4L1;MSL3;CHD1;WDR5;PRDM7;PRDM5;PRDM4;CHEK1;PWP1;KAT7;BAZ2A;BAZ1A;PADI2;SGF29;PARK7;MYSM1;TADA1;LRRK2;JDP2;LEO1;TAF1L;ATF2;CREBBP;CTCFL;DYDC1;HIPK4;UBE2U;CTBP1;CTNNB1;SMYD1;KANSL1L;MSL3P1;DTX3L;USP51;DDB1;DDB2;RNF168;ASX…	-0.4167	7.2e-20	-0.4122	1.9e-19	-0.3810	1.3e-16	-0.4089	4.0e-19	-0.4087	4.2e-19	-0.3984	3.8e-18	-0.4020	1.8e-18	-0.4069	6.2e-19	-0.3991	3.3e-18	-0.3591	8.2e-15	-0.3332	7.6e-13	-0.3916	1.5e-17	-0.3692	1.3e-15	-0.3561	1.4e-14	-0.3453	9.8e-14	-0.3503	4.0e-14	-0.3524	2.8e-14	-0.3445	1.1e-13	-0.3616	5.3e-15	-0.3658	2.4e-15	-0.3873	3.7e-17	-0.3568	1.3e-14	-0.3506
406	PURINE_CONTAINING_COMPOUND_METABOLIC_PROCESS	BP	414	ADA;MIR675;ACOT8;POM121C;AASS;SLC25A13;NME6;GLYAT;BPNT1;PEMT;ATP5PD;DNPH1;PAICS;ATP5MG;PMVK;ADCY1;MTCO2P12;NUP50;ADCY2;PDE10A;SLC26A1;PPARGC1A;ADCY3;ACOT2;HTD2;NUP42;ADCY5;NUDT4;NUDT3;SLC2A6;ADCY6;TREX1;ADCY7;ACOT7;ADCY8;ADCY9;ACSM1;THEM4;LRRK2;ADSS1;ACOT4;ACSM2A;FITM2;NUP35;NUDT16;ADK;ATPSCKMT;ACOT12;LRGUK;GPAT4;MACROD2;PARP1;ACSM6;LACC1;ADSL;ADSS2;ADAL;DBI;DCK;GIMAP7;NUDT10;DGUOK;DLAT;DLD;DLG1;…	-0.4192	4.7e-19	-0.3901	1.7e-16	-0.3967	4.7e-17	-0.3742	3.3e-15	-0.3974	4.1e-17	-0.3573	6.5e-14	-0.3736	3.7e-15	-0.3886	2.3e-16	-0.3730	4.1e-15	-0.3836	5.8e-16	-0.3749	2.9e-15	-0.3313	4.6e-12	-0.3057	2.1e-10	-0.3417	8.8e-13	-0.3667	1.3e-14	-0.3354	2.4e-12	-0.3287	6.9e-12	-0.3302	5.5e-12	-0.3330	3.6e-12	-0.3008	4.2e-10	-0.3352	2.5e-12	-0.3613	3.3e-14	-0.3413
407	ANION_TRANSMEMBRANE_TRANSPORTER_ACTIVITY	MF	446	TIMM23;SLC17A4;ABCC5;ABCB6;TIMM23B;CDH17;SLC25A13;SLC25A15;MFSD10;SLC35B1;TIMM17B;SLC17A2;ABCC4;PGRMC2;TIMM17A;TOMM40;SLC25A17;SLC9A6;SLC35A1;SLC19A2;SLCO1B1;SLC12A7;SLC17A3;CFTR;SLC26A1;SLC22A7;TMED10;SLC38A3;SLC27A5;SLC27A2;SLC35D2;AKR1C4;ADAMTS8;SLC7A9;SLC2A6;SEC63;SLC6A14;SLCO2B1;SLC46A1;SLC52A3;SLC35A4;SLC2A13;SLC22A9;SLC25A25;SLC26A9;SLC26A7;SLC25A26;SLC5A11;SLC22A12;SLC26A8;SLC16A10;CLCA1;…	-0.5193	3.7e-32	-0.5098	7.1e-31	-0.4949	6.2e-29	-0.4929	1.1e-28	-0.5084	1.1e-30	-0.4774	9.0e-27	-0.4931	1.1e-28	-0.4881	4.5e-28	-0.4785	6.8e-27	-0.4820	2.5e-27	-0.4785	6.7e-27	-0.4508	1.0e-23	-0.4065	3.6e-19	-0.3162	8.2e-12	-0.3128	1.4e-11	-0.3151	9.7e-12	-0.3159	8.6e-12	-0.3694	7.3e-16	-0.3024	7.0e-11	-0.2944	2.3e-10	-0.3025	6.9e-11	-0.2759	3.1e-09	-0.2840
408	SENSORY_PERCEPTION_OF_SMELL	BP	355	GFY;B3GNT2;OR5I1;ADCY3;UGT2A1;OR4M2B;OR52E2;OR52J3;OR51L1;OR51A7;OR51S1;OR51F2;OR52R1;OR4C46;OR4X2;OR4B1;OR52M1;OR52K2;OR5P2;OR5P3;OR8I2;OR2D3;OR2D2;OR52W1;OR56A4;OR56A1;OR2AP1;OR10P1;OR10AD1;OR10A7;OR4K14;OR4L1;OR11H6;SLC24A4;OR4D2;CNGB1;OR7D4;OR7G1;OR1M1;CNGA2;CNGA4;OR1I1;OR10H4;OR2M5;OR2M3;OR2T12;OR14C36;OR2T34;OR2T10;OR2T4;OR2T11;OR10J5;GJB4;OR2AJ1;OR14L1P;OR2B11;OR10T2;OR6P1;OR10X1;OR10Z1;OR…	-0.1297	1.4e-02	-0.1382	9.1e-03	-0.1384	9.0e-03	-0.1848	4.6e-04	-0.1833	5.2e-04	-0.1904	3.1e-04	-0.2051	9.9e-05	-0.2156	4.2e-05	-0.1979	1.7e-04	-0.1640	1.9e-03	-0.1511	4.3e-03	-0.1737	1.0e-03	-0.1310	1.4e-02	-0.2505	1.8e-06	-0.3022	6.2e-09	-0.2836	5.4e-08	-0.2953	1.4e-08	-0.2053	9.8e-05	-0.2699	2.4e-07	-0.3404	4.4e-11	-0.2505	1.8e-06	-0.1603	2.4e-03	-0.2641
409	NEGATIVE_REGULATION_OF_HYDROLASE_ACTIVITY	BP	427	MIR892B;TMEM225B;CST8;DNAJB6;PPP1R2P1;KLRC4-KLRK1;PPIF;RASA4;FARP1;TNK2;MPHOSPH10;SPRY1;SPRY2;CDKN2D;WFDC2;CD2BP2;SEMA4D;LAMTOR5;ARFGEF1;SPINT2;ARPP19;IQGAP2;SPINT3;PPP1R17;SMR3B;PRDX3;TMED2;TMED10;SLC27A4;SPINK5;FICD;FZD10;CHP1;PARK7;CARD16;LMTK3;ELFN2;ADCYAP1;PHACTR3;FAM122A;PPP1R27;WFIKKN1;RFFL;SERPINA3;LRRK2;TMEM132D;WFIKKN2;WDR81;CNN3;WFDC12;COL4A3;CSTL1;CST9LP1;CST9L;CST9;COL6A3;COL7A1;CPEB…	-0.5726	1.4e-38	-0.5661	1.5e-37	-0.5663	1.4e-37	-0.5559	5.3e-36	-0.5669	1.1e-37	-0.5607	1.0e-36	-0.5411	7.5e-34	-0.5526	1.7e-35	-0.5490	5.6e-35	-0.5832	2.9e-40	-0.5784	1.7e-39	-0.5322	1.3e-32	-0.5316	1.6e-32	-0.5088	1.7e-29	-0.4930	1.6e-27	-0.4973	4.7e-28	-0.4989	3.0e-28	-0.4793	6.5e-26	-0.5043	6.4e-29	-0.4624	5.2e-24	-0.4697	8.2e-25	-0.4906	3.1e-27	-0.5078
410	MUSCLE_SYSTEM_PROCESS	BP	418	ADA;KCNE3;MIR208B;HCN4;PARP2;STRIT1;GJC1;CERT1;AKAP9;SORBS3;CALCRL;CDK9;KCNE1B;NMUR1;KLHL41;TRDN;MYL12B;MYL9;GLRX3;SORBS1;PDLIM5;MYL12A;PPP1R13L;NMU;PPARGC1A;UTS2;CHGA;AKAP13;CHRM2;CHRM3;C12orf57;CHRNA1;CHRNA3;CHRNB1;CHRNB2;CHRND;CHRNE;CHRNG;CHUK;FBXO32;CKMT2;CLCN1;CLIC2;CCDC78;LTB4R;JSRP1;HSPB6;CNN1;MYOM3;COMP;ADORA1;MTPN;MYL6B;GATA5;DCANP1;CRYAB;PARP1;ARHGAP42;ADRA1B;ADRA1A;NKX2-5;CCN2;ADRA2A;A…	-0.2747	1.1e-08	-0.2555	1.2e-07	-0.2573	9.5e-08	-0.2315	1.7e-06	-0.2471	3.1e-07	-0.2305	1.9e-06	-0.2128	1.1e-05	-0.2289	2.2e-06	-0.2267	2.8e-06	-0.2602	6.8e-08	-0.2574	9.5e-08	-0.1894	9.8e-05	-0.1674	5.9e-04	-0.1784	2.5e-04	-0.1622	8.7e-04	-0.1570	1.3e-03	-0.1501	2.1e-03	-0.1707	4.6e-04	-0.1877	1.1e-04	-0.1365	5.2e-03	-0.1934	6.9e-05	-0.1661	6.5e-04	-0.1793
411	REGULATION_OF_PEPTIDASE_ACTIVITY	BP	425	TANK;MIR892B;KHDC1L;PDCD6;BCL2L10;BCL2L11;CST8;DNAJB6;BCAP31;PSME3;PSMD14;CDKN2D;NOD1;DLC1;RACK1;WFDC2;ANP32B;LAMTOR5;ARL6IP5;SPINT2;SPINT3;CLPX;SMR3B;MALT1;PRDX3;TMED10;SPINK5;ADRM1;EGLN3;PARK7;NLRP3;CARD16;WFIKKN1;RFFL;SERPINA3;WFIKKN2;WFDC12;COL4A3;CSTL1;CST9LP1;CST9L;CST9;COL6A3;COL7A1;ACVR1C;ADORA2A;CD109;CLDN4;CLDN3;CR1;WFDC3;WFDC10A;CST11;R3HDML;CRYAB;A2ML1;CSN2;SERPINA12;CSNK2A1;CST1;CST2…	-0.5603	1.7e-36	-0.5554	9.1e-36	-0.5541	1.4e-35	-0.5487	8.9e-35	-0.5665	2.0e-37	-0.5530	2.1e-35	-0.5404	1.3e-33	-0.5560	7.4e-36	-0.5520	2.9e-35	-0.5897	3.6e-41	-0.5847	2.4e-40	-0.5213	5.5e-31	-0.5134	5.9e-30	-0.5054	6.1e-29	-0.4897	5.2e-27	-0.4936	1.7e-27	-0.4933	1.9e-27	-0.4836	2.7e-26	-0.5054	6.2e-29	-0.4584	1.8e-23	-0.4753	2.4e-25	-0.4780	1.2e-25	-0.4962
412	UBIQUITIN_LIKE_PROTEIN_TRANSFERASE_ACTIVITY	MF	429	UBE2DNL;RNF212B;HUWE1;TRIM10;TRIM28;RNF41;TRIM13;TOPORS;STUB1;UBE4B;TRAIP;MAEA;MARCHF6;TRIM22;PIAS3;ARIH2;TRIM38;UBE2E3;TRIM3;RBCK1;RFPL3;RFPL2;TRAF3IP2;MALT1;WWP1;WWP2;UBE2C;TRIM31;RNF139;RNF24;BIRC8;RNF13;DTX2;TRIM9;RNF157;MARCHF3;FBXO17;UHRF2;RNF166;ERCC8;RFFL;TRIM6;UBE2J2;C10orf90;TRIM64;FBXO27;RNF19B;TRIM43;UBR3;TRIM71;UBE2QL1;TRIM40;TRIM50;RNF183;TRIM69;UBE2F;NEURL2;MIB2;ASB12;HECTD2;FBXL14…	-0.5570	2.5e-36	-0.5575	2.1e-36	-0.5312	1.3e-32	-0.5560	3.6e-36	-0.5325	8.7e-33	-0.5592	1.2e-36	-0.5427	3.2e-34	-0.5349	4.0e-33	-0.5327	8.3e-33	-0.5496	3.2e-35	-0.5290	2.7e-32	-0.5448	1.6e-34	-0.5366	2.3e-33	-0.4930	1.2e-27	-0.5204	3.8e-31	-0.5011	1.2e-28	-0.5045	4.5e-29	-0.4911	2.0e-27	-0.5204	3.9e-31	-0.4851	1.0e-26	-0.4559	2.1e-23	-0.4909	2.1e-27	-0.4820
413	PHOSPHOLIPID_BINDING	MF	441	PLA2G4B;PIGK;RASA4B;C8orf44-SGK3;CERT1;RASGRP1;RASA4;PEMT;CEACAM5;UNC13B;AVIL;CETP;IQGAP2;FERMT2;RAB35;ADAP1;WDR45;NISCH;ANXA10;PACSIN2;SNX18;CD300A;TWF2;TIRAP;OSBPL1A;OSBPL5;OSBPL8;OSBPL10;CGAS;FCHO2;ARHGAP33;APOA5;ARAP2;ARAP1;AGAP1;PARD3B;TPP1;PLA2G4E;NOXO1;SEPTIN12;SNX20;SYT2;PIGU;NUP35;MITD1;BBS5;CPNE4;CLVS2;CPS1;CIBAR1;AMER1;GPR119;FRMPD2;SYT9;CPNE8;CARMIL2;CD300LF;SYT6;EXOC8;ENTHD1;COMMD1;C…	-0.4301	2.8e-21	-0.4191	3.5e-20	-0.4014	1.7e-18	-0.4018	1.5e-18	-0.4033	1.1e-18	-0.4040	9.6e-19	-0.3947	6.8e-18	-0.4058	6.5e-19	-0.3995	2.5e-18	-0.3842	5.9e-17	-0.3678	1.4e-15	-0.3870	3.3e-17	-0.3604	5.7e-15	-0.3393	2.4e-13	-0.3560	1.3e-14	-0.3539	1.9e-14	-0.3590	7.3e-15	-0.3305	1.1e-12	-0.3110	2.4e-11	-0.3151	1.3e-11	-0.3361	4.2e-13	-0.2980	1.7e-10	-0.3343
414	POSITIVE_REGULATION_OF_CATABOLIC_PROCESS	BP	438	BCL2L11;HUWE1;ADAM8;OPTN;BCAP31;TOB1;RNF41;TRIM13;TRIB1;HNRNPR;CALCOCO2;RIDA;CDKN1B;STUB1;APC2;TRIM22;NOD1;RACK1;ARIH2;ZER1;TRIM38;CEBPA;KAT5;ATG7;SPTLC1;NPRL2;CAMKK2;CELF1;CTSC;PLK2;PIM2;MID2;WWP1;WWP2;FAF1;RNF139;EGLN2;SNF8;PARK7;PHB2;OSBPL7;FAM122A;APOA5;TRIM6;CLU;LRRK2;SOCS4;PLK3;RNF19B;AADAC;KLHL40;TRIM71;ADORA1;CPT1A;AMER1;ASB11;ASB5;ASB9;SMCR8;SESN3;PRICKLE1;CSNK1A1;CSNK1D;CSNK1E;CSNK2A1;T…	-0.4353	1.1e-21	-0.4084	4.9e-19	-0.4095	3.8e-19	-0.3955	7.6e-18	-0.4126	2.0e-19	-0.4009	2.4e-18	-0.3937	1.1e-17	-0.4030	1.6e-18	-0.3978	4.7e-18	-0.4308	3.2e-21	-0.4168	7.8e-20	-0.3630	4.4e-15	-0.3495	5.0e-14	-0.3540	2.2e-14	-0.3901	2.3e-17	-0.3555	1.7e-14	-0.3541	2.2e-14	-0.3738	5.7e-16	-0.3964	6.3e-18	-0.3373	4.1e-13	-0.3589	9.2e-15	-0.3702	1.1e-15	-0.3741
415	RESPONSE_TO_RADIATION	BP	433	NR2E3;TANK;OPN1MW3;CDK5;TRIM13;CDKN1A;ZMPSTE24;NET1;UBE4B;CDKN2D;ABCA7;CDS1;YAP1;KAT5;RAD51AP1;RGS14;RRH;POLD3;CERS1;RUVBL2;NMU;ADIRF;METAP2;TLK2;TOPBP1;CHEK1;CEP250;CHEK2;RDH13;TREX1;PNKP;CHRNB2;CARD16;CIRBP;ERCC8;CLK2;CYP2R1;IKBIP;CCR4;DCUN1D3;CNGB1;CNGA1;PLK3;COL3A1;GRK7;CPT1B;C9orf116;CREB1;CREBBP;CRIP1;CRY1;CRY2;CRYAB;PARP1;MAPK14;XRRA1;TTC36;RAD9B;CTNS;AANAT;SIK1;COPS9;DBH;DCT;SDE2;DDB1;DDB…	-0.4117	3.8e-19	-0.3960	1.0e-17	-0.3935	1.7e-17	-0.3752	6.4e-16	-0.4006	4.0e-18	-0.3683	2.3e-15	-0.3700	1.7e-15	-0.3972	8.1e-18	-0.3899	3.6e-17	-0.3702	1.6e-15	-0.3649	4.4e-15	-0.3520	4.5e-14	-0.3101	4.2e-11	-0.2869	1.2e-09	-0.2966	3.1e-10	-0.2942	4.3e-10	-0.2951	3.8e-10	-0.2753	5.7e-09	-0.2876	1.1e-09	-0.2681	1.4e-08	-0.2508	1.2e-07	-0.2730	7.8e-09	-0.2787
416	DNA_BINDING_TRANSCRIPTION_ACTIVATOR_ACTIVITY	MF	434	NR2E3;ZNF717;MEF2B;ZNF729;DUX4;ZNF840P;ZNF197;ZNF267;CDX1;CDX4;CREB3;CEBPA;CEBPB;CEBPD;CEBPE;BATF;CEBPG;DMRT2;GMEB1;NFAT5;SIX2;ZNF268;SOX30;PRDM4;SOX21;RBPJL;OSR2;SP7;SPIC;KLF6;ZNF786;NKX2-6;CREB1;ATF2;ATF6B;CRX;CTCFL;ZNF597;ZNF784;SIX5;NKX2-5;CREB3L4;CREBRF;NKX6-3;ZNF782;DBP;ZNF836;ZNF600;ZNF780B;DDIT3;BHLHA15;ZNF721;ZNF384;DLX2;DLX3;DLX5;DMRT1;E2F1;E2F2;E2F3;E2F4;E2F5;E4F1;EGR1;EGR2;EGR3;EGR4;Z…	-0.1382	3.9e-03	-0.1389	3.7e-03	-0.1278	7.7e-03	-0.1290	7.1e-03	-0.1043	3.0e-02	-0.1267	8.2e-03	-0.0929	5.3e-02	-0.1277	7.7e-03	-0.1246	9.4e-03	-0.0821	8.8e-02	-0.0793	9.9e-02	-0.1049	2.9e-02	-0.0947	4.9e-02	-0.0620	2.0e-01	-0.0959	4.6e-02	-0.0801	9.6e-02	-0.0620	2.0e-01	-0.0414	3.9e-01	-0.0882	6.6e-02	-0.0772	1.1e-01	-0.0646	1.8e-01	-0.0709	1.4e-01	-0.0547
417	REGULATION_OF_PROTEIN_CONTAINING_COMPLEX_ASSEMBLY	BP	425	HDAC6;BCL2L11;WASHC1;CDH5;OCLN;ARPC5;ARPC4;ARPC3;ARPC1B;ACTR3;ACTR2;ARPC2;PREB;AKAP9;CDH17;ABI2;WASF2;TENM1;STUB1;TLR6;CCL26;TUBB4A;RACK1;CDC42EP2;HAX1;BAIAP2;UNC13B;ARPC1A;CXCL13;ARFGEF1;CDC42EP3;AVIL;NCKAP1;IQGAP2;WASF3;FERMT2;TMSB15A;STMN2;TPPP;TRIOBP;FAF1;CDC42EP1;CORO1A;PRRT2;STX1B;PARK7;TWF2;TRIM9;TIRAP;GBP5;ADD1;ADD2;CLU;ADD3;TPPP2;CCR7;WHAMM;DNAI3;TRABD2A;JMY;STXBP5;MTPN;CLDN7;CREB1;CRYAB…	-0.5529	2.1e-35	-0.5446	3.4e-34	-0.5242	2.2e-31	-0.5355	6.5e-33	-0.5480	1.1e-34	-0.5314	2.4e-32	-0.5404	1.3e-33	-0.5381	2.9e-33	-0.5222	4.1e-31	-0.5144	4.5e-30	-0.4917	3.0e-27	-0.5085	2.5e-29	-0.4849	1.9e-26	-0.3910	5.7e-17	-0.3894	7.8e-17	-0.3860	1.5e-16	-0.3845	2.0e-16	-0.4418	9.8e-22	-0.3771	8.3e-16	-0.3659	6.5e-15	-0.3807	4.1e-16	-0.3665	5.9e-15	-0.3676
418	RESPONSE_TO_OXIDATIVE_STRESS	BP	414	ADA;MIR675;HDAC6;PPIF;SGK2;TRAP1;CDK2;DHRS2;ANGPTL7;NET1;SIGMAR1;LANCL1;TLR6;KLF2;RACK1;STK25;FBLN5;ATG7;PRDX4;ARL6IP5;TXNRD2;TXNIP;RGS14;CAMKK2;PPARGC1A;PRDX3;LIAS;RBPMS;RIPK3;PSIP1;ZNF277;PDCD10;TREX1;PNKP;PARK7;CHRNA4;CHUK;CYGB;ERCC8;AGAP3;LRRK2;CCR7;ABCC2;PLK3;COL1A1;CPEB2;PPARGC1B;NCOA7;PXDNL;DGKK;CRK;TLDC2;SRXN1;ROMO1;SIRPA;CRYAB;PARP1;CRYGD;SESN3;CYBA;CYBB;CYP1B1;VKORC1L1;CYP2E1;DAPK1;DHCR…	-0.3285	7.2e-12	-0.3187	3.1e-11	-0.3087	1.4e-10	-0.3041	2.6e-10	-0.3052	2.3e-10	-0.3091	1.3e-10	-0.2933	1.2e-09	-0.2909	1.6e-09	-0.2803	6.5e-09	-0.3172	4.0e-11	-0.3044	2.5e-10	-0.2629	5.7e-08	-0.2894	2.0e-09	-0.2839	4.1e-09	-0.3000	4.7e-10	-0.2807	6.2e-09	-0.2793	7.4e-09	-0.2862	3.0e-09	-0.2244	4.0e-06	-0.2313	2.0e-06	-0.2390	8.6e-07	-0.2762	1.1e-08	-0.2804
419	REGULATION_OF_DNA_BINDING_TRANSCRIPTION_FACTOR_ACTIVITY	BP	418	MIR892B;HDAC5;C8orf44-SGK3;ADAM8;RNF41;TRIM13;FLOT1;TRIB1;CDKN2A;TRAIP;TLR6;TRIM22;NOD1;TAB1;MAD2L2;TRIM38;CIB1;CEBPG;LAMTOR5;RBCK1;ADCY1;PPARGC1A;MALT1;PRDX3;COPS5;RIPK3;MID2;WWP2;TRIM31;FAF1;IRAK3;CHP1;PARK7;PHB2;ADCY8;NLRP3;TIRAP;CHUK;CARD16;TRIM6;CLU;RHEBL1;CMKLR1;PPARGC1B;JMY;TRIM40;MTPN;ABRA;ATF2;ADORA3;MAPK14;CSF3;TICAM1;CTH;CTNNB1;COMMD7;SIK1;NFAM1;COMMD1;PYDC2;CX3CR1;DAB2IP;CYLD;CYP1B1;D…	-0.4496	3.5e-22	-0.4381	5.0e-21	-0.4332	1.5e-20	-0.4197	2.9e-19	-0.4121	1.4e-18	-0.4263	6.9e-20	-0.4026	1.0e-17	-0.4085	3.1e-18	-0.4033	8.9e-18	-0.4454	9.3e-22	-0.4361	7.8e-21	-0.3780	1.2e-15	-0.3567	5.5e-14	-0.3155	4.1e-11	-0.2778	7.6e-09	-0.3138	5.3e-11	-0.3156	4.0e-11	-0.2909	1.3e-09	-0.3171	3.2e-11	-0.2962	6.5e-10	-0.3093	1.0e-10	-0.3182	2.7e-11	-0.3025
420	ACTIN_BINDING	MF	424	HDAC6;WASHC1;USH1C;ARPC5;ARPC4;ARPC3;ARPC1B;ACTR3;ACTR2;ARPC2;WASF2;MAEA;CORO2B;CAP2;CAP1;NEBL;ARPC1A;SORBS1;PDLIM5;GAS2L1;AVIL;CFL1;CFL2;GIPC1;IQGAP2;GJB6;WASF3;FERMT2;TMSB15A;DSTN;TRIOBP;KPTN;CORO1A;LDB3;FAM107A;KLHL2;TWF2;SYNPO;ADCY8;FMNL2;PHACTR3;ADD1;ADD2;ADD3;LRRK2;FGD4;ADSS1;CCR5;WHAMM;SPATA32;MISP;CNN1;CNN2;CNN3;MYOM3;IQGAP3;XIRP2;PLEKHH2;JMY;SHROOM1;PACRG;ABRA;MYO3B;MIB2;WIPF2;CTNNA1;CTN…	-0.4245	5.6e-20	-0.4180	2.3e-19	-0.4125	7.6e-19	-0.4052	3.5e-18	-0.4030	5.4e-18	-0.4062	2.8e-18	-0.4029	5.6e-18	-0.4003	9.4e-18	-0.3925	4.5e-17	-0.3587	2.5e-14	-0.3489	1.4e-13	-0.3863	1.5e-16	-0.3454	2.5e-13	-0.3212	1.2e-11	-0.3078	9.3e-11	-0.3224	1.0e-11	-0.3201	1.5e-11	-0.3214	1.2e-11	-0.2727	1.1e-08	-0.3168	2.4e-11	-0.3203	1.4e-11	-0.2872	1.7e-09	-0.3032
421	PROTEIN_TARGETING	BP	423	ACOT8;SNAP25-AS1;TIMM23;BHLHE40-AS1;AP1M2;SAE1;TIMM23B;HUWE1;BCAP31;AL357153.1;AC007920.2;CDK5;TIMM17B;KATNB1;CACNG3;CACNG2;ARIH2;TIMM17A;TOMM40;ECI2;HAX1;TIMM44;VTI1B;CIB1;PITRM1;AP4B1;GIPC1;DHRS4;SEC61B;TOMM34;OS9;ACOT2;YWHAQ;SLC27A2;CDC37;AP4S1;CHM;RPL35;SEC63;CHP1;GABARAP;RAB3IP;UBE2J2;CLU;LRRK2;ACOT4;SLC51B;MIEF2;CHMP4B;AP1S3;ZFAND2B;MTERF4;DNAJC19;CHCHD4;ZDHHC19;RTP1;TRAM1L1;ADORA1;GRPEL2;V…	-0.5863	2.1e-40	-0.5731	2.7e-38	-0.5680	1.6e-37	-0.5658	3.7e-37	-0.5583	5.0e-36	-0.5658	3.6e-37	-0.5562	1.0e-35	-0.5477	1.8e-34	-0.5474	1.9e-34	-0.5665	2.9e-37	-0.5504	7.1e-35	-0.5458	3.2e-34	-0.5341	1.4e-32	-0.5101	2.1e-29	-0.5187	1.7e-30	-0.5148	5.4e-30	-0.5138	7.2e-30	-0.5250	2.5e-31	-0.4973	8.3e-28	-0.4972	8.5e-28	-0.5476	1.8e-34	-0.5359	8.0e-33	-0.5378
422	NEGATIVE_REGULATION_OF_TRANSPORT	BP	396	ADA;KCNE3;MIR301B;MRLN;NR1H3;PPIF;CDK5;KCNE1B;LILRB2;TRDN;ABCA7;RACK1;LYPLA1;ARL6IP5;GNB5;NEU3;LILRB1;NMU;OS9;ERP29;YWHAQ;WWP2;CHGA;IL1RAPL1;PKIG;CORO1A;PRRT2;PACSIN2;HRH3;CHP1;STX1B;CD300A;PARK7;TRIM9;ADCYAP1;CLIC2;LRRK2;ANKRD13B;SLC43A2;CNR1;ACVR1C;OSR1;FAM3D;ADORA1;CRH;CRHBP;CRHR1;CRY1;SIRPA;CRYAA;DCANP1;CRYAB;BEST3;CSK;CD300LF;ADRA2A;COMMD1;PROM2;ADRA2B;ADRA2C;CYP51A1;C11orf65;DLG4;DRD2;DRD3;…	-0.4927	1.3e-25	-0.4832	1.5e-24	-0.4755	1.0e-23	-0.4591	4.9e-22	-0.4759	9.0e-24	-0.4611	3.1e-22	-0.4149	6.6e-18	-0.4592	4.8e-22	-0.4552	1.2e-21	-0.4808	2.6e-24	-0.4769	7.0e-24	-0.4205	2.1e-18	-0.3848	2.0e-15	-0.3714	2.1e-14	-0.3789	5.8e-15	-0.3786	6.1e-15	-0.3805	4.4e-15	-0.3460	1.4e-12	-0.3345	8.3e-12	-0.3544	3.6e-13	-0.3500	7.4e-13	-0.3475	1.1e-12	-0.3501
423	REGULATION_OF_CELL_CELL_ADHESION	BP	413	ADA;CD24;SH2B3;KLRC4-KLRK1;PTPRU;ADAM8;EBI3;FLOT1;FSTL3;LILRB2;SIRPB1;CITED2;BTN2A2;CDSN;GPNMB;MAD2L2;CEBPB;CXCL13;PDPN;SPINT2;TNFSF13B;FUT9;NFAT5;HSPH1;LILRB1;FGL2;MALT1;LILRB4;CD160;GLMN;HHLA2;CORO1A;DUSP10;CD300A;VSIG4;NLRP3;C1QTNF1;TNFRSF13C;CCR7;B4GALNT2;TMIGD2;MAP3K8;CR1;SIRPA;MAPK14;CSK;PIK3R6;RC3H1;IL23R;CTLA4;BTLA;CLECL1;CD55;ADAMTS18;DLG1;AGER;DPP4;JAG1;DTX1;DUSP3;EFNA5;EFNB1;EFNB3;CELS…	-0.4894	2.9e-26	-0.4874	4.9e-26	-0.4846	1.1e-25	-0.4681	7.0e-24	-0.4850	9.3e-26	-0.4640	1.9e-23	-0.4618	3.3e-23	-0.4697	4.7e-24	-0.4596	5.6e-23	-0.4598	5.4e-23	-0.4632	2.4e-23	-0.4327	2.8e-20	-0.3707	6.7e-15	-0.3868	3.4e-16	-0.3818	8.8e-16	-0.3757	2.7e-15	-0.3769	2.2e-15	-0.4260	1.2e-19	-0.4292	6.1e-20	-0.3630	2.6e-14	-0.3847	5.1e-16	-0.3930	1.0e-16	-0.3721
424	POSITIVE_REGULATION_OF_CYTOKINE_PRODUCTION	BP	411	MIR675;PQBP1;ADAM8;RASGRP1;EBI3;ATP6AP2;FLOT1;LILRB2;TLR6;NOD1;PRG3;PIBF1;CEBPB;CEBPG;LAMTOR5;AGPAT1;AGPAT2;ARFGEF2;POLR3F;POLR3G;POLR3C;TRIM16;POSTN;CD226;HPSE;LILRB1;MALT1;LILRA2;CD160;POLR3A;GLMN;HHLA2;IL17F;PARK7;TUSC2;NLRP3;TIRAP;CHUK;SLAMF6;C1QTNF3;C1QTNF4;CGAS;GBP5;ADCYAP1;PANX3;CLNK;TRIM6;CLU;CCR7;TMIGD2;CREB1;ATF2;CREBBP;MAPK14;CSF1R;CSF2;CCBE1;TICAM1;IL23R;PYHIN1;CTNNB1;ADRA2A;NFAM1;CYB…	-0.4889	4.4e-26	-0.4690	7.2e-24	-0.4774	8.6e-25	-0.4399	7.0e-21	-0.4718	3.6e-24	-0.4480	1.1e-21	-0.4477	1.2e-21	-0.4624	3.6e-23	-0.4596	7.2e-23	-0.4911	2.5e-26	-0.4917	2.1e-26	-0.4058	1.0e-17	-0.3665	1.6e-14	-0.4398	7.1e-21	-0.4157	1.3e-18	-0.4258	1.6e-19	-0.4196	5.9e-19	-0.4460	1.7e-21	-0.4528	3.6e-22	-0.4007	2.8e-17	-0.4368	1.4e-20	-0.4370	1.4e-20	-0.4243
425	ENDOPEPTIDASE_ACTIVITY	MF	404	LMLN2;JMJD7;PIGK;USP17L10;USP17L11;USP17L12;USP17L13;USP17L17;PRSS46P;USP17L18;USP17L19;USP17L20;USP17L21;USP17L22;USP17L15;CASP12;ADAM8;CELA3A;ADAM10;ZMPSTE24;PITRM1;USP16;CORIN;YME1L1;MASP2;CTSC;CAPN9;ADAM28;USP20;MALT1;MMP24;AFG3L2;PRSS21;COPS5;KLK11;EEF1AKMT4-ECE2;ADAM30;ADAM29;ADAMTS13;ADAMTS8;ADAMTS5;PRSS23;CAPN11;CAPN10;ADAMTS7;ADAMTS6;KLK8;MST1L;USP18;CTRC;PIK3IP1;ATG4A;OMA1;CLC;MMP21;TPP…	-0.6268	1.8e-45	-0.6164	1.2e-43	-0.6128	5.2e-43	-0.6061	7.1e-42	-0.6201	2.8e-44	-0.6187	4.8e-44	-0.6267	1.8e-45	-0.6200	2.9e-44	-0.6167	1.1e-43	-0.6013	4.4e-41	-0.5972	2.1e-40	-0.6174	8.3e-44	-0.6082	3.1e-42	-0.5859	1.3e-38	-0.5939	7.2e-40	-0.5788	1.7e-37	-0.5796	1.3e-37	-0.5845	2.2e-38	-0.5985	1.3e-40	-0.5859	1.4e-38	-0.5901	2.9e-39	-0.5626	4.2e-35	-0.5653
426	REGULATION_OF_SMALL_MOLECULE_METABOLIC_PROCESS	BP	409	MIR675;POM121C;MIR548P;NR1H3;LPCAT3;PSME3;PSMD14;ZMPSTE24;BCKDK;MAEA;FAM3C;PIBF1;NCOA2;SORBS1;ERLIN1;PMVK;CES1;MTCO2P12;NUP50;ARPP19;PPARGC1A;SLC27A4;WDR5;NUP42;ERLIN2;SLC2A6;DUSP12;TREX1;PARK7;C1QTNF1;C1QTNF3;APOA5;CLCN2;CLK2;CLN3;PSMB11;CNR1;NUP35;ACMSD;ADM;ATPSCKMT;STARD4;COX11;CPT1A;CRY1;SOGA1;PARP1;PSMA8;LACC1;SERPINA12;SIK1;ERFE;RDH10;CYP7A1;TTC39B;CYP27B1;CYP51A1;PPTC7;DGKQ;DDB1;CLYBL;DHCR…	-0.4246	2.5e-19	-0.4057	1.2e-17	-0.4027	2.2e-17	-0.3898	2.7e-16	-0.4104	4.8e-18	-0.3934	1.4e-16	-0.3775	2.7e-15	-0.3978	5.9e-17	-0.3907	2.3e-16	-0.4246	2.5e-19	-0.4103	4.9e-18	-0.3651	2.4e-14	-0.3511	2.6e-13	-0.3906	2.3e-16	-0.3883	3.6e-16	-0.3974	6.3e-17	-0.3981	5.5e-17	-0.3625	3.8e-14	-0.4080	7.8e-18	-0.3590	6.9e-14	-0.3794	1.9e-15	-0.3875	4.2e-16	-0.3963
427	RESPONSE_TO_PEPTIDE_HORMONE	BP	420	HDAC5;CDK4;TCIRG1;CDO1;BAIAP2;SORBS1;SH2B2;TRIM16;ADCY1;AHCYL1;ADCY2;RAB10;ADCY3;SLC27A4;RAB31;ADCY5;CAPN10;ADCY6;ADCY7;ADCY8;CHUK;GNRHR2;OSBPL8;ADCY9;AP3S1;ABCC2;ATP6V1G3;COL1A1;REG3G;ACVR1C;CPEB2;ADM;OTOP1;CPS1;CREB1;CRHBP;CRHR1;CRHR2;UPRT;CRK;CRY1;SOGA1;PARP1;SESN3;CSH1;CSH2;CSHL1;CSK;SERPINA12;CCN2;AANAT;ERFE;CYBB;CYC1;ATP6V0E2;CYP11A1;CYP11B1;CYP11B2;DAG1;AGRP;AGTR1;AGTR2;EDN1;EDNRB;EGR1;EGR…	-0.5027	2.8e-28	-0.4908	7.6e-27	-0.4862	2.7e-26	-0.4791	1.7e-25	-0.4838	5.0e-26	-0.4850	3.6e-26	-0.4552	7.1e-23	-0.4795	1.6e-25	-0.4702	1.7e-24	-0.4522	1.5e-22	-0.4379	4.2e-21	-0.4577	3.8e-23	-0.4608	1.8e-23	-0.3740	2.2e-15	-0.3998	1.5e-17	-0.3972	2.5e-17	-0.3890	1.3e-16	-0.3286	5.0e-12	-0.3519	1.1e-13	-0.3598	2.8e-14	-0.3492	1.7e-13	-0.3735	2.4e-15	-0.3775
428	ACTIN_FILAMENT_ORGANIZATION	BP	413	ABI1;WASHC1;USH1C;ARPC5;ARPC4;ARPC3;ARPC1B;ACTR3;ACTR2;ARPC2;ABI2;WASF2;SORBS3;TENM1;EFS;CCL26;CORO2B;DLC1;RAPGEF3;CDC42EP2;HAX1;BAIAP2;MAD2L2;NEBL;ARPC1A;ARFGEF1;SORBS1;CDC42EP3;GAS2L1;AVIL;CFL1;CFL2;NCKAP1;IQGAP2;WASF3;FERMT2;TMSB15A;DSTN;TRIOBP;KPTN;CDC42EP1;CORO1A;FAM107A;TWF2;SYNPO;ARAP1;ADD1;ADD2;ADD3;CCR7;WHAMM;NLRP5;DNAI3;PLEKHH2;PPARGC1B;JMY;SHROOM1;MTPN;CSF3;RFLNA;CARMIL2;KASH5;CDC42EP5…	-0.4987	2.3e-27	-0.4881	4.1e-26	-0.4642	1.8e-23	-0.4742	1.5e-24	-0.4773	7.0e-25	-0.4733	1.9e-24	-0.4835	1.4e-25	-0.4628	2.6e-23	-0.4525	3.1e-22	-0.4288	6.6e-20	-0.4049	1.0e-17	-0.4524	3.2e-22	-0.4251	1.5e-19	-0.3182	3.6e-11	-0.3411	1.0e-12	-0.3208	2.4e-11	-0.3192	3.1e-11	-0.3591	5.1e-14	-0.3410	1.0e-12	-0.3145	6.2e-11	-0.3815	9.4e-16	-0.3136	7.0e-11	-0.3158
429	GLYCEROLIPID_METABOLIC_PROCESS	BP	409	PLA2G4B;PIGK;MIR548P;NR1H3;PYURF;LPCAT3;BPNT1;CEPT1;CDS1;PEMT;CDIPT;AGPAT1;AGPAT2;AVIL;CETP;STARD10;MTMR11;PNPLA6;SERINC3;SLC27A5;P3R3URF;CHAT;ABHD2;PLAAT3;CHKA;CHKB;LYPLA2;CHRM5;PHB2;MGLL;OSBPL5;OSBPL8;OSBPL10;PTPMT1;CISH;MOGAT1;APOA5;PLAAT5;IP6K3;CLN3;SOCS4;PLA2G4E;SLC44A3;FITM2;PIGU;TMEM150A;MBOAT2;AADAC;DNAJC19;TAMM41;ENPP6;CPS1;CPT1A;GPAT4;PIP5KL1;DGKK;ABHD16B;CSF1R;SERPINA12;ABHD12B;TTC7B;C…	-0.4620	5.1e-23	-0.4264	1.7e-19	-0.4210	5.3e-19	-0.4068	9.9e-18	-0.4138	2.4e-18	-0.4050	1.4e-17	-0.4037	1.8e-17	-0.4136	2.5e-18	-0.4046	1.5e-17	-0.4528	4.6e-22	-0.4317	5.4e-20	-0.3869	4.7e-16	-0.3712	8.2e-15	-0.3863	5.2e-16	-0.4320	5.0e-20	-0.3904	2.4e-16	-0.3964	7.7e-17	-0.3601	5.7e-14	-0.3741	4.9e-15	-0.3779	2.5e-15	-0.4170	1.2e-18	-0.3763	3.3e-15	-0.3941
430	VACUOLAR_MEMBRANE	CC	408	TOM1;OCLN;AP1M2;ABCB6;TSPAN1;ATP6AP2;FLOT1;CALCOCO2;TCIRG1;RRAGB;ATP8A1;IFITM3;VTI1B;LAMTOR5;TM9SF1;NPRL2;RRAGA;CFTR;NEU3;HPSE;CEACAM8;STARD3;CKAP4;GLIPR1;KPTN;SLC2A6;GLMP;GABARAP;RNF13;GABARAPL2;STK11IP;VASN;AP2M1;AP1S1;AP2S1;CLCN3;CLCN4;CLCN5;BORCS5;CLCN6;CLCN7;BORCS7;CLN3;CLN5;CLTA;SLC15A4;CLTC;PLA2G4E;WDR81;MFSD12;ATP6V1G3;ARL8A;DRAM2;COL6A1;AP1S3;CP;HGSNAT;RNF183;C12orf66;TMEM199;CTNS;NFAM1;…	-0.5274	1.4e-30	-0.5134	8.1e-29	-0.5087	3.0e-28	-0.4858	1.5e-25	-0.4935	2.0e-26	-0.4843	2.2e-25	-0.4747	2.5e-24	-0.4708	6.8e-24	-0.4721	4.9e-24	-0.5129	9.3e-29	-0.4973	7.1e-27	-0.4445	3.5e-21	-0.3994	4.7e-17	-0.3619	4.5e-14	-0.3209	3.2e-11	-0.3446	8.2e-13	-0.3532	2.0e-13	-0.3728	6.7e-15	-0.3801	1.8e-15	-0.3324	5.6e-12	-0.3617	4.7e-14	-0.2972	9.2e-10	-0.3110
431	SMALL_MOLECULE_CATABOLIC_PROCESS	BP	421	ADA;ACOT8;GNPDA1;AASS;RIDA;CBSL;BCKDK;AKR1A1;CDO1;BPNT1;ACAA2;ECI2;SLC25A17;CEL;MTHFS;FUT9;ALDH1L1;FTCD;CYP46A1;APOBEC2;SDS;ILVBL;SLC27A4;SLC27A2;ABHD2;HIBADH;NUDT5;NUDT3;HOGA1;PARK7;SDSL;ACOT4;HYKK;AFMID;CPT1C;CNR1;ADH4;ADH5;ACMSD;GALM;ADH7;UROC1;NUDT16;GLYCTK;GNPDA2;CPT1A;CPT1B;CPT2;ADHFE1;CRABP1;CARNMT1;CRAT;APOBEC3D;CRYM;AMDHD1;CTH;UPP2;PPM1K;CYP1A1;TDH;CYP4A11;CYP7A1;CYP24A1;CYP26A1;CYP27A1;…	-0.4386	3.2e-21	-0.4161	4.6e-19	-0.4188	2.6e-19	-0.3921	6.3e-17	-0.4022	8.4e-18	-0.3883	1.3e-16	-0.3975	2.2e-17	-0.3921	6.4e-17	-0.3836	3.3e-16	-0.4133	8.5e-19	-0.4034	6.6e-18	-0.3605	2.3e-14	-0.3331	2.3e-12	-0.3309	3.2e-12	-0.3672	6.9e-15	-0.3401	7.3e-13	-0.3433	4.3e-13	-0.3553	5.6e-14	-0.3523	9.5e-14	-0.3178	2.5e-11	-0.3529	8.6e-14	-0.3257	7.4e-12	-0.3321
432	REGULATION_OF_MEMBRANE_POTENTIAL	BP	415	KCNE3;HCN4;GJC1;KCNK7;AKAP9;CDK5;KCNMB2;ZMPSTE24;KCNE1B;TRDN;CACNG2;RACK1;PIAS3;UNC13B;ARL6IP5;CFTR;PRDX3;MLLT11;WWP2;BVES;STX1B;CHRM1;SCN11A;PARK7;TUSC2;CHRNA1;CHRNA2;CHRNA3;CHRNA4;CHRNA5;CHRNA7;CHRNB1;CHRNB2;UCN3;CHRNB3;CHRNB4;CHRND;CHRNE;CHRNG;ADCYAP1;GRIN3A;CLCN1;CLIC1;CLN3;LRRK2;SEZ6;CNR1;CNR2;KCNH8;ADORA1;ADORA2A;PIP5KL1;RIMS4;PARP1;ADRA1A;CNIH3;CLDN19;CTNS;TAFA4;IGSF11;CXADR;ADRB1;ADRB2;KC…	-0.3911	1.3e-16	-0.3649	1.6e-14	-0.3620	2.7e-14	-0.3399	1.1e-12	-0.3488	2.6e-13	-0.3286	6.7e-12	-0.3153	5.0e-11	-0.3246	1.2e-11	-0.3172	3.7e-11	-0.3402	1.0e-12	-0.3349	2.5e-12	-0.2510	2.2e-07	-0.1887	1.1e-04	-0.0437	3.7e-01	-0.0732	1.4e-01	-0.0578	2.4e-01	-0.0549	2.6e-01	-0.1439	3.3e-03	0.0165	7.4e-01	-0.0286	5.6e-01	-0.0737	1.3e-01	-0.0689	1.6e-01	-0.0640
433	ESTABLISHMENT_OF_ORGANELLE_LOCALIZATION	BP	418	CDH3;KIF28P;PDCD6;AP1M2;ACTR3;ACTR2;PREB;LRPPRC;CNIH1;CDK5;AP3S2;SPRY1;SPRY2;BET1;KATNB1;TCIRG1;TFG;NDC80;SEC24B;PIBF1;SEC23A;STK25;DCTN2;CENPA;CENPC;SPAG5;CENPE;CENPF;YKT6;CFL1;NUDC;KIF1C;CTSC;SEC24A;CPLX2;AP3M2;STARD3;TMED2;TMED10;KIF2C;CRYZL2P-SEC16B;KIF3A;CHGA;SEC23IP;PDCD10;CHP1;CDCA5;CD300A;CLNK;MRGPRX2;PARD3B;AP3S1;BORCS5;CLN3;LRRK2;TRAPPC6B;TRAPPC5;NLRP5;MISP;TBC1D20;CHMP4B;COL7A1;BBS5;UB…	-0.5070	1.1e-28	-0.5007	6.5e-28	-0.4839	6.3e-26	-0.4988	1.1e-27	-0.4970	1.8e-27	-0.4957	2.6e-27	-0.4794	2.1e-25	-0.4898	1.3e-26	-0.4830	8.1e-26	-0.4902	1.2e-26	-0.4739	8.6e-25	-0.4766	4.4e-25	-0.4575	5.2e-23	-0.3991	2.1e-17	-0.3967	3.3e-17	-0.3893	1.4e-16	-0.3909	1.0e-16	-0.4238	1.2e-19	-0.3609	2.7e-14	-0.3810	6.9e-16	-0.3741	2.5e-15	-0.3871	2.1e-16	-0.3823
434	OLFACTORY_RECEPTOR_ACTIVITY	MF	331	OR5I1;OR4M2B;OR52E2;OR52J3;OR51L1;OR51A7;OR51S1;OR51F2;OR52R1;OR4C46;OR4X2;OR4B1;OR52M1;OR52K2;OR5P2;OR5P3;OR8I2;OR2D3;OR2D2;OR52W1;OR56A4;OR56A1;OR2AP1;OR10P1;OR10AD1;OR10A7;OR4K14;OR4L1;OR11H6;OR4D2;OR7D4;OR7G1;OR1M1;OR1I1;OR10H4;OR2M5;OR2M3;OR2T12;OR14C36;OR2T34;OR2T10;OR2T4;OR2T11;OR10J5;OR2AJ1;OR14L1P;OR2B11;OR10T2;OR6P1;OR10X1;OR10Z1;OR6K6;OR6N1;OR9A4;OR2Y1;OR9A2;OR2A14;OR6B1;OR2F2;OR13C5;O…	0.0373	5.0e-01	0.0204	7.1e-01	0.0152	7.8e-01	-0.0125	8.2e-01	0.0076	8.9e-01	-0.0063	9.1e-01	-0.0023	9.7e-01	-0.0201	7.2e-01	0.0080	8.8e-01	0.0073	9.0e-01	0.0245	6.6e-01	0.0205	7.1e-01	0.0615	2.6e-01	-0.0309	5.8e-01	-0.1005	6.8e-02	-0.0640	2.5e-01	-0.0822	1.4e-01	-0.0287	6.0e-01	-0.0613	2.7e-01	-0.1453	8.1e-03	-0.0401	4.7e-01	-0.0060	9.1e-01	-0.0757
435	PROTEIN_SERINE_THREONINE_KINASE_ACTIVITY	MF	419	AKT3;SBK3;TGFBR3L;C8orf44-SGK3;SGK2;HIPK3;CDK2;CDK3;TNK2;CDK4;CDK5;CDK6;CDK7;CDK8;CDK9;SIK1B;SPEG;BCKDK;PAK4;TESK2;STK25;HTATIP2;ERN2;CAMKK2;PLK4;MAP3K2;PLK2;NEK6;FASTK;TLK2;RIPK3;PIM2;CHEK1;CIT;MAP4K5;MAP4K1;CHEK2;IRAK3;AKAP13;TP53RK;STK38;CHUK;LMTK3;ALPK2;CLK1;CLK2;CLK3;LRRK2;CSNK1A1L;RSKR;PLK3;UHMK1;ACVR1C;GRK7;MAP3K8;TAF1L;PNCK;MYO3B;NEK7;TRPM6;STK35;MAPK14;CSNK1A1;CSNK1D;CSNK1E;CSNK1G2;CSNK1…	-0.4588	3.4e-23	-0.4503	2.6e-22	-0.4272	5.1e-20	-0.4477	4.8e-22	-0.4291	3.3e-20	-0.4513	2.1e-22	-0.4313	2.1e-20	-0.4185	3.4e-19	-0.4147	7.6e-19	-0.4086	2.7e-18	-0.3875	1.8e-16	-0.4189	3.1e-19	-0.3977	2.5e-17	-0.3636	1.5e-14	-0.3653	1.1e-14	-0.3515	1.2e-13	-0.3551	6.8e-14	-0.2983	4.6e-10	-0.2943	8.1e-10	-0.2729	1.4e-08	-0.3245	9.9e-12	-0.3207	1.8e-11	-0.3425
436	REGULATION_OF_NEURON_PROJECTION_DEVELOPMENT	BP	415	CDH2;CDH4;ARMCX5-GPRASP2;DNM1L;PQBP1;UST;ACTR2;ABI2;PLXNC1;ADAM10;CDK5;KATNB1;SEMA3A;STK25;CARM1;SEMA6C;SEMA6B;SEMA4F;SEMA4D;SEMA4B;SEMA3C;CIB1;PDLIM5;AVIL;FUT9;TBR1;CFL1;STMN2;IL1RAPL1;LZTS1;ADCY6;KLK8;CHN1;STX1B;TWF2;CHRNA3;CHRNB2;CSMD3;SLITRK1;ARHGAP33;ADCYAP1;ACAP3;ZFYVE27;LRRK2;SEZ6;PLK5;CNR1;CNTF;CNTN1;NEU4;CRABP2;CRK;CRKL;CRMP1;CHODL;RTN4RL1;CTNNA2;CUX1;PAQR3;DAB2IP;MBOAT1;PRAG1;ZDHHC15;AP…	-0.2375	9.9e-07	-0.2316	1.8e-06	-0.2036	2.9e-05	-0.2040	2.8e-05	-0.2074	2.1e-05	-0.2078	2.0e-05	-0.1849	1.5e-04	-0.1930	7.6e-05	-0.1690	5.5e-04	-0.1467	2.7e-03	-0.1204	1.4e-02	-0.1449	3.1e-03	-0.1064	3.0e-02	-0.0811	9.9e-02	-0.0952	5.3e-02	-0.0669	1.7e-01	-0.0607	2.2e-01	-0.0702	1.5e-01	-0.0344	4.9e-01	-0.0387	4.3e-01	-0.1332	6.6e-03	-0.0575	2.4e-01	-0.0428
437	EPITHELIAL_CELL_PROLIFERATION	BP	371	AKT3;CDH3;PDCD6;MIR2355;APELA;CDH13;CDK6;CDKN1C;CDKN2B;CCL26;YAP1;FST;CEBPB;DEAF1;KDM5B;FRS2;CNMD;STRAP;KLK8;DUSP10;MST1L;PDCD10;PHB2;ZBED9;OSR2;LRG1;JAML;CCR3;KDF1;IQGAP3;COL4A3;COL8A1;COL8A2;REG3G;SGPP2;OSR1;CD109;CPB2;ATF2;GPBAR1;DAB2IP;FMC1;BMPER;DLG1;DLX5;DLX6;AGTR1;APLNR;ECM1;EDNRB;EGF;EGFR;SDR16C5;EGR3;EPHA2;NLRC3;SERPINB1;ERBB2;EREG;AKT1;ERN1;ESR1;F3;FABP7;FAP;C6orf89;FGF1;FGF2;FGF7;FGF9;…	-0.2973	5.2e-09	-0.2902	1.2e-08	-0.2819	3.3e-08	-0.2826	3.1e-08	-0.2937	8.1e-09	-0.2788	4.7e-08	-0.2846	2.4e-08	-0.2866	1.9e-08	-0.2730	9.2e-08	-0.2865	1.9e-08	-0.2840	2.6e-08	-0.2412	2.6e-06	-0.2487	1.2e-06	-0.2241	1.3e-05	-0.2773	5.6e-08	-0.2504	1.0e-06	-0.2502	1.1e-06	-0.2204	1.8e-05	-0.2476	1.4e-06	-0.2243	1.3e-05	-0.2242	1.3e-05	-0.2374	3.8e-06	-0.2312
438	PATTERN_SPECIFICATION_PROCESS	BP	419	ATP6AP2;TSHZ1;GDF11;SPRY1;APC2;CITED2;SEMA3A;BASP1;CDX1;CDX2;CDX4;FST;SEMA3C;LEFTY1;DMRT2;LBX1;DLL3;TBR1;NRG3;SIX2;FRS2;TMED2;CCDC151;MMP21;DBX1;FOXN4;TTC8;DNAAF1;PIFO;BBS5;OSR1;RIPPLY2;C9orf116;CRKL;GATA5;DCANP1;GSC;MESP2;NKX2-5;IRX2;DNAAF4;AP1B1;TDRD5;DAW1;DDIT3;PKD1L1;GSX2;DLX1;DLX2;DNAH5;DVL2;EDN1;EFNB1;CELSR2;MEGF8;EGR2;DZIP1L;DAND5;ARL13B;PLD6;EMX1;EMX2;EN1;ENG;ANKS6;EP300;HIPK1;ERBB4;EXT1;…	-0.1515	1.9e-03	-0.1581	1.2e-03	-0.1415	3.7e-03	-0.1524	1.8e-03	-0.1287	8.4e-03	-0.1411	3.8e-03	-0.1140	2.0e-02	-0.1353	5.6e-03	-0.1434	3.3e-03	-0.1176	1.6e-02	-0.1197	1.4e-02	-0.1239	1.1e-02	-0.1678	5.6e-04	-0.1846	1.4e-04	-0.2057	2.2e-05	-0.1816	1.9e-04	-0.1793	2.3e-04	-0.0676	1.7e-01	-0.2112	1.3e-05	-0.1410	3.8e-03	-0.2306	1.8e-06	-0.1907	8.6e-05	-0.1802
439	POSITIVE_REGULATION_OF_CELL_ADHESION	BP	409	ADA;CD24;KLRC4-KLRK1;PTPRU;EDIL3;ADAM8;ARPC2;CDH13;EBI3;CDK6;FLOT1;FSTL3;LILRB2;SIRPB1;CITED2;VAV3;CIB1;AGR2;OLFM4;CXCL13;PDPN;TNFSF13B;CSPG5;NFAT5;HSPH1;LILRB1;MALT1;FERMT2;LILRB4;TRIOBP;EMILIN1;CD160;HHLA2;CORO1A;DUSP10;NLRP3;TNFRSF13C;CCR7;TMIGD2;COL8A1;COL16A1;MAP3K8;EGFLAM;COL26A1;CR1;CRK;CRKL;SIRPA;CSF1;CSK;PIK3R6;IL23R;CTLA4;CCDC80;BTLA;CLECL1;CD55;DAG1;DMP1;AGER;DNM2;DOCK1;DPP4;ECM2;EFNB1…	-0.4926	2.1e-26	-0.4947	1.2e-26	-0.4822	3.3e-25	-0.4861	1.2e-25	-0.4874	8.6e-26	-0.4813	4.2e-25	-0.4724	3.9e-24	-0.4740	2.7e-24	-0.4691	9.1e-24	-0.4680	1.2e-23	-0.4725	3.9e-24	-0.4447	2.9e-21	-0.3978	5.8e-17	-0.4066	1.0e-17	-0.4029	2.2e-17	-0.3908	2.3e-16	-0.3931	1.5e-16	-0.4297	8.3e-20	-0.4267	1.6e-19	-0.3729	6.1e-15	-0.3900	2.6e-16	-0.4117	3.6e-18	-0.3959
440	CELL_JUNCTION_ASSEMBLY	BP	414	CDH2;CLDN24;PDCD6IP;CLDN34;CDH5;CDH6;CDH7;OCLN;GJC1;ARMCX5-GPRASP2;CDH8;CDH9;CDH10;GPC6;CDH11;CDH12;CDH18;FARP1;CDK5;PATJ;FLOT1;RAMP2;CORO2B;DLC1;TESK2;SEMA4D;CEL;SORBS1;PDLIM5;CLDN16;GJB6;FERMT2;IL1RAPL1;FAM107A;PKP3;CHRNB2;SLITRK1;ADD2;WHAMM;GJD3;COL16A1;COL17A1;CLDN4;CLDN3;CLDN7;CLDN23;SLITRK4;CRKL;CBLN4;MPP7;FRMPD2;LRFN5;CBLN2;CLDN19;CTNNA1;CTNNB1;CTNND1;CTNND2;GPBAR1;MARVELD2;LINGO2;DAPK3;AC…	-0.3226	1.8e-11	-0.2953	8.9e-10	-0.2847	3.7e-09	-0.2702	2.3e-08	-0.2720	1.9e-08	-0.2728	1.7e-08	-0.2761	1.1e-08	-0.2573	1.1e-07	-0.2538	1.7e-07	-0.2767	1.0e-08	-0.2599	8.1e-08	-0.2376	1.0e-06	-0.2178	7.8e-06	-0.1071	2.9e-02	-0.0873	7.6e-02	-0.0979	4.6e-02	-0.0918	6.2e-02	-0.0492	3.2e-01	-0.0825	9.4e-02	-0.0556	2.6e-01	-0.1100	2.5e-02	-0.0974	4.8e-02	-0.0792
441	METAL_ION_TRANSMEMBRANE_TRANSPORTER_ACTIVITY	MF	417	KCNE3;KCNJ18;HCN4;SLC17A4;ABCC9;KCNK7;CDK5;KCNMB2;SLC17A2;KCNE1B;PKDREJ;CACNG3;CACNG2;SLC9A6;SLC34A2;CLDN16;SLC12A7;SLC17A3;SCN11A;CHRNA7;PKD1L2;SLC5A11;GRIN3A;GRIN3B;CATSPER1;CATSPER2;TMC1;TMC2;SLC24A4;NIPA1;SLC5A10;LRRC38;CNR1;KCNH8;SLC31A1;SLC31A2;SLC9B2;TMEM37;TRPM6;SLC34A3;CCT8L2;NIPAL1;SLC5A12;SLC5A8;TRPV3;PKD1L1;SLC30A8;KCNV2;KCNG3;SLC5A9;SLC39A11;SLC10A4;LRRC55;TPCN2;SLC39A12;FKBP1B;RASA3…	-0.5084	8.6e-29	-0.4842	6.8e-26	-0.4809	1.6e-25	-0.4472	6.7e-22	-0.4524	2.0e-22	-0.4396	3.9e-21	-0.4375	6.4e-21	-0.4331	1.7e-20	-0.4160	7.0e-19	-0.4078	3.8e-18	-0.4073	4.3e-18	-0.3618	2.4e-14	-0.3011	3.5e-10	-0.1854	1.4e-04	-0.1463	2.7e-03	-0.1635	8.0e-04	-0.1681	5.7e-04	-0.2558	1.2e-07	-0.0955	5.1e-02	-0.1375	4.9e-03	-0.1208	1.4e-02	-0.1189	1.5e-02	-0.1270
442	COLLAGEN_CONTAINING_EXTRACELLULAR_MATRIX	CC	409	A1BG;CDH2;GPC6;EDIL3;CDH13;PRG4;ANGPTL7;LAMC3;PRG3;SPON1;FBLN5;POSTN;CTSC;FGL2;ADAMTS8;ADAMTS5;EMILIN1;CTHRC1;CLC;CLU;SERPINA3;CMA1;NTN5;PODN;COL1A1;COL1A2;COL2A1;COL3A1;COL4A1;COL4A2;COL4A3;COL4A4;COL4A5;COL4A6;COL5A1;COL5A2;COL6A1;COL6A2;COL6A3;COL7A1;COL8A1;COL8A2;COL9A1;COL9A2;COL9A3;COL10A1;COL11A1;COL11A2;COL12A1;COL13A1;COL15A1;COL16A1;COL17A1;COL19A1;COMP;OTOL1;LRRC15;COL6A6;EGFLAM;CPA3;C…	-0.3470	5.1e-13	-0.3410	1.3e-12	-0.3277	1.1e-11	-0.3398	1.6e-12	-0.3421	1.1e-12	-0.3371	2.5e-12	-0.3557	1.2e-13	-0.3401	1.6e-12	-0.3320	5.6e-12	-0.2781	1.1e-08	-0.2806	7.7e-09	-0.3195	3.7e-11	-0.3172	5.2e-11	-0.3247	1.7e-11	-0.3101	1.4e-10	-0.3008	5.3e-10	-0.2996	6.3e-10	-0.2657	4.9e-08	-0.2350	1.6e-06	-0.2703	2.8e-08	-0.3530	1.9e-13	-0.3041	3.4e-10	-0.3122
443	MICROTUBULE	CC	410	HDAC6;KIF28P;DNM1L;KIF20A;DNAL4;LRPPRC;CDK5;SPRY2;CDK2AP2;APC2;KATNB1;TUBA1B;TUBB3;TUBB4A;TUBB4B;NDRG1;TUBGCP3;APPBP2;DCTN2;ARFGEF2;CCT7;CCT4;CCT2;SPAG5;CENPE;GAS2L1;RGS14;CCT8;NUDC;KIF1C;NEK6;SEPTIN9;HSPH1;TUBGCP2;MAPRE2;KIF2C;MID2;TPPP;SPACA9;KATNA1;KIF3A;RASSF1;BIRC8;DCTN3;TUBA3E;KIF12;GABARAP;TUBA3D;TUBGCP5;HAUS1;TBCB;CLTC;TPPP2;WHAMM;KIF19;MISP;CCSAP;DNAH14;SHROOM1;CRHBP;NEK7;DYNLL2;PARP4;CS…	-0.5138	5.3e-29	-0.5044	7.5e-28	-0.4933	1.6e-26	-0.4983	4.0e-27	-0.4869	8.6e-26	-0.4970	5.9e-27	-0.5017	1.6e-27	-0.4839	1.9e-25	-0.4805	4.6e-25	-0.4603	6.8e-23	-0.4501	7.5e-22	-0.4877	6.9e-26	-0.4553	2.2e-22	-0.4298	7.4e-20	-0.3979	5.2e-17	-0.4155	1.5e-18	-0.4194	6.7e-19	-0.4178	9.4e-19	-0.3801	1.5e-15	-0.4199	6.1e-19	-0.3801	1.5e-15	-0.4057	1.1e-17	-0.3931
444	CELL_SUBSTRATE_JUNCTION	CC	419	CDH2;PDCD6IP;ARPC5;ARPC3;ARPC1B;ACTR3;ACTR2;ARPC2;CDH13;G3BP1;SORBS3;ADAM10;FLOT1;EFS;PAK4;CORO2B;DLC1;CAP1;HYOU1;PROCR;SORBS1;GNA13;TNFSF13B;AVIL;CFL1;NCKAP1;TSPAN9;RAB10;YWHAQ;FERMT2;MAPRE2;TRIOBP;CDC42EP1;FAM107A;PACSIN2;CHP1;TADA1;ADD1;ARL14EP;CLTC;MISP;CNN1;CNN2;CNN3;XIRP2;FBLN7;COL17A1;LAYN;CSPG4;CSRP1;CSRP2;CTNNA1;CTNNB1;PRAG1;DAB2;DAG1;XIRP1;SYNPO2;DMD;DNM2;DPP4;EFNB2;EGFR;EPHA2;CTTN;ENG;…	-0.5284	1.6e-31	-0.5207	1.7e-30	-0.4980	1.2e-27	-0.5110	3.0e-29	-0.5118	2.4e-29	-0.5108	3.2e-29	-0.5058	1.3e-28	-0.5001	6.8e-28	-0.4987	9.9e-28	-0.4959	2.2e-27	-0.4730	9.6e-25	-0.4783	2.4e-25	-0.4816	1.0e-25	-0.3988	2.0e-17	-0.3834	4.1e-16	-0.3994	1.8e-17	-0.4017	1.1e-17	-0.4503	2.6e-22	-0.4192	2.9e-19	-0.4063	4.4e-18	-0.4136	9.6e-19	-0.4120	1.3e-18	-0.3879
445	REGULATION_OF_NERVOUS_SYSTEM_DEVELOPMENT	BP	409	CDH4;ARMCX5-GPRASP2;DNM1L;ACTR2;PLXNC1;CDK5;OLIG2;SEMA3A;YAP1;PRMT5;STK25;SEMA6C;SEMA6B;SEMA4F;SEMA4D;SEMA4B;SEMA3C;RGS14;DLL3;CTSC;WASF3;VAX1;TPPP;IL1RAPL1;KLK8;DUSP10;TWF2;SLITRK1;ADCYAP1;ZFYVE27;CRABP2;CHODL;IL34;CBLN2;CTNNA1;CTNNB1;CUX1;CX3CR1;LINGO2;DAB1;DAG1;BRINP1;DBN1;DCC;LGI4;DCT;DHX36;GSX2;DLG1;DLX1;DLX2;DRD2;DRD3;DSCAM;E2F1;TYMP;EFNB3;MEGF8;EGR2;EIF4G2;EPHA4;EPHA7;EPHB1;EPHB2;EPHB3;AKT…	-0.2115	1.6e-05	-0.2105	1.8e-05	-0.1864	1.5e-04	-0.1817	2.2e-04	-0.2037	3.3e-05	-0.1786	2.8e-04	-0.1626	9.7e-04	-0.1891	1.2e-04	-0.1757	3.6e-04	-0.1825	2.1e-04	-0.1632	9.2e-04	-0.1277	9.7e-03	-0.0886	7.4e-02	-0.0662	1.8e-01	-0.1039	3.6e-02	-0.0825	9.5e-02	-0.0817	9.9e-02	-0.1011	4.1e-02	-0.1053	3.3e-02	-0.0740	1.4e-01	-0.1136	2.2e-02	-0.1013	4.1e-02	-0.0786
446	GLYCOPROTEIN_METABOLIC_PROCESS	BP	390	ACOT8;MIR298;OST4;B3GNT10;MUC12;UST;CHST4;ALG3;TRIM13;RAMP1;MARCHF6;B3GALT5;TNIP1;RXYLT1;B3GNT3;ABCA7;ST3GAL6;ARFGEF1;POMT1;ST6GALNAC2;CSPG5;B3GNT2;FUT9;OGA;HPSE;MAN1A2;OS9;B4GAT1;CNMD;ADAMTS13;GALNT6;GALNT5;RNF139;MAN1B1;CHP1;TREX1;MGAT4B;B4GALT7;PARK7;CHST14;MGAT4A;TMEM106A;GALNT13;FBXO17;NUS1;GALNT15;MUCL1;LARGE2;SLC51B;CCR7;CANT1;B4GALNT2;FBXO27;B3GALT6;COL2A1;NEU4;COL11A1;EGFLAM;B3GAT2;MUC17…	-0.4737	3.3e-23	-0.4568	1.7e-21	-0.4436	3.1e-20	-0.4410	5.4e-20	-0.4707	6.8e-23	-0.4355	1.7e-19	-0.4535	3.5e-21	-0.4629	4.2e-22	-0.4473	1.4e-20	-0.4467	1.6e-20	-0.4394	7.7e-20	-0.4176	6.9e-18	-0.4088	3.8e-17	-0.3632	1.3e-13	-0.3417	4.0e-12	-0.3491	1.3e-12	-0.3478	1.6e-12	-0.3789	9.3e-15	-0.3278	3.2e-11	-0.3560	4.3e-13	-0.3599	2.3e-13	-0.3330	1.5e-11	-0.3431
447	PHOSPHOLIPID_METABOLIC_PROCESS	BP	397	PLA2G4B;PIGK;NR1H3;PYURF;LPCAT3;ABCA8;BPNT1;CEPT1;CDS1;PEMT;CDIPT;AGPAT1;AGPAT2;PMVK;CETP;STARD10;MTMR11;PNPLA6;SERINC3;P3R3URF;CHAT;PLAAT3;CHKA;CHKB;CHP1;CHRM5;PHB2;OSBPL5;OSBPL8;OSBPL10;PTPMT1;CISH;NUS1;APOA5;PLAAT5;IP6K3;CLN3;SOCS4;PLA2G4E;SLC44A3;FITM2;PIGU;TMEM150A;MBOAT2;DNAJC19;TAMM41;ENPP6;GPAT4;PIP5KL1;ABHD16B;SAMD8;CSF1R;ABHD12B;TTC7B;CSNK2A1;CSNK2A2;CSNK2B;PIK3R6;PROCA1;LIPI;GPAT2;PLB1…	-0.4336	1.3e-19	-0.4050	4.2e-17	-0.3952	2.7e-16	-0.3958	2.4e-16	-0.4080	2.3e-17	-0.3921	4.9e-16	-0.3923	4.7e-16	-0.4013	8.6e-17	-0.3854	1.6e-15	-0.4180	3.2e-18	-0.3981	1.6e-16	-0.3700	2.5e-14	-0.3455	1.4e-12	-0.3424	2.3e-12	-0.3708	2.2e-14	-0.3377	4.8e-12	-0.3441	1.8e-12	-0.3298	1.6e-11	-0.3057	5.0e-10	-0.3142	1.5e-10	-0.3625	9.0e-14	-0.3373	5.1e-12	-0.3399
448	MYELOID_CELL_DIFFERENTIATION	BP	376	SH2B3;TSPAN2;TRIM10;WASF2;RNF41;DHRS2;CDK6;TRIB1;LRRC17;FSTL3;MAEA;ADAR;CDKN2B;TCIRG1;IKZF1;KLF2;MYL9;PIAS3;HAX1;CEBPA;CEBPB;CIB1;CEBPE;UBD;BATF;CEBPG;KLF1;TOB2;FAXDC2;LILRB1;PRDX3;LILRB4;LILRB3;WDR5;KAT7;TIRAP;RASGRP4;BATF2;FAM210B;ADD1;H4-16;CCR1;LEO1;CCR7;OSCAR;H3C14;OCSTAMP;ANKRD54;TMEM178A;SLC9B2;IL31RA;PPARGC1B;CD109;CREB1;CREBBP;GAB3;ZBTB46;PARP1;MAPK14;CSF1;CSF1R;CSF2;CSF3;CSF3R;IL34;IL23…	-0.4107	9.8e-17	-0.3908	3.6e-15	-0.3872	6.8e-15	-0.3591	7.0e-13	-0.3842	1.1e-14	-0.3645	3.0e-13	-0.3564	1.1e-12	-0.3732	7.2e-14	-0.3696	1.3e-13	-0.4208	1.5e-17	-0.4114	8.7e-17	-0.3261	9.1e-11	-0.3286	6.4e-11	-0.3856	8.8e-15	-0.3956	1.6e-15	-0.3876	6.3e-15	-0.3877	6.2e-15	-0.3414	1.0e-11	-0.4086	1.4e-16	-0.3530	1.8e-12	-0.3624	4.1e-13	-0.4005	6.4e-16	-0.3962
449	REGULATION_OF_RESPONSE_TO_BIOTIC_STIMULUS	BP	392	MIR708;KIR2DS2;MICA;KLRC4-KLRK1;NR1H3;MUC12;TSPAN32;PQBP1;ADAM8;RASGRP1;OPTN;PSME3;PSMD14;TRIB1;CD96;ZMPSTE24;ADAR;NOD1;RBM14;TAB1;CLEC10A;HEXIM1;POLR3F;POLR3G;POLR3C;CD226;TRAF3IP2;LILRB1;FGL2;MALT1;TRAFD1;SPINK5;LILRA2;CD160;CDC37;IRAK3;DUSP10;USP18;IL17F;TREX1;VSIG4;TIRAP;CHUK;CARD16;SLAMF6;CGAS;GBP5;CLNK;SH2D1B;TRIM6;MUCL1;SLC15A4;PSMB11;OTOP1;RAET1E;CR1;CREBBP;CRK;MUC17;PSMA8;MUC15;PIK3R6;DC…	-0.6499	2.1e-48	-0.6357	8.9e-46	-0.6346	1.4e-45	-0.6179	1.2e-42	-0.6418	6.9e-47	-0.6188	8.5e-43	-0.6239	1.1e-43	-0.6256	5.8e-44	-0.6166	2.0e-42	-0.6567	9.9e-50	-0.6451	1.7e-47	-0.5966	3.7e-39	-0.5719	2.0e-35	-0.5640	2.7e-34	-0.5721	1.9e-35	-0.5589	1.4e-33	-0.5613	6.3e-34	-0.5784	2.2e-36	-0.6158	2.8e-42	-0.5401	4.6e-31	-0.5760	5.1e-36	-0.5591	1.3e-33	-0.5556
450	SKIN_DEVELOPMENT	BP	391	CDH3;KRTAP25-1;KRTAP4-9;KRTAP21-3;KRTAP9-7;KRTAP16-1;KRTAP9-6;KRTAP29-1;ABCB6;AC037482.3;ZMPSTE24;CDSN;YAP1;FST;TRIM16;TXNIP;HPSE;EDAR;SLC27A4;SPINK5;SOX21;PKP3;KRT71;KRT74;ASCL4;KRT40;ACER1;RPTN;KDF1;COL1A1;COL1A2;COL3A1;COL5A1;COL5A2;REG3G;COMP;CD109;CLDN4;KRTAP13-1;KRT72;KRT80;KRT25;DSG4;APCDD1;CSTA;CTSK;CTSL;CTSV;ASPRV1;CYP27B1;KRT28;SPRR4;DACT2;DHCR24;DNASE1L2;JAG1;DSC1;DSC2;DSC3;DSG1;DSG2;D…	-0.6105	2.7e-41	-0.6099	3.4e-41	-0.6095	3.9e-41	-0.6105	2.7e-41	-0.5967	4.5e-39	-0.6167	2.5e-42	-0.6067	1.1e-40	-0.5975	3.3e-39	-0.5955	6.9e-39	-0.5642	3.0e-34	-0.5653	2.1e-34	-0.6021	6.2e-40	-0.6089	4.9e-41	-0.5922	2.2e-38	-0.5992	1.8e-39	-0.5728	1.8e-35	-0.5746	1.0e-35	-0.5800	1.6e-36	-0.5846	3.2e-37	-0.5646	2.6e-34	-0.5681	8.7e-35	-0.5772	4.2e-36	-0.5782
451	REGULATION_OF_HEMOPOIESIS	BP	370	ADA;ADAM8;RNF41;CDK6;TRIB1;LRRC17;FSTL3;LILRB2;MYL9;PIAS3;HAX1;CEBPB;CIB1;TOB2;FAXDC2;LILRB1;FGL2;MALT1;SPINK5;LILRB4;LILRB3;WDR5;KAT7;DUSP10;NLRP3;PGLYRP2;PGLYRP3;MYSM1;FCRL3;FAM210B;CLPTM1;H4-16;CCR1;LEO1;H3C14;OCSTAMP;ANKRD54;TMEM178A;SLC9B2;PPARGC1B;CR1;CREB1;CREBBP;ZBTB46;MAPK14;CSF1;CSF2;CSF3;CSF3R;IL34;PIK3R6;RC3H1;IL23R;CTLA4;NFAM1;ZFPM1;TMEM64;ZNF675;AGER;JAG1;DTX1;AGO3;AGO4;EGR3;EP300;E…	-0.4342	1.9e-18	-0.4219	2.1e-17	-0.4188	3.8e-17	-0.3980	1.7e-15	-0.4167	5.6e-17	-0.3976	1.8e-15	-0.3875	1.1e-14	-0.4035	6.4e-16	-0.4024	7.7e-16	-0.4363	1.3e-18	-0.4329	2.5e-18	-0.3578	1.3e-12	-0.3438	1.0e-11	-0.3854	1.5e-14	-0.4027	7.4e-16	-0.3889	8.3e-15	-0.3878	1.0e-14	-0.3721	1.4e-13	-0.4317	3.2e-18	-0.3533	2.6e-12	-0.3990	1.4e-15	-0.4068	3.5e-16	-0.4064
452	RNA_CATABOLIC_PROCESS	BP	394	LRPPRC;TOB1;RBM7;PSME3;PSMD14;HNRNPR;RIDA;SYNCRIP;RNASEH2A;ERN2;PAIP1;IGF2BP1;IGF2BP3;IGF2BP2;CELF1;HBS1L;RNPS1;FASTK;POP1;HNRNPA0;TENT4A;LSM6;PKP3;RPL35;EXOSC8;TIRAP;NT5C3B;CIRBP;TENT5B;DIS3L;EXOSC6;PSMB11;DIS3L2;TRIM71;NUDT16;MAPK14;PSMA8;SLFN13;RC3H1;PNLDC1;DAZ1;DAZL;DEDD2;DDX5;DDX6;DHX9;RBM46;TENT2;DCP2;TENT5D;DHX36;DKC1;DNA2;TRDMT1;DXO;E2F1;AGO3;AGO4;DCP1B;PATL2;EIF4G1;ELAVL1;ELAVL4;PDE12;AK…	-0.5083	2.9e-27	-0.4963	6.9e-26	-0.4858	1.0e-24	-0.4945	1.1e-25	-0.4974	5.1e-26	-0.4942	1.2e-25	-0.4972	5.4e-26	-0.4912	2.5e-25	-0.4873	6.8e-25	-0.5081	3.0e-27	-0.4922	2.0e-25	-0.4890	4.5e-25	-0.4805	3.7e-24	-0.4688	6.4e-23	-0.4853	1.1e-24	-0.4698	5.1e-23	-0.4719	3.1e-23	-0.4643	1.8e-22	-0.4978	4.6e-26	-0.4751	1.4e-23	-0.4972	5.4e-26	-0.4757	1.2e-23	-0.4761
453	APICAL_PART_OF_CELL	CC	405	CDH2;PDZK1P1;NAALADL1;SLC17A4;OCLN;ABCC5;USH1C;ADGRG2;ATP6AP2;PATJ;ABCC4;TCIRG1;AKR1A1;NOD1;HAX1;CEACAM5;CIB1;SLC34A2;PDPN;CETN2;AHCYL1;SLC17A3;CFTR;GJB6;CEACAM7;EDAR;SLC38A3;UPK1A;SLC7A9;LZTS1;SLCO2B1;SLC46A1;SLC52A3;ADCY8;MAL2;SLC26A9;SLC22A12;PARD3B;CLCN5;NEDD1;ABCC2;CEACAM20;CNTFR;DRAM2;CPO;SLC9B2;SHROOM1;CLDN4;MUC17;TRPM6;SLC34A3;OTOA;CSPG4;CD300LG;KNCN;IGSF5;PROM2;CTSB;PLB1;CTSK;CTSL;MARVEL…	-0.4697	1.3e-23	-0.4622	8.0e-23	-0.4464	3.1e-21	-0.4360	3.2e-20	-0.4548	4.5e-22	-0.4343	4.6e-20	-0.4474	2.5e-21	-0.4347	4.2e-20	-0.4265	2.5e-19	-0.4375	2.3e-20	-0.4274	2.0e-19	-0.4045	2.2e-17	-0.3723	9.2e-15	-0.3521	2.9e-13	-0.3588	9.5e-14	-0.3662	2.7e-14	-0.3631	4.6e-14	-0.3973	9.1e-17	-0.3450	9.3e-13	-0.3272	1.5e-11	-0.3928	2.1e-16	-0.3572	1.2e-13	-0.3403
454	GLAND_DEVELOPMENT	BP	406	ADA;BCL2L11;FEM1B;ZMPSTE24;FSTL3;CDO1;CITED2;SEMA3A;PRMT5;HOXB13;CEBPA;CEBPB;SEMA3C;DEAF1;CEBPG;MTCO2P12;NRG3;KDM5B;FRS2;EDAR;RIPK3;MST1L;SEC63;PHB2;ADCYAP1;CLCN2;DNAAF1;IQGAP3;CPB2;CPS1;CPT1A;GPAT4;CREB1;UPRT;CRIP1;CRKL;CSF1;CSF1R;E2F7;CSN2;CSN3;CSNK2A2;NKX2-5;GDF7;CYP1A1;NKX2-3;DAG1;DBP;ASXL1;DHODH;DRD2;DUT;EDA;NR0B1;EGF;EGFR;EPHA2;CELA1;ELF3;SLC29A1;EPHB3;AK4;ERBB4;AKT1;AKT2;ESR1;ETS1;EZH2;FAS…	-0.2513	2.9e-07	-0.2475	4.4e-07	-0.2332	2.0e-06	-0.2436	6.8e-07	-0.2585	1.3e-07	-0.2381	1.2e-06	-0.2392	1.1e-06	-0.2505	3.2e-07	-0.2462	5.1e-07	-0.2502	3.3e-07	-0.2434	6.9e-07	-0.2235	5.4e-06	-0.2117	1.7e-05	-0.1771	3.4e-04	-0.1995	5.1e-05	-0.1937	8.6e-05	-0.1829	2.1e-04	-0.1687	6.4e-04	-0.2060	2.9e-05	-0.1568	1.5e-03	-0.1550	1.7e-03	-0.1899	1.2e-04	-0.1765
455	SYNAPSE_ORGANIZATION	BP	401	CDH2;HDAC6;ARMCX5-GPRASP2;DNM1L;CDH8;CDH9;GPC6;ACTR2;ABI2;FARP1;WASF2;ADAM10;CDK5;GPHN;LILRB2;CACNG2;NDRG1;UNC13B;SEMA4D;CEL;PDLIM5;CFL1;WASF3;C1QL1;AFG3L2;RER1;PTPRT;IL1RAPL1;KLK8;CHRNA1;SYNPO;CHRNA7;CHRNB1;CHRNB2;SLITRK1;ARHGAP33;RAB39B;ADD2;CLN3;LRRK2;SEZ6;COL4A1;COL4A5;SLITRK4;CRKL;CBLN4;MAPK14;LRFN5;CBLN2;CTBP2;CTNNA2;CTNND2;CX3CR1;DAB2IP;LINGO2;ZDHHC15;DAG1;DGKB;DBN1;DCTN1;DHX36;DLG1;DLG4;D…	-0.2701	3.9e-08	-0.2475	5.2e-07	-0.2322	2.6e-06	-0.1953	8.3e-05	-0.1962	7.6e-05	-0.1884	1.5e-04	-0.1629	1.1e-03	-0.1708	5.9e-04	-0.1592	1.4e-03	-0.2452	6.7e-07	-0.2248	5.5e-06	-0.1062	3.4e-02	-0.0489	3.3e-01	0.0448	3.7e-01	0.0589	2.4e-01	0.0542	2.8e-01	0.0575	2.5e-01	0.0220	6.6e-01	0.0726	1.5e-01	0.0699	1.6e-01	0.0033	9.5e-01	0.0307	5.4e-01	0.0402
456	EMBRYONIC_ORGAN_DEVELOPMENT	BP	406	ADA;SH2B3;APELA;USH1C;TRIM28;TSHZ1;SPRY2;IRX5;CITED2;YAP1;SEC24B;CDX2;CDX4;CEBPA;CEBPB;SPINT2;LBX1;TBR1;PLK4;SIX2;NES;GJB6;FRS2;PPP1R13L;TMED2;TRIOBP;PLCD3;CTHRC1;OSR2;LRIG3;FOXN4;DNAAF1;USH1G;TTC39C;COL2A1;PIFO;BBS5;COL11A1;OSR1;COL13A1;ADM;NKX2-6;MYO3B;DCANP1;CSF2;E2F7;GSC;NKX2-5;CTNNB1;RDH10;STRC;ZFPM1;DLG1;DLX2;DLX5;DLX6;DVL1;DVL2;EDN1;EFNA1;MEGF8;ARID2;EPHA2;EN1;EN2;ENG;EPAS1;EPHB2;HIPK1;ERC…	-0.1366	5.8e-03	-0.1339	6.9e-03	-0.1253	1.2e-02	-0.1260	1.1e-02	-0.1248	1.2e-02	-0.1167	1.9e-02	-0.0956	5.4e-02	-0.1199	1.6e-02	-0.1186	1.7e-02	-0.0696	1.6e-01	-0.0706	1.6e-01	-0.0985	4.7e-02	-0.1305	8.5e-03	-0.1098	2.7e-02	-0.1418	4.2e-03	-0.0963	5.2e-02	-0.0963	5.2e-02	-0.0472	3.4e-01	-0.1413	4.3e-03	-0.0785	1.1e-01	-0.1521	2.1e-03	-0.1187	1.7e-02	-0.1148
457	MONONUCLEAR_CELL_DIFFERENTIATION	BP	402	ADA;HDAC5;C17orf99;ADAM8;CDH17;RNF41;DHRS2;CDK6;LILRB2;TCIRG1;IKZF1;MERTK;CEBPB;UBD;BATF;CEBPG;CCR9;LILRB1;FGL2;MALT1;SPINK5;LILRB4;RIPK3;KAT7;DUSP10;CMTM7;TUSC2;NLRP3;PGLYRP2;PGLYRP3;SLAMF6;FCRL3;BATF2;CLPTM1;PSMB11;CCR6;CCR7;KLF6;IL31RA;CR1;CR2;DOCK11;ZBTB46;CSF1;CSF1R;CSF2;IL34;PIK3R6;RC3H1;IL23R;CTLA4;NFAM1;CTSL;NKX2-3;ZFPM1;AGER;DOCK2;DTX1;GPR183;EGR1;EGR3;EP300;ERBB2;EZH2;F2RL1;FANCA;FANCD2…	-0.4481	3.0e-21	-0.4409	1.5e-20	-0.4401	1.8e-20	-0.4352	5.3e-20	-0.4436	8.2e-21	-0.4403	1.7e-20	-0.4270	3.0e-19	-0.4426	1.0e-20	-0.4377	3.1e-20	-0.4485	2.8e-21	-0.4504	1.8e-21	-0.4043	3.1e-17	-0.3878	7.1e-16	-0.4037	3.4e-17	-0.4263	3.5e-19	-0.4071	1.8e-17	-0.4065	2.0e-17	-0.3974	1.2e-16	-0.4559	5.0e-22	-0.3937	2.4e-16	-0.4060	2.2e-17	-0.4190	1.6e-18	-0.4159
458	NUCLEAR_SPECK	CC	393	HDAC5;SMC4;PQBP1;NAMPT;TENM1;ALYREF;TOPORS;DDX39A;AK6;SRRM1;U2AF1L5;SAP18;SMNDC1;BCAS2;SF3A1;TRIM22;PIAS3;BASP1;CD2BP2;RBM14;PPIE;TAB1;PPIH;ZBTB18;NXF1;DDX17;SLU7;PRPF8;SRSF10;NEK6;TCERG1;EHMT2;RNPS1;SRSF8;MORF4L1;SF3A3;CKAP4;ASCC3;SF3B2;CPSF6;FAM107A;BAZ2A;WBP4;POLI;DUSP10;PACSIN2;ATXN2L;C12orf57;DDX42;U2AF2;OIP5;TOE1;RMI2;CLK2;CLK3;DNAAF1;ZC3H18;HEXIM2;SRSF12;PASD1;TRIM69;CRY2;SREK1;MAPK14;FAM7…	-0.3641	9.2e-14	-0.3447	2.1e-12	-0.3380	5.9e-12	-0.3441	2.3e-12	-0.3467	1.5e-12	-0.3522	6.4e-13	-0.3455	1.8e-12	-0.3498	9.5e-13	-0.3375	6.3e-12	-0.4012	1.3e-16	-0.3764	1.1e-14	-0.3353	8.8e-12	-0.3514	7.2e-13	-0.3806	5.4e-15	-0.3894	1.1e-15	-0.3804	5.6e-15	-0.3782	8.2e-15	-0.3509	7.9e-13	-0.3689	4.1e-14	-0.3441	2.3e-12	-0.3729	2.1e-14	-0.3771	1.0e-14	-0.3853
459	CELL_LEADING_EDGE	CC	406	CDH2;ABI1;SRA1;HDAC6;SH2D3C;OCLN;ARPC5;ARPC3;ACTR3;ACTR2;ARPC2;ABI2;ATP6AP2;WASF2;CDK5;CDK6;FLOT1;RASGRP2;SPRY2;APC2;KLHL41;ABCA7;TUBB3;DLC1;RAPGEF3;HAX1;BAIAP2;CIB1;PDPN;IGF2BP1;AVIL;CFL1;NCKAP1;IQGAP2;WASF3;FERMT2;STMN2;KPTN;CORO1A;FAM107A;PACSIN2;KLHL2;TWF2;TIRAP;THEM4;RAB3IP;SSX2IP;CLCN3;FGD4;RINL;KDF1;PLEKHH2;JMY;ADORA1;ADORA2A;LAYN;CARMIL2;CSPG4;EXOC8;CTNNA1;CTNND1;FGD5;AMOT;DAG1;DBN1;DDX3X…	-0.4482	1.9e-21	-0.4236	4.1e-19	-0.4214	6.6e-19	-0.3886	4.4e-16	-0.3809	1.8e-15	-0.4016	3.6e-17	-0.4061	1.5e-17	-0.3683	1.7e-14	-0.3647	3.2e-14	-0.3597	7.6e-14	-0.3506	3.4e-13	-0.3535	2.1e-13	-0.3249	2.0e-11	-0.2786	1.1e-08	-0.3185	5.1e-11	-0.2954	1.3e-09	-0.2931	1.7e-09	-0.3055	3.2e-10	-0.2777	1.3e-08	-0.3247	2.0e-11	-0.3137	1.0e-10	-0.2849	5.1e-09	-0.2690
460	POSITIVE_REGULATION_OF_GTPASE_ACTIVITY	BP	372	RASA4B;DNM1L;TBC1D3G;TBC1D3K;TBC1D3L;TBC1D3D;PREB;RASGRP1;FAM13A;RASA4;RASGRP2;TBC1D3E;TBC1D3I;NET1;APC2;CCL26;DLC1;RACK1;RAPGEF3;CDC42EP2;VAV3;SEC23B;SEC23A;SEMA4D;CXCL13;ARFGEF1;RGS14;NPRL2;GNB5;IQGAP2;RALBP1;FERMT2;MAPRE2;SLC27A4;ADAP1;TBC1D8;CHM;FZD10;CHML;CHN1;CHN2;SNX18;ARHGAP33;EVI5L;ADCYAP1;ACAP3;ARAP2;ARAP1;AGAP2;AGAP1;AGAP3;TAGAP;AGAP4;AGAP11;LRRK2;CCR7;TBC1D16;RINL;IQGAP3;ARHGEF19;TBC1…	-0.4659	1.9e-21	-0.4447	1.8e-19	-0.4332	1.9e-18	-0.4269	6.6e-18	-0.4628	3.8e-21	-0.4352	1.3e-18	-0.4324	2.2e-18	-0.4434	2.4e-19	-0.4289	4.4e-18	-0.4651	2.3e-21	-0.4585	9.8e-21	-0.4048	4.2e-16	-0.3640	4.2e-13	-0.3204	2.5e-10	-0.3663	3.0e-13	-0.3265	1.1e-10	-0.3260	1.2e-10	-0.3189	3.1e-10	-0.3451	7.7e-12	-0.3168	4.1e-10	-0.3270	1.0e-10	-0.3160	4.5e-10	-0.3279
461	TRANSCRIPTION_REGULATOR_COMPLEX	CC	394	MED6;NR2E3;SRA1;MEF2B;NR1H3;TRIM28;CDK4;CDK7;TLE7;YAP1;RBM14;N4BP2L2;CDX2;HAX1;TADA3;HOXB13;CEBPA;CEBPB;KAT5;DRAP1;IVNS1ABP;TAF6L;LBX1;NFAT5;SIX2;POLR1G;SUB1;ASCC3;GTF2A1L;CHD3;CHD4;PMF1;GTF3C6;SNF8;MED8;RBPJL;CBX3;DACH2;ASCL4;WTIP;DMBX1;TAF8;ZFP42;TAF1L;CREB1;CREBBP;ATF6B;CREM;PASD1;CRX;PARP1;E2F7;GSC;CSNK2A1;SIX5;NKX2-5;CTBP1;CTBP2;CTNNB1;DACH1;ZFPM1;DDIT3;TLE5;DR1;E2F1;E2F2;E2F3;E2F4;E2F5;E2F6…	-0.3180	1.0e-10	-0.3126	2.2e-10	-0.2986	1.5e-09	-0.3076	4.4e-10	-0.2999	1.3e-09	-0.3060	5.5e-10	-0.2987	1.5e-09	-0.3056	5.8e-10	-0.2978	1.7e-09	-0.2924	3.3e-09	-0.2788	1.8e-08	-0.2934	2.9e-09	-0.2829	1.1e-08	-0.2727	3.8e-08	-0.2767	2.3e-08	-0.2773	2.2e-08	-0.2785	1.9e-08	-0.2683	6.3e-08	-0.2887	5.3e-09	-0.2351	2.4e-06	-0.2658	8.5e-08	-0.2862	7.3e-09	-0.2604
462	CALCIUM_ION_TRANSPORT	BP	391	KCNE3;MRLN;STRIT1;DNM1L;CDK5;CALCRL;RAMP2;RAMP1;RAMP3;ZMPSTE24;LILRB2;NMUR1;PKDREJ;TRDN;MICU1;CACNG3;CACNG2;CHERP;GNB5;YME1L1;CYSLTR1;LILRB1;AFG3L2;LILRA2;CORO1A;PHB2;CHRNA4;CHRNA7;CHRNB2;PKD1L2;SLC25A25;FCRL3;GRIN3A;GRIN3B;CATSPER1;CATSPER2;TMC1;TMC2;CLCA1;CLIC2;CCR1;SLC24A4;CCR5;CCR7;JSRP1;ADORA2A;CRH;CRHR1;TMEM37;TRPM6;CSN2;ADRA1A;CCN2;CTNNB1;ADRA2A;EFHB;SLC35G1;CYP27B1;TRPV3;DDIT3;PKD1L1;BHLH…	-0.4776	1.1e-23	-0.4560	1.8e-21	-0.4552	2.1e-21	-0.4237	1.8e-18	-0.4409	5.0e-20	-0.4174	6.4e-18	-0.4042	8.4e-17	-0.4261	1.1e-18	-0.4177	6.1e-18	-0.4381	9.2e-20	-0.4369	1.2e-19	-0.3660	7.8e-14	-0.2978	1.9e-09	-0.2288	4.9e-06	-0.1993	7.2e-05	-0.2103	2.8e-05	-0.2022	5.6e-05	-0.2679	7.5e-08	-0.1788	3.8e-04	-0.2004	6.6e-05	-0.2164	1.6e-05	-0.1830	2.8e-04	-0.1911
463	CILIUM_ORGANIZATION	BP	382	HDAC6;ACTR3;ACTR2;ACTR1A;AKAP9;ABCC4;CCNO;TUBB4A;TUBB4B;YAP1;PIBF1;DCTN2;AVIL;CETN2;PLK4;SEPTIN9;SDCCAG8;ENTR1;EHD1;IFT27;CNTRL;CEP43;KIF3A;RABL2B;CEP250;DCTN3;IFT43;HAUS1;EVI5L;CCDC151;CNTROB;RAB3IP;SSX2IP;CFAP70;NEDD1;TTC8;CEP20;DNAAF1;KIF19;TTC39C;DNAI3;UBXN10;PIFO;BBS5;SCLT1;LRGUK;CIBAR1;PTPDC1;DNAAF6;DYNLL2;TTC36;CFAP54;CSNK1D;CSNK1E;FAM161B;TTBK2;TEKT5;CFAP52;LCA5L;TEKT4;TTC30B;ROPN1B;CCDC1…	-0.5546	3.4e-32	-0.5565	1.9e-32	-0.5418	1.6e-30	-0.5604	5.7e-33	-0.5346	1.3e-29	-0.5490	1.9e-31	-0.5234	3.0e-28	-0.5404	2.4e-30	-0.5456	5.2e-31	-0.4771	4.2e-23	-0.4752	6.5e-23	-0.5510	1.0e-31	-0.5357	9.3e-30	-0.4746	7.5e-23	-0.4586	2.9e-21	-0.4724	1.3e-22	-0.4737	9.2e-23	-0.4222	6.1e-18	-0.4414	1.2e-19	-0.4872	3.6e-24	-0.4863	4.5e-24	-0.4655	6.1e-22	-0.4624
464	REPRODUCTIVE_SYSTEM_DEVELOPMENT	BP	398	ADA;BCL2L11;TSPY10;MAMLD1;APELA;FEM1B;TRIM28;CCDC182;IRX5;FSTL3;CITED2;SEMA3A;SYCP2;BASP1;CDX2;CDX4;MERTK;FST;HOXB13;CEBPA;CEBPB;PRDX4;SPINT2;PLK4;PLAC1;KDM5B;FRS2;PRDX3;TMED2;ADAM29;DMC1;PLCD3;ADCYAP1;RXFP2;COL9A3;OSR1;DNAJC19;ZFP42;ADM;CRIP1;CRKL;DCANP1;MAPK14;CSF2;E2F7;CTNNA1;TCF23;GDF7;RNF38;RDH10;CYP19A1;CYP27B1;DCN;DLG1;DLX3;DMRT1;NR0B1;AGO4;EPAS1;EPOR;ERCC1;EREG;AKT1;ESR1;ETV2;FANCA;BPTF;F…	-0.3368	5.2e-12	-0.3362	5.7e-12	-0.3269	2.3e-11	-0.3400	3.2e-12	-0.3448	1.5e-12	-0.3417	2.4e-12	-0.3358	6.0e-12	-0.3390	3.7e-12	-0.3310	1.2e-11	-0.3261	2.6e-11	-0.3246	3.2e-11	-0.3288	1.7e-11	-0.3358	6.1e-12	-0.3578	1.8e-13	-0.3443	1.6e-12	-0.3497	6.9e-13	-0.3501	6.4e-13	-0.2809	1.2e-08	-0.3639	6.6e-14	-0.3236	3.7e-11	-0.2758	2.2e-08	-0.3210	5.5e-11	-0.3351
465	NEGATIVE_REGULATION_OF_PHOSPHORYLATION	BP	372	SH2B3;WASHC1;MIR711;OCLN;PPIF;CTDSP2;HIPK3;CTDSPL;TRIB1;SPRY3;SPRY1;SPRY2;CDKN1A;CDKN1B;CDKN1C;CDKN2A;ADAR;CDKN2B;CDKN2C;CDKN2D;RACK1;ADARB1;MYCNOS;PIBF1;CEBPA;SEMA4D;CIB1;IPO7;HEXIM1;RGS14;NPRL2;PPARGC1A;PRDX3;TMED2;LILRB4;DUSP14;CIT;CEP43;EMILIN1;PTPRT;PWP1;PKIG;STRAP;IRAK3;DUSP10;CHP1;CD300A;PARK7;STK38;PIK3IP1;NIBAN1;LRRK2;SOCS4;HEXIM2;ADORA2A;CD109;COX11;PIP5KL1;CRKL;SMCR8;SIRPA;DUSP19;TTC36…	-0.3619	5.9e-13	-0.3491	4.2e-12	-0.3413	1.3e-11	-0.3404	1.5e-11	-0.3361	2.8e-11	-0.3387	1.9e-11	-0.3314	5.5e-11	-0.3418	1.2e-11	-0.3350	3.3e-11	-0.3124	7.3e-10	-0.3023	2.7e-09	-0.3153	4.9e-10	-0.2788	4.6e-08	-0.2909	1.1e-08	-0.2590	4.1e-07	-0.3032	2.4e-09	-0.3043	2.1e-09	-0.2424	2.2e-06	-0.2664	1.8e-07	-0.2439	1.9e-06	-0.2479	1.3e-06	-0.2481	1.3e-06	-0.2643
466	REGULATION_OF_TRANS_SYNAPTIC_SIGNALING	BP	400	CDH2;DNM1L;CDH11;AKAP9;CDK5;FLOT1;LILRB2;CACNG3;CACNG2;CEL;SCGN;RGS14;CSPG5;ADCY1;NRG3;GIPC1;PLK2;CPLX2;CPLX1;CYP46A1;NMU;FAM107A;LZTS1;NISCH;PRRT2;PACSIN2;STX1B;CHRNA3;CHRNA5;CHRNA7;ADCY8;CHRNB2;CHRNB4;BTBD9;ADCYAP1;GRIN3A;CLN3;LRRK2;CNR1;CNR2;TPRG1L;ADORA1;STXBP5;ADORA2A;CREB1;CRH;CRHR2;RIMS4;ADRA1A;ADRA2A;CNTN4;CX3CR1;IGSF11;ADRB2;DGKB;DBN1;DCC;DLG4;DMPK;AGER;DRD1;DRD2;DRD3;DRD5;DVL1;EDN1;EGFR…	-0.3607	9.8e-14	-0.3430	1.8e-12	-0.3317	1.0e-11	-0.3282	1.7e-11	-0.3325	8.9e-12	-0.3319	9.7e-12	-0.3023	6.8e-10	-0.3243	3.0e-11	-0.3147	1.2e-10	-0.3563	2.0e-13	-0.3454	1.2e-12	-0.3025	6.6e-10	-0.2616	1.1e-07	-0.1379	5.7e-03	-0.1422	4.4e-03	-0.1360	6.4e-03	-0.1244	1.3e-02	-0.1757	4.1e-04	-0.1270	1.1e-02	-0.1363	6.3e-03	-0.1533	2.1e-03	-0.1423	4.3e-03	-0.1387
467	POSITIVE_REGULATION_OF_CELL_ACTIVATION	BP	347	ADA;CD24;IGLL5;KLRC4-KLRK1;ADAM8;EBI3;CDKN1A;IGHV2-70D;IGHV1-69D;IGHV3-64D;LILRB2;SIRPB1;TLR6;VAV3;MAD2L2;CEBPA;CD226;TNFSF13B;CTSC;HSPH1;LILRB1;MALT1;LILRB4;LILRA2;CD160;HHLA2;CORO1A;DUSP10;SHLD3;CHRNB2;NLRP3;TIRAP;FCRL3;TNFRSF13C;EXOSC6;LRRK2;CCR7;SPACA3;TMIGD2;MAP3K8;CR1;SIRPA;CSK;PIK3R6;TICAM1;CCN2;IL23R;CTLA4;SHLD1;BTLA;CLECL1;CD55;AP1G1;AGER;DPP4;GPR183;EFNB1;EFNB3;EGR3;AIF1;EPO;AKT1;F2RL1;…	-0.5054	6.8e-24	-0.5050	7.4e-24	-0.4983	3.6e-23	-0.4891	2.8e-22	-0.5031	1.2e-23	-0.4823	1.3e-21	-0.4848	7.4e-22	-0.4933	1.1e-22	-0.4880	3.6e-22	-0.4804	2.0e-21	-0.4818	1.4e-21	-0.4561	3.1e-19	-0.4215	2.2e-16	-0.4652	4.9e-20	-0.4748	6.6e-21	-0.4657	4.5e-20	-0.4623	8.8e-20	-0.4647	5.5e-20	-0.4643	5.9e-20	-0.4089	2.0e-15	-0.4594	1.6e-19	-0.4175	4.5e-16	-0.4573
468	NEGATIVE_REGULATION_OF_IMMUNE_SYSTEM_PROCESS	BP	374	ADA;PARP3;MICA;KLRC4-KLRK1;NR1H3;TSPAN32;CDK6;TRIB1;CD96;LRRC17;MIR6869;FSTL3;LILRB2;ADAR;BTN2A2;PIAS3;GPNMB;MERTK;PIBF1;CEBPB;TOB2;LILRB1;FGL2;TRAFD1;SPINK5;LILRB4;LILRB3;EMILIN1;CD160;GLMN;IRAK3;DUSP10;PADI2;TREX1;CD300A;VSIG4;PGLYRP2;PGLYRP3;FCRL3;ADCYAP1;CLNK;ZPBP2;CNR1;CNR2;FCRLB;COL3A1;TMEM178A;CD200R1;OTOP1;IL31RA;ADORA1;CR1;CRK;ZBTB46;LRFN5;CD300LF;RC3H1;DCST1;CTLA4;CD55;ZFPM1;DDT;NLRP6;Z…	-0.4642	2.2e-21	-0.4488	6.2e-20	-0.4550	1.7e-20	-0.4233	1.1e-17	-0.4372	6.8e-19	-0.4250	7.7e-18	-0.4062	2.7e-16	-0.4232	1.1e-17	-0.4245	8.6e-18	-0.4656	1.6e-21	-0.4636	2.5e-21	-0.3795	2.9e-14	-0.3555	1.4e-12	-0.3572	1.1e-12	-0.3746	6.6e-14	-0.3625	4.7e-13	-0.3612	5.7e-13	-0.3722	9.9e-14	-0.4420	2.6e-19	-0.3378	2.0e-11	-0.4206	1.8e-17	-0.3807	2.4e-14	-0.3583
469	TRANSPORT_VESICLE	CC	384	PDCD6;DNM1L;SCAMP2;CNIH1;ADAM10;PLIN3;STX6;RABEPK;BET1;SEC24B;SEC23B;SEC23A;VTI1B;UNC13B;RABAC1;SCGN;TGOLN2;YKT6;GIPC1;SEC24A;RAB10;KDELR1;TMED2;ERP29;RAB40B;TMED10;COPS5;KDELR2;KDELR3;RAB35;STON1;EEF1AKMT4-ECE2;CRYZL2P-SEC16B;CHGA;ERG28;SEC23IP;PRRT2;CHP1;STX1B;SYNRG;COPE;AZIN2;TRIM9;RAB3C;RAB3IP;GALNT15;AP1S1;AP3S1;CLCN3;CLCN4;CLCN5;BORCS5;CLN3;LRRK2;CLTA;CLTB;CLTC;CLBA1;TPRG1L;SYT2;COPA;COPB1;…	-0.3979	5.1e-16	-0.3788	1.5e-14	-0.3621	2.4e-13	-0.3508	1.5e-12	-0.3506	1.5e-12	-0.3524	1.1e-12	-0.3137	3.2e-10	-0.3400	7.6e-12	-0.3340	1.9e-11	-0.3568	5.7e-13	-0.3483	2.2e-12	-0.2980	2.6e-09	-0.2427	1.5e-06	-0.1616	1.5e-03	-0.1544	2.4e-03	-0.1505	3.1e-03	-0.1489	3.5e-03	-0.1871	2.3e-04	-0.1397	6.1e-03	-0.1672	1.0e-03	-0.2206	1.3e-05	-0.1283	1.2e-02	-0.1320
470	INTRINSIC_COMPONENT_OF_ORGANELLE_MEMBRANE	CC	384	PET100;PIGK;TIMM23;GFY;ABCB6;TIMM23B;PREB;BCAP31;CHST4;DHRS9;PIGBOS1;STX6;SLC35B1;TIMM17B;ZMPSTE24;BET1;MARCHF6;EMC8;MICU1;TIMM17A;TOMM40;SLC25A17;SLC35A1;MTX2;VAMP5;YIF1A;AFG3L2;IMMT;SLC27A5;SLC27A2;RAB35;B4GAT1;RER1;FICD;TEX261;SLC35A4;RAB3C;ZFYVE27;SFXN2;SFXN4;CLN3;SLC15A4;SPPL3;B4GALNT2;MICOS13;CPT1C;CNR1;FITM2;TBC1D20;PIGU;TRABD2A;SYNPR;TRAM1L1;COX11;CPT1A;RNF183;ATF6B;APOOL;FUNDC1;SLC32A1;S…	-0.3233	8.5e-11	-0.3087	6.4e-10	-0.3020	1.5e-09	-0.2939	4.3e-09	-0.2798	2.4e-08	-0.2718	6.2e-08	-0.2691	8.5e-08	-0.2662	1.2e-07	-0.2604	2.3e-07	-0.2975	2.8e-09	-0.2966	3.1e-09	-0.2317	4.5e-06	-0.1927	1.5e-04	-0.1529	2.7e-03	-0.1478	3.7e-03	-0.1452	4.4e-03	-0.1389	6.4e-03	-0.1732	6.5e-04	-0.0945	6.4e-02	-0.1363	7.5e-03	-0.1838	2.9e-04	-0.1459	4.2e-03	-0.1441
471	PEPTIDE_SECRETION	BP	382	CTAGE4;CTAGE8;ZBED6;DNM1L;NR1H3;ADAM8;PREB;APBB3;TCIRG1;RAPGEF3;UNC13B;CFTR;CPLX1;NMU;RAB10;ERP29;TMED10;RAPGEF4;ADCY5;CHGA;CAPN10;PARK7;ADCY8;UCN3;C1QTNF3;RAB3C;ADCYAP1;SLC16A10;CNR1;TANGO2;ACVR1C;COMP;FAM3D;SLC9B2;ADORA1;STXBP5;ADORA2A;CPT1A;CRH;CRHBP;CRHR1;GPR119;CBLN4;SYT9;ADRA2A;ADRA2C;TMEM167A;CYP51A1;SLC30A8;DPP4;DRD2;DRD3;DRD4;ABCA1;EDN1;EDN3;EFNA5;EGFR;TVP23C;RAB12;ENSA;DMTN;EPHA5;F2R;F2…	-0.4864	4.5e-24	-0.4748	7.1e-23	-0.4710	1.7e-22	-0.4636	9.3e-22	-0.4611	1.7e-21	-0.4583	3.1e-21	-0.4398	1.7e-19	-0.4457	4.8e-20	-0.4422	1.0e-19	-0.4748	7.1e-23	-0.4755	6.0e-23	-0.4315	9.3e-19	-0.3880	3.6e-15	-0.3176	2.1e-10	-0.2904	7.4e-09	-0.3221	1.1e-10	-0.3115	4.8e-10	-0.3329	2.4e-11	-0.2960	3.6e-09	-0.2862	1.2e-08	-0.2546	4.6e-07	-0.3144	3.3e-10	-0.3162
472	REGULATION_OF_LIPID_METABOLIC_PROCESS	BP	380	WASHC1;MIR548P;NR1H3;LPCAT3;CDK4;ZMPSTE24;STUB1;ABCA7;RACK1;VAV3;PIBF1;CARM1;NCOA2;NPC2;SORBS1;ERLIN1;PMVK;CES1;AVIL;CGA;PPARGC1A;GLIPR1;ERLIN2;CHP1;TREX1;CHRM5;PHB2;PIK3IP1;LACTB;C1QTNF2;CIDEA;APOA5;AGAP2;CLCN2;SERPINA3;PLIN2;CCR7;CNR1;FITM2;AADAC;DNAJC19;ADM;ADORA1;STARD4;CPT1A;CPT2;CREB1;CREBBP;CREBL2;SAMD8;SERPINA12;ADRA2A;SIK1;ERFE;DAB2IP;CYP1A1;FMC1;RDH10;CYP4A11;CYP7A1;TTC39B;CYP27B1;CYP51…	-0.3869	5.1e-15	-0.3705	8.2e-14	-0.3654	1.9e-13	-0.3380	1.3e-11	-0.3635	2.6e-13	-0.3397	1.0e-11	-0.3022	1.8e-09	-0.3379	1.3e-11	-0.3338	2.4e-11	-0.3923	2.0e-15	-0.3770	2.8e-14	-0.2933	5.7e-09	-0.2868	1.2e-08	-0.3032	1.6e-09	-0.3261	7.3e-11	-0.2977	3.2e-09	-0.2988	2.8e-09	-0.2715	7.6e-08	-0.3020	1.9e-09	-0.2652	1.5e-07	-0.3183	2.1e-10	-0.2981	3.1e-09	-0.3173
473	NCRNA_PROCESSING	BP	365	METTL15P1;DPH3P1;CT45A7;RCL1;MPHOSPH10;MPHOSPH6;POP7;CT45A10;CT45A9;CT45A8;FP565260.1;ADAR;NPM3;NSA2;EMG1;C1D;DDX17;NOP56;RPP30;RPP38;TBL3;FARS2;POP4;WDR4;RPP40;UTP14A;WDR3;CPSF4;POP1;EBNA1BP2;CLP1;DDX52;DUS4L;RPP14;KRR1;LSM6;RPL35;ERI2;TP53RK;KTI12;RPUSD1;ADAT3;EXOSC8;HELQ;TOE1;BUD23;TRMT61A;TSR3;TSEN15;FTSJ3;EXOSC6;PIH1D2;MTFMT;PUSL1;TYW3;TYW5;MTERF4;NUDT16;METTL6;WDR36;ADAT2;RPP25L;RNF113B;TRU…	-0.3690	3.2e-13	-0.3796	5.9e-14	-0.3642	6.8e-13	-0.3907	9.2e-15	-0.3843	2.7e-14	-0.3820	4.0e-14	-0.3881	1.4e-14	-0.3905	9.6e-15	-0.3881	1.4e-14	-0.3518	4.5e-12	-0.3526	4.0e-12	-0.3911	8.6e-15	-0.3805	5.1e-14	-0.3657	5.4e-13	-0.3881	1.4e-14	-0.3675	4.1e-13	-0.3682	3.7e-13	-0.3809	4.8e-14	-0.3390	2.9e-11	-0.3607	1.2e-12	-0.3671	4.4e-13	-0.3677	4.0e-13	-0.3788
474	OSSIFICATION	BP	373	MIR675;MIR665;CDH11;TOB1;CLEC3A;ALYREF;CDK6;ZMPSTE24;FSTL3;ADAR;TCIRG1;YAP1;SYNCRIP;CEBPA;SEMA4D;CEBPB;MYBBP1A;SIX2;TOB2;FERMT2;CTHRC1;OSR2;TWIST2;CLIC1;CLTC;SP7;CCR1;DNAI3;COL1A1;COL1A2;COL2A1;COL5A2;COL6A1;COL11A1;OSR1;COL13A1;COMP;PPARGC1B;RIPPLY2;MAPK14;CSF1;RFLNA;VCAN;CCN2;ADRB2;CYP24A1;CYP27B1;PHOSPHO1;DDX5;DHX9;SGMS2;TMEM64;DHX36;DLX5;DMP1;JAG1;DSPP;SLC26A2;ECM1;S1PR1;EGFR;EGR2;ANO6;EPHA2;…	-0.2708	1.1e-07	-0.2662	1.8e-07	-0.2558	5.5e-07	-0.2471	1.4e-06	-0.2433	2.0e-06	-0.2546	6.2e-07	-0.2285	8.3e-06	-0.2418	2.3e-06	-0.2382	3.3e-06	-0.2444	1.8e-06	-0.2464	1.4e-06	-0.2151	2.8e-05	-0.2042	7.1e-05	-0.1945	1.6e-04	-0.1993	1.1e-04	-0.2023	8.4e-05	-0.2109	4.0e-05	-0.1679	1.1e-03	-0.2335	5.2e-06	-0.1662	1.3e-03	-0.2318	6.1e-06	-0.2396	2.9e-06	-0.2185
475	GUANYL_NUCLEOTIDE_BINDING	MF	363	ARL17B;GIMD1;DNM1L;ARL4C;ARL4A;ARFRP1;RRAGB;TUBA1B;TUBB3;TUBB4A;TUBB4B;RASL10A;RRAGA;GNA13;HBS1L;SEPTIN9;PDE10A;RAB10;EHD1;IFI44L;RAB40B;RAB32;IFT27;RAB35;RAB31;RABL2B;RABL2A;TUBA3E;GPN1;TUBA3D;CGAS;RAB42;GBP4;GBP5;ARL11;RAB3C;ACSM1;RAB39B;AGAP2;AGAP1;AGAP3;LRRK2;RHEBL1;ADSS1;SEPTIN12;CNGB1;CNGA1;CNGA2;CNGA3;CNGA4;IRGQ;ARL8A;NUDT16;ARL9;UPRT;RAB40A;ACSM6;DIRAS1;RAB6D;SEPTIN10;GIMAP8;EEF1A1P5;RASE…	-0.5299	1.2e-27	-0.5221	9.0e-27	-0.4992	2.8e-24	-0.5042	8.3e-25	-0.4862	6.2e-23	-0.4992	2.8e-24	-0.4964	5.5e-24	-0.4831	1.3e-22	-0.4750	8.0e-22	-0.5119	1.2e-25	-0.4989	3.0e-24	-0.4728	1.3e-21	-0.4652	6.8e-21	-0.3883	1.6e-14	-0.3563	2.6e-12	-0.3653	6.7e-13	-0.3666	5.4e-13	-0.3975	3.5e-15	-0.3132	1.1e-09	-0.3559	2.8e-12	-0.4109	3.2e-16	-0.3463	1.1e-11	-0.3201
476	EXTERNAL_ENCAPSULATING_STRUCTURE_ORGANIZATION	BP	385	WASHC1;ADAM8;ADAM10;FLOT1;ANGPTL7;RAMP2;LAMC3;CRTAP;FBLN5;MARCOL;PRDX4;POMT1;P3H4;PDPN;POSTN;SPINT2;MMP24;SPINK5;ADAMTS13;ADAMTS8;ADAMTS5;EMILIN1;ADAMTS7;ADAMTS6;MMP21;CMA1;NOXO1;COL1A1;COL1A2;COL2A1;COL3A1;COL4A1;COL4A2;COL4A3;COL4A4;COL4A5;COL4A6;COL5A1;COL5A2;COL6A1;COL6A2;COL6A3;COL7A1;COL8A1;COL8A2;COL9A1;COL9A2;COL9A3;COL10A1;COL11A1;COL11A2;COL12A1;COL13A1;COL15A1;COL16A1;COL17A1;COL19A1;C…	-0.2802	2.2e-08	-0.2634	1.6e-07	-0.2609	2.1e-07	-0.2561	3.5e-07	-0.2712	6.5e-08	-0.2624	1.8e-07	-0.2726	5.5e-08	-0.2764	3.5e-08	-0.2753	4.0e-08	-0.2125	2.6e-05	-0.2150	2.1e-05	-0.2591	2.5e-07	-0.2544	4.2e-07	-0.2575	3.0e-07	-0.2747	4.3e-08	-0.2552	3.9e-07	-0.2521	5.4e-07	-0.2332	3.8e-06	-0.2138	2.3e-05	-0.2061	4.6e-05	-0.2981	2.4e-09	-0.2462	1.0e-06	-0.2337
477	POSITIVE_REGULATION_OF_CELL_CYCLE	BP	370	BCL2L11;ZBED6;CDK2;CDK4;ADAM10;CDK9;CDKN1A;CDKN1B;CCNYL3;NPM2;CITED2;NDC80;CARM1;MYBBP1A;SPAG5;RAD51AP1;PLK4;GIPC1;PLK2;ZNF268;USP19;DBF4;UBE2C;PRDM7;CHEK1;CIT;CHEK2;CDCA5;PHB2;ZBED9;UHRF2;CKS1B;CKS2;MRGPRX2;PLK3;NUDT16;LSM11;UBXN2B;E2F7;CCN2;TTL;CCNYL1;DAB2IP;CEP120;CYP1A1;GADD45A;DDX3X;DDX11;CDC14C;DMRT1;DYNC1H1;DRD2;DRD3;ARID3A;DUSP3;E2F1;E2F4;ECT2;EDN1;EDN3;EGF;EGFR;EIF4E;EIF4EBP1;EIF4G1;AIF1…	-0.5186	7.3e-27	-0.5146	2.1e-26	-0.4973	1.7e-24	-0.5125	3.6e-26	-0.5119	4.2e-26	-0.5114	4.8e-26	-0.4937	3.9e-24	-0.5124	3.7e-26	-0.5060	1.9e-25	-0.4692	1.2e-21	-0.4570	1.7e-20	-0.4744	3.7e-22	-0.4725	5.7e-22	-0.4400	6.0e-19	-0.4239	1.4e-17	-0.4126	1.2e-16	-0.4196	3.3e-17	-0.4431	3.2e-19	-0.4504	7.0e-20	-0.4284	6.0e-18	-0.4022	8.1e-16	-0.4435	3.0e-19	-0.4305
478	NEGATIVE_REGULATION_OF_RESPONSE_TO_EXTERNAL_STIMULUS	BP	343	ADA;MIR892B;MIR920;SH2B3;CDH5;MIR1298;MIR3909;MICA;KLRC4-KLRK1;NR1H3;LPCAT3;CALCRL;TRIB1;CD96;MIR6869;ADAR;SEMA3A;SEMA6C;SEMA6B;SEMA4F;SEMA4D;SEMA4B;SEMA3C;CXCL13;LILRB1;FGL2;TRAFD1;SPINK5;LILRA2;KLK8;IRAK3;DUSP10;PADI2;TREX1;VSIG4;NLRP3;CARD16;C1QTNF1;C1QTNF3;ADCYAP1;IL22RA2;GRIN3A;CNR2;CD200R1;OTOP1;ADORA1;ADORA2A;CD109;CPB2;CLDN3;CR1;CRK;SIRPA;LRFN5;RTN4RL1;DCST1;CLDN19;CTNNA2;PYDC2;DDT;ADAMTS…	-0.4115	1.9e-15	-0.3963	2.4e-14	-0.3968	2.2e-14	-0.3776	4.6e-13	-0.4183	5.8e-16	-0.3766	5.3e-13	-0.3903	6.3e-14	-0.3987	1.6e-14	-0.3860	1.2e-13	-0.3941	3.4e-14	-0.3956	2.7e-14	-0.3416	8.0e-11	-0.2881	5.6e-08	-0.3032	1.0e-08	-0.2564	1.5e-06	-0.3040	9.1e-09	-0.2943	2.8e-08	-0.3188	1.5e-09	-0.3131	3.1e-09	-0.2330	1.3e-05	-0.3150	2.5e-09	-0.3083	5.5e-09	-0.3000
479	EXTERNAL_SIDE_OF_PLASMA_MEMBRANE	CC	345	ADA;BTNL10;CD24;CDH5;IGLL5;MICA;KLRC4-KLRK1;CDH13;EBI3;ATP6AP2;FLOT1;ABCC4;IGHV2-70D;IGHV1-69D;IGHV3-64D;BTN3A3;BTN2A2;CEACAM5;ENOX2;CXCR6;CD226;CCR9;NEU3;LILRB1;BTNL3;ADAM30;ADAM29;BTN3A2;BTN3A1;BTN2A1;HHLA2;CHRNA4;CHRNB2;ERMAP;TMEM123;TNFRSF13C;TMC1;CLCN3;CLPTM1;CCR1;CCR3;CCR4;CCR5;CCR6;CCR7;CCR8;ACKR2;CNTFR;CD200R1;IL31RA;RAET1E;MUC17;CSF2RA;CSF3R;RTN4RL1;IL23R;CTLA4;CX3CR1;BTNL9;RAET1L;AMOT;D…	-0.4278	8.7e-17	-0.4287	7.4e-17	-0.4237	1.8e-16	-0.4008	9.6e-15	-0.4055	4.4e-15	-0.3920	4.1e-14	-0.4081	2.8e-15	-0.3985	1.4e-14	-0.3840	1.5e-13	-0.4023	7.5e-15	-0.4008	9.6e-15	-0.3731	7.8e-13	-0.3254	5.9e-10	-0.3161	1.9e-09	-0.3249	6.4e-10	-0.3226	8.6e-10	-0.3171	1.7e-09	-0.3497	2.3e-11	-0.2782	1.5e-07	-0.3015	1.1e-08	-0.2965	2.0e-08	-0.2485	3.0e-06	-0.2658
480	FATTY_ACID_METABOLIC_PROCESS	BP	372	ACOT8;PLA2G4B;MIR548P;NR1H3;LYPLA1;ACAA2;ECI2;PIBF1;SLC25A17;CEL;ERLIN1;CES1;PTGES3;PPARGC1A;ACOT2;HTD2;ILVBL;SLC27A5;SLC27A4;SLC27A3;SLC27A2;LIAS;ABHD2;AKR1C4;ERLIN2;TREX1;CYP4F8;LYPLA2;ACOT7;MGLL;CYP2U1;ACSM1;APOA5;THEM4;ACOT4;ACSM2A;CPT1C;CNR1;ADH4;PRXL2B;ADH5;ADH7;AASDH;ACOT12;CPT1A;CPT1B;CPT2;GPAT4;CRAT;CREM;ACSM6;MAPK14;PTGR2;PM20D1;LIPI;GPAT2;ERFE;CYP1A1;CYP1A2;CYP1B1;CYP2A6;CYP2A7;CYP2A13…	-0.4891	9.1e-24	-0.4718	5.1e-22	-0.4694	8.8e-22	-0.4566	1.5e-20	-0.4638	3.0e-21	-0.4705	6.8e-22	-0.4546	2.3e-20	-0.4616	4.9e-21	-0.4567	1.4e-20	-0.4670	1.5e-21	-0.4611	5.6e-21	-0.4418	3.3e-19	-0.4479	9.4e-20	-0.4457	1.5e-19	-0.4537	2.8e-20	-0.4394	5.4e-19	-0.4432	2.5e-19	-0.4017	7.4e-16	-0.3880	8.2e-15	-0.3996	1.1e-15	-0.4565	1.5e-20	-0.4297	3.8e-18	-0.4289
481	AMIDE_BINDING	MF	360	POM121C;POM121B;ARMCX5-GPRASP2;CERT1;NPY4R2;PPIF;EBI3;CALCRL;RAMP2;RAMP1;RAMP3;LILRB2;APBB3;LANCL1;NMUR1;CLEC4M;TLR6;PPIE;ECI2;PPIH;PFDN6;PPIAL4H;MTHFS;FTCD;PGRMC1;NPFFR2;KDELR1;KDELR2;KDELR3;SLC7A9;PTGDR2;SLC46A1;PHB2;ACOT7;CHRNA7;GNRHR2;GPRASP2;ADCYAP1R1;MRGPRX2;AP2M1;CLU;TPP1;CLTA;CLTB;CMA1;RXFP2;ACOT12;CRHBP;CRHR1;CRHR2;CRIP1;CRYAB;LDLRAD3;CD300LF;CST3;ADRB2;DBI;AP2B1;DHCR24;DHFR;DLD;AGER;ECE…	-0.4681	5.3e-21	-0.4421	1.2e-18	-0.4501	2.3e-19	-0.4025	1.9e-15	-0.4173	1.3e-16	-0.4008	2.5e-15	-0.3889	1.9e-14	-0.3983	3.9e-15	-0.3956	6.2e-15	-0.4388	2.3e-18	-0.4303	1.2e-17	-0.3405	3.2e-11	-0.2965	9.7e-09	-0.2416	3.5e-06	-0.2486	1.8e-06	-0.2373	5.3e-06	-0.2334	7.6e-06	-0.2772	8.9e-08	-0.2619	4.7e-07	-0.2384	4.8e-06	-0.3284	1.7e-10	-0.2397	4.3e-06	-0.2391
482	PEPTIDYL_LYSINE_MODIFICATION	BP	365	POM121C;HDAC6;RNF212B;UBA2;SAE1;TRIM28;USPL1;TOPORS;ZMPSTE24;HMG20B;HMG20A;PIAS3;MCRS1;TADA3;KAT5;P3H3;P3H4;TRIM16;TAF6L;CTCF;NUP50;ZNF274;SRCAP;RUVBL2;PPARGC1A;BRD8;EHMT2;MORF4L1;MSL3;LIAS;EEF1AKMT4;WDR5;NUP42;PRDM7;PRDM5;CHEK1;PWP1;KAT7;BAZ1A;SGF29;PARK7;ESCO1;TADA1;METTL21EP;NUP35;ATPSCKMT;TAF1L;ATF2;CREBBP;CTCFL;DYDC1;CTBP1;CTH;CTNNB1;SMYD1;KANSL1L;METTL21A;MSL3P1;DHPS;DNMT1;DNMT3B;DR1;EGR1;S…	-0.3867	1.8e-14	-0.3744	1.4e-13	-0.3606	1.2e-12	-0.3635	7.7e-13	-0.3705	2.5e-13	-0.3669	4.5e-13	-0.3605	1.2e-12	-0.3692	3.1e-13	-0.3592	1.5e-12	-0.3545	3.0e-12	-0.3299	1.0e-10	-0.3404	2.4e-11	-0.3137	8.9e-10	-0.3198	4.0e-10	-0.2830	3.8e-08	-0.3147	7.8e-10	-0.3148	7.7e-10	-0.3040	3.1e-09	-0.3000	5.0e-09	-0.3046	2.8e-09	-0.2954	8.7e-09	-0.3094	1.6e-09	-0.3053
483	CELLULAR_RESPONSE_TO_PEPTIDE	BP	374	HDAC5;BCL2L11;CDK4;CDK5;TCIRG1;TLR6;KLF2;NOD1;BAIAP2;ATP5PD;SORBS1;SH2B2;KLF1;ADCY1;AHCYL1;ADCY2;RAB10;ADCY3;SLC27A4;RAB31;ADCY5;CAPN10;ADCY6;ADCY7;ADCY8;GNRHR2;OSBPL8;ADCY9;AP3S1;ATP6V1G3;CPEB2;OTOP1;CPS1;CREB1;CRHBP;CRHR1;CRHR2;CRK;SOGA1;PARP1;SESN3;CSH1;CSH2;CSHL1;CSK;SERPINA12;ERFE;ADRB2;ATP6V0E2;CYP11A1;CYP11B1;CYP11B2;DDX11;AGER;AGTR1;AGTR2;EDN1;ADCY4;AHSG;EIF4EBP2;RAB12;EPHA4;EPRS1;AKT1;AK…	-0.5261	5.1e-28	-0.5107	3.1e-26	-0.5058	1.1e-25	-0.4915	3.9e-24	-0.5030	2.2e-25	-0.4999	4.8e-25	-0.4937	2.3e-24	-0.4942	2.0e-24	-0.4860	1.5e-23	-0.4618	3.8e-21	-0.4455	1.2e-19	-0.4679	9.6e-22	-0.4521	3.1e-20	-0.3663	2.5e-13	-0.3860	9.8e-15	-0.3859	1.0e-14	-0.3784	3.5e-14	-0.3425	9.8e-12	-0.3360	2.6e-11	-0.3589	8.2e-13	-0.3473	4.8e-12	-0.3736	7.8e-14	-0.3698
484	REGULATION_OF_ACTIN_FILAMENT_BASED_PROCESS	BP	369	HCN4;WASHC1;ARPC5;ARPC4;ARPC3;ARPC1B;ACTR3;ACTR2;ARPC2;AKAP9;ABI2;WASF2;SORBS3;TENM1;CDK5;CCL26;CORO2B;DLC1;RAPGEF3;CDC42EP2;HAX1;BAIAP2;ARPC1A;ARFGEF1;CDC42EP3;PDPN;AVIL;CFL2;NCKAP1;IQGAP2;WASF3;CCL27;FERMT2;TMSB15A;DSTN;TRIOBP;CDC42EP1;CORO1A;FAM107A;FZD10;AKAP13;TWF2;SYNPO;ARAP1;ADD1;ADD2;ADD3;CCR7;WHAMM;CNN2;DNAI3;IQGAP3;ARHGEF19;PLEKHH2;JMY;ADORA1;MTPN;CRK;CSF1R;CSF3;CARMIL2;CDC42EP5;CCN2;CT…	-0.4879	1.8e-23	-0.4744	4.2e-22	-0.4538	3.8e-20	-0.4638	4.5e-21	-0.4596	1.1e-20	-0.4636	4.6e-21	-0.4654	3.1e-21	-0.4441	2.9e-19	-0.4367	1.3e-18	-0.4440	3.0e-19	-0.4204	3.1e-17	-0.4325	3.0e-18	-0.4001	1.3e-15	-0.2693	1.5e-07	-0.2978	5.4e-09	-0.2586	4.7e-07	-0.2604	3.9e-07	-0.3204	3.0e-10	-0.2949	7.7e-09	-0.2346	5.2e-06	-0.3418	1.5e-11	-0.2412	2.8e-06	-0.2365
485	RNA_SPLICING_VIA_TRANSESTERIFICATION_REACTIONS	BP	341	SNRPGP15;RNU4ATAC;RNU6ATAC;SNUPN;PDCD7;PQBP1;RNVU1-8;MBNL2;RBM7;RBM6;RBM5;ALYREF;RNVU1-4;RNVU1-14;RNVU1-15;RNVU1-17;RNU6-9;RNVU1-3;RNVU1-1;RNU6-7;RNVU1-6;RNVU1-19;MPHOSPH10;DDX39A;HNRNPR;SRRM1;SF3B4;U2AF1L5;CWC27;SAP18;SMNDC1;BCAS2;SF3A1;PRMT5;CD2BP2;RBM14;PPIE;PPIH;SYNCRIP;DDX17;CHERP;LINC01715;SLU7;PRPF8;KHDRBS3;KHDRBS1;CELF1;CELF2;USP39;SRSF10;AC126323.2;CPSF4;TXNL4A;PAPOLA;RNPS1;SRSF8;SF3A3;H…	-0.3516	2.3e-11	-0.3519	2.2e-11	-0.3205	1.4e-09	-0.3466	4.7e-11	-0.3476	4.1e-11	-0.3399	1.1e-10	-0.3471	4.3e-11	-0.3413	9.5e-11	-0.3319	3.2e-10	-0.3230	1.0e-09	-0.2997	1.7e-08	-0.3302	4.1e-10	-0.3128	3.6e-09	-0.3182	1.8e-09	-0.3071	7.0e-09	-0.3052	8.8e-09	-0.3077	6.5e-09	-0.3174	2.0e-09	-0.3183	1.8e-09	-0.3438	6.8e-11	-0.3614	5.9e-12	-0.3206	1.4e-09	-0.3071
486	RESPONSE_TO_OXYGEN_LEVELS	BP	365	ADA;CD24;DNM1L;ADAM8;CDK4;PSME3;PSMD14;CDKN1A;RAMP2;STUB1;CITED2;NDRG1;ACAA2;HYOU1;ATG7;PDPN;POSTN;USP19;PPARGC1A;EGLN2;EGLN3;PHB2;CHRNA4;CHRNA7;CHRNB2;UCN3;CARD16;VASN;CLCA1;PSMB11;PLK3;WTIP;COL1A1;CPEB2;ADM;ADORA1;CLDN3;CREB1;CREBBP;FUNDC1;CRYAB;PSMA8;TMEM199;CCN2;CYBB;CYP1A1;AGER;DNMT3A;DNMT3B;DPP4;DRD2;E2F1;LPAR1;EDN1;EDNRA;AHCY;EGR1;EIF4EBP1;ENDOG;ENO1;SLC29A1;EP300;EPAS1;AK4;EPO;ERCC2;AKT1;…	-0.4340	3.4e-18	-0.4076	4.8e-16	-0.4095	3.4e-16	-0.3824	3.7e-14	-0.3922	7.2e-15	-0.3863	2.0e-14	-0.3804	5.1e-14	-0.3806	5.0e-14	-0.3683	3.6e-13	-0.4188	6.2e-17	-0.4132	1.7e-16	-0.3396	2.7e-11	-0.3442	1.4e-11	-0.2866	2.5e-08	-0.2852	2.9e-08	-0.2765	7.9e-08	-0.2826	3.9e-08	-0.3485	7.4e-12	-0.3206	3.6e-10	-0.2744	1.0e-07	-0.2954	8.7e-09	-0.2641	3.0e-07	-0.2777
487	REGULATION_OF_PROTEIN_CATABOLIC_PROCESS	BP	370	HUWE1;ADAM8;BCAP31;AP006621.6;RNF41;PSME3;PSMD14;TRIB1;CDKN1B;STUB1;APC2;RACK1;ARIH2;ZER1;MAD2L2;CEBPA;ATG7;CTSC;GIPC1;PLK2;USP19;TLK2;WWP1;WWP2;FAF1;GLMN;CHEK2;IRAK3;RNF139;EGLN2;SNF8;PARK7;GABARAPL2;AZIN2;OSBPL7;FAM122A;AGAP2;CLU;LRRK2;SOCS4;PLK3;RNF19B;KLHL40;TRIM40;AMER1;ASB11;ASB5;ASB9;TTC36;PRICKLE1;CSNK1A1;CSNK1D;CSNK1E;CSNK2A1;CSNK2A2;CST3;PYHIN1;ADRA2A;COMMD1;SH3D19;DAB2IP;SH3RF2;RNF217;…	-0.4033	6.6e-16	-0.3863	1.3e-14	-0.3918	5.1e-15	-0.3761	7.1e-14	-0.3918	5.0e-15	-0.3767	6.4e-14	-0.3608	8.1e-13	-0.3840	1.9e-14	-0.3783	5.0e-14	-0.3756	7.6e-14	-0.3639	5.0e-13	-0.3401	1.8e-11	-0.3187	3.5e-10	-0.3401	1.8e-11	-0.3613	7.5e-13	-0.3415	1.5e-11	-0.3389	2.2e-11	-0.3359	3.3e-11	-0.4021	8.3e-16	-0.3372	2.7e-11	-0.3678	2.7e-13	-0.3463	7.3e-12	-0.3629
488	ENZYME_INHIBITOR_ACTIVITY	MF	365	TEN1;CST8;MRLN;PPP1R2P1;TNK2;TRIB1;SPRY2;CDKN1A;CDKN1B;CDKN1C;CDKN2A;CDKN2B;CDKN2C;CDKN2D;RACK1;WFDC2;CIB1;HEXIM1;TXNIP;SPINT2;ARPP19;IQGAP2;SPINT3;PPP1R17;SMR3B;PRDX3;SPINK5;LILRB4;CIT;CEP43;PKIG;GLMN;BIRC8;CHP1;CARD16;ELFN2;PHACTR3;FAM122A;PPP1R27;WFIKKN1;SERPINA3;LRRK2;HEXIM2;WFIKKN2;WFDC12;COL4A3;CSTL1;CST9LP1;CST9L;CST9;COL6A3;COL7A1;CPEB2;CD109;WFDC3;SMCR8;WFDC10A;CST11;R3HDML;DUSP19;A2ML1;…	-0.6277	2.2e-41	-0.6247	6.8e-41	-0.6187	6.2e-40	-0.6081	2.8e-38	-0.6207	2.9e-40	-0.5986	7.5e-37	-0.5932	4.7e-36	-0.6055	6.8e-38	-0.6008	3.5e-37	-0.6366	7.2e-43	-0.6305	7.7e-42	-0.5798	3.7e-34	-0.5678	1.6e-32	-0.5530	1.3e-30	-0.5291	1.0e-27	-0.5447	1.4e-29	-0.5437	1.8e-29	-0.5361	1.5e-28	-0.5501	3.0e-30	-0.5347	2.3e-28	-0.5564	4.7e-31	-0.5321	4.5e-28	-0.5577
489	SPINDLE	CC	367	NUBP2;KIF20A;FRY;TOPORS;STAG1;MAEA;KATNB1;TUBGCP3;MAD2L2;TACC3;TADA3;SPAG5;CENPE;CENPF;RGS14;CETN1;NUDC;PLK4;STAG2;PLK2;NEK6;TUBGCP2;JTB;CBX1;MAPRE2;KIF2C;CNTRL;TOPBP1;TPPP;DIDO1;KATNA1;KIF3A;RASSF1;BIRC8;DCTN3;STX1B;CBX3;EFHC1;TUBGCP5;HAUS1;CLTA;CLTC;NEDD1;DNAAF1;SEPTIN12;PLK3;MISP;PLK5;KDF1;CCSAP;ARL8A;NUDCD2;UBXN2B;CRMP1;NEK7;PARP4;MAPK14;CSNK1D;CEP128;KIF18B;KASH5;CTNNB1;TTL;CKAP2L;RMDN2;SGO1…	-0.5342	1.8e-28	-0.5257	1.8e-27	-0.5174	1.6e-26	-0.5246	2.4e-27	-0.5313	4.0e-28	-0.5246	2.4e-27	-0.5272	1.2e-27	-0.5305	5.0e-28	-0.5281	9.5e-28	-0.4837	6.4e-23	-0.4687	1.9e-21	-0.5316	3.7e-28	-0.5222	4.6e-27	-0.5101	1.1e-25	-0.5030	6.2e-25	-0.4994	1.5e-24	-0.5045	4.3e-25	-0.4735	6.5e-22	-0.4842	5.7e-23	-0.5103	1.0e-25	-0.4987	1.8e-24	-0.5017	8.6e-25	-0.4935
[truncated: 1,126 more rows]
[truncated: 61 more columns]
