# Supplementary material for: Functional Optimization in Distinct Tissues and Conditions Constrains the Rate of Protein Evolution
Source: Mol Biol Evol. 2024 Oct 21;41(10):msae200. doi: 10.1093/molbev/msae200 (PMC11523136; doi:10.1093/molbev/msae200)
Supplement: msae200_Supplementary_Data [file msae200_supplementary_data.zip › TableS4_GSEA.xlsx]

## Sheet: Mouse Neurons (Zeisel)
Term	es	nes	pval	fdr	geneset_size	matched_size
GOCC_NEURON_TO_NEURON_SYNAPSE	0.580165	2.53062	0	0	318	309
GOBP_DENDRITE_MORPHOGENESIS	0.607983	2.50413	0	0	133	131
GOCC_SYNAPTIC_MEMBRANE	0.568724	2.4919	0	0	350	324
GOCC_INTRINSIC_COMPONENT_OF_POSTSYNAPTIC_SPECIALIZATION_MEMBRANE	0.668024	2.48653	0	0	65	62
GOCC_POSTSYNAPTIC_SPECIALIZATION_MEMBRANE	0.616655	2.44757	0	0	102	97
GOBP_VESICLE_MEDIATED_TRANSPORT_IN_SYNAPSE	0.581302	2.44545	0	0	184	171
GOBP_DENDRITE_DEVELOPMENT	0.568424	2.43449	0	0	223	218
GOBP_REGULATION_OF_SYNAPTIC_PLASTICITY	0.581626	2.43293	0	0	171	161
GOCC_POSTSYNAPTIC_DENSITY_MEMBRANE	0.625685	2.41862	0	0	81	79
GOCC_NEURON_PROJECTION_CYTOPLASM	0.628414	2.41827	0	0	79	77
GOCC_INTRINSIC_COMPONENT_OF_POSTSYNAPTIC_DENSITY_MEMBRANE	0.679252	2.41375	0	0	48	48
GOCC_INTRINSIC_COMPONENT_OF_SYNAPTIC_MEMBRANE	0.590008	2.41123	0	0	135	127
GOCC_AXON	0.537876	2.38696	0	0	568	542
GOCC_PRESYNAPTIC_MEMBRANE	0.583208	2.38395	0	0	138	125
GOBP_SYNAPTIC_VESICLE_EXOCYTOSIS	0.603271	2.38285	0	0	100	92
GOCC_POSTSYNAPTIC_MEMBRANE	0.553389	2.37451	0	0	247	231
GOBP_NEUROTRANSMITTER_SECRETION	0.575375	2.37387	0	0	148	138
GOCC_POSTSYNAPSE	0.532495	2.36882	0	0	562	540
GOCC_GLUTAMATERGIC_SYNAPSE	0.543239	2.36232	0	0	294	288
GOBP_REGULATION_OF_TRANS_SYNAPTIC_SIGNALING	0.538361	2.35867	0	0	386	367
GOBP_NEURON_PROJECTION_ORGANIZATION	0.603651	2.34399	0	0	85	82
GOCC_SCHAFFER_COLLATERAL_CA1_SYNAPSE	0.624571	2.32462	0	4.40759e-06	64	62
GOCC_SITE_OF_POLARIZED_GROWTH	0.553697	2.32226	0	8.43192e-06	170	164
GOBP_REGULATION_OF_DENDRITE_DEVELOPMENT	0.591795	2.31726	0	8.08059e-06	90	88
GOBP_DENDRITIC_SPINE_MORPHOGENESIS	0.625571	2.30886	0	1.1636e-05	58	58
GOCC_DENDRITIC_TREE	0.517511	2.3069	0	1.4918e-05	567	545
GOCC_INTRINSIC_COMPONENT_OF_POSTSYNAPTIC_MEMBRANE	0.582388	2.30359	0	1.43655e-05	101	96
GOBP_SYNAPTIC_SIGNALING	0.514458	2.29881	0	1.73155e-05	647	601
GOBP_AXO_DENDRITIC_TRANSPORT	0.612215	2.29541	0	1.67185e-05	64	64
GOBP_DENDRITIC_SPINE_DEVELOPMENT	0.579295	2.29196	0	1.93934e-05	94	94
GOBP_SYNAPSE_ASSEMBLY	0.551908	2.28844	0	2.18958e-05	159	149
GOCC_DISTAL_AXON	0.529188	2.28844	0	2.12115e-05	268	256
GOBP_REGULATION_OF_MICROTUBULE_POLYMERIZATION_OR_DEPOLYMERIZATION	0.603748	2.28549	0	2.05688e-05	74	71
GOCC_AXON_CYTOPLASM	0.630722	2.28189	0	1.99638e-05	51	51
GOBP_SYNAPSE_ORGANIZATION	0.516116	2.27067	0	2.77049e-05	387	366
GOBP_LEARNING	0.561525	2.27046	0	2.69353e-05	120	115
GOCC_SYNAPSE	0.501879	2.26489	0	2.8828e-05	1176	1110
GOBP_REGULATION_OF_SYNAPSE_STRUCTURE_OR_ACTIVITY	0.532894	2.26212	0	2.80694e-05	202	193
GOBP_NEURON_PROJECTION_EXTENSION	0.545391	2.2572	0	2.9836e-05	149	145
GOBP_POSITIVE_REGULATION_OF_SYNAPTIC_TRANSMISSION	0.549579	2.25534	0	3.15143e-05	137	130
GOBP_PRESYNAPTIC_ENDOCYTOSIS	0.621249	2.25083	0	3.54757e-05	55	51
GOCC_NEURON_SPINE	0.537105	2.24722	0	3.69398e-05	166	160
GOBP_REGULATION_OF_POSTSYNAPTIC_MEMBRANE_POTENTIAL	0.554221	2.2388	0	4.7356e-05	125	116
GOBP_LONG_TERM_SYNAPTIC_POTENTIATION	0.58502	2.23805	0	4.62797e-05	79	74
GOBP_DEVELOPMENTAL_CELL_GROWTH	0.526566	2.237	0	4.74061e-05	197	189
GOCC_SOMATODENDRITIC_COMPARTMENT	0.498988	2.23523	0	4.84835e-05	765	729
GOCC_MAIN_AXON	0.617021	2.23468	0	4.74519e-05	54	53
GOBP_REGULATION_OF_SYNAPSE_ASSEMBLY	0.571858	2.23067	0	4.64634e-05	90	85
GOBP_POSTSYNAPSE_ORGANIZATION	0.53943	2.23043	0	4.55151e-05	148	141
GOBP_REGULATION_OF_DENDRITIC_SPINE_MORPHOGENESIS	0.636452	2.22819	0	4.65442e-05	43	43
GOBP_REGULATION_OF_DENDRITE_MORPHOGENESIS	0.602016	2.22496	0	4.94342e-05	60	59
GOBP_SYNAPTIC_VESICLE_RECYCLING	0.592384	2.21935	0	5.03483e-05	68	63
GOBP_REGULATION_OF_POSTSYNAPSE_ORGANIZATION	0.572912	2.20744	0	6.22053e-05	79	78
GOBP_REGULATION_OF_NEUROTRANSMITTER_RECEPTOR_ACTIVITY	0.583091	2.20668	0	6.10533e-05	73	70
GOBP_POSITIVE_REGULATION_OF_DENDRITE_MORPHOGENESIS	0.661813	2.20644	0	5.99433e-05	33	33
GOBP_POSITIVE_REGULATION_OF_DENDRITIC_SPINE_DEVELOPMENT	0.641886	2.20357	0	6.23359e-05	40	40
GOBP_REGULATION_OF_MICROTUBULE_POLYMERIZATION	0.629739	2.19935	0	6.46447e-05	44	43
GOBP_PROTEIN_LOCALIZATION_TO_SYNAPSE	0.572019	2.19916	0	6.5202e-05	77	76
GOCC_GABA_ERGIC_SYNAPSE	0.597611	2.1985	0	6.57404e-05	59	58
GOBP_ACTION_POTENTIAL	0.551233	2.19558	0	6.78769e-05	118	101
GOBP_POST_GOLGI_VESICLE_MEDIATED_TRANSPORT	0.551431	2.18708	0	9.06085e-05	99	97
GOBP_CHEMICAL_SYNAPTIC_TRANSMISSION_POSTSYNAPTIC	0.556039	2.18543	0	9.07111e-05	97	88
GOBP_NEGATIVE_REGULATION_OF_MICROTUBULE_POLYMERIZATION_OR_DEPOLYMERIZATION	0.645927	2.18349	0	9.23495e-05	36	36
GOMF_GTPASE_ACTIVATOR_ACTIVITY	0.510272	2.18282	0	9.24217e-05	227	213
GOCC_POTASSIUM_CHANNEL_COMPLEX	0.564502	2.18026	0	9.54752e-05	93	82
GOCC_INTRINSIC_COMPONENT_OF_PRESYNAPTIC_MEMBRANE	0.591124	2.17967	0	9.54978e-05	63	58
GOBP_LYSOSOMAL_TRANSPORT	0.550501	2.17876	0	9.6967e-05	98	96
GOBP_NEUROTRANSMITTER_TRANSPORT	0.515571	2.1774	0	9.8393e-05	196	181
GOBP_ORGANELLE_TRANSPORT_ALONG_MICROTUBULE	0.571078	2.17217	0	0.000115236	75	73
GOBP_REGULATION_OF_DENDRITIC_SPINE_DEVELOPMENT	0.588103	2.16677	0	0.000128828	57	57
GOBP_REGULATION_OF_SYNAPTIC_VESICLE_EXOCYTOSIS	0.600298	2.16473	0	0.000132476	53	50
GOCC_PRESYNAPSE	0.489375	2.16189	0	0.000136023	459	431
GOBP_SYNAPTIC_TRANSMISSION_GLUTAMATERGIC	0.557095	2.16069	0	0.000135488	85	81
GOCC_NEURON_PROJECTION	0.478264	2.16001	0	0.000134968	1202	1107
GOBP_REGULATION_OF_NEUROTRANSMITTER_TRANSPORT	0.550124	2.15872	0	0.000135754	94	89
GOBP_REGULATION_OF_NEURON_PROJECTION_DEVELOPMENT	0.490155	2.15752	0	0.000133968	399	380
GOBP_AXON_EXTENSION	0.541287	2.1557	0	0.000134746	105	103
GOMF_GTPASE_BINDING	0.50504	2.14934	0	0.000154153	207	203
GOCC_PERIKARYON	0.522361	2.14891	0	0.000152201	143	136
GOBP_REGULATION_OF_NEUROTRANSMITTER_LEVELS	0.508641	2.14843	0	0.000155147	198	184
GOBP_PRESYNAPSE_ORGANIZATION	0.626408	2.14738	0	0.000155626	43	39
GOCC_PRESYNAPTIC_ACTIVE_ZONE	0.573889	2.14287	0	0.000163188	69	64
GOBP_POSITIVE_REGULATION_OF_CELL_PROJECTION_ORGANIZATION	0.491359	2.14195	0	0.000162391	320	302
GOBP_ANTEROGRADE_AXONAL_TRANSPORT	0.606346	2.14078	0	0.000166229	45	45
GOBP_CELL_MORPHOGENESIS_INVOLVED_IN_NEURON_DIFFERENTIATION	0.48139	2.14008	0	0.000165414	544	518
GOBP_POSITIVE_REGULATION_OF_SODIUM_ION_TRANSPORT	0.653798	2.13926	0	0.000165746	31	31
GOCC_CATION_CHANNEL_COMPLEX	0.503079	2.1375	0	0.000167185	209	190
GOBP_COGNITION	0.4962	2.13241	0	0.000186221	252	232
GOMF_HISTONE_LYSINE_N_METHYLTRANSFERASE_ACTIVITY	0.633358	2.13122	0	0.000191755	35	35
GOBP_POSITIVE_REGULATION_OF_SYNAPSE_ASSEMBLY	0.578615	2.13118	0	0.000189624	57	57
GOBP_REGULATION_OF_POSTSYNAPTIC_MEMBRANE_NEUROTRANSMITTER_RECEPTOR_LEVELS	0.582282	2.13073	0	0.000190737	56	55
GOBP_ORGANELLE_FUSION	0.524596	2.12807	0	0.00019815	127	119
GOMF_NUCLEAR_LOCALIZATION_SEQUENCE_BINDING	0.720725	2.12374	0	0.000207489	21	19
GOBP_REGULATION_OF_MICROTUBULE_DEPOLYMERIZATION	0.666287	2.11929	0	0.000223849	28	27
GOBP_REGULATION_OF_MEMBRANE_POTENTIAL	0.481133	2.11152	0	0.00026028	380	342
GOBP_MICROTUBULE_POLYMERIZATION_OR_DEPOLYMERIZATION	0.534267	2.11056	0	0.000265649	103	97
GOBP_POSITIVE_REGULATION_OF_GTPASE_ACTIVITY	0.480405	2.09657	0	0.000345882	340	312
GOBP_MODULATION_OF_EXCITATORY_POSTSYNAPTIC_POTENTIAL	0.60717	2.09494	0	0.000351258	41	40
GOBP_CELL_PART_MORPHOGENESIS	0.469268	2.09328	0	0.000359464	631	605
GOBP_REGULATION_OF_MICROTUBULE_CYTOSKELETON_ORGANIZATION	0.514315	2.09142	0	0.000370414	125	121
GOMF_TAU_PROTEIN_KINASE_ACTIVITY	0.702207	2.09067	0	0.000371547	20	20
GOMF_OMEGA_PEPTIDASE_ACTIVITY	0.540342	2.08477	0	0.000406881	83	78
GOBP_VESICLE_LOCALIZATION	0.489218	2.08231	0	0.000419877	203	190
GOBP_POSITIVE_REGULATION_OF_MACROAUTOPHAGY	0.573704	2.08182	0	0.000420501	53	52
GOBP_REGULATION_OF_AXONOGENESIS	0.503184	2.07897	0	0.000444201	145	141
GOBP_MICROTUBULE_DEPOLYMERIZATION	0.599729	2.07845	0	0.000446414	43	40
GOCC_APICAL_DENDRITE	0.726904	2.0783	0	0.000443148	17	17
GOMF_UBIQUITIN_LIKE_PROTEIN_LIGASE_ACTIVITY	0.484923	2.07769	0	0.00044533	241	219
GOMF_PROTEIN_SERINE_KINASE_ACTIVITY	0.48652	2.07653	0	0.000446582	224	206
GOBP_MITOCHONDRIAL_FISSION	0.621671	2.07648	0	0.000442522	36	34
GOBP_EXOCYTIC_PROCESS	0.547165	2.07453	0	0.000458628	72	68
GOBP_CARDIAC_MUSCLE_CELL_ACTION_POTENTIAL_INVOLVED_IN_CONTRACTION	0.599358	2.07411	0	0.000459728	45	40
GOBP_VACUOLAR_TRANSPORT	0.504004	2.07404	0	0.000455659	135	132
GOBP_SYNAPTIC_MEMBRANE_ADHESION	0.666765	2.07287	0.000135153	0.000464421	25	24
GOBP_MEMORY	0.52303	2.072	0	0.000469658	102	96
GOBP_GLUTAMATE_SECRETION	0.62037	2.07151	0	0.000469789	35	34
GOBP_SYNAPTIC_VESICLE_PRIMING	0.704615	2.07081	0.000139919	0.000471575	19	19
GOBP_VESICLE_MEDIATED_TRANSPORT_TO_THE_PLASMA_MEMBRANE	0.535869	2.07036	0	0.000472509	84	82
GOBP_POSITIVE_REGULATION_OF_EXCITATORY_POSTSYNAPTIC_POTENTIAL	0.657326	2.07028	0	0.000468538	27	26
GOCC_DENDRITE_CYTOPLASM	0.646104	2.06992	0	0.000467866	30	28
GOBP_REGULATION_OF_MITOCHONDRIAL_FISSION	0.666055	2.06977	0	0.000464801	25	24
GOCC_CLATHRIN_COATED_PIT	0.548603	2.06735	0	0.00048563	68	66
GOBP_VESICLE_TRANSPORT_ALONG_MICROTUBULE	0.591656	2.0664	0.000124131	0.000491142	44	43
GOBP_MITOCHONDRION_LOCALIZATION	0.599373	2.0659	0	0.000492655	41	40
GOBP_NEURON_CELLULAR_HOMEOSTASIS	0.648933	2.06499	0.000133905	0.00050035	32	27
GOCC_TRANSPORTER_COMPLEX	0.476271	2.06424	0	0.000502535	305	267
GOCC_CELL_BODY_MEMBRANE	0.656863	2.0622	0	0.000519957	28	25
GOMF_UBIQUITIN_LIKE_PROTEIN_TRANSFERASE_ACTIVITY	0.469758	2.06019	0	0.000532561	364	339
GOBP_REGULATION_OF_EXOCYTOSIS	0.494485	2.06017	0	0.000529184	174	153
GOBP_ORGANELLE_MEMBRANE_FUSION	0.526853	2.06012	0	0.00052586	96	89
GOBP_MICROTUBULE_POLYMERIZATION	0.548988	2.05396	0	0.000572179	67	64
GOBP_VESICLE_CYTOSKELETAL_TRAFFICKING	0.555987	2.052	0	0.000590617	64	59
GOMF_VOLTAGE_GATED_CATION_CHANNEL_ACTIVITY	0.508923	2.04864	0	0.000624818	130	111
GOBP_REGULATION_OF_NMDA_RECEPTOR_ACTIVITY	0.623805	2.04827	0.000129938	0.000625944	31	31
GOBP_REGULATION_OF_EXTENT_OF_CELL_GROWTH	0.518765	2.04601	0	0.000642137	100	97
GOMF_SYNTAXIN_1_BINDING	0.667544	2.04513	0.000135575	0.000650249	24	23
GOBP_VENTRICULAR_CARDIAC_MUSCLE_CELL_ACTION_POTENTIAL	0.660344	2.04487	0.000134391	0.000649042	28	24
GOBP_REGULATION_OF_PROTEIN_CONTAINING_COMPLEX_DISASSEMBLY	0.51469	2.04279	0	0.000667527	107	97
GOCC_HIPPOCAMPAL_MOSSY_FIBER_TO_CA3_SYNAPSE	0.641092	2.04218	0.000133761	0.000674584	28	27
GOBP_POSTSYNAPTIC_SPECIALIZATION_ORGANIZATION	0.646349	2.04075	0	0.000687081	27	26
GOBP_CARDIAC_MUSCLE_CELL_ACTION_POTENTIAL	0.560501	2.03714	0	0.000722783	61	54
GOMF_SPECTRIN_BINDING	0.671259	2.03711	0	0.000718375	24	22
GOBP_GLUTAMATE_RECEPTOR_SIGNALING_PATHWAY	0.574786	2.03563	0	0.000735729	49	47
GOMF_CLATHRIN_BINDING	0.549087	2.0356	0	0.00073062	64	61
GOBP_MITOCHONDRION_DISTRIBUTION	0.735244	2.0351	0	0.000735612	15	15
GOBP_GOLGI_TO_ENDOSOME_TRANSPORT	0.740109	2.03465	0.000143205	0.000734558	15	15
GOCC_EXOCYTIC_VESICLE	0.481101	2.03415	0	0.00073286	198	184
GOMF_PROTEIN_SERINE_THREONINE_KINASE_ACTIVITY	0.46243	2.03341	0	0.00073446	385	360
GOBP_REGULATION_OF_NEURONAL_SYNAPTIC_PLASTICITY	0.585929	2.03307	0	0.000732134	43	41
GOBP_NEURON_DEVELOPMENT	0.451417	2.0327	0	0.000733717	1032	967
GOMF_NUCLEOCYTOPLASMIC_CARRIER_ACTIVITY	0.645724	2.03023	0	0.000757756	27	26
GOBP_PROTEIN_LOCALIZATION_TO_CELL_JUNCTION	0.505818	2.02893	0	0.000777012	105	104
GOBP_LIPID_PHOSPHORYLATION	0.54739	2.02836	0	0.000778271	62	61
GOBP_CELLULAR_COMPONENT_MORPHOGENESIS	0.454206	2.02781	0	0.000781403	713	673
GOBP_REGULATION_OF_CELL_PROJECTION_ORGANIZATION	0.456452	2.02662	0	0.000792002	573	539
GOBP_POTASSIUM_ION_TRANSPORT	0.481178	2.02638	0	0.000790654	204	176
GOCC_CLATHRIN_COAT	0.578728	2.02164	0	0.000856027	45	42
GOMF_NUCLEAR_IMPORT_SIGNAL_RECEPTOR_ACTIVITY	0.720913	2.01702	0	0.000921187	17	16
GOMF_VOLTAGE_GATED_ION_CHANNEL_ACTIVITY	0.484547	2.01616	0	0.000930639	176	150
GOBP_DEVELOPMENTAL_GROWTH_INVOLVED_IN_MORPHOGENESIS	0.473042	2.01448	0	0.000951489	208	200
GOCC_AP_TYPE_MEMBRANE_COAT_ADAPTOR_COMPLEX	0.591974	2.01381	0	0.000955216	40	38
GOMF_TAU_PROTEIN_BINDING	0.583605	2.01298	0.000125802	0.00096548	40	40
GOMF_TRANSMITTER_GATED_CHANNEL_ACTIVITY	0.57658	2.01276	0	0.000960747	50	43
GOBP_REGULATION_OF_SYNAPTIC_TRANSMISSION_GLUTAMATERGIC	0.542723	2.0115	0	0.000977357	65	62
GOBP_REGULATION_OF_PRESYNAPSE_ORGANIZATION	0.636599	2.00965	0.000268709	0.00100023	28	26
GOBP_DENDRITE_EXTENSION	0.616774	2.00916	0	0.0010053	30	30
GOBP_BIOLOGICAL_PROCESS_INVOLVED_IN_INTRASPECIES_INTERACTION_BETWEEN_ORGANISMS	0.573343	2.00851	0	0.00100857	48	44
GOMF_METAL_ION_TRANSMEMBRANE_TRANSPORTER_ACTIVITY	0.459701	2.00844	0	0.00100315	392	324
GOBP_MEMBRANE_FUSION	0.492404	2.00567	0	0.00104483	142	123
GOCC_NEURON_PROJECTION_MEMBRANE	0.550248	2.00361	0	0.00106778	52	52
GOBP_VESICLE_DOCKING_INVOLVED_IN_EXOCYTOSIS	0.58034	2.00325	0.000126263	0.00106891	40	40
GOBP_PROTEIN_TARGETING_TO_VACUOLE	0.595219	2.00228	0	0.00108355	35	35
GOBP_REGULATION_OF_CATION_CHANNEL_ACTIVITY	0.484276	2.00213	0	0.00107897	156	142
GOBP_POSITIVE_REGULATION_OF_CELL_JUNCTION_ASSEMBLY	0.513562	2.00116	0	0.00109283	92	87
GOBP_VESICLE_DOCKING	0.544223	2.00076	0	0.00109323	59	57
GOBP_PEPTIDYL_SERINE_MODIFICATION	0.462517	1.99924	0	0.00111126	284	265
GOBP_ACTIVATION_OF_PROTEIN_KINASE_A_ACTIVITY	0.712153	1.99854	0.000142776	0.00111594	17	16
GOBP_REGULATION_OF_REGULATED_SECRETORY_PATHWAY	0.497013	1.99735	0	0.00112874	121	106
GOBP_POSITIVE_REGULATION_OF_AXON_EXTENSION	0.586529	1.99571	0	0.00115494	38	38
GOBP_NEUROMUSCULAR_PROCESS	0.5203	1.99497	0	0.00116522	85	75
GOBP_POSITIVE_REGULATION_OF_FILOPODIUM_ASSEMBLY	0.626182	1.99364	0.000266099	0.00118825	28	27
GOBP_NEGATIVE_REGULATION_OF_PROTEIN_CONTAINING_COMPLEX_DISASSEMBLY	0.52583	1.99286	0	0.00119078	76	69
GOBP_VISUAL_BEHAVIOR	0.582772	1.99001	0.000126582	0.00125421	43	38
GOBP_PEPTIDYL_THREONINE_MODIFICATION	0.494531	1.98808	0	0.00128481	114	111
GOBP_CALCIUM_ION_REGULATED_EXOCYTOSIS_OF_NEUROTRANSMITTER	0.71946	1.98796	0.000142816	0.00128049	16	15
GOCC_PRESYNAPTIC_ACTIVE_ZONE_MEMBRANE	0.65432	1.98736	0	0.00128507	27	22
GOBP_GOLGI_TO_PLASMA_MEMBRANE_TRANSPORT	0.54471	1.98718	0.000120963	0.00128235	56	54
GOBP_SYNAPTIC_VESICLE_LOCALIZATION	0.552008	1.98653	0	0.00129874	52	51
GOBP_POSTSYNAPTIC_SPECIALIZATION_ASSEMBLY	0.681722	1.98549	0.000280623	0.00131495	19	18
GOBP_CELL_MORPHOGENESIS_INVOLVED_IN_DIFFERENTIATION	0.444322	1.98485	0	0.00132181	672	626
GOCC_NEURON_PROJECTION_TERMINUS	0.49145	1.98409	0	0.00133419	123	115
GOBP_ACIDIC_AMINO_ACID_TRANSPORT	0.542001	1.98397	0	0.00132875	59	56
GOBP_CELL_JUNCTION_ORGANIZATION	0.444307	1.98381	0	0.00132538	636	588
GOCC_DENDRITIC_SHAFT	0.606056	1.98291	0.000129483	0.00133804	31	31
GOCC_MEMBRANE_COAT	0.508416	1.98109	0	0.00137892	87	83
GOBP_POSITIVE_REGULATION_OF_NEURON_PROJECTION_DEVELOPMENT	0.481109	1.98081	0	0.00137733	141	135
GOMF_SIGNAL_SEQUENCE_BINDING	0.576381	1.97961	0	0.00139888	44	39
GOBP_CATECHOLAMINE_SECRETION	0.565158	1.97948	0	0.00139378	47	44
GOBP_PROTEIN_K48_LINKED_DEUBIQUITINATION	0.606424	1.97736	0.00025974	0.00143696	31	30
GOCC_CELL_BODY	0.445671	1.9767	0	0.00145063	511	479
GOMF_GATED_CHANNEL_ACTIVITY	0.45706	1.97318	0	0.00152687	295	247
GOCC_NEUROMUSCULAR_JUNCTION	0.530367	1.97217	0	0.00154859	67	60
GOBP_REGULATION_OF_DENDRITE_EXTENSION	0.641024	1.97061	0	0.00157918	23	23
GOBP_ESTABLISHMENT_OF_PROTEIN_LOCALIZATION_TO_VACUOLE	0.55691	1.96871	0	0.00161659	46	45
GOBP_ASSOCIATIVE_LEARNING	0.533985	1.96847	0	0.00161627	63	59
GOBP_REGULATION_OF_CATION_TRANSMEMBRANE_TRANSPORT	0.45453	1.96737	0	0.00163714	302	266
GOBP_CYTOSOLIC_TRANSPORT	0.474447	1.96489	0	0.00168779	151	145
GOBP_AXON_DEVELOPMENT	0.444517	1.96425	0	0.00169599	473	448
GOMF_MICROTUBULE_PLUS_END_BINDING	0.668989	1.96301	0.000418352	0.00171803	19	19
GOBP_PHOSPHATIDYLINOSITOL_PHOSPHORYLATION	0.552218	1.96265	0	0.00171816	48	47
GOMF_GABA_RECEPTOR_BINDING	0.708134	1.9626	0.000430663	0.00171186	15	15
GOBP_GOLGI_TO_VACUOLE_TRANSPORT	0.673271	1.9624	0	0.0017079	18	18
GOBP_REGULATION_OF_CELL_JUNCTION_ASSEMBLY	0.467435	1.96164	0	0.001719	179	168
GOCC_CUL3_RING_UBIQUITIN_LIGASE_COMPLEX	0.599731	1.96127	0.000645911	0.00171686	31	31
GOBP_PROTEIN_DEPOLYMERIZATION	0.496949	1.96065	0	0.00172737	105	94
GOBP_RECEPTOR_LOCALIZATION_TO_SYNAPSE	0.544653	1.95745	0	0.00182442	50	50
GOCC_TRANSPORT_VESICLE_MEMBRANE	0.471725	1.95725	0	0.00182271	167	153
GOMF_NUCLEOSIDE_TRIPHOSPHATASE_REGULATOR_ACTIVITY	0.44319	1.95686	0	0.00182503	443	422
GOMF_NEUROTRANSMITTER_RECEPTOR_ACTIVITY	0.518111	1.95669	0.000232721	0.00182156	84	68
GOCC_EXCITATORY_SYNAPSE	0.568141	1.95621	0.000125345	0.00182739	40	40
GOMF_EXTRACELLULAR_LIGAND_GATED_ION_CHANNEL_ACTIVITY	0.547935	1.95598	0.000121286	0.00182614	60	49
GOBP_RETROGRADE_AXONAL_TRANSPORT	0.69157	1.95572	0.000143926	0.00182796	17	17
GOCC_NEUROTRANSMITTER_RECEPTOR_COMPLEX	0.550913	1.95526	0.000246944	0.00183194	48	46
GOMF_PEPTIDE_LYSINE_N_ACETYLTRANSFERASE_ACTIVITY	0.571029	1.95201	0.000252334	0.00191986	39	38
GOMF_PHOSPHATIDYLINOSITOL_BISPHOSPHATE_PHOSPHATASE_ACTIVITY	0.671922	1.95129	0.000419463	0.00193331	19	18
GOBP_PROTEIN_AUTOPHOSPHORYLATION	0.459738	1.9497	0	0.00196723	208	190
GOMF_VOLTAGE_GATED_POTASSIUM_CHANNEL_ACTIVITY	0.515726	1.94938	0	0.00197138	79	67
GOBP_NEUROTRANSMITTER_RECEPTOR_TRANSPORT	0.559184	1.94605	0	0.00206608	43	42
GOMF_HISTONE_METHYLTRANSFERASE_ACTIVITY	0.552318	1.94603	0	0.00205706	45	45
GOBP_POSITIVE_REGULATION_OF_PLASMA_MEMBRANE_BOUNDED_CELL_PROJECTION_ASSEMBLY	0.495482	1.9438	0	0.00212737	96	89
GOBP_REGULATION_OF_ACTION_POTENTIAL	0.571812	1.94335	0.000127356	0.00213243	45	37
GOBP_DOPAMINE_SECRETION	0.605716	1.94292	0.000398936	0.00213411	30	28
GOBP_POSITIVE_REGULATION_OF_SYNAPTIC_TRANSMISSION_GLUTAMATERGIC	0.62307	1.94251	0.000134481	0.00214035	27	25
GOBP_REGULATION_OF_POTASSIUM_ION_TRANSPORT	0.507946	1.9404	0	0.00220786	83	72
GOBP_MEMBRANE_DEPOLARIZATION	0.515504	1.93962	0	0.00222694	73	68
GOCC_PHAGOPHORE_ASSEMBLY_SITE	0.607564	1.93861	0.000132293	0.00225037	27	27
GOBP_REGULATION_OF_GTPASE_ACTIVITY	0.439966	1.93676	0	0.00231371	409	379
GOBP_METENCEPHALON_DEVELOPMENT	0.492851	1.93415	0	0.00240177	97	92
GOBP_REGULATION_OF_POTASSIUM_ION_TRANSMEMBRANE_TRANSPORTER_ACTIVITY	0.557885	1.93326	0	0.00242296	49	41
GOBP_RESPONSE_TO_NERVE_GROWTH_FACTOR	0.543973	1.9327	0.000122011	0.00243387	48	48
GOBP_INOSITOL_PHOSPHATE_CATABOLIC_PROCESS	0.679865	1.93257	0.000701361	0.00242981	17	17
GOBP_REGULATION_OF_DEPHOSPHORYLATION	0.461795	1.93236	0	0.00242818	171	165
GOBP_AMINE_TRANSPORT	0.506725	1.93224	0	0.00242338	82	72
GOCC_SYNAPTIC_VESICLE_MEMBRANE	0.494053	1.93151	0	0.00243967	94	88
GOBP_REGULATION_OF_PROTEIN_LOCALIZATION_TO_SYNAPSE	0.604689	1.93012	0.000134989	0.00248948	27	27
GOBP_EXCITATORY_SYNAPSE_ASSEMBLY	0.622671	1.92907	0.000674036	0.00252035	24	24
GOBP_TRANSPORT_ALONG_MICROTUBULE	0.467598	1.9289	0	0.00251643	143	141
GOMF_UBIQUITIN_CONJUGATING_ENZYME_BINDING	0.604287	1.92856	0.000530434	0.00252192	30	27
GOBP_POSTSYNAPSE_ASSEMBLY	0.619077	1.9284	0	0.00251842	26	24
GOMF_PDZ_DOMAIN_BINDING	0.506664	1.92718	0	0.00255799	74	70
GOBP_REGULATION_OF_TRANSPORTER_ACTIVITY	0.449673	1.9271	0	0.00255012	247	222
GOBP_CALCIUM_ION_IMPORT	0.508305	1.92626	0	0.0025754	74	66
GOCC_VESICLE_TETHERING_COMPLEX	0.520252	1.92624	0	0.00256675	63	61
GOBP_SODIUM_ION_TRANSMEMBRANE_TRANSPORT	0.467824	1.92509	0	0.00259902	158	135
GOBP_ZINC_ION_HOMEOSTASIS	0.634676	1.92453	0.000270709	0.00261621	26	22
GOBP_CYTOPLASMIC_MICROTUBULE_ORGANIZATION	0.527556	1.92237	0.000242925	0.00269576	56	54
GOMF_ALPHA_TUBULIN_BINDING	0.591816	1.9216	0	0.00271319	32	29
GOBP_MITOCHONDRIAL_FUSION	0.613377	1.92114	0.000541932	0.00271996	25	25
GOBP_REGULATION_OF_PROTEIN_AUTOPHOSPHORYLATION	0.554861	1.91877	0.000371425	0.00282103	44	41
GOBP_CLATHRIN_DEPENDENT_ENDOCYTOSIS	0.552635	1.91779	0.000249906	0.00285754	43	41
GOBP_BEHAVIOR	0.43301	1.91742	0	0.00286406	502	457
GOBP_SYNAPTIC_TRANSMISSION_GABAERGIC	0.553918	1.9171	0.00037679	0.00286756	43	40
GOBP_REGULATION_OF_MICROTUBULE_BASED_PROCESS	0.453327	1.91649	0	0.0028891	199	185
GOBP_REGULATION_OF_FILOPODIUM_ASSEMBLY	0.554369	1.91526	0.000125125	0.00293031	43	41
GOBP_CENTRAL_NERVOUS_SYSTEM_NEURON_AXONOGENESIS	0.584041	1.91372	0	0.0029961	33	31
GOBP_CYTOSKELETON_DEPENDENT_INTRACELLULAR_TRANSPORT	0.455066	1.91259	0	0.00303295	176	169
GOBP_POSITIVE_REGULATION_OF_AXONOGENESIS	0.49744	1.91192	0	0.00304883	77	75
GOBP_PROTEIN_LOCALIZATION_TO_VACUOLE	0.514602	1.9114	0.00011854	0.00305736	64	61
GOMF_PROTEIN_KINASE_A_BINDING	0.556652	1.90994	0.000125455	0.00311015	42	40
GOBP_REGULATION_OF_LONG_TERM_NEURONAL_SYNAPTIC_PLASTICITY	0.645842	1.90907	0.000980942	0.00314065	20	19
GOBP_REGULATION_OF_TRANSMEMBRANE_TRANSPORT	0.431919	1.90873	0	0.00314409	494	430
GOMF_SNARE_BINDING	0.479077	1.90859	0	0.00313788	101	96
GOBP_REGULATION_OF_CELL_SIZE	0.455643	1.90837	0	0.00313491	169	159
GOCC_CYTOPLASMIC_STRESS_GRANULE	0.511022	1.90827	0	0.00312949	68	64
GOBP_NEGATIVE_REGULATION_OF_CYTOSKELETON_ORGANIZATION	0.465708	1.90465	0	0.00329229	143	132
GOMF_GUANYL_NUCLEOTIDE_EXCHANGE_FACTOR_ACTIVITY	0.453379	1.90395	0	0.0033169	180	173
GOBP_REGULATION_OF_CIRCADIAN_RHYTHM	0.481526	1.90238	0	0.00337809	108	98
GOBP_POSITIVE_REGULATION_OF_CELL_MORPHOGENESIS_INVOLVED_IN_DIFFERENTIATION	0.503324	1.90035	0	0.00348314	74	67
GOBP_REGULATION_OF_PHOSPHATASE_ACTIVITY	0.46147	1.89858	0	0.00356588	142	136
GOBP_ARF_PROTEIN_SIGNAL_TRANSDUCTION	0.66849	1.89829	0.000842223	0.00356873	17	17
GOCC_EXTRINSIC_COMPONENT_OF_MEMBRANE	0.440281	1.89824	0	0.00355776	267	238
GOBP_REGULATION_OF_NERVOUS_SYSTEM_PROCESS	0.470422	1.89823	0	0.00354583	125	114
GOBP_POSITIVE_REGULATION_OF_NERVOUS_SYSTEM_DEVELOPMENT	0.440762	1.89765	0	0.00355831	252	245
GOBP_CELL_MORPHOGENESIS	0.421977	1.89732	0	0.00356183	926	863
GOBP_REGULATION_OF_SMALL_GTPASE_MEDIATED_SIGNAL_TRANSDUCTION	0.437796	1.89711	0	0.00356056	292	273
GOBP_REGULATION_OF_SODIUM_ION_TRANSPORT	0.494099	1.89653	0	0.00357727	78	75
GOBP_POSITIVE_REGULATION_OF_MITOCHONDRIAL_FISSION	0.673402	1.89221	0.000861945	0.00380131	16	16
GOCC_AUTOPHAGOSOME	0.489448	1.89189	0	0.00380932	84	79
GOMF_KINASE_ACTIVITY	0.424201	1.89148	0	0.00381862	650	598
GOMF_PROTEIN_KINASE_ACTIVITY	0.426815	1.89109	0	0.00382585	507	466
GOMF_GLUTAMATE_RECEPTOR_ACTIVITY	0.607365	1.88956	0.000406504	0.00389234	26	24
GOBP_SMOOTH_MUSCLE_CELL_APOPTOTIC_PROCESS	0.640653	1.88881	0.000979706	0.00392683	20	19
GOBP_POLYOL_CATABOLIC_PROCESS	0.618483	1.88861	0.000547345	0.00392402	25	23
GOBP_NEURON_DIFFERENTIATION	0.41852	1.88835	0	0.00392848	1265	1181
GOBP_REGULATION_OF_PROTEIN_DEPOLYMERIZATION	0.499496	1.88811	0	0.00393226	78	69
GOBP_PROTEIN_LOCALIZATION_TO_CELL_PERIPHERY	0.433649	1.88768	0	0.00394256	305	296
GOBP_LOCOMOTORY_BEHAVIOR	0.457131	1.8872	0	0.00395998	153	143
GOBP_POSITIVE_REGULATION_OF_CELL_GROWTH	0.46153	1.88719	0	0.00394701	140	133
GOMF_CALMODULIN_BINDING	0.450636	1.88719	0	0.00393381	178	165
GOBP_CALCIUM_ION_REGULATED_EXOCYTOSIS	0.525793	1.88699	0.000120135	0.00393363	54	52
GOBP_REGULATION_OF_SODIUM_ION_TRANSMEMBRANE_TRANSPORTER_ACTIVITY	0.531868	1.88693	0	0.00392443	47	47
GOBP_ACTIVATION_OF_GTPASE_ACTIVITY	0.476999	1.88663	0	0.00392652	95	92
GOBP_NEGATIVE_REGULATION_OF_TELOMERE_MAINTENANCE_VIA_TELOMERE_LENGTHENING	0.637888	1.88632	0.000835189	0.00393308	20	20
GOBP_REGULATION_OF_RECEPTOR_MEDIATED_ENDOCYTOSIS	0.488665	1.88593	0.000114051	0.00394152	87	80
GOCC_TERMINAL_BOUTON	0.531487	1.8847	0.000123001	0.00400394	50	46
GOBP_RNA_POLYADENYLATION	0.539673	1.88389	0.000871622	0.00403712	42	42
GOBP_POSITIVE_REGULATION_OF_ORGANELLE_ASSEMBLY	0.513895	1.8832	0.000119332	0.00406788	59	56
GOBP_PHOSPHORYLATED_CARBOHYDRATE_DEPHOSPHORYLATION	0.681273	1.88102	0.00172364	0.00418218	15	15
GOBP_DEPHOSPHORYLATION	0.427226	1.8806	0	0.00419563	422	394
GOBP_CENTRAL_NERVOUS_SYSTEM_PROJECTION_NEURON_AXONOGENESIS	0.603961	1.88013	0.000404422	0.00421087	26	25
GOBP_NEUROTRANSMITTER_RECEPTOR_INTERNALIZATION	0.613444	1.88008	0.000673401	0.00419858	24	23
GOBP_REGULATION_OF_MITOCHONDRION_ORGANIZATION	0.458057	1.87963	0	0.00421465	136	129
GOMF_LIGASE_ACTIVITY_FORMING_CARBON_OXYGEN_BONDS	0.549433	1.87888	0.000378024	0.00424765	38	38
GOBP_AMYLOID_BETA_METABOLIC_PROCESS	0.530119	1.87749	0.000246883	0.00431565	48	46
GOBP_STARTLE_RESPONSE	0.642493	1.87698	0.000991221	0.0043355	21	19
GOBP_CARDIAC_MUSCLE_CELL_CONTRACTION	0.51322	1.87626	0	0.00436106	62	56
GOCC_EARLY_ENDOSOME	0.430189	1.87372	0	0.00450331	322	296
GOBP_REGULATION_OF_MRNA_3_END_PROCESSING	0.591987	1.87256	0.000667824	0.0045666	26	26
GOMF_UBIQUITIN_LIKE_PROTEIN_CONJUGATING_ENZYME_BINDING	0.568325	1.87249	0.00051713	0.00455593	35	32
GOBP_INSULIN_LIKE_GROWTH_FACTOR_RECEPTOR_SIGNALING_PATHWAY	0.593915	1.87209	0.000668539	0.00457169	31	26
GOBP_SELECTIVE_AUTOPHAGY	0.51557	1.87023	0	0.004681	55	53
GOBP_REGULATION_OF_MACROAUTOPHAGY	0.45242	1.86916	0	0.00473542	140	138
GOBP_GOLGI_VESICLE_TRANSPORT	0.428247	1.86867	0	0.00475258	336	314
GOCC_PLASMA_MEMBRANE_BOUNDED_CELL_PROJECTION_CYTOPLASM	0.443708	1.868	0	0.0047849	193	173
GOBP_GAMMA_AMINOBUTYRIC_ACID_SIGNALING_PATHWAY	0.602481	1.86298	0.00120692	0.00510912	25	24
GOBP_GOLGI_TO_PLASMA_MEMBRANE_PROTEIN_TRANSPORT	0.551098	1.86199	0.000897551	0.00517792	37	36
GOCC_CYTOPLASMIC_REGION	0.435282	1.86142	0	0.00520686	230	207
GOBP_AUTOPHAGOSOME_ORGANIZATION	0.478854	1.85824	0	0.00543104	85	83
GOBP_ZINC_ION_TRANSPORT	0.603133	1.85768	0.0010786	0.00545521	25	23
GOMF_PROTEIN_SERINE_THREONINE_TYROSINE_KINASE_ACTIVITY	0.532867	1.85742	0.000629723	0.00545719	43	41
GOBP_EPHRIN_RECEPTOR_SIGNALING_PATHWAY	0.479178	1.85729	0	0.00545271	81	81
GOBP_REGULATION_OF_SODIUM_ION_TRANSMEMBRANE_TRANSPORT	0.507577	1.85714	0.00012025	0.00545177	58	56
GOCC_GABA_RECEPTOR_COMPLEX	0.669682	1.85632	0.00142939	0.00550091	17	15
GOBP_PROTEIN_LOCALIZATION_TO_POSTSYNAPSE	0.53171	1.85627	0.000374953	0.00548706	43	43
GOBP_VACUOLE_ORGANIZATION	0.446276	1.85552	0	0.0055222	156	149
GOBP_SYNAPTIC_VESICLE_TRANSPORT	0.537827	1.85495	0.000505753	0.00554848	41	40
GOCC_UBIQUITIN_LIGASE_COMPLEX	0.428762	1.85479	0	0.00554295	266	259
GOBP_MICROTUBULE_ANCHORING	0.617399	1.85457	0.000959035	0.00554319	22	21
GOBP_PROTEIN_K63_LINKED_DEUBIQUITINATION	0.566118	1.8545	0.000649098	0.00553284	32	32
GOBP_PROTEIN_DEPHOSPHORYLATION	0.429592	1.85436	0	0.00552798	276	261
GOBP_REGULATION_OF_VESICLE_MEDIATED_TRANSPORT	0.420256	1.85416	0	0.00552769	449	407
GOMF_PHOSPHATIDYLINOSITOL_PHOSPHATE_PHOSPHATASE_ACTIVITY	0.587715	1.85327	0.000814443	0.00556795	27	26
GOBP_LONG_TERM_SYNAPTIC_DEPRESSION	0.57753	1.85224	0.00106256	0.00562494	30	29
GOMF_CATION_CHANNEL_ACTIVITY	0.429173	1.85134	0	0.00567905	295	252
GOBP_REGULATION_OF_PHOSPHOPROTEIN_PHOSPHATASE_ACTIVITY	0.469761	1.85086	0.000111495	0.00569716	95	92
GOMF_POSTSYNAPTIC_NEUROTRANSMITTER_RECEPTOR_ACTIVITY	0.527323	1.85014	0.000749064	0.00574095	53	45
GOBP_REGULATION_OF_DEVELOPMENTAL_GROWTH	0.427869	1.84971	0	0.0057585	289	261
GOBP_MEMBRANE_DEPOLARIZATION_DURING_ACTION_POTENTIAL	0.567007	1.84965	0.000518941	0.00574753	32	30
GOBP_NEGATIVE_REGULATION_OF_SUPRAMOLECULAR_FIBER_ORGANIZATION	0.449739	1.84951	0	0.00574356	145	133
GOBP_NEGATIVE_REGULATION_OF_SYNAPTIC_TRANSMISSION	0.504017	1.84942	0	0.00573629	60	57
GOBP_REGULATION_OF_PROTEIN_POLYMERIZATION	0.437442	1.84907	0	0.00574979	201	182
GOMF_POTASSIUM_ION_TRANSMEMBRANE_TRANSPORTER_ACTIVITY	0.456902	1.84745	0	0.00586788	139	117
GOBP_IONOTROPIC_GLUTAMATE_RECEPTOR_SIGNALING_PATHWAY	0.605187	1.84696	0.0023079	0.00588862	24	22
GOMF_DELAYED_RECTIFIER_POTASSIUM_CHANNEL_ACTIVITY	0.597366	1.84681	0.0010805	0.00588623	30	24
GOMF_CALCIUM_ION_TRANSMEMBRANE_TRANSPORTER_ACTIVITY	0.460056	1.84647	0	0.00590024	127	111
GOMF_LYSINE_N_METHYLTRANSFERASE_ACTIVITY	0.520232	1.84613	0	0.00591226	48	47
GOBP_POSITIVE_REGULATION_OF_PROTEIN_BINDING	0.483048	1.8453	0	0.00595953	79	74
GOBP_POSITIVE_REGULATION_OF_DENDRITIC_SPINE_MORPHOGENESIS	0.646166	1.84512	0.0012775	0.00595616	17	17
GOBP_POSITIVE_REGULATION_OF_LONG_TERM_SYNAPTIC_POTENTIATION	0.627766	1.84376	0.00152123	0.00605733	22	19
GOBP_REGULATION_OF_SYNAPTIC_VESICLE_RECYCLING	0.605052	1.84306	0.00177112	0.00609896	22	22
GOBP_REGULATION_OF_PROTEIN_DEPHOSPHORYLATION	0.455458	1.84279	0	0.00610785	114	111
GOMF_NUCLEOSIDE_MONOPHOSPHATE_KINASE_ACTIVITY	0.653632	1.84271	0.00144342	0.0060958	19	16
GOMF_STRUCTURAL_CONSTITUENT_OF_SYNAPSE	0.670199	1.84253	0.00171748	0.00609236	16	15
GOBP_REGULATION_OF_TRANSCRIPTION_BY_RNA_POLYMERASE_III	0.605827	1.83959	0.000961935	0.00631085	21	21
GOMF_SYNTAXIN_BINDING	0.493918	1.83928	0	0.00631667	66	63
GOBP_PHOSPHATIDYLINOSITOL_BIOSYNTHETIC_PROCESS	0.461167	1.83925	0	0.00630153	103	100
GOBP_ORGANELLE_LOCALIZATION	0.412821	1.83802	0	0.00639718	574	542
GOCC_GOLGI_APPARATUS_SUBCOMPARTMENT	0.410677	1.83672	0	0.00649047	758	700
GOBP_AMINO_ACID_TRANSPORT	0.454088	1.83656	0.000109529	0.00648864	132	115
GOMF_IONOTROPIC_GLUTAMATE_RECEPTOR_BINDING	0.624066	1.83567	0.0015376	0.00654868	21	19
GOBP_ENDOSOME_TO_LYSOSOME_TRANSPORT	0.515678	1.83449	0.000369822	0.00662146	48	47
GOBP_NEGATIVE_REGULATION_OF_AMINE_TRANSPORT	0.639382	1.8332	0.00242234	0.00671132	20	17
GOBP_INTRACELLULAR_STEROID_HORMONE_RECEPTOR_SIGNALING_PATHWAY	0.463911	1.83217	0	0.00679029	105	94
GOMF_PHOSPHATASE_REGULATOR_ACTIVITY	0.469703	1.8309	0	0.00689088	84	83
GOMF_MOLECULAR_ADAPTOR_ACTIVITY	0.421632	1.83089	0	0.00687354	298	275
GOCC_PHOSPHATASE_COMPLEX	0.521116	1.83068	0.000494866	0.0068777	45	44
GOBP_POSITIVE_REGULATION_OF_GLYCOPROTEIN_METABOLIC_PROCESS	0.651593	1.83053	0.00142939	0.00687566	22	16
GOBP_REGULATION_OF_MRNA_POLYADENYLATION	0.663702	1.82864	0.00214869	0.00702062	15	15
GOMF_NEUROTRANSMITTER_RECEPTOR_ACTIVITY_INVOLVED_IN_REGULATION_OF_POSTSYNAPTIC_MEMBRANE_POTENTIAL	0.540143	1.82544	0.00127747	0.00729683	41	36
GOBP_NEGATIVE_REGULATION_OF_CELLULAR_AMIDE_METABOLIC_PROCESS	0.44445	1.82541	0	0.00728069	138	130
GOBP_POSTSYNAPTIC_NEUROTRANSMITTER_RECEPTOR_INTERNALIZATION	0.653291	1.82465	0.000988561	0.00732674	17	16
GOBP_REGULATION_OF_LONG_TERM_SYNAPTIC_POTENTIATION	0.53097	1.82413	0.00062901	0.00735858	42	39
GOBP_CATION_TRANSMEMBRANE_TRANSPORT	0.408038	1.82389	0	0.0073657	792	669
GOBP_ENDOCYTIC_RECYCLING	0.513302	1.82307	0.000610352	0.00743439	49	48
GOBP_SIGNAL_RELEASE	0.412996	1.8222	0	0.00750399	436	391
GOBP_STEROID_HORMONE_MEDIATED_SIGNALING_PATHWAY	0.451353	1.82151	0.00010989	0.00756066	126	112
GOMF_POTASSIUM_CHANNEL_ACTIVITY	0.462962	1.82136	0	0.00755516	107	92
GOCC_DENDRITE_MEMBRANE	0.534763	1.82067	0.00114752	0.00760017	37	37
GOMF_SH3_DOMAIN_BINDING	0.452776	1.81971	0.000110241	0.00767809	115	108
GOMF_PHOSPHATASE_BINDING	0.436516	1.81968	0	0.00766139	164	156
GOBP_CELL_JUNCTION_ASSEMBLY	0.41505	1.8192	0	0.00768693	377	344
GOBP_POSITIVE_REGULATION_OF_MITOCHONDRION_ORGANIZATION	0.479077	1.81802	0	0.00778259	74	71
GOMF_PEPTIDE_N_ACETYLTRANSFERASE_ACTIVITY	0.518704	1.81775	0.00024573	0.00778746	46	45
GOBP_REGULATION_OF_PEPTIDYL_THREONINE_PHOSPHORYLATION	0.522696	1.81689	0.000248201	0.00785261	43	42
GOBP_CEREBRAL_CORTEX_CELL_MIGRATION	0.536005	1.81647	0.000638081	0.0078833	37	36
GOCC_MICROTUBULE_END	0.56709	1.81513	0.00158646	0.00799341	29	28
GOCC_TRANSPORT_VESICLE	0.414994	1.81476	0	0.0080104	347	321
GOBP_ENDOCYTOSIS	0.409468	1.81303	0	0.00817008	490	434
GOMF_PROTEIN_PHOSPHATASE_2A_BINDING	0.579783	1.81283	0.00188552	0.00817196	25	25
GOBP_POSITIVE_REGULATION_OF_CELLULAR_COMPONENT_BIOGENESIS	0.410433	1.81199	0	0.00824123	473	437
GOMF_PHOSPHATASE_ACTIVITY	0.424045	1.81174	0	0.00825018	245	223
GOCC_EXTRINSIC_COMPONENT_OF_ORGANELLE_MEMBRANE	0.518499	1.81174	0.000995892	0.00822965	46	42
GOMF_ANKYRIN_BINDING	0.655467	1.81171	0.00290867	0.00821092	19	15
GOBP_REGULATION_OF_RAS_PROTEIN_SIGNAL_TRANSDUCTION	0.432242	1.80761	0	0.00863367	174	161
GOMF_N_ACETYLTRANSFERASE_ACTIVITY	0.497483	1.80754	0.000840034	0.0086224	57	55
GOBP_CEREBRAL_CORTEX_DEVELOPMENT	0.460438	1.80586	0.000335196	0.00878889	93	91
GOBP_MACROAUTOPHAGY	0.415887	1.80585	0	0.00876944	278	272
GOBP_N_GLYCAN_PROCESSING	0.639823	1.80531	0.00229062	0.00881069	16	16
GOCC_ENDOSOME	0.4025	1.80441	0	0.00889275	835	760
GOBP_REGULATION_OF_ENDOCYTOSIS	0.431098	1.80432	0	0.0088791	176	161
GOBP_PEPTIDYL_TYROSINE_DEPHOSPHORYLATION	0.465963	1.80427	0	0.00886246	89	81
GOBP_SMALL_GTPASE_MEDIATED_SIGNAL_TRANSDUCTION	0.408156	1.80272	0	0.00902123	454	426
GOBP_REGULATION_OF_AUTOPHAGY	0.415491	1.80203	0	0.00908532	279	267
GOBP_PROTEIN_POLYMERIZATION	0.417908	1.80175	0	0.00909171	262	236
GOBP_CENTRAL_NERVOUS_SYSTEM_NEURON_DEVELOPMENT	0.473122	1.80162	0.000232477	0.00908429	77	73
GOCC_PLASMA_MEMBRANE_REGION	0.399903	1.80096	0	0.0091431	1095	947
GOBP_NEGATIVE_REGULATION_OF_SMALL_GTPASE_MEDIATED_SIGNAL_TRANSDUCTION	0.504807	1.80036	0.000855537	0.00919559	52	49
GOBP_PROCESS_UTILIZING_AUTOPHAGIC_MECHANISM	0.406834	1.8001	0	0.00920212	465	444
GOBP_NEGATIVE_REGULATION_OF_MITOCHONDRION_ORGANIZATION	0.530494	1.79999	0.000881612	0.00919173	39	37
GOBP_ANTIGEN_PROCESSING_AND_PRESENTATION_OF_PEPTIDE_OR_POLYSACCHARIDE_ANTIGEN_VIA_MHC_CLASS_II	0.466448	1.79856	0.000114797	0.00933769	84	77
GOMF_GLUTAMATE_RECEPTOR_BINDING	0.532447	1.79743	0.00165163	0.00944265	38	36
GOBP_POSITIVE_REGULATION_OF_MITOCHONDRIAL_OUTER_MEMBRANE_PERMEABILIZATION_INVOLVED_IN_APOPTOTIC_SIGNALING_PATHWAY	0.548556	1.79418	0.0014282	0.00982078	32	31
GOBP_HISTONE_DEUBIQUITINATION	0.602455	1.79332	0.00180405	0.00989407	20	20
GOBP_PHOSPHATIDYLINOSITOL_DEPHOSPHORYLATION	0.570514	1.79146	0.00146452	0.0101102	25	25
GOBP_GOLGI_ORGANIZATION	0.44226	1.79035	0.000109266	0.0102313	119	115
GOBP_REGULATION_OF_CLATHRIN_DEPENDENT_ENDOCYTOSIS	0.627095	1.78987	0.00435638	0.0102692	17	17
GOCC_EARLY_ENDOSOME_MEMBRANE	0.436865	1.78773	0	0.0105176	131	125
GOBP_REGULATION_OF_CELLULAR_COMPONENT_BIOGENESIS	0.398401	1.78686	0	0.0106034	844	782
GOMF_POTASSIUM_CHANNEL_REGULATOR_ACTIVITY	0.518697	1.78621	0.00150319	0.0106641	47	40
GOBP_NEGATIVE_REGULATION_OF_DEPHOSPHORYLATION	0.462135	1.78609	0.000113895	0.0106571	85	83
GOMF_PROTEIN_TYROSINE_PHOSPHATASE_ACTIVITY	0.462048	1.78599	0.000455789	0.0106448	87	79
GOMF_KINESIN_BINDING	0.5236	1.78573	0.00101266	0.0106534	39	38
GOMF_LIGAND_GATED_ANION_CHANNEL_ACTIVITY	0.635911	1.78567	0.00314916	0.0106361	16	16
GOBP_CALCIUM_MEDIATED_SIGNALING	0.432992	1.785	0	0.010693	170	139
GOMF_ION_CHANNEL_BINDING	0.441975	1.78461	0.000109099	0.0107241	118	110
GOBP_AUTOPHAGY_OF_MITOCHONDRION	0.472439	1.78443	0.000231884	0.0107238	69	68
GOMF_GABA_RECEPTOR_ACTIVITY	0.624233	1.784	0.00295359	0.0107585	19	17
GOBP_FOREBRAIN_CELL_MIGRATION	0.500328	1.78381	0.000851374	0.0107618	50	48
GOMF_LIGAND_GATED_ION_CHANNEL_ACTIVITY	0.451244	1.78343	0.00022299	0.0107863	116	95
GOBP_REGULATION_OF_CILIUM_ASSEMBLY	0.499844	1.78342	0.00122714	0.0107629	52	48
GOBP_CEREBRAL_CORTEX_RADIALLY_ORIENTED_CELL_MIGRATION	0.558146	1.78214	0.00265604	0.0109093	27	27
GOMF_TRANSFERASE_ACTIVITY_TRANSFERRING_PHOSPHORUS_CONTAINING_GROUPS	0.398694	1.78214	0	0.0108858	778	715
GOMF_K63_LINKED_POLYUBIQUITIN_MODIFICATION_DEPENDENT_PROTEIN_BINDING	0.614142	1.7811	0.00281254	0.0110013	21	18
GOBP_SECOND_MESSENGER_MEDIATED_SIGNALING	0.414357	1.78025	0	0.0110988	268	222
GOBP_ESTABLISHMENT_OF_PROTEIN_LOCALIZATION_TO_PLASMA_MEMBRANE	0.494243	1.77958	0.00121403	0.0111614	52	51
GOBP_PROTEIN_LOCALIZATION_TO_MICROTUBULE	0.620675	1.77943	0.00512456	0.0111595	18	17
GOBP_PROTEIN_DESTABILIZATION	0.51237	1.77893	0.00126199	0.0112018	42	41
GOCC_TRANS_GOLGI_NETWORK	0.416969	1.77835	0	0.0112607	222	209
GOBP_COVALENT_CHROMATIN_MODIFICATION	0.403317	1.77805	0	0.011276	402	382
GOMF_CATION_TRANSMEMBRANE_TRANSPORTER_ACTIVITY	0.400364	1.77781	0	0.0112876	567	471
GOBP_POSITIVE_REGULATION_OF_TRANSMEMBRANE_TRANSPORT	0.427521	1.77765	0	0.0112854	183	153
GOMF_N_ACYLTRANSFERASE_ACTIVITY	0.470258	1.77648	0.000468604	0.0114273	75	68
GOBP_POSITIVE_REGULATION_OF_CILIUM_ASSEMBLY	0.604903	1.77621	0.00320111	0.0114419	21	19
GOBP_ENDOSOMAL_TRANSPORT	0.416507	1.77596	0	0.0114586	209	202
GOBP_CAMP_MEDIATED_SIGNALING	0.48942	1.77508	0.00121007	0.0115544	57	51
GOBP_POSITIVE_REGULATION_OF_NEUROTRANSMITTER_TRANSPORT	0.596578	1.775	0.00439621	0.0115414	22	20
GOBP_POSITIVE_REGULATION_OF_ANION_TRANSMEMBRANE_TRANSPORT	0.511776	1.77435	0.00238634	0.0116074	53	41
GOCC_CALYX_OF_HELD	0.626915	1.77377	0.00446493	0.0116585	16	16
GOBP_REGULATION_OF_INTRACELLULAR_STEROID_HORMONE_RECEPTOR_SIGNALING_PATHWAY	0.473413	1.77319	0.000470976	0.0117174	73	64
GOBP_POSITIVE_REGULATION_OF_MICROTUBULE_POLYMERIZATION_OR_DEPOLYMERIZATION	0.560378	1.77155	0.00294551	0.0119428	28	26
GOBP_POSITIVE_REGULATION_OF_REGULATED_SECRETORY_PATHWAY	0.516282	1.77138	0.00126582	0.0119415	44	39
GOBP_ESTABLISHMENT_OF_ORGANELLE_LOCALIZATION	0.402821	1.77082	0	0.0119949	381	354
GOBP_POSITIVE_REGULATION_OF_CELLULAR_COMPONENT_ORGANIZATION	0.393546	1.77077	0	0.0119785	1008	931
GOBP_PHOSPHOLIPID_DEPHOSPHORYLATION	0.515712	1.76772	0.00163071	0.0123997	39	39
GOCC_SODIUM_CHANNEL_COMPLEX	0.576704	1.76756	0.00419884	0.0123949	25	23
GOBP_NEGATIVE_REGULATION_OF_PEPTIDYL_THREONINE_PHOSPHORYLATION	0.606841	1.76726	0.00476124	0.0124139	18	18
GOBP_PHOSPHATIDYLINOSITOL_METABOLIC_PROCESS	0.424783	1.76713	0	0.0124072	165	154
GOBP_REGULATION_OF_CELL_MORPHOGENESIS_INVOLVED_IN_DIFFERENTIATION	0.456389	1.76624	0.00022748	0.0125214	85	78
GOCC_GOLGI_APPARATUS	0.39039	1.76591	0	0.0125462	1381	1252
GOBP_PROTEIN_ACYLATION	0.413877	1.76367	0	0.0128657	213	204
GOBP_REGULATION_OF_SIGNALING_RECEPTOR_ACTIVITY	0.428454	1.76271	0	0.0129897	153	139
GOCC_RECYCLING_ENDOSOME_MEMBRANE	0.464105	1.76261	0.000693481	0.0129806	74	70
GOBP_NEGATIVE_REGULATION_OF_ORGANELLE_ORGANIZATION	0.405558	1.76205	0	0.0130471	294	275
GOBP_CELLULAR_RESPONSE_TO_ALCOHOL	0.466651	1.76195	0.000586373	0.0130329	78	68
GOBP_PROTEIN_LOCALIZATION_TO_PLASMA_MEMBRANE	0.40874	1.76125	0	0.0131161	252	243
GOBP_NEURON_PROJECTION_EXTENSION_INVOLVED_IN_NEURON_PROJECTION_GUIDANCE	0.530239	1.76089	0.00166902	0.0131517	36	34
GOCC_PROTEIN_KINASE_COMPLEX	0.452483	1.76022	0.000113379	0.0132308	84	82
GOBP_MITOPHAGY	0.578236	1.76002	0.00409054	0.0132378	22	22
GOBP_CARDIAC_MUSCLE_CONTRACTION	0.438858	1.75977	0.000110436	0.0132509	119	106
GOCC_INTERCALATED_DISC	0.51161	1.7597	0.00163358	0.0132324	43	39
GOMF_SODIUM_ION_TRANSMEMBRANE_TRANSPORTER_ACTIVITY	0.437596	1.75936	0.00021937	0.0132534	139	109
GOBP_TRANSMISSION_OF_NERVE_IMPULSE	0.481063	1.75915	0.00143609	0.0132666	65	56
GOBP_GLYCOPROTEIN_BIOSYNTHETIC_PROCESS	0.407188	1.75822	0	0.0133907	282	248
GOBP_POSITIVE_REGULATION_OF_NEUROGENESIS	0.413383	1.75817	0	0.0133724	206	199
GOBP_MEMBRANE_BIOGENESIS	0.525624	1.75807	0.00293293	0.0133591	35	34
GOBP_PROTEIN_LOCALIZATION_TO_LYSOSOME	0.509974	1.75728	0.00240293	0.0134521	41	40
GOBP_MODIFICATION_DEPENDENT_MACROMOLECULE_CATABOLIC_PROCESS	0.394808	1.75648	0	0.0135545	560	540
GOBP_POSITIVE_REGULATION_OF_DEVELOPMENTAL_GROWTH	0.425685	1.75569	0	0.0136549	152	136
GOBP_ADHERENS_JUNCTION_ORGANIZATION	0.473979	1.75528	0.000595522	0.013692	62	59
GOBP_NEURON_MIGRATION	0.428133	1.75495	0	0.0137189	136	128
GOBP_NEGATIVE_REGULATION_OF_CELL_PROJECTION_ORGANIZATION	0.422664	1.75481	0	0.0137178	159	149
GOBP_REGULATION_OF_CELL_PROJECTION_ASSEMBLY	0.420086	1.75451	0	0.0137435	167	155
GOBP_PROTEIN_TARGETING_TO_LYSOSOME	0.604687	1.75438	0.00447615	0.0137337	18	18
GOMF_TUBULIN_BINDING	0.401919	1.75387	0	0.0137907	322	303
GOBP_CALCIUM_ION_TRANSMEMBRANE_TRANSPORT	0.406796	1.75373	0	0.0137873	280	239
GOCC_ENDOSOME_MEMBRANE	0.397503	1.75286	0	0.0139073	430	398
GOBP_VESICLE_ORGANIZATION	0.403329	1.75278	0	0.0138959	299	274
GOCC_SARCOPLASMIC_RETICULUM_MEMBRANE	0.534641	1.75173	0.00313439	0.0140458	34	31
GOBP_REGULATION_OF_NEURON_PROJECTION_REGENERATION	0.546454	1.75164	0.00197576	0.0140301	29	28
GOBP_NEUROGENESIS	0.386535	1.75117	0	0.0140847	1502	1401
GOBP_INORGANIC_ION_TRANSMEMBRANE_TRANSPORT	0.392212	1.75082	0	0.0141206	764	640
GOBP_CYTOSOLIC_CALCIUM_ION_TRANSPORT	0.425532	1.75065	0	0.0141203	160	134
GOBP_DIACYLGLYCEROL_METABOLIC_PROCESS	0.576743	1.75001	0.00492813	0.0142029	24	22
GOBP_RNA_DESTABILIZATION	0.52437	1.74979	0.00312785	0.0142147	35	34
GOCC_LEADING_EDGE_MEMBRANE	0.422031	1.74899	0	0.0143283	156	148
GOCC_CELL_LEADING_EDGE	0.397776	1.74783	0	0.0144979	376	357
GOBP_REGULATION_OF_CELL_SUBSTRATE_JUNCTION_ORGANIZATION	0.470036	1.74751	0.000948767	0.0145299	63	60
GOMF_S_ACYLTRANSFERASE_ACTIVITY	0.545601	1.74682	0.00239234	0.0146132	30	28
GOBP_CELLULAR_RESPONSE_TO_PROSTAGLANDIN_STIMULUS	0.628707	1.74437	0.00521512	0.014999	16	15
GOBP_SODIUM_ION_TRANSPORT	0.412635	1.74376	0	0.0150833	220	184
GOMF_CYTOSKELETAL_PROTEIN_BINDING	0.388253	1.74341	0	0.0151195	869	793
GOBP_NEGATIVE_REGULATION_OF_PROTEIN_POLYMERIZATION	0.467355	1.74329	0.000471254	0.0151096	69	63
GOBP_REGULATION_OF_AUTOPHAGY_OF_MITOCHONDRION	0.535303	1.74316	0.0036678	0.0151091	30	30
GOBP_NEGATIVE_REGULATION_OF_PROTEIN_CONTAINING_COMPLEX_ASSEMBLY	0.433611	1.74183	0.000328263	0.0153193	120	110
GOMF_SODIUM_CHANNEL_ACTIVITY	0.506843	1.74109	0.00278481	0.0154166	41	39
GOBP_NEURON_MATURATION	0.506745	1.74106	0.00227158	0.0153933	44	39
GOBP_REGULATION_OF_POSTSYNAPTIC_NEUROTRANSMITTER_RECEPTOR_ACTIVITY	0.624409	1.74024	0.00726956	0.015511	15	15
GOBP_PROTEIN_MODIFICATION_BY_SMALL_PROTEIN_CONJUGATION_OR_REMOVAL	0.386758	1.73968	0	0.0155757	964	916
GOBP_POSITIVE_REGULATION_OF_NEUROTRANSMITTER_SECRETION	0.617228	1.73905	0.00502585	0.0156577	17	16
GOBP_GLYCOSYLATION	0.407433	1.73728	0	0.0159563	219	197
GOBP_CELLULAR_RESPONSE_TO_GLUCAGON_STIMULUS	0.576351	1.73713	0.00529543	0.0159523	24	21
GOBP_REGULATION_OF_CARDIAC_MUSCLE_CONTRACTION_BY_CALCIUM_ION_SIGNALING	0.579921	1.73698	0.00512253	0.0159462	22	21
GOMF_PROTEIN_PHOSPHATASE_BINDING	0.427417	1.73695	0.000216967	0.0159224	124	118
GOCC_CULLIN_RING_UBIQUITIN_LIGASE_COMPLEX	0.418785	1.7363	0	0.0160108	147	143
GOMF_SIGNALING_RECEPTOR_COMPLEX_ADAPTOR_ACTIVITY	0.506504	1.73545	0.00265185	0.0161307	42	38
GOBP_AMYLOID_PRECURSOR_PROTEIN_CATABOLIC_PROCESS	0.486015	1.73501	0.00171716	0.0161848	49	48
GOCC_PROTEIN_PHOSPHATASE_TYPE_2A_COMPLEX	0.608792	1.73471	0.00744452	0.0162088	17	17
GOBP_NEGATIVE_REGULATION_OF_NEURON_PROJECTION_REGENERATION	0.621239	1.7331	0.00741602	0.0164835	15	15
GOCC_INTRINSIC_COMPONENT_OF_SYNAPTIC_VESICLE_MEMBRANE	0.511635	1.73268	0.00264417	0.0165317	37	37
GOMF_PROTEIN_METHYLTRANSFERASE_ACTIVITY	0.457328	1.73261	0.000581801	0.0165137	72	70
GOMF_CYSTEINE_TYPE_PEPTIDASE_ACTIVITY	0.425595	1.73213	0.000218055	0.0165755	126	120
GOMF_LIGAND_ACTIVATED_TRANSCRIPTION_FACTOR_ACTIVITY	0.493277	1.73118	0.00259612	0.016723	50	44
GOBP_LOCALIZATION_WITHIN_MEMBRANE	0.460057	1.731	0.000700035	0.016726	70	66
GOBP_MICROTUBULE_BASED_TRANSPORT	0.413424	1.73083	0	0.0167225	172	164
GOCC_RECYCLING_ENDOSOME	0.413784	1.72998	0	0.016853	167	159
GOBP_REGULATION_OF_VESICLE_FUSION	0.590218	1.72997	0.00629635	0.0168231	22	19
GOBP_REGULATION_OF_CELLULAR_COMPONENT_SIZE	0.394944	1.72927	0	0.0169243	347	316
GOBP_CELL_PROJECTION_ORGANIZATION	0.382241	1.72927	0	0.0168933	1428	1335
GOBP_INORGANIC_ION_IMPORT_ACROSS_PLASMA_MEMBRANE	0.453298	1.72866	0.000812348	0.0169797	87	71
GOMF_REGULATORY_RNA_BINDING	0.529102	1.72826	0.00457098	0.0170242	36	30
GOMF_MICROTUBULE_BINDING	0.403061	1.72812	0	0.01702	235	221
GOBP_REGULATION_OF_PEPTIDYL_SERINE_PHOSPHORYLATION	0.432281	1.72703	0.000440966	0.0171973	111	103
GOBP_REGULATION_OF_AMPA_RECEPTOR_ACTIVITY	0.547452	1.72649	0.00398248	0.0172675	26	26
GOBP_POSITIVE_REGULATION_OF_TOR_SIGNALING	0.507527	1.72596	0.00379891	0.0173396	40	38
GOMF_STEROID_HORMONE_RECEPTOR_BINDING	0.456016	1.72583	0.00105696	0.0173325	74	67
GOBP_NEUROTRANSMITTER_RECEPTOR_LOCALIZATION_TO_POSTSYNAPTIC_SPECIALIZATION_MEMBRANE	0.573051	1.72568	0.00662069	0.0173319	21	21
GOBP_PROTEOGLYCAN_BIOSYNTHETIC_PROCESS	0.479555	1.72509	0.00194128	0.0174222	55	49
GOBP_PHOSPHOLIPID_BIOSYNTHETIC_PROCESS	0.402102	1.72507	0	0.0173941	240	224
GOBP_CELL_GROWTH	0.391184	1.72488	0	0.0174009	408	384
GOBP_MULTICELLULAR_ORGANISMAL_SIGNALING	0.41184	1.72418	0	0.0175087	184	164
GOBP_COLLATERAL_SPROUTING	0.573488	1.72401	0.00781786	0.0175077	23	21
GOCC_POSTSYNAPTIC_CYTOSOL	0.622736	1.72361	0.00686008	0.0175531	15	15
GOBP_GLYCEROLIPID_BIOSYNTHETIC_PROCESS	0.402597	1.72352	0	0.0175391	236	216
GOCC_REGION_OF_CYTOSOL	0.58231	1.72314	0.00620861	0.0175864	20	20
GOBP_NEGATIVE_REGULATION_OF_AUTOPHAGY	0.463638	1.72288	0.00177767	0.0176034	66	61
GOMF_MODIFICATION_DEPENDENT_PROTEIN_BINDING	0.421642	1.72137	0.000108601	0.0178632	130	125
GOBP_REGULATION_OF_MUSCLE_ADAPTATION	0.455299	1.72134	0.000942507	0.0178365	74	67
GOMF_TRANSITION_METAL_ION_TRANSMEMBRANE_TRANSPORTER_ACTIVITY	0.527627	1.721	0.00416938	0.0178683	32	30
GOCC_VACUOLAR_MEMBRANE	0.39307	1.72067	0	0.0179002	369	342
GOBP_ENDOMEMBRANE_SYSTEM_ORGANIZATION	0.390678	1.71943	0	0.0181162	408	375
GOMF_UBIQUITIN_LIKE_PROTEIN_BINDING	0.438223	1.71901	0.000448682	0.0181652	93	90
GOBP_RECEPTOR_MEDIATED_ENDOCYTOSIS	0.40409	1.71843	0	0.0182545	226	199
GOMF_ADENYL_NUCLEOTIDE_BINDING	0.37964	1.71761	0	0.0184007	1375	1260
GOBP_POSTSYNAPTIC_MEMBRANE_ORGANIZATION	0.515303	1.71711	0.00437637	0.0184688	35	33
GOCC_PLASMA_MEMBRANE_PROTEIN_COMPLEX	0.388617	1.71701	0	0.0184557	539	411
GOBP_NEUROMUSCULAR_SYNAPTIC_TRANSMISSION	0.578481	1.71677	0.00809378	0.0184791	23	20
GOBP_CELLULAR_COMPONENT_MAINTENANCE	0.47273	1.71589	0.00231566	0.0186437	57	53
GOBP_NEURONAL_ACTION_POTENTIAL	0.548601	1.71544	0.0049778	0.0187023	32	25
GOBP_POSITIVE_REGULATION_OF_MRNA_CATABOLIC_PROCESS	0.48015	1.71429	0.00307314	0.0189164	50	48
GOBP_NEURON_DEATH	0.394164	1.7138	0	0.0189873	308	286
GOMF_PASSIVE_TRANSMEMBRANE_TRANSPORTER_ACTIVITY	0.391175	1.7137	0	0.0189768	413	338
GOBP_REGULATION_OF_MEMBRANE_DEPOLARIZATION	0.52708	1.7134	0.00418958	0.0190032	33	30
GOBP_CELL_CELL_SIGNALING	0.379493	1.71335	0	0.0189813	1485	1325
GOBP_CATION_TRANSPORT	0.382112	1.7133	0	0.0189598	1030	869
GOBP_STRESS_GRANULE_ASSEMBLY	0.565728	1.71316	0.00721187	0.0189541	22	22
GOMF_PHOSPHATIDYLINOSITOL_3_PHOSPHATE_BINDING	0.505747	1.7123	0.00281366	0.0190969	38	36
GOBP_FC_RECEPTOR_MEDIATED_STIMULATORY_SIGNALING_PATHWAY	0.452677	1.71128	0.00221033	0.0192798	78	69
GOMF_MAP_KINASE_KINASE_ACTIVITY	0.59202	1.71116	0.00634518	0.0192724	20	18
GOMF_SIGNALING_ADAPTOR_ACTIVITY	0.462298	1.71098	0.00226029	0.0192827	64	60
GOBP_REGULATION_OF_CHROMATIN_ASSEMBLY_OR_DISASSEMBLY	0.604214	1.71093	0.00881558	0.0192592	17	16
GOBP_PROTEOGLYCAN_METABOLIC_PROCESS	0.451249	1.71055	0.000815091	0.0193123	79	71
GOMF_ESTROGEN_RECEPTOR_BINDING	0.503709	1.71044	0.00356461	0.0193079	40	37
GOBP_AMYLOID_PRECURSOR_PROTEIN_METABOLIC_PROCESS	0.458344	1.71031	0.00142062	0.0193054	65	63
GOBP_PROTEIN_PHOSPHOPANTETHEINYLATION	0.395993	1.70959	0	0.019421	272	248
GOBP_GLUTAMATE_METABOLIC_PROCESS	0.554105	1.70948	0.00720696	0.0194136	26	23
GOBP_REGULATION_OF_NERVOUS_SYSTEM_DEVELOPMENT	0.388178	1.70911	0	0.019466	401	383
GOMF_PHOSPHOPROTEIN_PHOSPHATASE_ACTIVITY	0.413228	1.70828	0.000106849	0.0196219	158	146
GOBP_ANOIKIS	0.538332	1.70819	0.00540754	0.0196061	28	27
GOBP_ESTABLISHMENT_OF_MITOCHONDRION_LOCALIZATION	0.56136	1.70747	0.00833675	0.0197294	23	22
GOBP_RECEPTOR_CLUSTERING	0.478473	1.70718	0.00268325	0.0197602	51	48
GOBP_NEGATIVE_REGULATION_OF_SODIUM_ION_TRANSPORT	0.608918	1.70694	0.00719528	0.0197788	16	16
GOBP_GLYCOPROTEIN_METABOLIC_PROCESS	0.391334	1.7063	0	0.0198887	346	305
GOBP_ADRENERGIC_RECEPTOR_SIGNALING_PATHWAY	0.550534	1.70622	0.00544662	0.0198714	26	24
GOBP_POSITIVE_REGULATION_OF_SODIUM_ION_TRANSMEMBRANE_TRANSPORT	0.58253	1.70595	0.00599554	0.0198972	19	19
GOCC_CUL4_RING_E3_UBIQUITIN_LIGASE_COMPLEX	0.523528	1.70572	0.00533229	0.019913	30	30
GOCC_LATE_ENDOSOME	0.400147	1.70548	0	0.0199297	230	211
GOMF_VOLTAGE_GATED_CALCIUM_CHANNEL_ACTIVITY	0.498668	1.70506	0.00326797	0.019994	43	38
GOCC_CLATHRIN_ADAPTOR_COMPLEX	0.558774	1.70425	0.00544292	0.0201383	25	23
GOBP_REGULATION_OF_PROTEIN_CONTAINING_COMPLEX_ASSEMBLY	0.388226	1.7041	0	0.0201353	393	358
GOMF_PHOSPHATIDYLINOSITOL_PHOSPHATE_BINDING	0.411442	1.70232	0.000428082	0.0205163	156	144
GOBP_REGULATION_OF_AMINO_ACID_TRANSPORT	0.560508	1.70178	0.00641551	0.0206032	27	22
GOBP_GLYCOSPHINGOLIPID_BIOSYNTHETIC_PROCESS	0.553729	1.70145	0.00578991	0.0206424	25	23
GOBP_PROTEIN_LOCALIZATION_TO_CYTOSKELETON	0.470528	1.70095	0.00205066	0.0207257	54	53
GOMF_IONOTROPIC_GLUTAMATE_RECEPTOR_ACTIVITY	0.601342	1.70039	0.0091888	0.020818	18	16
GOBP_WNT_SIGNALING_PATHWAY_CALCIUM_MODULATING_PATHWAY	0.509767	1.69989	0.00455137	0.0209002	37	34
GOCC_VESICLE_COAT	0.475783	1.6993	0.00282174	0.0210009	52	49
GOBP_PEPTIDYL_LYSINE_ACETYLATION	0.410171	1.6988	0	0.0210778	150	143
GOMF_PROTEIN_MACROMOLECULE_ADAPTOR_ACTIVITY	0.397004	1.69852	0	0.021108	238	220
GOBP_IMPORT_ACROSS_PLASMA_MEMBRANE	0.417334	1.6977	0	0.0212584	147	120
GOBP_REGULATION_OF_CARDIAC_MUSCLE_CELL_ACTION_POTENTIAL	0.585697	1.69704	0.00652853	0.021376	21	18
GOBP_CELLULAR_CARBOHYDRATE_METABOLIC_PROCESS	0.393948	1.69636	0	0.0215049	261	231
GOCC_INTRINSIC_COMPONENT_OF_MITOCHONDRIAL_OUTER_MEMBRANE	0.578511	1.6953	0.00741362	0.0217296	22	19
GOBP_REGULATION_OF_ACTIVIN_RECEPTOR_SIGNALING_PATHWAY	0.584232	1.69518	0.00975882	0.021722	21	18
GOCC_EXOCYST	0.612548	1.69386	0.00884072	0.022005	17	15
GOBP_REGULATION_OF_SYNAPTIC_TRANSMISSION_GABAERGIC	0.535177	1.69269	0.0061745	0.0222524	30	27
GOCC_DENSE_CORE_GRANULE	0.545966	1.69262	0.0057073	0.0222319	24	23
GOBP_NUCLEAR_MIGRATION	0.583216	1.69245	0.00748233	0.0222392	19	18
GOMF_RIBONUCLEOTIDE_BINDING	0.373572	1.69233	0	0.0222313	1662	1513
GOBP_REGULATION_OF_CYTOSKELETON_ORGANIZATION	0.383016	1.69224	0	0.022215	461	427
GOMF_PROTEIN_PHOSPHORYLATED_AMINO_ACID_BINDING	0.468321	1.69207	0.00291191	0.0222212	53	52
GOBP_NAD_METABOLIC_PROCESS	0.487366	1.69109	0.00338983	0.0224258	49	42
GOBP_REGULATION_OF_ORGANELLE_ASSEMBLY	0.404361	1.69053	0.000105563	0.0225247	165	160
GOBP_HISTONE_H4_K16_ACETYLATION	0.581631	1.69043	0.00845428	0.0225192	18	18
GOBP_RAS_PROTEIN_SIGNAL_TRANSDUCTION	0.388669	1.68966	0.000101379	0.0226709	306	286
GOMF_PROTEIN_KINASE_A_REGULATORY_SUBUNIT_BINDING	0.56328	1.68963	0.00963656	0.0226431	21	21
GOBP_HORMONE_MEDIATED_SIGNALING_PATHWAY	0.406141	1.68839	0	0.0229093	176	152
GOMF_CALCIUM_DEPENDENT_PHOSPHOLIPID_BINDING	0.504494	1.68826	0.00451089	0.0229087	45	34
GOBP_IMPORT_INTO_CELL	0.399794	1.68784	0.000104526	0.0229787	211	178
GOBP_POSITIVE_REGULATION_OF_PEPTIDYL_LYSINE_ACETYLATION	0.524691	1.68673	0.00709593	0.0232103	31	28
GOBP_NEURON_PROJECTION_GUIDANCE	0.389228	1.68662	0	0.0231982	266	254
GOBP_CELL_SUBSTRATE_JUNCTION_ORGANIZATION	0.428711	1.68647	0.000562114	0.0232002	95	89
GOBP_HIPPO_SIGNALING	0.495387	1.68588	0.00427727	0.0233154	41	38
GOBP_HISTONE_H4_K5_ACETYLATION	0.610086	1.68575	0.00932836	0.023313	15	15
GOBP_NEGATIVE_CHEMOTAXIS	0.479061	1.68542	0.0021242	0.0233657	45	44
GOBP_NEGATIVE_REGULATION_OF_AXONOGENESIS	0.456802	1.68519	0.0034405	0.0233874	61	59
GOBP_PROTEIN_MODIFICATION_BY_SMALL_PROTEIN_CONJUGATION	0.376343	1.68456	0	0.0235104	801	756
GOBP_POSITIVE_REGULATION_OF_MUSCLE_CELL_APOPTOTIC_PROCESS	0.579866	1.6837	0.0106802	0.0236863	19	18
GOBP_REGULATION_OF_HISTONE_MODIFICATION	0.413681	1.68342	0.000543715	0.02372	127	120
GOMF_PHOSPHATIDYLINOSITOL_BINDING	0.392816	1.68335	0	0.0237047	234	218
GOBP_REGULATION_OF_SUPRAMOLECULAR_FIBER_ORGANIZATION	0.386379	1.68317	0	0.0237098	332	304
GOBP_CALCIUM_ION_IMPORT_INTO_CYTOSOL	0.587793	1.68249	0.0104003	0.0238501	21	17
GOBP_GLYCOLYTIC_PROCESS_THROUGH_FRUCTOSE_6_PHOSPHATE	0.537166	1.68164	0.00669165	0.024043	29	25
GOBP_NERVOUS_SYSTEM_PROCESS	0.375266	1.68129	0	0.0240849	1094	732
GOBP_POSITIVE_REGULATION_OF_PROTEOLYSIS_INVOLVED_IN_CELLULAR_PROTEIN_CATABOLIC_PROCESS	0.417328	1.6799	0.000328911	0.0244057	113	109
GOBP_FILOPODIUM_ASSEMBLY	0.460335	1.6781	0.00336296	0.0248479	56	54
GOMF_PHOSPHORIC_ESTER_HYDROLASE_ACTIVITY	0.385361	1.67798	0	0.024839	325	291
GOBP_ENDOPLASMIC_RETICULUM_ORGANIZATION	0.441911	1.67687	0.0022052	0.0250882	73	69
GOBP_SEQUESTERING_OF_CALCIUM_ION	0.426509	1.67678	0.000901408	0.0250739	107	88
GOBP_GLYCEROPHOSPHOLIPID_METABOLIC_PROCESS	0.385446	1.67641	0	0.0251357	308	284
GOBP_REGULATION_OF_CALCIUM_ION_DEPENDENT_EXOCYTOSIS	0.500341	1.67629	0.00684224	0.0251288	37	35
GOMF_PHOSPHOLIPID_BINDING	0.381611	1.67626	0	0.0250972	410	363
GOBP_INORGANIC_ANION_TRANSMEMBRANE_TRANSPORT	0.428551	1.67594	0.00135486	0.0251455	106	87
GOBP_POSITIVE_REGULATION_OF_EXOCYTOSIS	0.445925	1.67544	0.0019939	0.0252429	73	65
GOCC_VOLTAGE_GATED_SODIUM_CHANNEL_COMPLEX	0.605811	1.67517	0.0122021	0.0252781	17	15
GOBP_MITOCHONDRIAL_OUTER_MEMBRANE_PERMEABILIZATION	0.47072	1.67516	0.00382291	0.0252406	49	46
GOBP_NEGATIVE_REGULATION_OF_CELLULAR_COMPONENT_ORGANIZATION	0.375664	1.67515	0	0.025206	619	574
GOBP_PHYSIOLOGICAL_CARDIAC_MUSCLE_HYPERTROPHY	0.554819	1.67487	0.00997644	0.0252364	24	21
GOBP_RAB_PROTEIN_SIGNAL_TRANSDUCTION	0.571553	1.67426	0.0115298	0.0253678	19	19
GOBP_POSITIVE_REGULATION_OF_GLUCOSE_TRANSMEMBRANE_TRANSPORT	0.512006	1.67422	0.00556058	0.0253428	39	31
GOBP_POSITIVE_REGULATION_OF_MEMBRANE_PERMEABILITY	0.459203	1.67414	0.00408998	0.0253266	57	54
GOCC_CLATHRIN_VESICLE_COAT	0.534537	1.67379	0.00908605	0.0253831	27	25
GOMF_VOLTAGE_GATED_SODIUM_CHANNEL_ACTIVITY	0.556328	1.67344	0.00978905	0.0254398	23	21
GOBP_POSITIVE_REGULATION_OF_CATABOLIC_PROCESS	0.381516	1.67337	0	0.0254191	394	368
GOBP_CAMP_METABOLIC_PROCESS	0.587273	1.67211	0.0117348	0.0257306	20	17
GOBP_FOCAL_ADHESION_ASSEMBLY	0.438453	1.67158	0.00139324	0.0258323	77	72
GOBP_NEGATIVE_REGULATION_OF_NEURON_PROJECTION_DEVELOPMENT	0.413384	1.67095	0.000329164	0.0259633	121	113
GOBP_REGULATION_OF_TRANSPORT	0.369479	1.67093	0	0.0259292	1506	1332
GOCC_OUTER_MEMBRANE	0.397176	1.67004	0.00010457	0.0261457	197	175
GOBP_POSITIVE_REGULATION_OF_POSTTRANSCRIPTIONAL_GENE_SILENCING	0.533297	1.66988	0.00880401	0.0261509	27	25
GOCC_PML_BODY	0.42879	1.66982	0.0023796	0.0261277	86	83
GOCC_PHOSPHATIDYLINOSITOL_3_KINASE_COMPLEX	0.532359	1.66917	0.0099116	0.0262677	26	25
GOBP_NEGATIVE_REGULATION_OF_MACROAUTOPHAGY	0.520335	1.66883	0.00920568	0.0263208	28	28
GOBP_REGULATION_OF_SYSTEM_PROCESS	0.376278	1.66829	0	0.0264328	519	451
GOCC_INTEGRAL_COMPONENT_OF_SYNAPTIC_VESICLE_MEMBRANE	0.530601	1.66823	0.00947172	0.0264078	26	26
GOBP_NEGATIVE_REGULATION_OF_NOTCH_SIGNALING_PATHWAY	0.506268	1.66813	0.00737387	0.0263973	32	32
GOCC_EXTRINSIC_COMPONENT_OF_PLASMA_MEMBRANE	0.406585	1.66803	0.000427945	0.0263861	150	132
GOBP_NEGATIVE_REGULATION_OF_AXON_EXTENSION	0.488254	1.66737	0.00528767	0.0265342	40	38
GOBP_VESICLE_TARGETING	0.431033	1.66737	0.0012527	0.0264957	87	81
GOBP_POSITIVE_REGULATION_OF_CELL_DEVELOPMENT	0.384898	1.6671	0	0.0265321	275	256
GOBP_CELLULAR_PROTEIN_CATABOLIC_PROCESS	0.372984	1.66632	0	0.0267208	675	644
GOBP_POSITIVE_REGULATION_OF_PROTEIN_LOCALIZATION_TO_MEMBRANE	0.411858	1.66618	0.000328012	0.0267185	117	111
GOBP_REGULATION_OF_TOR_SIGNALING	0.425759	1.66617	0.00158748	0.0266804	91	86
GOBP_REGULATION_OF_TRANSLATION_NCRNA_MEDIATED	0.60041	1.66583	0.0137086	0.0267382	15	15
GOBP_POSITIVE_REGULATION_OF_UBIQUITIN_DEPENDENT_PROTEIN_CATABOLIC_PROCESS	0.42387	1.66563	0.000896359	0.0267537	92	91
GOBP_INOSITOL_PHOSPHATE_METABOLIC_PROCESS	0.456735	1.66556	0.00251799	0.0267373	63	55
GOBP_AMINO_SUGAR_METABOLIC_PROCESS	0.510779	1.66544	0.0065917	0.026729	36	31
GOBP_REGULATION_OF_CHROMATIN_ORGANIZATION	0.402045	1.66438	0.000107285	0.0269853	154	145
GOBP_DICARBOXYLIC_ACID_TRANSPORT	0.435437	1.66255	0.00253106	0.0274661	83	74
GOMF_NUCLEAR_RECEPTOR_BINDING	0.426115	1.66228	0.00101752	0.0275026	92	85
GOCC_T_TUBULE	0.46942	1.6621	0.00510713	0.0275122	47	46
GOBP_POSITIVE_REGULATION_OF_POTASSIUM_ION_TRANSPORT	0.495609	1.66135	0.00662166	0.0276899	39	34
GOBP_NEUROMUSCULAR_PROCESS_CONTROLLING_BALANCE	0.48627	1.66042	0.00656566	0.0279154	40	38
GOBP_POSITIVE_REGULATION_OF_AUTOPHAGY	0.418481	1.66009	0.00133615	0.0279697	99	95
GOBP_REGULATION_OF_AMYLOID_PRECURSOR_PROTEIN_CATABOLIC_PROCESS	0.491412	1.65936	0.00718225	0.0281372	37	36
GOBP_GLYCEROLIPID_METABOLIC_PROCESS	0.378262	1.65823	0	0.0284397	384	339
GOBP_MRNA_MODIFICATION	0.538988	1.65774	0.00772462	0.0285454	23	23
GOBP_FEAR_RESPONSE	0.50548	1.65734	0.00753736	0.0286213	33	31
GOMF_TRANSPORTER_ACTIVITY	0.369195	1.65732	0	0.028583	1034	848
GOMF_ANDROGEN_RECEPTOR_BINDING	0.535094	1.6573	0.0112041	0.028551	25	23
GOBP_MEMBRANE_ORGANIZATION	0.370588	1.65715	0	0.0285532	776	701
GOBP_INHIBITORY_SYNAPSE_ASSEMBLY	0.590028	1.65686	0.0122805	0.0286044	16	16
GOMF_ACETYLTRANSFERASE_ACTIVITY	0.431059	1.6562	0.00149442	0.0287536	79	75
GOMF_P53_BINDING	0.445741	1.65601	0.00390025	0.0287649	66	61
GOMF_PROTEIN_TYROSINE_KINASE_BINDING	0.43063	1.65433	0.00183192	0.0292256	88	76
GOBP_REGULATION_OF_ORGANELLE_ORGANIZATION	0.367402	1.654	0	0.0292777	1032	961
GOBP_REGULATION_OF_AUTOPHAGOSOME_ASSEMBLY	0.491135	1.65382	0.00651507	0.0292946	35	35
GOMF_ZINC_ION_BINDING	0.370374	1.65344	0	0.0293661	664	583
GOBP_EXPLORATION_BEHAVIOR	0.568853	1.65266	0.0117243	0.0295684	19	18
GOBP_CARDIAC_CONDUCTION	0.406661	1.65265	0.000871935	0.0295325	132	120
GOMF_CALMODULIN_DEPENDENT_PROTEIN_KINASE_ACTIVITY	0.52899	1.65238	0.00988624	0.0295703	26	25
GOMF_NUCLEAR_RECEPTOR_COACTIVATOR_ACTIVITY	0.463666	1.65215	0.00618812	0.0296044	48	47
GOBP_REGULATION_OF_VACUOLE_ORGANIZATION	0.471251	1.65179	0.00622898	0.0296726	44	43
GOCC_CLATHRIN_COAT_OF_COATED_PIT	0.595912	1.65111	0.0159931	0.029842	16	15
GOCC_PROTEIN_ACETYLTRANSFERASE_COMPLEX	0.424299	1.65095	0.0019338	0.0298513	86	84
GOBP_NEGATIVE_REGULATION_OF_DEVELOPMENTAL_GROWTH	0.4198	1.65074	0.0022424	0.0298728	95	89
GOBP_CELLULAR_RESPONSE_TO_ACID_CHEMICAL	0.442935	1.65071	0.0039822	0.029842	64	63
GOBP_REGULATION_OF_NEURON_MIGRATION	0.495586	1.65032	0.00874711	0.0299157	35	33
GOBP_P_BODY_ASSEMBLY	0.560111	1.65022	0.0146108	0.0298991	19	19
GOBP_NUCLEUS_LOCALIZATION	0.538593	1.64962	0.012259	0.0300455	23	22
GOBP_MONOAMINE_TRANSPORT	0.440423	1.64959	0.00412882	0.0300141	71	63
GOMF_ION_TRANSMEMBRANE_TRANSPORTER_ACTIVITY	0.368028	1.6473	0	0.0306897	842	693
GOBP_POSITIVE_REGULATION_OF_CALCIUM_ION_TRANSMEMBRANE_TRANSPORTER_ACTIVITY	0.502611	1.64675	0.00893326	0.0308249	36	31
GOMF_DYNEIN_COMPLEX_BINDING	0.550764	1.64672	0.0128205	0.0307938	22	20
GOBP_POSITIVE_REGULATION_OF_CHROMATIN_ORGANIZATION	0.423973	1.64658	0.00147946	0.0307943	89	84
GOMF_CHEMOREPELLENT_ACTIVITY	0.526378	1.64584	0.00978683	0.0309889	26	25
GOBP_METAL_ION_TRANSPORT	0.373568	1.64564	0	0.0310087	438	370
GOBP_POSITIVE_REGULATION_OF_PROTEIN_ACETYLATION	0.487994	1.64541	0.00845829	0.0310423	39	36
GOMF_PHOSPHATIDYLSERINE_BINDING	0.469261	1.64525	0.00543613	0.0310485	51	43
GOBP_CALCINEURIN_MEDIATED_SIGNALING	0.481686	1.64485	0.00827393	0.0311272	40	37
GOBP_RESPONSE_TO_PROSTAGLANDIN	0.540715	1.64483	0.011612	0.0310929	25	22
GOBP_PEPTIDYL_L_CYSTEINE_S_PALMITOYLATION	0.553973	1.64465	0.012987	0.0311073	22	20
GOMF_BETA_CATENIN_BINDING	0.431885	1.64371	0.0025731	0.0313645	74	70
GOBP_RESPONSE_TO_PROSTAGLANDIN_E	0.573192	1.6436	0.0139752	0.0313565	20	17
GOBP_POSITIVE_REGULATION_OF_PEPTIDYL_SERINE_PHOSPHORYLATION	0.429117	1.64269	0.00197033	0.0316122	80	74
GOBP_VESICLE_CARGO_LOADING	0.564545	1.64191	0.0148159	0.0318238	19	18
GOMF_ACTIN_BINDING	0.374239	1.64144	0	0.0319253	395	347
GOCC_TRANSFERASE_COMPLEX	0.367276	1.64144	0	0.0318832	678	655
GOCC_PERINUCLEAR_REGION_OF_CYTOPLASM	0.367825	1.64099	0	0.0319855	649	595
GOBP_CELL_JUNCTION_MAINTENANCE	0.502995	1.64088	0.00908373	0.0319748	31	30
GOMF_PROTEIN_TYROSINE_SERINE_THREONINE_PHOSPHATASE_ACTIVITY	0.494486	1.64084	0.00886687	0.0319443	37	33
GOBP_MIRNA_METABOLIC_PROCESS	0.526641	1.64084	0.0107701	0.0319028	27	25
GOBP_RETROGRADE_TRANSPORT_ENDOSOME_TO_GOLGI	0.428313	1.64052	0.0021819	0.0319634	76	75
GOBP_REGULATION_OF_ANATOMICAL_STRUCTURE_SIZE	0.37288	1.6402	0	0.0320225	451	398
GOBP_POSITIVE_REGULATION_OF_PROTEIN_CATABOLIC_PROCESS	0.388126	1.64012	0.000104156	0.0320075	195	187
GOMF_SULFOTRANSFERASE_ACTIVITY	0.49804	1.63993	0.00880829	0.0320238	43	31
GOBP_POSITIVE_REGULATION_OF_GROWTH	0.384881	1.63985	0.0003113	0.0320081	218	198
GOBP_ENDOPLASMIC_RETICULUM_TUBULAR_NETWORK_ORGANIZATION	0.590226	1.63972	0.014117	0.0320047	15	15
GOBP_PROTEIN_ACETYLATION	0.391427	1.63941	0.000210438	0.0320598	174	167
GOBP_REGULATION_OF_MUSCLE_HYPERTROPHY	0.460202	1.63927	0.0051705	0.0320627	53	47
GOMF_ENZYME_ACTIVATOR_ACTIVITY	0.371483	1.63911	0	0.032072	450	418
GOMF_HORMONE_RECEPTOR_BINDING	0.397486	1.6389	0.000214202	0.0320958	154	139
GOBP_AXONAL_FASCICULATION	0.573518	1.63806	0.0147586	0.0323377	17	17
GOBP_POSITIVE_REGULATION_OF_CALCIUM_ION_DEPENDENT_EXOCYTOSIS	0.594949	1.6379	0.0163083	0.0323456	16	15
GOBP_LONG_TERM_MEMORY	0.506967	1.63749	0.00993641	0.0324405	30	29
GOBP_REGULATION_OF_RECEPTOR_INTERNALIZATION	0.470137	1.63687	0.00776942	0.0325974	45	41
GOBP_REGULATION_OF_CELLULAR_PROTEIN_LOCALIZATION	0.368802	1.63629	0	0.032741	510	477
GOBP_MEMBRANE_DEPOLARIZATION_DURING_CARDIAC_MUSCLE_CELL_ACTION_POTENTIAL	0.56014	1.63603	0.0134266	0.0327823	19	19
GOMF_SOLUTE_CATION_SYMPORTER_ACTIVITY	0.435148	1.63596	0.00411619	0.0327598	95	66
GOCC_CELL_CORTEX	0.379547	1.63553	0.000102187	0.0328559	269	248
GOMF_SIALYLTRANSFERASE_ACTIVITY	0.560207	1.63535	0.0155785	0.032874	19	18
GOMF_SMAD_BINDING	0.437048	1.63349	0.00433002	0.0334576	70	65
GOBP_DIVALENT_INORGANIC_CATION_HOMEOSTASIS	0.371844	1.63314	0	0.0335324	439	353
GOBP_NEGATIVE_REGULATION_OF_DNA_METABOLIC_PROCESS	0.415391	1.63306	0.00146446	0.0335155	95	89
GOCC_CELL_CELL_CONTACT_ZONE	0.440561	1.63303	0.00401749	0.0334807	64	60
GOCC_LATE_ENDOSOME_MEMBRANE	0.406035	1.63271	0.00197325	0.0335491	118	109
GOBP_NEGATIVE_REGULATION_OF_AMYLOID_PRECURSOR_PROTEIN_CATABOLIC_PROCESS	0.556962	1.63229	0.0131745	0.0336472	20	19
GOBP_REGULATION_OF_NITRIC_OXIDE_SYNTHASE_ACTIVITY	0.494371	1.63198	0.0094425	0.0337113	39	32
GOBP_CELLULAR_RESPONSE_TO_PEPTIDE_HORMONE_STIMULUS	0.376391	1.63197	0.000102124	0.0336689	288	263
GOBP_REGULATION_OF_DNA_REPAIR	0.405675	1.63115	0.000986409	0.0338968	114	109
GOMF_MOLECULAR_CARRIER_ACTIVITY	0.453537	1.6302	0.00583516	0.0341742	56	51
GOBP_HISTONE_METHYLATION	0.404442	1.62994	0.00153795	0.0342158	114	109
GOBP_PROTEIN_LOCALIZATION_TO_MEMBRANE	0.366236	1.62957	0	0.0342982	576	550
GOMF_NUCLEAR_HORMONE_RECEPTOR_BINDING	0.400167	1.62947	0.000758643	0.0342897	130	121
GOBP_POLYOL_METABOLIC_PROCESS	0.410486	1.6289	0.00257012	0.034439	115	97
GOBP_REGULATION_OF_CELLULAR_LOCALIZATION	0.364798	1.62851	0	0.034537	746	689
GOMF_PROTEIN_SELF_ASSOCIATION	0.466446	1.62835	0.00824176	0.0345475	49	43
GOCC_MICROBODY_MEMBRANE	0.445479	1.62781	0.00658052	0.0346834	57	55
GOBP_REGULATION_OF_MITOCHONDRIAL_OUTER_MEMBRANE_PERMEABILIZATION_INVOLVED_IN_APOPTOTIC_SIGNALING_PATHWAY	0.476973	1.62767	0.0112059	0.0346879	38	37
GOBP_NEGATIVE_REGULATION_OF_DNA_BIOSYNTHETIC_PROCESS	0.504215	1.6276	0.0112846	0.0346691	32	29
GOBP_CELLULAR_RESPONSE_TO_HORMONE_STIMULUS	0.367027	1.62732	0	0.0347185	545	481
GOBP_REGULATION_OF_PROTEIN_LOCALIZATION_TO_MEMBRANE	0.386758	1.62642	0	0.03498	182	171
GOBP_POSITIVE_REGULATION_OF_MUSCLE_HYPERTROPHY	0.535218	1.62609	0.0148199	0.0350485	26	22
GOBP_PROTEIN_INSERTION_INTO_MITOCHONDRIAL_MEMBRANE_INVOLVED_IN_APOPTOTIC_SIGNALING_PATHWAY	0.517796	1.62608	0.0145083	0.0350044	27	25
GOBP_NEGATIVE_REGULATION_OF_PHOSPHORUS_METABOLIC_PROCESS	0.368231	1.6255	0	0.0351674	440	414
GOBP_CALCIUM_ION_TRANSPORT_INTO_CYTOSOL	0.401979	1.62547	0.00141844	0.0351276	140	114
GOBP_PROTEIN_IMPORT	0.388817	1.62518	0.000316656	0.0351915	165	154
GOCC_MICROTUBULE_PLUS_END	0.55338	1.62498	0.0160803	0.0352136	20	19
GOBP_CELLULAR_RESPONSE_TO_AMYLOID_BETA	0.507217	1.62491	0.013016	0.0351898	32	28
GOBP_CLATHRIN_COAT_ASSEMBLY	0.568059	1.62479	0.0155741	0.0351843	17	17
GOBP_NEURON_RECOGNITION	0.464619	1.62472	0.00746919	0.0351671	44	43
GOBP_PHOSPHOLIPID_METABOLIC_PROCESS	0.371386	1.62433	0	0.0352557	374	340
GOBP_SIALYLATION	0.560207	1.62429	0.0172341	0.0352244	19	18
GOMF_PHOSPHATIDYLINOSITOL_3_KINASE_BINDING	0.516969	1.62323	0.0148515	0.035566	29	26
GOBP_REGULATION_OF_DNA_METHYLATION	0.56892	1.62264	0.0180065	0.0357247	21	17
GOMF_ZINC_ION_TRANSMEMBRANE_TRANSPORTER_ACTIVITY	0.560245	1.62247	0.0184898	0.0357411	20	18
GOBP_NEGATIVE_REGULATION_OF_VASCULAR_PERMEABILITY	0.588229	1.62233	0.0162014	0.0357478	16	15
GOBP_REGULATION_OF_CARDIAC_MUSCLE_CONTRACTION	0.440724	1.62229	0.00571497	0.0357153	65	57
GOBP_REGULATION_OF_PLATELET_DERIVED_GROWTH_FACTOR_RECEPTOR_SIGNALING_PATHWAY	0.537577	1.62215	0.0174498	0.0357242	22	21
GOCC_ORGANELLE_SUBCOMPARTMENT	0.358806	1.62181	0	0.0358002	1493	1346
GOBP_DEVELOPMENTAL_GROWTH	0.365703	1.6216	0	0.0358355	552	498
GOBP_REGULATION_OF_PROTEIN_TARGETING_TO_MEMBRANE	0.499769	1.62127	0.0131354	0.0359089	34	30
GOBP_REGULATION_OF_CELLULAR_RESPONSE_TO_INSULIN_STIMULUS	0.443382	1.62123	0.0059446	0.0358755	61	56
GOBP_VESICLE_FUSION_TO_PLASMA_MEMBRANE	0.559614	1.62056	0.0157924	0.0360691	21	18
GOCC_CLATHRIN_COATED_VESICLE	0.39004	1.6194	0.000105865	0.0364362	167	153
GOBP_PEPTIDYL_SERINE_DEPHOSPHORYLATION	0.5764	1.61856	0.0176268	0.0366958	16	16
GOBP_DOPAMINE_TRANSPORT	0.469423	1.6185	0.0111392	0.0366727	43	39
GOBP_NADH_METABOLIC_PROCESS	0.476076	1.61831	0.00817996	0.0366934	40	37
GOBP_INOSITOL_PHOSPHATE_MEDIATED_SIGNALING	0.458494	1.61709	0.00831162	0.0370794	49	45
GOBP_SNARE_COMPLEX_ASSEMBLY	0.583126	1.61579	0.0177361	0.0375045	17	15
GOMF_SOLUTE_CATION_ANTIPORTER_ACTIVITY	0.503872	1.61511	0.0138541	0.0377095	30	28
GOBP_STRIATED_MUSCLE_CONTRACTION	0.391264	1.61487	0.000854245	0.0377515	156	137
GOMF_TRANSFERASE_ACTIVITY_TRANSFERRING_ACYL_GROUPS	0.38211	1.61426	0.000312045	0.0379312	212	184
GOBP_PROTEIN_CATABOLIC_PROCESS	0.360263	1.61426	0	0.0378857	806	761
GOBP_POSITIVE_REGULATION_OF_TRANSPORTER_ACTIVITY	0.408906	1.61395	0.00314465	0.0379513	102	91
GOMF_MIRNA_BINDING	0.522713	1.61384	0.0177892	0.0379448	26	23
GOBP_NEGATIVE_REGULATION_OF_CELL_SUBSTRATE_JUNCTION_ORGANIZATION	0.564744	1.61384	0.0171649	0.0378984	17	17
GOBP_INTRACELLULAR_ESTROGEN_RECEPTOR_SIGNALING_PATHWAY	0.451171	1.61369	0.0067478	0.0379027	54	50
GOMF_PRIMARY_ACTIVE_TRANSMEMBRANE_TRANSPORTER_ACTIVITY	0.455333	1.61365	0.00626998	0.0378688	56	46
GOMF_ENZYME_BINDING	0.35581	1.61334	0	0.0379441	1712	1600
GOBP_PROTEIN_LOCALIZATION_TO_GOLGI_APPARATUS	0.516022	1.61316	0.0148495	0.0379605	25	25
GOBP_HETEROPHILIC_CELL_CELL_ADHESION_VIA_PLASMA_MEMBRANE_CELL_ADHESION_MOLECULES	0.479482	1.613	0.0126582	0.037981	36	35
GOBP_POSITIVE_REGULATION_OF_JUN_KINASE_ACTIVITY	0.439931	1.61293	0.00720029	0.0379609	62	56
GOBP_POSITIVE_REGULATION_OF_CELLULAR_PROTEIN_LOCALIZATION	0.374289	1.61232	0	0.038146	271	250
GOBP_PROTEIN_LOCALIZATION_TO_NUCLEUS	0.375584	1.61224	0.00020536	0.0381338	245	226
GOMF_TRANSMEMBRANE_RECEPTOR_PROTEIN_PHOSPHATASE_ACTIVITY	0.580504	1.61185	0.018484	0.038232	15	15
GOBP_RECEPTOR_CATABOLIC_PROCESS	0.482097	1.61169	0.0122825	0.0382467	34	34
GOCC_NUCLEAR_PORE	0.434242	1.61166	0.00670177	0.0382131	63	61
GOBP_ORGANELLE_DISASSEMBLY	0.407542	1.61165	0.00280332	0.0381713	97	95
GOCC_ADHERENS_JUNCTION	0.388815	1.61156	0.00074476	0.03816	153	145
GOBP_ACETYL_COA_BIOSYNTHETIC_PROCESS	0.543998	1.61058	0.0184109	0.0384874	21	20
GOBP_REGULATION_OF_CALCIUM_ION_TRANSMEMBRANE_TRANSPORT	0.399291	1.61043	0.00142216	0.0385026	131	111
GOBP_REGULATION_OF_HEART_CONTRACTION	0.37925	1.60952	0.000311624	0.0387889	218	196
GOBP_REGULATION_OF_PROTEIN_LOCALIZATION_TO_CELL_SURFACE	0.476011	1.60907	0.0119078	0.0389085	38	36
GOBP_HEPARAN_SULFATE_PROTEOGLYCAN_METABOLIC_PROCESS	0.503734	1.60885	0.0147508	0.0389527	27	27
GOBP_PROTEIN_LOCALIZATION_TO_CELL_SURFACE	0.433428	1.60828	0.0061473	0.0391215	63	60
GOBP_POSITIVE_REGULATION_OF_PROTEASOMAL_UBIQUITIN_DEPENDENT_PROTEIN_CATABOLIC_PROCESS	0.419297	1.6079	0.00262168	0.0392283	78	77
GOMF_TRANSFERASE_ACTIVITY_TRANSFERRING_HEXOSYL_GROUPS	0.391174	1.60623	0.000537981	0.0398135	161	132
GOBP_LYTIC_VACUOLE_ORGANIZATION	0.433239	1.60602	0.00720029	0.0398529	65	60
GOBP_NEGATIVE_REGULATION_OF_PROTEIN_LOCALIZATION_TO_NUCLEUS	0.514593	1.60569	0.018211	0.0399316	30	25
GOBP_MAINTENANCE_OF_SYNAPSE_STRUCTURE	0.567284	1.60463	0.0205832	0.0402865	16	16
GOBP_NEURON_PROJECTION_REGENERATION	0.449869	1.60342	0.00880566	0.0407017	51	48
GOMF_RNA_POLYMERASE_II_TRANSCRIPTION_COREGULATOR_BINDING	0.528456	1.60328	0.0174601	0.040703	22	22
GOMF_ANTIPORTER_ACTIVITY	0.422191	1.60283	0.00659799	0.0408332	84	70
GOMF_ADRENERGIC_RECEPTOR_BINDING	0.558022	1.60206	0.0214598	0.0410886	17	17
GOBP_REGULATION_OF_BLOOD_CIRCULATION	0.37454	1.60198	0	0.041072	256	222
GOBP_HEART_PROCESS	0.372528	1.60164	0.000102522	0.041154	257	232
GOBP_REGULATION_OF_ION_TRANSPORT	0.355708	1.60066	0	0.0414973	1157	1016
GOCC_INCLUSION_BODY	0.427918	1.60064	0.00645767	0.0414541	66	63
GOBP_MICROTUBULE_NUCLEATION	0.515607	1.59979	0.0168942	0.0417383	24	24
GOCC_AXONAL_GROWTH_CONE	0.504228	1.59905	0.0169673	0.0419824	27	27
GOMF_PHOSPHATIDYLINOSITOL_BISPHOSPHATE_BINDING	0.410367	1.59905	0.00360198	0.0419335	94	85
GOBP_POSITIVE_REGULATION_OF_NEURON_DEATH	0.416863	1.59727	0.00561862	0.0426032	81	75
GOBP_NEGATIVE_REGULATION_OF_TELOMERE_MAINTENANCE	0.498599	1.5968	0.0140457	0.0427456	28	28
GOBP_VENTRICULAR_SEPTUM_DEVELOPMENT	0.442228	1.59611	0.0086925	0.0429806	61	53
GOBP_CELLULAR_MACROMOLECULE_LOCALIZATION	0.352061	1.59588	0	0.0430227	1751	1662
GOMF_ACTIVE_TRANSMEMBRANE_TRANSPORTER_ACTIVITY	0.373446	1.59549	0.000102849	0.0431338	289	221
GOBP_RENAL_WATER_HOMEOSTASIS	0.503854	1.59446	0.017246	0.0435087	32	26
GOBP_POSITIVE_REGULATION_OF_CELL_SUBSTRATE_JUNCTION_ORGANIZATION	0.518354	1.59437	0.0182437	0.0434959	26	23
GOBP_NEGATIVE_REGULATION_OF_ACTIN_FILAMENT_POLYMERIZATION	0.445243	1.59425	0.00790754	0.0434919	56	50
GOBP_POSITIVE_REGULATION_OF_CELLULAR_RESPONSE_TO_INSULIN_STIMULUS	0.529245	1.59414	0.0199725	0.0434896	24	21
GOBP_CELLULAR_RESPONSE_TO_INSULIN_STIMULUS	0.375908	1.59297	0.000311236	0.0439249	208	190
GOCC_FILOPODIUM_TIP	0.57629	1.59181	0.0233759	0.0443544	16	15
GOBP_DOPAMINE_RECEPTOR_SIGNALING_PATHWAY	0.484982	1.59011	0.0173765	0.0450452	33	31
GOBP_ACTIVATION_OF_MAPKK_ACTIVITY	0.4496	1.59005	0.0110573	0.0450196	46	45
GOBP_CALCIUM_ION_TRANSPORT	0.365308	1.58997	0	0.044998	370	312
GOBP_CELLULAR_RESPONSE_TO_NITROGEN_COMPOUND	0.356591	1.58943	0	0.0451722	600	541
GOBP_HOMEOSTASIS_OF_NUMBER_OF_CELLS_WITHIN_A_TISSUE	0.534929	1.58926	0.0250385	0.0451955	25	20
GOBP_REGULATION_OF_DOUBLE_STRAND_BREAK_REPAIR	0.418768	1.58839	0.00700607	0.0455108	72	69
GOBP_NEGATIVE_REGULATION_OF_NEURON_DEATH	0.378914	1.58831	0.000316456	0.0454953	177	163
GOBP_RESPONSE_TO_ACETYLCHOLINE	0.52703	1.58807	0.0219599	0.0455396	25	21
GOMF_TRANSLATION_REPRESSOR_ACTIVITY	0.546169	1.58794	0.022811	0.0455466	19	18
GOBP_POSITIVE_REGULATION_OF_CATION_TRANSMEMBRANE_TRANSPORT	0.39487	1.5878	0.00305944	0.0455566	125	106
GOBP_NEUROMUSCULAR_JUNCTION_DEVELOPMENT	0.455566	1.58747	0.0112388	0.0456355	46	42
GOBP_NEGATIVE_REGULATION_OF_ENDOCYTOSIS	0.463181	1.58682	0.0129425	0.0458633	41	38
GOBP_PEPTIDYL_CYSTEINE_MODIFICATION	0.461211	1.5866	0.0131446	0.0459001	42	39
GOBP_PROTEIN_POLYUBIQUITINATION	0.367261	1.58625	0	0.0459907	285	274
GOBP_NEURON_APOPTOTIC_PROCESS	0.372569	1.58617	0.00041511	0.04597	210	201
GOBP_PEPTIDYL_AMINO_ACID_MODIFICATION	0.352254	1.58616	0	0.0459215	1097	1012
GOBP_MODIFICATION_OF_SYNAPTIC_STRUCTURE	0.542259	1.5856	0.0223416	0.0461114	19	19
GOBP_HEPARAN_SULFATE_PROTEOGLYCAN_BIOSYNTHETIC_PROCESS	0.525417	1.5853	0.0214385	0.0461922	21	21
GOBP_TOR_SIGNALING	0.396252	1.58522	0.00286881	0.046175	110	103
GOBP_MUSCLE_HYPERTROPHY	0.421328	1.58488	0.00819288	0.04627	77	66
GOBP_POSITIVE_REGULATION_OF_TRANSPORT	0.35422	1.58481	0	0.0462484	782	692
GOBP_REGULATION_OF_CELL_MATRIX_ADHESION	0.399871	1.58328	0.0041438	0.0468458	105	94
GOBP_POSITIVE_REGULATION_OF_PROTEIN_POLYMERIZATION	0.395666	1.58321	0.00276855	0.0468271	116	103
GOMF_SOLUTE_PROTON_ANTIPORTER_ACTIVITY	0.562005	1.58316	0.0251635	0.0467967	18	16
GOBP_ACTIN_FILAMENT_BASED_PROCESS	0.354326	1.58289	0	0.0468591	701	638
GOMF_DOUBLE_STRANDED_RNA_BINDING	0.424966	1.58288	0.00610687	0.0468097	71	63
GOBP_LIPID_EXPORT_FROM_CELL	0.422417	1.58272	0.00742925	0.0468341	70	64
GOBP_PLATELET_DERIVED_GROWTH_FACTOR_RECEPTOR_SIGNALING_PATHWAY	0.43505	1.58128	0.00838123	0.04741	53	52
GOMF_KINASE_BINDING	0.354505	1.58121	0	0.0473836	659	612
GOBP_TELENCEPHALON_GLIAL_CELL_MIGRATION	0.531056	1.58092	0.0242306	0.0474583	20	20
GOBP_PROTEIN_AUTOUBIQUITINATION	0.42368	1.58074	0.00791401	0.047484	66	63
GOMF_PHOSPHOPROTEIN_BINDING	0.408411	1.58071	0.00476623	0.0474452	83	81
GOMF_LYSINE_ACETYLATED_HISTONE_BINDING	0.538024	1.58061	0.0190967	0.0474388	19	19
GOBP_REGULATION_OF_RECEPTOR_LOCALIZATION_TO_SYNAPSE	0.545969	1.58041	0.0277583	0.0474813	18	18
GOBP_MRNA_METHYLATION	0.569837	1.58022	0.0251991	0.0475107	15	15
GOBP_INTRACELLULAR_TRANSPORT	0.349446	1.58	0	0.0475612	1500	1414
GOBP_REGULATION_OF_INTRACELLULAR_TRANSPORT	0.361827	1.57932	0	0.0478098	323	305
GOMF_N_METHYLTRANSFERASE_ACTIVITY	0.407746	1.57741	0.00523084	0.0486271	81	80
GOMF_STEROID_HORMONE_RECEPTOR_ACTIVITY	0.513752	1.57658	0.0228423	0.0489454	26	23
GOBP_DEVELOPMENTAL_MATURATION	0.368354	1.57621	0.000309629	0.0490584	244	208
GOBP_PEPTIDYL_LYSINE_MODIFICATION	0.360588	1.5756	0	0.0492917	339	324
GOBP_ACTIVATION_OF_JUN_KINASE_ACTIVITY	0.475121	1.57464	0.0174194	0.0496725	37	33
GOBP_POSITIVE_REGULATION_OF_ORGANELLE_ORGANIZATION	0.356158	1.57443	0	0.0497145	519	475
GOCC_CORTICAL_CYTOSKELETON	0.403931	1.57423	0.00498923	0.0497545	96	86
GOBP_CARBOHYDRATE_TRANSPORT	0.392239	1.57412	0.00254481	0.049748	129	108
GOBP_SYNAPSE_MATURATION	0.507347	1.57307	0.022116	0.0501625	24	24
GOBP_GLUCOSE_CATABOLIC_PROCESS	0.473973	1.57286	0.0192458	0.0502013	35	32
GOBP_NEGATIVE_REGULATION_OF_ORGAN_GROWTH	0.497877	1.57283	0.017497	0.0501613	28	26
GOBP_NEGATIVE_REGULATION_OF_ORGANELLE_ASSEMBLY	0.469377	1.57246	0.0132005	0.0502721	35	35
GOBP_NEGATIVE_REGULATION_OF_INTRACELLULAR_STEROID_HORMONE_RECEPTOR_SIGNALING_PATHWAY	0.48586	1.57232	0.0194924	0.0502835	35	29
GOBP_HINDBRAIN_MORPHOGENESIS	0.455122	1.57161	0.0159849	0.0505531	41	40
GOBP_CYCLIC_NUCLEOTIDE_MEDIATED_SIGNALING	0.414113	1.57158	0.00817853	0.0505089	80	70
GOBP_RESPONSE_TO_STARVATION	0.37572	1.57124	0.000317024	0.0506127	172	161
GOMF_UBIQUITIN_BINDING	0.41164	1.57051	0.00680665	0.050902	78	75
GOBP_3_UTR_MEDIATED_MRNA_DESTABILIZATION	0.558473	1.57037	0.0289855	0.0509104	17	16
GOBP_RESPONSE_TO_CATECHOLAMINE	0.410277	1.57036	0.00693481	0.0508587	82	73
GOBP_JNK_CASCADE	0.3772	1.57028	0.00127348	0.050844	170	154
GOBP_ACTIVATION_OF_PROTEIN_KINASE_ACTIVITY	0.362467	1.56965	0	0.0510852	292	266
GOCC_NUCLEAR_MEMBRANE	0.363965	1.56937	0.000102323	0.0511618	266	244
GOBP_ACTIN_FILAMENT_BASED_MOVEMENT	0.387927	1.56919	0.00239339	0.0511901	128	114
GOBP_NEGATIVE_REGULATION_OF_TELOMERE_MAINTENANCE_VIA_TELOMERASE	0.561708	1.56884	0.0270854	0.0513011	16	16
GOBP_CIRCADIAN_RHYTHM	0.373316	1.56802	0.000418191	0.0516251	194	176
GOBP_HINDBRAIN_DEVELOPMENT	0.38507	1.56801	0.00194154	0.051575	132	125
GOBP_REGULATION_OF_RELEASE_OF_SEQUESTERED_CALCIUM_ION_INTO_CYTOSOL	0.42699	1.56793	0.00991518	0.0515562	68	57
GOBP_CELL_CELL_ADHESION_VIA_PLASMA_MEMBRANE_ADHESION_MOLECULES	0.369867	1.56783	0.000623571	0.0515448	231	195
GOBP_REGULATION_OF_CARBOHYDRATE_BIOSYNTHETIC_PROCESS	0.408093	1.56698	0.00645682	0.0518956	90	76
GOBP_ALCOHOL_CATABOLIC_PROCESS	0.459504	1.56666	0.0168142	0.0519898	49	38
GOBP_REGULATION_OF_NEUROGENESIS	0.358434	1.56595	0	0.0522586	328	313
GOBP_PROTEASOMAL_PROTEIN_CATABOLIC_PROCESS	0.355252	1.56564	0	0.0523519	422	406
GOBP_NEGATIVE_REGULATION_OF_DNA_REPAIR	0.48578	1.56546	0.0185354	0.0523887	30	29
GOMF_CHANNEL_REGULATOR_ACTIVITY	0.382625	1.56494	0.00270387	0.052582	135	124
GOBP_POSITIVE_REGULATION_OF_CELLULAR_PROTEIN_CATABOLIC_PROCESS	0.38189	1.56439	0.00193778	0.0527863	134	129
GOBP_PEPTIDYL_THREONINE_DEPHOSPHORYLATION	0.537925	1.56377	0.0289017	0.0530312	18	18
GOBP_PROTEIN_O_LINKED_GLYCOSYLATION	0.410188	1.56341	0.00602549	0.0531473	83	73
GOCC_NUCLEAR_ENVELOPE	0.354912	1.56262	0	0.0534678	402	372
GOBP_RESPONSE_TO_MISFOLDED_PROTEIN	0.515205	1.56219	0.0249066	0.0536194	22	22
GOBP_PEPTIDYL_LYSINE_METHYLATION	0.392678	1.56179	0.00388457	0.0537601	105	100
GOCC_CIS_GOLGI_NETWORK	0.446317	1.5614	0.0145378	0.0538914	45	44
GOBP_RESPONSE_TO_AMYLOID_BETA	0.469855	1.56113	0.0199254	0.0539744	41	33
GOBP_REGULATION_OF_PROTEIN_TARGETING	0.410364	1.56025	0.00775373	0.0543632	77	70
GOCC_MICROTUBULE_ASSOCIATED_COMPLEX	0.382205	1.56001	0.00292619	0.0544195	140	124
GOMF_CHLORIDE_TRANSMEMBRANE_TRANSPORTER_ACTIVITY	0.409587	1.55991	0.00768962	0.0544095	89	73
GOBP_POSITIVE_REGULATION_OF_CATION_CHANNEL_ACTIVITY	0.426123	1.5598	0.00967858	0.0544057	63	56
GOBP_REGULATION_OF_NUCLEAR_TRANSCRIBED_MRNA_CATABOLIC_PROCESS_DEADENYLATION_DEPENDENT_DECAY	0.558796	1.55976	0.027937	0.0543684	16	16
GOBP_NEGATIVE_REGULATION_OF_CATABOLIC_PROCESS	0.361886	1.55962	0.000410046	0.0543783	266	241
GOBP_INSULIN_RECEPTOR_SIGNALING_PATHWAY	0.384309	1.55893	0.00347147	0.0546594	131	117
GOBP_ION_HOMEOSTASIS	0.349645	1.5589	0	0.0546136	689	567
GOBP_INTRACELLULAR_RECEPTOR_SIGNALING_PATHWAY	0.364323	1.55849	0.000515039	0.0547528	248	221
GOMF_RETINOIC_ACID_RECEPTOR_BINDING	0.520137	1.55821	0.0258788	0.0548351	21	21
GOBP_ESTABLISHMENT_OR_MAINTENANCE_OF_CELL_POLARITY	0.369148	1.55784	0.00115389	0.0549676	191	182
GOBP_CENTRAL_NERVOUS_SYSTEM_NEURON_DIFFERENTIATION	0.373716	1.55717	0.00158546	0.0552394	172	158
GOBP_REGULATION_OF_INSULIN_RECEPTOR_SIGNALING_PATHWAY	0.42647	1.5566	0.0133429	0.0554638	63	54
GOBP_REGULATION_OF_CELL_GROWTH_INVOLVED_IN_CARDIAC_MUSCLE_CELL_DEVELOPMENT	0.550992	1.5563	0.0298295	0.0555576	18	16
GOBP_NEGATIVE_REGULATION_OF_CELLULAR_CATABOLIC_PROCESS	0.365615	1.55622	0.000935065	0.055541	214	198
GOMF_14_3_3_PROTEIN_BINDING	0.488203	1.55611	0.025641	0.0555411	27	27
GOBP_AMINO_ACID_ACTIVATION	0.439224	1.5557	0.0166851	0.0556884	46	46
GOBP_G_PROTEIN_COUPLED_GLUTAMATE_RECEPTOR_SIGNALING_PATHWAY	0.56312	1.55506	0.0305855	0.0559514	15	15
GOBP_POSITIVE_REGULATION_OF_POTASSIUM_ION_TRANSMEMBRANE_TRANSPORTER_ACTIVITY	0.534003	1.5542	0.0264262	0.0563257	22	19
GOBP_CELLULAR_RESPONSE_TO_PEPTIDE	0.356169	1.55308	0	0.0568324	343	314
GOMF_HISTONE_BINDING	0.36753	1.55305	0.00114727	0.0567871	191	182
GOBP_REGULATION_OF_PROTEIN_ACETYLATION	0.417744	1.55292	0.0105889	0.0567986	67	62
GOBP_POSITIVE_REGULATION_OF_ION_TRANSPORT	0.349802	1.55281	0	0.0567957	593	514
GOBP_OLIGOSACCHARIDE_METABOLIC_PROCESS	0.456222	1.55281	0.020333	0.056737	43	38
GOMF_INORGANIC_ANION_TRANSMEMBRANE_TRANSPORTER_ACTIVITY	0.387714	1.55266	0.0045344	0.0567581	127	104
GOBP_POSTSYNAPTIC_SIGNAL_TRANSDUCTION	0.495374	1.55254	0.0249966	0.0567606	30	25
GOCC_COATED_VESICLE	0.360163	1.55201	0.000102743	0.0569729	256	231
GOBP_ACTIVATION_OF_PROTEIN_KINASE_B_ACTIVITY	0.485861	1.55144	0.026169	0.0572089	29	27
GOBP_REGULATION_OF_HEART_RATE_BY_CARDIAC_CONDUCTION	0.476065	1.55072	0.0254416	0.0575128	33	29
GOBP_REGULATION_OF_CELLULAR_CARBOHYDRATE_METABOLIC_PROCESS	0.38225	1.55069	0.0033758	0.0574689	136	119
GOBP_ANDROGEN_RECEPTOR_SIGNALING_PATHWAY	0.471909	1.55039	0.0208117	0.0575699	37	32
GOMF_TRANSCRIPTION_COREPRESSOR_ACTIVITY	0.374865	1.55038	0.00202321	0.0575125	164	148
GOMF_TRANSCRIPTION_COREGULATOR_ACTIVITY	0.351693	1.55031	0	0.057489	423	397
GOBP_CELL_COMMUNICATION_INVOLVED_IN_CARDIAC_CONDUCTION	0.445003	1.55016	0.016771	0.0575081	49	43
GOBP_FATTY_ACID_TRANSPORT	0.382972	1.54953	0.00426929	0.0577714	138	113
GOBP_ACTIN_POLYMERIZATION_OR_DEPOLYMERIZATION	0.367022	1.54953	0.00146031	0.0577137	196	175
GOCC_AMPA_GLUTAMATE_RECEPTOR_COMPLEX	0.497826	1.54907	0.0283745	0.0578909	24	24
GOBP_ADENYLATE_CYCLASE_INHIBITING_G_PROTEIN_COUPLED_RECEPTOR_SIGNALING_PATHWAY	0.414648	1.54905	0.0125868	0.0578442	77	64
GOBP_POSITIVE_REGULATION_OF_INTRACELLULAR_PROTEIN_TRANSPORT	0.372948	1.54836	0.00169653	0.058141	163	152
GOBP_TRANSMEMBRANE_TRANSPORT	0.342881	1.54831	0	0.0581069	1414	1188
GOBP_REGULATION_OF_INTRACELLULAR_PROTEIN_TRANSPORT	0.361918	1.54812	0.000206782	0.0581485	228	213
GOBP_ADULT_BEHAVIOR	0.386682	1.54759	0.00553159	0.0583745	112	104
GOCC_H4_HISTONE_ACETYLTRANSFERASE_COMPLEX	0.446209	1.54737	0.0190787	0.0584257	42	41
GOCC_CELL_CORTEX_REGION	0.465346	1.54719	0.022322	0.058461	36	33
GOBP_PROTEIN_K48_LINKED_UBIQUITINATION	0.427862	1.54717	0.0119652	0.0584083	52	51
GOBP_ACTIN_MEDIATED_CELL_CONTRACTION	0.391589	1.54637	0.00764045	0.0587601	100	91
GOBP_CELLULAR_RESPONSE_TO_STEROID_HORMONE_STIMULUS	0.369129	1.54597	0.00158579	0.0589108	184	162
GOBP_REGULATION_OF_UBIQUITIN_DEPENDENT_PROTEIN_CATABOLIC_PROCESS	0.375329	1.54531	0.00192287	0.059194	143	139
GOBP_POSITIVE_REGULATION_OF_POTASSIUM_ION_TRANSMEMBRANE_TRANSPORT	0.479034	1.54528	0.0228968	0.059153	34	29
GOBP_MEMBRANE_DOCKING	0.371249	1.54508	0.00190941	0.0591976	158	154
GOBP_MAINTENANCE_OF_CELL_POLARITY	0.555207	1.54506	0.0360115	0.0591481	15	15
GOBP_PEPTIDYL_LYSINE_DIMETHYLATION	0.542157	1.54434	0.0317572	0.0594574	17	17
GOBP_REGULATION_OF_PROTEIN_DEACETYLATION	0.457057	1.54328	0.02	0.0599518	38	36
GOBP_REGULATION_OF_CALCIUM_ION_TRANSMEMBRANE_TRANSPORTER_ACTIVITY	0.408786	1.54323	0.0117357	0.0599141	75	65
GOBP_REGULATION_OF_ANION_TRANSMEMBRANE_TRANSPORT	0.398304	1.54305	0.00796631	0.0599429	97	80
GOMF_PHOSPHOTRANSFERASE_ACTIVITY_FOR_OTHER_SUBSTITUTED_PHOSPHATE_GROUPS	0.542239	1.54227	0.031746	0.0603066	17	17
GOBP_GLUCOSE_METABOLIC_PROCESS	0.366459	1.54226	0.00125353	0.0602489	196	174
GOCC_SCF_UBIQUITIN_LIGASE_COMPLEX	0.426069	1.5417	0.0146525	0.0604949	55	53
GOMF_EPHRIN_RECEPTOR_BINDING	0.497991	1.54143	0.0322142	0.0605807	24	24
GOMF_LIGASE_ACTIVITY	0.375543	1.54138	0.00389021	0.0605449	141	132
GOBP_INTRA_GOLGI_VESICLE_MEDIATED_TRANSPORT	0.479165	1.54064	0.0251184	0.0608995	28	28
GOCC_VESICLE_MEMBRANE	0.344656	1.54007	0	0.0611446	668	588
GOBP_MULTICELLULAR_ORGANISM_GROWTH	0.381232	1.53932	0.00391262	0.0614934	123	113
GOBP_CELLULAR_ION_HOMEOSTASIS	0.347403	1.53915	0	0.0615258	587	475
GOCC_COATED_VESICLE_MEMBRANE	0.372484	1.5389	0.0033109	0.0616063	152	139
GOBP_MYELOID_CELL_DEVELOPMENT	0.423694	1.53885	0.0144025	0.0615712	63	52
GOBP_HISTONE_H3_ACETYLATION	0.423085	1.53868	0.0149272	0.0616037	59	55
GOBP_LIPID_LOCALIZATION	0.351315	1.53863	0	0.061564	445	358
GOMF_OXIDOREDUCTASE_ACTIVITY_ACTING_ON_THE_ALDEHYDE_OR_OXO_GROUP_OF_DONORS_NAD_OR_NADP_AS_ACCEPTOR	0.465178	1.53856	0.0255939	0.06154	35	32
GOBP_REGULATION_OF_CAMP_MEDIATED_SIGNALING	0.470324	1.53816	0.0246719	0.0616931	36	31
GOBP_REGULATION_OF_PROTEASOMAL_UBIQUITIN_DEPENDENT_PROTEIN_CATABOLIC_PROCESS	0.380901	1.53783	0.00467036	0.0618123	117	114
GOBP_BETA_CATENIN_TCF_COMPLEX_ASSEMBLY	0.479159	1.53755	0.0263123	0.0619062	29	28
GOBP_POSITIVE_REGULATION_OF_GLUCOSE_METABOLIC_PROCESS	0.464044	1.53747	0.0255883	0.0618826	36	32
GOBP_REGULATION_OF_GLUCOSE_METABOLIC_PROCESS	0.386409	1.53694	0.00616876	0.0621072	112	100
GOMF_ENZYME_REGULATOR_ACTIVITY	0.341217	1.53602	0	0.0625542	1039	930
GOCC_VACUOLE	0.344547	1.53556	0	0.0627308	685	608
GOCC_SNARE_COMPLEX	0.449534	1.53536	0.021869	0.0627859	42	39
GOBP_MEMBRANE_REPOLARIZATION	0.456629	1.53499	0.0225506	0.0629266	39	36
GOBP_REGULATION_OF_GROWTH	0.345065	1.53471	0	0.0630165	557	513
GOBP_CARBOHYDRATE_TRANSMEMBRANE_TRANSPORT	0.395737	1.53463	0.00831056	0.0630017	99	82
GOMF_TRANSFERASE_ACTIVITY_TRANSFERRING_GLYCOSYL_GROUPS	0.362282	1.53377	0.00114167	0.0634165	223	188
GOMF_STEROID_BINDING	0.397417	1.53338	0.00848916	0.0635682	92	78
GOBP_GLYCOSPHINGOLIPID_METABOLIC_PROCESS	0.418495	1.53319	0.0154491	0.063606	61	57
GOBP_REGULATION_OF_PROTEIN_BINDING	0.363981	1.53261	0.00125852	0.063866	179	168
GOBP_REGULATION_OF_CELL_MORPHOGENESIS	0.35451	1.53227	0.000305717	0.0639923	278	261
GOCC_PLASMA_MEMBRANE_SIGNALING_RECEPTOR_COMPLEX	0.372887	1.53075	0.0036512	0.0647854	205	133
GOBP_POSITIVE_REGULATION_OF_ESTABLISHMENT_OF_PROTEIN_LOCALIZATION_TO_MITOCHONDRION	0.42471	1.52934	0.0208156	0.0655206	53	50
GOBP_POSITIVE_REGULATION_OF_DNA_TEMPLATED_TRANSCRIPTION_ELONGATION	0.49219	1.5291	0.0274553	0.0655865	26	24
GOMF_SH2_DOMAIN_BINDING	0.460506	1.52887	0.0263835	0.0656508	34	33
GOBP_PROTEIN_PALMITOYLATION	0.474654	1.52876	0.0281394	0.065654	31	29
GOCC_RIBONUCLEOPROTEIN_GRANULE	0.359434	1.52862	0.000621118	0.0656689	212	202
GOCC_SPANNING_COMPONENT_OF_MEMBRANE	0.541965	1.52844	0.0363895	0.0657079	18	16
GOBP_PROTEIN_PHOSPHORYLATION	0.337478	1.52817	0	0.0657948	1397	1246
GOBP_ENDOSOME_ORGANIZATION	0.408581	1.5279	0.0134236	0.0658879	69	63
GOBP_REGULATION_OF_PROTEIN_CATABOLIC_PROCESS	0.349917	1.5277	0.000202511	0.0659364	335	315
GOCC_MICROTUBULE	0.348538	1.52741	0.000100776	0.0660387	366	345
GOMF_PROTEIN_DOMAIN_SPECIFIC_BINDING	0.342909	1.52738	0	0.065994	588	550
GOMF_TRANSCRIPTION_COACTIVATOR_BINDING	0.504253	1.52699	0.0341704	0.0661509	25	22
GOBP_NUCLEAR_TRANSCRIBED_MRNA_POLY_A_TAIL_SHORTENING	0.461501	1.52665	0.0314082	0.0662862	32	32
GOBP_REGULATION_OF_PROTEASOMAL_PROTEIN_CATABOLIC_PROCESS	0.365741	1.52646	0.00370841	0.0663248	161	154
GOMF_PHOSPHATASE_ACTIVATOR_ACTIVITY	0.551205	1.52636	0.0401309	0.066317	15	15
GOBP_REGULATION_OF_CARBOHYDRATE_METABOLIC_PROCESS	0.36352	1.52624	0.00135912	0.0663238	194	173
GOBP_CHLORIDE_TRANSPORT	0.394361	1.52601	0.0103976	0.0663878	98	81
GOBP_MANNOSYLATION	0.4726	1.52577	0.0292039	0.0664672	32	29
GOBP_INORGANIC_ANION_TRANSPORT	0.372833	1.52574	0.00528074	0.0664206	152	125
GOCC_EXTRINSIC_COMPONENT_OF_CYTOPLASMIC_SIDE_OF_PLASMA_MEMBRANE	0.39885	1.52554	0.0133226	0.0664734	87	76
GOBP_PROTEIN_QUALITY_CONTROL_FOR_MISFOLDED_OR_INCOMPLETELY_SYNTHESIZED_PROTEINS	0.493264	1.52547	0.03256	0.0664488	24	24
GOBP_REGULATION_OF_SECRETION	0.343404	1.52511	0	0.0665986	541	474
GOBP_LIPID_MODIFICATION	0.356494	1.52498	0.000412499	0.0666138	240	216
GOBP_RESPONSE_TO_DOPAMINE	0.412927	1.52482	0.0160757	0.066638	67	59
GOMF_RNA_POLYMERASE_BINDING	0.420641	1.52411	0.0180431	0.0669805	52	52
GOMF_SECONDARY_ACTIVE_TRANSMEMBRANE_TRANSPORTER_ACTIVITY	0.360558	1.52346	0.00178384	0.0672956	232	175
GOCC_INTRACELLULAR_PROTEIN_CONTAINING_COMPLEX	0.340836	1.52271	0	0.067661	657	642
GOBP_MRNA_CLEAVAGE	0.514443	1.5227	0.0343151	0.0675993	20	20
GOBP_REGULATION_OF_CYTOPLASMIC_TRANSLATION	0.532526	1.52187	0.0373092	0.0680118	19	17
GOBP_REGULATION_OF_BROWN_FAT_CELL_DIFFERENTIATION	0.523346	1.52175	0.0383423	0.0680234	21	18
GOBP_RECEPTOR_INTERNALIZATION	0.38963	1.52146	0.0101706	0.0681272	97	87
GOMF_NUCLEOBASE_CONTAINING_COMPOUND_TRANSMEMBRANE_TRANSPORTER_ACTIVITY	0.444229	1.52076	0.0210553	0.0684658	46	39
GOCC_ORGANELLE_MEMBRANE_CONTACT_SITE	0.453032	1.52064	0.028963	0.068476	35	35
GOBP_RESPONSE_TO_INSULIN	0.35412	1.52026	0.00102564	0.0686267	257	230
GOBP_ARP2_3_COMPLEX_MEDIATED_ACTIN_NUCLEATION	0.466415	1.52004	0.0302438	0.0686894	34	30
GOBP_CELLULAR_RESPONSE_TO_ORGANIC_CYCLIC_COMPOUND	0.343764	1.5199	0.000100462	0.0687057	499	427
GOBP_CARDIAC_MUSCLE_CELL_MEMBRANE_REPOLARIZATION	0.474002	1.51987	0.0299162	0.0686622	31	28
GOBP_RESPONSE_TO_MITOCHONDRIAL_DEPOLARISATION	0.509467	1.51958	0.0359331	0.0687618	20	20
GOBP_SYNAPTIC_VESICLE_CYTOSKELETAL_TRANSPORT	0.524952	1.51931	0.0391801	0.0688651	18	18
GOMF_PHOSPHATIDYLINOSITOL_3_5_BISPHOSPHATE_BINDING	0.493721	1.5192	0.0337729	0.0688672	24	23
GOBP_HISTONE_H4_ACETYLATION	0.410014	1.51915	0.0167193	0.0688361	62	60
GOCC_LAMELLIPODIUM	0.361478	1.51867	0.00156789	0.0690483	183	172
GOBP_CELLULAR_RESPONSE_TO_STARVATION	0.369045	1.51864	0.00595303	0.0690011	137	131
GOBP_POSITIVE_REGULATION_OF_ENDOCYTOSIS	0.394422	1.51858	0.0112205	0.0689771	88	78
GOBP_CORONARY_VASCULATURE_DEVELOPMENT	0.452476	1.51845	0.0236504	0.0689882	41	35
GOBP_REGULATION_OF_ANOIKIS	0.5305	1.51774	0.0396026	0.0693405	18	17
GOBP_REGULATION_OF_PHOSPHORUS_METABOLIC_PROCESS	0.335776	1.5176	0	0.069358	1377	1239
GOMF_UDP_GLYCOSYLTRANSFERASE_ACTIVITY	0.382757	1.51744	0.00800356	0.0693911	120	95
GOCC_CALCIUM_CHANNEL_COMPLEX	0.412162	1.5169	0.0173267	0.06964	64	60
GOBP_POSITIVE_REGULATION_OF_CALCIUM_ION_TRANSPORT	0.386402	1.51676	0.0107974	0.0696578	105	88
GOBP_REGULATION_OF_CALCIUM_MEDIATED_SIGNALING	0.425189	1.51599	0.0187569	0.0700559	57	49
GOBP_RHYTHMIC_PROCESS	0.35098	1.51576	0.000307157	0.0701205	272	248
GOBP_GANGLIOSIDE_METABOLIC_PROCESS	0.498319	1.51471	0.0353102	0.0706856	23	22
GOCC_VOLTAGE_GATED_CALCIUM_CHANNEL_COMPLEX	0.44814	1.51465	0.0249047	0.0706525	40	36
GOBP_ERYTHROCYTE_DEVELOPMENT	0.483956	1.51439	0.0356953	0.0707417	30	25
GOBP_PROTEIN_MONOUBIQUITINATION	0.406191	1.51411	0.0160852	0.0708515	61	60
GOCC_LATERAL_PLASMA_MEMBRANE	0.42023	1.51394	0.020846	0.070887	52	50
GOBP_STRESS_ACTIVATED_PROTEIN_KINASE_SIGNALING_CASCADE	0.35341	1.51383	0.00133662	0.0708932	244	221
GOBP_IMPORT_INTO_NUCLEUS	0.369944	1.51365	0.00441335	0.0709302	138	129
GOMF_TRANSCRIPTION_COACTIVATOR_ACTIVITY	0.353195	1.51346	0.000825593	0.0709765	229	218
GOBP_POSITIVE_REGULATION_OF_CALCIUM_ION_TRANSMEMBRANE_TRANSPORT	0.416855	1.51326	0.0189966	0.0710349	65	53
GOBP_MICROTUBULE_BASED_MOVEMENT	0.34994	1.51314	0.000406918	0.0710409	317	272
GOBP_ENDOPLASMIC_RETICULUM_TO_GOLGI_VESICLE_MEDIATED_TRANSPORT	0.361478	1.51285	0.00262743	0.0711515	180	162
GOBP_PYRUVATE_METABOLIC_PROCESS	0.370394	1.51262	0.005928	0.0712167	140	126
GOBP_POSITIVE_REGULATION_OF_LAMELLIPODIUM_ORGANIZATION	0.451212	1.51239	0.0272039	0.071291	36	35
GOBP_REGULATION_OF_INTRACELLULAR_ESTROGEN_RECEPTOR_SIGNALING_PATHWAY	0.447772	1.51204	0.0286152	0.0714376	40	36
GOBP_REGULATION_OF_TELOMERE_MAINTENANCE	0.401855	1.51119	0.0144505	0.0718908	70	68
GOBP_REGULATION_OF_ACTIN_FILAMENT_LENGTH	0.363084	1.51079	0.00349354	0.0720667	167	148
GOBP_REPRODUCTIVE_BEHAVIOR	0.478295	1.51013	0.0371459	0.0724063	27	26
GOMF_PROTEIN_SERINE_THREONINE_PHOSPHATASE_ACTIVITY	0.387361	1.50995	0.0120713	0.0724528	90	84
GOBP_REGULATION_OF_CALCINEURIN_MEDIATED_SIGNALING	0.472878	1.50951	0.0347849	0.0726629	29	27
GOBP_POSITIVE_REGULATION_OF_PROTEIN_MODIFICATION_PROCESS	0.335976	1.5091	0	0.0728445	899	808
GOBP_NEUTRAL_LIPID_METABOLIC_PROCESS	0.380115	1.50896	0.00878656	0.0728627	123	98
GOBP_REGULATION_OF_PROTEIN_LOCALIZATION	0.33702	1.5088	0	0.0728961	789	721
GOMF_MAGNESIUM_ION_BINDING	0.357455	1.50599	0.0018864	0.0745865	196	176
GOBP_ACTIVATION_OF_ADENYLATE_CYCLASE_ACTIVITY	0.469109	1.50597	0.0374029	0.0745305	34	28
GOMF_ANION_CHANNEL_ACTIVITY	0.407289	1.50565	0.0196357	0.0746576	71	59
GOCC_CELL_PROJECTION_MEMBRANE	0.347646	1.50554	0.000203728	0.0746575	300	261
GOBP_GROWTH	0.336132	1.50545	0	0.0746493	801	732
GOBP_REGULATION_OF_FAT_CELL_DIFFERENTIATION	0.37908	1.50507	0.00961964	0.0748197	113	101
GOBP_MONOSACCHARIDE_CATABOLIC_PROCESS	0.416281	1.50498	0.0234736	0.0748094	55	51
GOMF_ANION_TRANSMEMBRANE_TRANSPORTER_ACTIVITY	0.343299	1.50426	0.000202265	0.0752001	412	327
GOCC_CLATHRIN_COATED_VESICLE_MEMBRANE	0.38316	1.50421	0.0130645	0.0751615	100	90
GOBP_REGULATION_OF_PROTEIN_POLYUBIQUITINATION	0.490891	1.50415	0.044756	0.0751358	24	23
GOBP_REGULATION_OF_ACTIN_FILAMENT_ORGANIZATION	0.350016	1.50377	0.000515039	0.0753197	245	223
GOCC_SARCOLEMMA	0.371754	1.50375	0.00740176	0.075269	120	112
GOBP_NEUROTROPHIN_SIGNALING_PATHWAY	0.443451	1.50373	0.0312301	0.0752143	36	36
GOCC_ENDOPLASMIC_RETICULUM_TUBULAR_NETWORK	0.515104	1.50306	0.0411626	0.0755726	19	19
GOBP_NEURON_PROJECTION_ARBORIZATION	0.48388	1.50275	0.035695	0.0757074	26	24
GOBP_CHEMICAL_HOMEOSTASIS	0.334279	1.50247	0	0.075817	1039	855
GOBP_CHROMATIN_ORGANIZATION	0.336338	1.50186	0	0.0761404	630	592
GOBP_POSITIVE_REGULATION_OF_PROTEIN_TARGETING_TO_MEMBRANE	0.474168	1.50186	0.0391113	0.0760736	29	26
GOBP_CELL_CELL_SIGNALING_INVOLVED_IN_CARDIAC_CONDUCTION	0.480186	1.50139	0.0403388	0.0763079	28	25
GOBP_PROTEIN_COMPLEX_OLIGOMERIZATION	0.355059	1.50104	0.00313316	0.0764537	208	184
GOBP_LAMELLIPODIUM_ASSEMBLY	0.400931	1.50076	0.0187882	0.0765684	68	64
GOBP_EPIDERMAL_GROWTH_FACTOR_RECEPTOR_SIGNALING_PATHWAY	0.375153	1.50023	0.00870236	0.0768405	111	102
GOBP_HISTONE_UBIQUITINATION	0.432392	1.49991	0.0278159	0.0769865	43	42
GOBP_NEGATIVE_REGULATION_OF_RHO_PROTEIN_SIGNAL_TRANSDUCTION	0.502818	1.49968	0.0384669	0.0770653	21	20
GOBP_CARBOHYDRATE_BIOSYNTHETIC_PROCESS	0.355718	1.49961	0.00252101	0.0770367	195	169
GOBP_CARBOHYDRATE_METABOLIC_PROCESS	0.337419	1.49938	0.000100281	0.0771211	555	489
GOBP_POSITIVE_REGULATION_OF_FAT_CELL_DIFFERENTIATION	0.417083	1.49861	0.0226283	0.0775684	55	50
GOBP_REGULATION_OF_PROTEIN_MODIFICATION_PROCESS	0.331248	1.49807	0	0.077851	1389	1265
GOBP_POLYSACCHARIDE_BIOSYNTHETIC_PROCESS	0.397099	1.49791	0.0176724	0.0778904	73	66
GOCC_INTEGRATOR_COMPLEX	0.533904	1.49766	0.0474427	0.0779758	16	16
GOBP_ORGANIC_HYDROXY_COMPOUND_CATABOLIC_PROCESS	0.420392	1.49766	0.0228774	0.0779085	64	48
GOBP_NEGATIVE_REGULATION_OF_PHOSPHORYLATION	0.343106	1.49676	0.000202204	0.0784132	348	323
GOBP_POSITIVE_REGULATION_OF_RELEASE_OF_SEQUESTERED_CALCIUM_ION_INTO_CYTOSOL	0.463286	1.4963	0.0396482	0.0786427	37	29
GOBP_REGULATION_OF_POLYSACCHARIDE_BIOSYNTHETIC_PROCESS	0.455621	1.49616	0.0389797	0.0786587	35	31
GOBP_REGULATION_OF_RESPONSE_TO_DNA_DAMAGE_STIMULUS	0.353205	1.49589	0.00218182	0.0787768	194	186
GOBP_REGULATION_OF_RAC_PROTEIN_SIGNAL_TRANSDUCTION	0.533011	1.49558	0.0462963	0.078911	16	16
GOBP_ESTABLISHMENT_OF_CELL_POLARITY	0.36587	1.49516	0.00783375	0.0791165	127	122
GOCC_CYTOPLASMIC_SIDE_OF_MEMBRANE	0.358562	1.49463	0.00369315	0.0793951	170	154
GOBP_CARBOXYLIC_ACID_TRANSPORT	0.352057	1.49402	0.00280432	0.0797224	256	189
GOBP_MUSCLE_ADAPTATION	0.383573	1.4938	0.0139971	0.0797972	94	83
GOBP_REGULATION_OF_DNA_TEMPLATED_TRANSCRIPTION_ELONGATION	0.41953	1.49315	0.0271337	0.0801535	49	47
GOBP_METAL_ION_HOMEOSTASIS	0.3369	1.49294	0	0.080232	569	462
GOMF_ACYLGLYCEROL_O_ACYLTRANSFERASE_ACTIVITY	0.499439	1.49268	0.0476583	0.0803296	22	20
GOBP_NEGATIVE_REGULATION_OF_PROTEIN_DEPHOSPHORYLATION	0.419074	1.49177	0.0271303	0.08087	49	47
GOBP_RESPONSE_TO_GLUCAGON	0.464796	1.49173	0.0374819	0.0808286	33	28
GOBP_PROTEIN_METHYLATION	0.361111	1.49163	0.00693703	0.0808212	148	141
GOCC_MRNA_CLEAVAGE_AND_POLYADENYLATION_SPECIFICITY_FACTOR_COMPLEX	0.52866	1.49138	0.0502074	0.0809196	16	16
GOBP_RETROGRADE_VESICLE_MEDIATED_TRANSPORT_GOLGI_TO_ENDOPLASMIC_RETICULUM	0.385831	1.49129	0.0197164	0.0809135	80	77
GOBP_REGULATION_OF_CELL_SUBSTRATE_ADHESION	0.356265	1.49126	0.00367531	0.0808626	186	166
GOBP_PROTEIN_KINASE_C_SIGNALING	0.471719	1.49124	0.0403009	0.0808028	29	26
GOMF_CYSTEINE_TYPE_ENDOPEPTIDASE_ACTIVITY	0.390523	1.4912	0.0165651	0.0807628	77	73
GOBP_POSITIVE_REGULATION_OF_RECEPTOR_MEDIATED_ENDOCYTOSIS	0.439564	1.49059	0.034011	0.0810931	42	36
GOBP_POSITIVE_REGULATION_OF_INTRACELLULAR_TRANSPORT	0.352472	1.49033	0.00207706	0.0811907	202	190
GOCC_POLYMERIC_CYTOSKELETAL_FIBER	0.334685	1.49024	0	0.081188	576	501
GOBP_REGULATION_OF_PROTEIN_TYROSINE_KINASE_ACTIVITY	0.38742	1.48981	0.0182955	0.0814026	83	78
GOBP_NEGATIVE_REGULATION_OF_RELEASE_OF_CYTOCHROME_C_FROM_MITOCHONDRIA	0.529481	1.48973	0.0524506	0.0813791	16	16
GOBP_SEMAPHORIN_PLEXIN_SIGNALING_PATHWAY	0.440682	1.48952	0.0319635	0.0814485	38	36
GOBP_REGULATION_OF_ACTIN_FILAMENT_BASED_PROCESS	0.3407	1.48919	0.000202799	0.0815999	348	315
GOBP_NEGATIVE_REGULATION_OF_BLOOD_CIRCULATION	0.512465	1.48909	0.0481638	0.0815972	19	18
GOBP_ACTIVIN_RECEPTOR_SIGNALING_PATHWAY	0.464653	1.4886	0.038426	0.0818568	36	28
GOBP_MAINTENANCE_OF_LOCATION_IN_CELL	0.355889	1.48836	0.00390625	0.0819432	183	161
GOBP_ESTABLISHMENT_OF_PROTEIN_LOCALIZATION	0.327791	1.48781	0	0.082249	1720	1613
GOBP_MUSCLE_CELL_APOPTOTIC_PROCESS	0.413578	1.48775	0.0252111	0.0822185	55	51
GOBP_REGULATION_OF_CELL_DEVELOPMENT	0.336725	1.48759	0	0.0822626	451	416
GOBP_TRANSCRIPTION_BY_RNA_POLYMERASE_III	0.42594	1.48758	0.0303636	0.0821983	43	43
GOBP_RESPONSE_TO_ACTIVITY	0.406497	1.48701	0.0233713	0.0825156	67	56
GOBP_REGULATION_OF_ORGANIC_ACID_TRANSPORT	0.426461	1.48657	0.0312226	0.0827454	51	43
GOBP_REGULATION_OF_PROTEIN_LOCALIZATION_TO_CELL_PERIPHERY	0.370463	1.48627	0.00942362	0.0828706	115	110
GOMF_TRANSFERASE_ACTIVITY_TRANSFERRING_SULFUR_CONTAINING_GROUPS	0.422597	1.48559	0.0275819	0.0832764	59	45
GOBP_HEAD_DEVELOPMENT	0.332102	1.48554	0	0.0832397	680	647
GOCC_GOLGI_ASSOCIATED_VESICLE	0.38505	1.48543	0.0162907	0.0832412	80	78
GOBP_TRANSITION_METAL_ION_TRANSPORT	0.374775	1.48528	0.014094	0.0832795	109	95
GOBP_CELLULAR_MACROMOLECULE_CATABOLIC_PROCESS	0.33036	1.48481	0	0.0835253	1015	960
GOBP_LYSOSOME_LOCALIZATION	0.407918	1.48431	0.0240471	0.0837961	61	54
GOBP_POSITIVE_REGULATION_OF_CELL_SUBSTRATE_ADHESION	0.374692	1.48429	0.0137108	0.0837363	109	95
GOBP_POSITIVE_REGULATION_OF_TRANSLATIONAL_INITIATION	0.487599	1.4842	0.0455296	0.0837335	23	22
GOBP_VASCULAR_PROCESS_IN_CIRCULATORY_SYSTEM	0.351262	1.48378	0.00365154	0.0839492	221	182
GOMF_PHOSPHATIDYLINOSITOL_4_PHOSPHATE_BINDING	0.475791	1.48313	0.0443885	0.0843188	27	25
GOBP_NEGATIVE_REGULATION_OF_ACTIN_FILAMENT_DEPOLYMERIZATION	0.438583	1.48296	0.0360097	0.0843692	42	36
GOBP_ACTIN_NUCLEATION	0.428584	1.48295	0.0343321	0.0843014	46	40
GOBP_EPIBOLY	0.460899	1.48066	0.0414528	0.0858123	30	28
GOMF_CATION_CATION_ANTIPORTER_ACTIVITY	0.48208	1.48061	0.0459128	0.0857736	25	23
GOBP_REGULATION_OF_CARDIAC_MUSCLE_CONTRACTION_BY_REGULATION_OF_THE_RELEASE_OF_SEQUESTERED_CALCIUM_ION	0.525237	1.47983	0.0556828	0.0862464	17	16
GOBP_REGULATION_OF_PEPTIDYL_LYSINE_ACETYLATION	0.407402	1.47979	0.0277543	0.0862026	58	53
GOBP_REGULATION_OF_CELLULAR_PROTEIN_CATABOLIC_PROCESS	0.346109	1.4791	0.00154815	0.086616	225	214
GOBP_MONOSACCHARIDE_METABOLIC_PROCESS	0.34496	1.47844	0.00225989	0.087011	250	224
GOBP_RESPONSE_TO_ACID_CHEMICAL	0.37175	1.47821	0.0125856	0.0870906	112	102
GOCC_SITE_OF_DOUBLE_STRAND_BREAK	0.404972	1.47747	0.0251437	0.0875398	61	56
GOBP_VENTRICULAR_CARDIAC_MUSCLE_CELL_MEMBRANE_REPOLARIZATION	0.503933	1.47706	0.0491465	0.0877524	22	19
GOBP_NEGATIVE_REGULATION_OF_INTRACELLULAR_SIGNAL_TRANSDUCTION	0.335124	1.47686	0.000100654	0.0878244	431	394
GOBP_REGULATION_OF_GLUCAN_BIOSYNTHETIC_PROCESS	0.476842	1.47673	0.0485371	0.0878426	27	24
GOBP_REGULATION_OF_G_PROTEIN_COUPLED_RECEPTOR_SIGNALING_PATHWAY	0.367393	1.47668	0.0124877	0.0878042	129	109
GOMF_POLYUBIQUITIN_MODIFICATION_DEPENDENT_PROTEIN_BINDING	0.421158	1.47652	0.0343337	0.0878405	47	43
GOBP_POSITIVE_REGULATION_OF_NITRIC_OXIDE_SYNTHASE_ACTIVITY	0.513416	1.47558	0.051937	0.0884292	21	17
GOBP_ACTIN_FILAMENT_ORGANIZATION	0.336979	1.47554	0.00040286	0.088386	390	351
GOBP_ANION_TRANSMEMBRANE_TRANSPORT	0.334893	1.47553	0.000100432	0.0883189	488	407
GOBP_POSITIVE_REGULATION_OF_AMINE_TRANSPORT	0.467334	1.47545	0.0442691	0.0882981	30	26
GOBP_POSITIVE_REGULATION_OF_HYDROLASE_ACTIVITY	0.331157	1.47482	0	0.0886858	633	570
GOMF_CAMP_BINDING	0.486547	1.47413	0.0500953	0.0891136	23	22
GOBP_DEMETHYLATION	0.416763	1.47302	0.0358069	0.0898402	48	45
GOBP_POSITIVE_REGULATION_OF_SMALL_GTPASE_MEDIATED_SIGNAL_TRANSDUCTION	0.396621	1.47239	0.0250384	0.0902182	70	61
GOMF_KINASE_ACTIVATOR_ACTIVITY	0.3841	1.47216	0.0194365	0.0903125	78	75
GOMF_LIGAND_GATED_CATION_CHANNEL_ACTIVITY	0.385431	1.47168	0.0201288	0.0905863	91	73
GOBP_BRAIN_MORPHOGENESIS	0.452907	1.47136	0.0465513	0.0907577	32	30
GOBP_CELLULAR_RESPONSE_TO_INORGANIC_SUBSTANCE	0.351507	1.47135	0.00622889	0.0906912	178	162
GOBP_CYTOSKELETON_ORGANIZATION	0.326195	1.47114	0	0.0907668	1222	1121
GOBP_ACTOMYOSIN_STRUCTURE_ORGANIZATION	0.349806	1.4709	0.00654837	0.0908675	174	161
GOBP_REGULATION_OF_CELLULAR_AMIDE_METABOLIC_PROCESS	0.335104	1.47082	0.000100867	0.0908476	365	346
GOBP_POSITIVE_REGULATION_OF_NEURON_APOPTOTIC_PROCESS	0.417225	1.47068	0.0306286	0.0908767	48	46
GOBP_NEURAL_RETINA_DEVELOPMENT	0.400021	1.46999	0.028853	0.0913072	65	58
GOMF_LIPID_BINDING	0.330652	1.46963	0	0.0914861	676	575
GOMF_PROTEIN_C_TERMINUS_BINDING	0.351045	1.46958	0.00515952	0.0914468	173	166
GOCC_AUTOPHAGOSOME_MEMBRANE	0.468835	1.46934	0.0483699	0.0915484	29	25
GOMF_OXIDOREDUCTASE_ACTIVITY_ACTING_ON_THE_ALDEHYDE_OR_OXO_GROUP_OF_DONORS	0.426171	1.46933	0.0355426	0.091484	43	39
GOBP_POSITIVE_REGULATION_OF_PROTEIN_TARGETING_TO_MITOCHONDRION	0.457326	1.46731	0.0476945	0.0929194	30	28
GOBP_REGULATION_OF_CATABOLIC_PROCESS	0.326798	1.46679	0	0.0932155	890	829
GOBP_ORGANOPHOSPHATE_BIOSYNTHETIC_PROCESS	0.330818	1.46627	0.000100291	0.0935287	523	473
GOMF_BETA_TUBULIN_BINDING	0.442859	1.46599	0.0402417	0.0936577	35	33
GOBP_ADENYLATE_CYCLASE_ACTIVATING_ADRENERGIC_RECEPTOR_SIGNALING_PATHWAY	0.494655	1.46596	0.0509253	0.0936037	22	20
GOBP_NEUTRAL_AMINO_ACID_TRANSPORT	0.436948	1.46593	0.0400103	0.0935509	42	34
GOBP_CARBOHYDRATE_DERIVATIVE_BIOSYNTHETIC_PROCESS	0.330028	1.46566	0	0.0936758	578	518
GOBP_SKELETAL_MUSCLE_ADAPTATION	0.497815	1.46537	0.0520239	0.0938198	23	19
GOBP_REGULATION_OF_CAMP_DEPENDENT_PROTEIN_KINASE_ACTIVITY	0.505848	1.46505	0.0545326	0.0939949	20	18
GOBP_VASCULAR_ASSOCIATED_SMOOTH_MUSCLE_CONTRACTION	0.499975	1.46501	0.0568812	0.0939458	22	19
GOBP_REGULATION_OF_DNA_METABOLIC_PROCESS	0.337552	1.46474	0.000914634	0.0940844	296	273
GOBP_CEREBELLAR_CORTEX_MORPHOGENESIS	0.445686	1.46422	0.0447413	0.0943883	31	31
GOBP_NEGATIVE_REGULATION_OF_CELL_JUNCTION_ASSEMBLY	0.459931	1.46402	0.05119	0.0944649	27	27
GOCC_INTRINSIC_COMPONENT_OF_PLASMA_MEMBRANE	0.324071	1.46342	0	0.0948377	1430	1125
GOBP_NEGATIVE_REGULATION_OF_CATION_TRANSMEMBRANE_TRANSPORT	0.398683	1.46266	0.0290219	0.0953483	70	57
GOBP_REGULATION_OF_CELLULAR_CATABOLIC_PROCESS	0.326776	1.46223	0	0.0955932	746	699
GOBP_G_PROTEIN_COUPLED_RECEPTOR_SIGNALING_PATHWAY	0.327547	1.46198	0	0.0957065	987	596
GOCC_CYTOPLASMIC_UBIQUITIN_LIGASE_COMPLEX	0.518401	1.46176	0.0575775	0.0957988	17	16
GOCC_MRNA_CLEAVAGE_FACTOR_COMPLEX	0.490672	1.46172	0.0567823	0.0957484	20	20
GOBP_CARDIAC_CELL_DEVELOPMENT	0.396321	1.46082	0.0306122	0.0963569	70	59
GOBP_SARCOPLASMIC_RETICULUM_CALCIUM_ION_TRANSPORT	0.454878	1.46058	0.0492539	0.0964585	31	28
GOMF_LIPID_TRANSPORTER_ACTIVITY	0.359039	1.46039	0.0126073	0.0965164	155	118
GOBP_CYCLIC_NUCLEOTIDE_METABOLIC_PROCESS	0.44176	1.46008	0.046387	0.0966764	37	32
GOBP_RECEPTOR_METABOLIC_PROCESS	0.353709	1.45996	0.00650043	0.0966873	151	139
GOBP_MAINTENANCE_OF_LOCATION	0.338563	1.45969	0.00224857	0.0968255	285	245
GOBP_CARDIAC_SEPTUM_DEVELOPMENT	0.378676	1.45919	0.0230531	0.0971267	91	79
GOBP_ACETYL_COA_METABOLIC_PROCESS	0.433418	1.45786	0.0475948	0.0980773	36	34
GOBP_REGULATION_OF_MEMBRANE_REPOLARIZATION	0.465258	1.4572	0.0560247	0.0985152	28	25
GOMF_TRANSITION_METAL_ION_BINDING	0.324786	1.45689	0	0.098678	872	741
GOBP_REGULATION_OF_CALCIUM_ION_TRANSPORT_INTO_CYTOSOL	0.381641	1.45667	0.0242326	0.0987803	86	73
GOBP_NEGATIVE_REGULATION_OF_PROTEIN_MODIFICATION_PROCESS	0.328825	1.4566	0.000300842	0.0987499	469	442
GOCC_MICROTUBULE_CYTOSKELETON	0.323464	1.45636	0	0.0988567	1130	1058
GOBP_RESPONSE_TO_ISCHEMIA	0.41706	1.45629	0.0400547	0.0988377	42	42
GOBP_GASTRULATION_WITH_MOUTH_FORMING_SECOND	0.495985	1.45617	0.0610381	0.0988505	21	19
GOCC_RECEPTOR_COMPLEX	0.333669	1.45593	0.00081276	0.0989521	399	291
GOBP_CELLULAR_RESPONSE_TO_EXTRACELLULAR_STIMULUS	0.343844	1.45591	0.00374181	0.098893	209	192
GOBP_ADENYLATE_CYCLASE_MODULATING_G_PROTEIN_COUPLED_RECEPTOR_SIGNALING_PATHWAY	0.34824	1.45543	0.00654492	0.099187	203	160
GOBP_CIRCADIAN_REGULATION_OF_GENE_EXPRESSION	0.393538	1.45481	0.0302741	0.0995888	62	59
GOBP_NEGATIVE_REGULATION_OF_PLASMA_MEMBRANE_BOUNDED_CELL_PROJECTION_ASSEMBLY	0.472247	1.45407	0.0560155	0.100088	24	23
GOBP_SENSORY_PERCEPTION_OF_SMELL	0.525263	1.45392	0.0658125	0.100125	234	15
GOMF_NADPLUS_KINASE_ACTIVITY	0.51483	1.45392	0.0618777	0.100046	16	16
GOBP_POSITIVE_REGULATION_OF_PROTEIN_CONTAINING_COMPLEX_ASSEMBLY	0.342321	1.4535	0.00474667	0.100306	225	202
GOBP_MONOCARBOXYLIC_ACID_TRANSPORT	0.356914	1.45317	0.0138405	0.100487	165	120
GOBP_PROTEIN_DEMANNOSYLATION	0.500833	1.45312	0.0659155	0.100449	18	18
GOMF_INSULIN_RECEPTOR_BINDING	0.499947	1.45291	0.0650704	0.100525	20	18
GOBP_PROTEIN_DEGLYCOSYLATION	0.463485	1.45232	0.0544867	0.100901	25	25
GOCC_ANCHORED_COMPONENT_OF_MEMBRANE	0.370246	1.45224	0.0194798	0.100888	123	90
GOBP_POSITIVE_REGULATION_OF_PHOSPHORUS_METABOLIC_PROCESS	0.323764	1.4518	0	0.101159	839	736
GOBP_REGULATION_OF_METAL_ION_TRANSPORT	0.34314	1.45151	0.00509992	0.101312	216	184
GOBP_CIRCULATORY_SYSTEM_PROCESS	0.327647	1.45137	0.000100321	0.101339	550	457
GOCC_CATENIN_COMPLEX	0.459199	1.45092	0.0529695	0.101621	28	26
GOBP_NEGATIVE_REGULATION_OF_NEURON_APOPTOTIC_PROCESS	0.357005	1.45085	0.0134177	0.101599	125	119
GOMF_RECEPTOR_TYROSINE_KINASE_BINDING	0.393771	1.45078	0.0309156	0.101571	68	59
GOCC_KINESIN_COMPLEX	0.418667	1.4503	0.0446585	0.101877	43	41
GOBP_POSITIVE_REGULATION_OF_CARBOHYDRATE_METABOLIC_PROCESS	0.394148	1.45016	0.0339876	0.10191	69	58
GOBP_NUCLEOTIDE_SUGAR_METABOLIC_PROCESS	0.440057	1.44941	0.0504789	0.102432	33	32
GOBP_PROTEIN_MANNOSYLATION	0.494359	1.44934	0.0627621	0.102406	22	19
GOBP_STEROL_TRANSPORT	0.371362	1.44853	0.0258378	0.102976	103	83
GOBP_MACROMOLECULE_CATABOLIC_PROCESS	0.321199	1.4485	0	0.102917	1222	1139
GOBP_REGULATION_OF_STRIATED_MUSCLE_CONTRACTION	0.381466	1.44804	0.029915	0.103207	80	70
GOBP_REGULATION_OF_HYDROLASE_ACTIVITY	0.321841	1.44802	0	0.103148	1057	925
GOBP_NEGATIVE_REGULATION_OF_PROTEIN_METABOLIC_PROCESS	0.322805	1.44766	0	0.103353	876	774
GOBP_HISTONE_H3_K4_METHYLATION	0.413377	1.44748	0.0419199	0.103417	47	43
GOBP_CARDIAC_MUSCLE_CELL_DIFFERENTIATION	0.37583	1.44744	0.02587	0.103372	94	78
GOBP_REGULATION_OF_MUSCLE_SYSTEM_PROCESS	0.342715	1.44721	0.00512928	0.103473	203	180
GOMF_METHYLATED_HISTONE_BINDING	0.398261	1.447	0.0363702	0.103571	53	52
GOCC_ACTIN_FILAMENT	0.368211	1.44669	0.0207722	0.10374	100	89
GOBP_EYE_PHOTORECEPTOR_CELL_DIFFERENTIATION	0.429286	1.44652	0.0455584	0.103797	42	36
GOBP_POSITIVE_REGULATION_OF_PROTEIN_KINASE_ACTIVITY	0.327609	1.44623	0.000401526	0.103957	467	431
GOBP_ACTIN_FILAMENT_DEPOLYMERIZATION	0.409934	1.44554	0.0411851	0.10443	54	46
GOBP_CEREBELLAR_CORTEX_FORMATION	0.469947	1.44539	0.0560812	0.104471	23	23
GOBP_INTRACELLULAR_PROTEIN_TRANSPORT	0.321376	1.44527	0	0.104479	1001	954
GOBP_REGULATION_OF_RESPIRATORY_GASEOUS_EXCHANGE	0.493212	1.44514	0.067011	0.104507	20	19
GOCC_CELL_CELL_JUNCTION	0.328096	1.44507	0.000100705	0.104479	430	383
GOBP_POSITIVE_REGULATION_OF_MOLECULAR_FUNCTION	0.319689	1.44489	0	0.104547	1501	1351
GOBP_POSITIVE_REGULATION_OF_PROTEIN_PHOSPHORYLATION	0.323626	1.44478	0	0.104557	704	620
GOCC_RUFFLE_MEMBRANE	0.373808	1.44471	0.0253208	0.104533	85	80
GOBP_RETINAL_GANGLION_CELL_AXON_GUIDANCE	0.500332	1.44451	0.064539	0.10462	19	18
GOBP_REGULATION_OF_DOUBLE_STRAND_BREAK_REPAIR_VIA_HOMOLOGOUS_RECOMBINATION	0.431664	1.44448	0.0501806	0.104564	36	34
GOCC_SITE_OF_DNA_DAMAGE	0.377592	1.44433	0.0276556	0.104608	80	75
GOBP_REGULATION_OF_MITOCHONDRIAL_MEMBRANE_PERMEABILITY	0.38648	1.44391	0.0312835	0.104876	65	62
GOBP_REGULATION_OF_TRANSCRIPTION_ELONGATION_FROM_RNA_POLYMERASE_II_PROMOTER	0.450194	1.44367	0.0558071	0.104991	29	28
GOMF_RNA_POLYMERASE_CORE_ENZYME_BINDING	0.430135	1.44356	0.0455899	0.105007	36	36
GOBP_PHOSPHATIDIC_ACID_METABOLIC_PROCESS	0.419725	1.44335	0.0417817	0.105095	43	39
GOBP_POSITIVE_REGULATION_OF_DEPHOSPHORYLATION	0.413269	1.4429	0.0444555	0.105378	47	43
GOBP_POSITIVE_REGULATION_OF_PROTEIN_LOCALIZATION_TO_CELL_PERIPHERY	0.390226	1.44289	0.0355918	0.105305	62	60
GOBP_BRANCHING_INVOLVED_IN_MAMMARY_GLAND_DUCT_MORPHOGENESIS	0.503583	1.44285	0.0658648	0.105259	19	17
GOMF_UBIQUITIN_LIKE_PROTEIN_SPECIFIC_PROTEASE_ACTIVITY	0.483771	1.44284	0.0605976	0.10519	20	20
GOCC_PLASMA_MEMBRANE_RAFT	0.364751	1.44186	0.02	0.105903	102	94
GOBP_EYE_PHOTORECEPTOR_CELL_DEVELOPMENT	0.46087	1.44182	0.059503	0.105855	31	25
GOBP_MICROTUBULE_BASED_PROCESS	0.321841	1.44067	0	0.10673	736	675
GOBP_BETA_CATENIN_DESTRUCTION_COMPLEX_DISASSEMBLY	0.514986	1.44046	0.0700434	0.106816	20	16
GOBP_REGULATION_OF_MACROPHAGE_ACTIVATION	0.426685	1.4398	0.0521507	0.107288	48	35
GOMF_GTPASE_ACTIVITY	0.334548	1.43942	0.00368437	0.107515	269	247
GOBP_CYTOKINESIS	0.349986	1.43889	0.0142627	0.107879	143	133
GOMF_VITAMIN_TRANSMEMBRANE_TRANSPORTER_ACTIVITY	0.490835	1.43849	0.0641608	0.108113	24	19
GOBP_POSITIVE_REGULATION_OF_PROTEIN_DEPHOSPHORYLATION	0.428381	1.43842	0.0530167	0.108092	35	35
GOBP_TRIGLYCERIDE_BIOSYNTHETIC_PROCESS	0.439801	1.43683	0.0536433	0.109358	36	31
GOBP_VESICLE_BUDDING_FROM_MEMBRANE	0.364774	1.43599	0.0226508	0.109992	99	91
GOMF_EXCITATORY_EXTRACELLULAR_LIGAND_GATED_ION_CHANNEL_ACTIVITY	0.496524	1.43526	0.0661588	0.110522	25	18
GOBP_REGULATION_OF_HISTONE_METHYLATION	0.395764	1.43519	0.0413986	0.1105	54	52
GOBP_STRESS_FIBER_ASSEMBLY	0.364898	1.43515	0.022969	0.110446	94	90
GOBP_CHONDROCYTE_DEVELOPMENT	0.457395	1.43509	0.059489	0.110419	28	26
GOBP_PROTEIN_CONTAINING_COMPLEX_LOCALIZATION	0.331581	1.43496	0.00255258	0.110439	257	253
GOBP_CEREBELLAR_CORTEX_DEVELOPMENT	0.412443	1.43466	0.0471769	0.110608	42	42
GOBP_CELLULAR_HOMEOSTASIS	0.320266	1.43452	0	0.110645	830	690
GOCC_CAVEOLA	0.374112	1.4339	0.0314988	0.111091	76	73
GOMF_UBIQUITIN_SPECIFIC_PROTEASE_BINDING	0.48161	1.43387	0.0659737	0.111028	20	20
GOCC_MEMBRANE_PROTEIN_COMPLEX	0.31911	1.43387	0	0.110949	1075	904
GOBP_NEUTRAL_LIPID_BIOSYNTHETIC_PROCESS	0.421872	1.43335	0.052845	0.111295	44	37
GOBP_REGULATION_OF_HEART_RATE	0.374284	1.4328	0.0295271	0.111689	84	75
GOBP_NEGATIVE_REGULATION_OF_MRNA_CATABOLIC_PROCESS	0.408395	1.43258	0.0487985	0.111796	49	44
GOMF_ACTIVE_ION_TRANSMEMBRANE_TRANSPORTER_ACTIVITY	0.344985	1.43207	0.01046	0.112141	199	148
GOBP_NEGATIVE_REGULATION_OF_RNA_CATABOLIC_PROCESS	0.394957	1.43192	0.0384292	0.112188	59	54
GOBP_NEGATIVE_REGULATION_OF_AXON_EXTENSION_INVOLVED_IN_AXON_GUIDANCE	0.464075	1.43177	0.0673764	0.112239	25	23
GOBP_RESPONSE_TO_MUSCLE_ACTIVITY	0.496067	1.43173	0.0712985	0.112185	21	18
GOBP_CELL_MATRIX_ADHESION	0.340674	1.43156	0.0091195	0.112241	194	167
GOBP_REGULATION_OF_INTRACELLULAR_SIGNAL_TRANSDUCTION	0.316552	1.43145	0	0.112251	1524	1364
GOMF_LIGAND_GATED_CALCIUM_CHANNEL_ACTIVITY	0.474271	1.43073	0.065436	0.11279	25	21
GOBP_VASCULAR_ENDOTHELIAL_GROWTH_FACTOR_RECEPTOR_SIGNALING_PATHWAY	0.373641	1.4305	0.0302403	0.112903	80	76
GOBP_CELL_COMMUNICATION_BY_ELECTRICAL_COUPLING_INVOLVED_IN_CARDIAC_CONDUCTION	0.495973	1.43006	0.0768906	0.113198	21	18
GOBP_AMINOGLYCAN_BIOSYNTHETIC_PROCESS	0.363996	1.42991	0.0253493	0.113247	102	90
GOCC_RUFFLE	0.34517	1.42967	0.0123654	0.113366	156	146
GOBP_PEROXISOMAL_MEMBRANE_TRANSPORT	0.494057	1.42921	0.0707527	0.113675	18	18
GOBP_INNERVATION	0.466152	1.429	0.0709258	0.113768	23	23
GOBP_NEGATIVE_REGULATION_OF_TRANSMEMBRANE_TRANSPORT	0.368656	1.42894	0.0278125	0.113736	99	82
GOBP_TORC1_SIGNALING	0.413417	1.42891	0.0499497	0.113678	41	40
GOBP_NEGATIVE_REGULATION_OF_CELLULAR_RESPONSE_TO_INSULIN_STIMULUS	0.436765	1.4287	0.0605311	0.113778	33	31
GOMF_R_SMAD_BINDING	0.499548	1.42856	0.0700213	0.113813	19	17
GOBP_POSITIVE_REGULATION_OF_CATALYTIC_ACTIVITY	0.316744	1.42825	0	0.114	1196	1083
GOBP_INTRACELLULAR_STEROL_TRANSPORT	0.464613	1.42789	0.0670414	0.114228	29	23
GOBP_NEGATIVE_REGULATION_OF_CARDIAC_MUSCLE_TISSUE_GROWTH	0.480262	1.42677	0.0706393	0.115114	22	20
GOBP_FOREBRAIN_DEVELOPMENT	0.326246	1.4264	0.000910194	0.115351	332	315
GOBP_RESPONSE_TO_AUDITORY_STIMULUS	0.486264	1.42584	0.0716612	0.115753	22	19
GOBP_REGULATION_OF_CARDIAC_CONDUCTION	0.398621	1.42551	0.044621	0.115959	52	49
GOBP_NEGATIVE_REGULATION_OF_RECEPTOR_MEDIATED_ENDOCYTOSIS	0.460848	1.42528	0.0674805	0.116076	25	24
GOBP_NEURON_DEATH_IN_RESPONSE_TO_OXIDATIVE_STRESS	0.479268	1.42525	0.0673858	0.116015	25	20
GOBP_REGULATION_OF_RHO_PROTEIN_SIGNAL_TRANSDUCTION	0.377526	1.42521	0.0368648	0.115971	76	67
GOBP_PALLIUM_DEVELOPMENT	0.345703	1.42475	0.0145641	0.116286	138	133
GOBP_REGULATION_OF_PROTEIN_STABILITY	0.329056	1.42474	0.00296645	0.116207	264	251
GOCC_TRANSFERASE_COMPLEX_TRANSFERRING_PHOSPHORUS_CONTAINING_GROUPS	0.33439	1.42418	0.00588965	0.116617	214	207
GOBP_POSITIVE_REGULATION_OF_PROTEIN_MODIFICATION_BY_SMALL_PROTEIN_CONJUGATION_OR_REMOVAL	0.349725	1.42369	0.0166974	0.116973	124	121
GOBP_OLIGOSACCHARIDE_LIPID_INTERMEDIATE_BIOSYNTHETIC_PROCESS	0.490109	1.42335	0.0745993	0.117187	18	18
GOBP_EMBRYONIC_HEMOPOIESIS	0.48047	1.42322	0.0703168	0.117221	21	20
GOBP_ERBB_SIGNALING_PATHWAY	0.350345	1.42316	0.020623	0.117188	131	120
GOBP_EXOCYTOSIS	0.318297	1.42274	0	0.117472	761	656
GOBP_INACTIVATION_OF_MAPK_ACTIVITY	0.479185	1.42248	0.071787	0.117613	21	20
GOMF_SYMPORTER_ACTIVITY	0.3562	1.4222	0.0225796	0.117769	138	101
GOBP_POSITIVE_REGULATION_OF_AMYLOID_PRECURSOR_PROTEIN_CATABOLIC_PROCESS	0.485387	1.42206	0.0771183	0.11781	20	19
GOBP_POSITIVE_REGULATION_OF_ESTABLISHMENT_OF_PROTEIN_LOCALIZATION	0.328623	1.42184	0.002961	0.117921	296	264
GOBP_ADULT_LOCOMOTORY_BEHAVIOR	0.388124	1.4217	0.0427268	0.117962	61	57
GOCC_TRANS_GOLGI_NETWORK_TRANSPORT_VESICLE	0.438884	1.42168	0.0617317	0.11789	29	29
GOCC_AGGRESOME	0.441714	1.42146	0.0660005	0.118003	31	29
GOBP_INSULIN_SECRETION	0.338308	1.42144	0.0120279	0.117934	186	164
GOBP_RESPONSE_TO_ISOQUINOLINE_ALKALOID	0.446273	1.42136	0.0652232	0.117921	28	27
GOBP_POSITIVE_REGULATION_OF_PEPTIDYL_THREONINE_PHOSPHORYLATION	0.447116	1.4212	0.0678462	0.117983	28	27
GOBP_REGULATION_OF_CYTOSOLIC_CALCIUM_ION_CONCENTRATION	0.329671	1.42116	0.00327735	0.117934	311	243
GOMF_SODIUM_CHANNEL_REGULATOR_ACTIVITY	0.426277	1.42	0.0554063	0.118873	35	34
GOBP_REGULATION_OF_JNK_CASCADE	0.355642	1.41998	0.0253388	0.1188	114	103
GOCC_CARBOXY_TERMINAL_DOMAIN_PROTEIN_KINASE_COMPLEX	0.487131	1.41894	0.0753974	0.119647	18	18
GOCC_INTRINSIC_COMPONENT_OF_ORGANELLE_MEMBRANE	0.323274	1.41849	0.00161894	0.119968	343	321
GOMF_PHOSPHATIDIC_ACID_BINDING	0.471329	1.4184	0.0693286	0.119962	21	21
GOBP_NUCLEOSIDE_DIPHOSPHATE_METABOLIC_PROCESS	0.345334	1.41803	0.0166255	0.120205	148	132
GOBP_POSITIVE_REGULATION_OF_PROTEIN_METABOLIC_PROCESS	0.314254	1.41699	0	0.121063	1289	1169
GOBP_RESPONSE_TO_CALCIUM_ION	0.350693	1.4164	0.0209676	0.121513	127	114
GOBP_NEGATIVE_REGULATION_OF_PROTEIN_MODIFICATION_BY_SMALL_PROTEIN_CONJUGATION_OR_REMOVAL	0.369903	1.41614	0.0363783	0.121666	78	75
GOMF_MRNA_3_UTR_AU_RICH_REGION_BINDING	0.46501	1.41546	0.0702666	0.1222	23	22
GOBP_MUCOPOLYSACCHARIDE_METABOLIC_PROCESS	0.359457	1.41486	0.0286294	0.122658	106	89
GOBP_POSITIVE_REGULATION_OF_CALCIUM_ION_TRANSPORT_INTO_CYTOSOL	0.407874	1.41467	0.0567198	0.122746	49	40
GOMF_CARBOHYDRATE_KINASE_ACTIVITY	0.479681	1.41445	0.073256	0.122859	21	19
GOBP_SUPRAMOLECULAR_FIBER_ORGANIZATION	0.318185	1.41439	0.00020028	0.122822	641	579
GOBP_REGULATION_OF_TELOMERE_MAINTENANCE_VIA_TELOMERE_LENGTHENING	0.391271	1.41423	0.0445605	0.122879	54	52
GOBP_NEGATIVE_REGULATION_OF_JNK_CASCADE	0.441582	1.41415	0.0672445	0.122871	31	28
GOCC_GOLGI_STACK	0.356032	1.41349	0.0274431	0.123387	109	98
GOCC_TRANS_GOLGI_NETWORK_MEMBRANE	0.36772	1.41341	0.0345934	0.123372	81	76
GOBP_VASCULAR_TRANSPORT	0.369358	1.41255	0.034638	0.124068	85	74
GOBP_ARTERY_DEVELOPMENT	0.373709	1.41239	0.042476	0.124122	84	68
GOBP_INTRACELLULAR_LIPID_TRANSPORT	0.407097	1.41235	0.0584197	0.124079	47	40
GOBP_POSITIVE_REGULATION_OF_GLUCOSE_IMPORT	0.443809	1.41234	0.0686839	0.124002	32	27
GOBP_RAC_PROTEIN_SIGNAL_TRANSDUCTION	0.414376	1.4122	0.0606367	0.124039	37	37
GOBP_NUCLEOSIDE_BISPHOSPHATE_BIOSYNTHETIC_PROCESS	0.382351	1.41194	0.0437113	0.124182	63	59
GOBP_POSITIVE_REGULATION_OF_CELLULAR_CARBOHYDRATE_METABOLIC_PROCESS	0.408738	1.4119	0.0568655	0.124135	48	40
GOBP_RESPONSE_TO_GAMMA_RADIATION	0.391952	1.41179	0.0502712	0.124146	52	51
GOBP_HEART_DEVELOPMENT	0.318981	1.41121	0.00120627	0.124589	487	425
GOBP_TRANSMEMBRANE_RECEPTOR_PROTEIN_TYROSINE_KINASE_SIGNALING_PATHWAY	0.316698	1.41105	0.0002003	0.124656	646	581
GOBP_POSITIVE_REGULATION_OF_PROTEIN_AUTOPHOSPHORYLATION	0.45439	1.41029	0.0769754	0.125269	26	24
GOMF_PALMITOYLTRANSFERASE_ACTIVITY	0.430706	1.40991	0.0669549	0.125522	35	31
GOBP_REGULATION_OF_NEURON_DIFFERENTIATION	0.336921	1.40944	0.0148734	0.125879	179	163
GOCC_SUPRAMOLECULAR_POLYMER	0.315325	1.40922	0.00010005	0.125992	792	691
GOBP_REGULATION_OF_ANDROGEN_RECEPTOR_SIGNALING_PATHWAY	0.472718	1.40859	0.0780447	0.126498	24	20
GOBP_MICROTUBULE_CYTOSKELETON_ORGANIZATION	0.3174	1.40852	0.000200521	0.126475	515	482
GOMF_NEUTRAL_AMINO_ACID_TRANSMEMBRANE_TRANSPORTER_ACTIVITY	0.438573	1.4081	0.0706658	0.126792	33	28
GOCC_GOLGI_ASSOCIATED_VESICLE_MEMBRANE	0.40047	1.40793	0.0580446	0.126856	45	44
GOBP_ORGANONITROGEN_COMPOUND_CATABOLIC_PROCESS	0.311856	1.40684	0	0.127807	1123	1030
GOBP_REGULATION_OF_CHROMOSOME_ORGANIZATION	0.32812	1.40663	0.00635897	0.127914	237	228
GOBP_POSITIVE_REGULATION_OF_LAMELLIPODIUM_ASSEMBLY	0.439177	1.40611	0.0768519	0.128315	28	27
GOBP_LAMELLIPODIUM_ORGANIZATION	0.364453	1.40606	0.0351678	0.128268	84	80
GOBP_POSITIVE_REGULATION_OF_SECRETION	0.326818	1.40562	0.00791286	0.128595	258	230
GOBP_REGULATION_OF_PROTEIN_PHOSPHORYLATION	0.312686	1.40556	0	0.128561	1037	925
GOBP_POTASSIUM_ION_IMPORT_ACROSS_PLASMA_MEMBRANE	0.420827	1.40532	0.0626283	0.128694	43	34
GOBP_ORGANOPHOSPHATE_METABOLIC_PROCESS	0.31316	1.40492	0	0.128982	905	803
GOBP_REGULATION_OF_GOLGI_ORGANIZATION	0.498159	1.4048	0.084	0.129001	16	16
GOBP_NEGATIVE_REGULATION_OF_HYDROLASE_ACTIVITY	0.323264	1.40478	0.00335161	0.128928	353	289
GOBP_CENTRAL_NERVOUS_SYSTEM_DEVELOPMENT	0.312598	1.40368	0	0.129902	894	837
GOBP_RESPONSE_TO_HORMONE	0.313273	1.40367	0.00010009	0.129821	767	669
GOBP_TELENCEPHALON_DEVELOPMENT	0.328961	1.40348	0.00889717	0.129903	211	205
GOBP_ENERGY_HOMEOSTASIS	0.440277	1.40224	0.0757819	0.131019	31	27
GOBP_HISTONE_H2A_UBIQUITINATION	0.44853	1.4017	0.0776855	0.131447	25	25
GOCC_ACTIN_CYTOSKELETON	0.317947	1.40151	0.000803616	0.131534	441	393
GOBP_NEGATIVE_REGULATION_OF_EPITHELIAL_TO_MESENCHYMAL_TRANSITION	0.423428	1.40032	0.072393	0.132585	35	33
GOBP_POSITIVE_REGULATION_OF_FOCAL_ADHESION_ASSEMBLY	0.477634	1.4002	0.0847576	0.132618	22	19
GOMF_CARGO_ADAPTOR_ACTIVITY	0.495348	1.39943	0.089395	0.133269	16	16
GOBP_REGULATION_OF_CELLULAR_RESPONSE_TO_STRESS	0.314202	1.39919	0.00020022	0.133422	602	557
GOBP_RESPONSE_TO_PEPTIDE_HORMONE	0.318713	1.39894	0.0018158	0.133577	385	344
GOBP_NEGATIVE_REGULATION_OF_KINASE_ACTIVITY	0.326641	1.39883	0.00919042	0.133587	228	215
GOCC_INTERMEDIATE_FILAMENT_CYTOSKELETON	0.346301	1.39855	0.0277991	0.133775	153	108
GOMF_UBIQUITIN_LIKE_PROTEIN_CONJUGATING_ENZYME_ACTIVITY	0.427312	1.39742	0.0739637	0.134787	31	31
GOBP_REGULATION_OF_ESTABLISHMENT_OF_PROTEIN_LOCALIZATION_TO_MITOCHONDRION	0.373663	1.39727	0.0495517	0.134838	67	63
GOBP_MULTI_ORGANISM_LOCALIZATION	0.384653	1.39727	0.0550459	0.134746	56	53
GOBP_POLYSACCHARIDE_METABOLIC_PROCESS	0.35103	1.39684	0.0352614	0.135085	106	95
GOBP_CELLULAR_COMPONENT_ASSEMBLY_INVOLVED_IN_MORPHOGENESIS	0.358962	1.39662	0.0406569	0.135203	95	81
GOBP_REGULATION_OF_MEMBRANE_PERMEABILITY	0.367142	1.3966	0.0431963	0.135128	75	71
GOBP_REGULATION_OF_PROTEIN_LOCALIZATION_TO_PLASMA_MEMBRANE	0.356174	1.39584	0.0378531	0.13577	94	89
GOBP_POSITIVE_REGULATION_OF_BINDING	0.336606	1.39475	0.0207759	0.136742	161	147
GOBP_POSITIVE_REGULATION_OF_ANION_TRANSPORT	0.316612	1.39458	0.00191552	0.136823	433	377
GOCC_GOLGI_CISTERNA	0.367848	1.3942	0.0434984	0.137113	78	69
GOBP_LIPID_BIOSYNTHETIC_PROCESS	0.313407	1.3939	0.000300571	0.137314	644	551
GOBP_REGULATION_OF_LIPID_KINASE_ACTIVITY	0.378173	1.39386	0.0537317	0.137261	65	58
GOMF_PHOSPHATIDYLINOSITOL_4_5_BISPHOSPHATE_BINDING	0.371857	1.39287	0.0478256	0.138164	73	64
GOCC_INTRINSIC_COMPONENT_OF_MITOCHONDRIAL_MEMBRANE	0.367684	1.39285	0.0474258	0.138091	72	69
GOBP_PROTEIN_LOCALIZATION_TO_ORGANELLE	0.309824	1.39233	0	0.138511	877	829
GOBP_PROTEIN_DEMETHYLATION	0.432139	1.39214	0.0779152	0.1386	29	29
GOBP_RESPONSE_TO_OSMOTIC_STRESS	0.370735	1.39212	0.0472413	0.138522	77	67
GOBP_HOMOPHILIC_CELL_ADHESION_VIA_PLASMA_MEMBRANE_ADHESION_MOLECULES	0.342455	1.39206	0.0281444	0.138495	139	118
GOBP_INCLUSION_BODY_ASSEMBLY	0.473449	1.39197	0.091851	0.138485	21	19
GOBP_NEGATIVE_REGULATION_OF_CELLULAR_PROTEIN_LOCALIZATION	0.350308	1.39142	0.0306573	0.138942	108	98
GOBP_BONE_CELL_DEVELOPMENT	0.441553	1.39122	0.0797958	0.139038	30	26
GOBP_REGULATION_OF_PROTEIN_MODIFICATION_BY_SMALL_PROTEIN_CONJUGATION_OR_REMOVAL	0.327094	1.39121	0.00962833	0.138957	212	206
GOBP_CELLULAR_RESPONSE_TO_EXTERNAL_STIMULUS	0.32356	1.39118	0.00859511	0.138888	268	239
GOBP_ATRIAL_CARDIAC_MUSCLE_CELL_TO_AV_NODE_CELL_SIGNALING	0.50593	1.39048	0.0912779	0.139504	16	15
GOBP_RESPONSE_TO_ALCOHOL	0.329156	1.38956	0.0165324	0.140344	207	176
GOBP_NEGATIVE_REGULATION_OF_MUSCLE_HYPERTROPHY	0.447567	1.38929	0.0845051	0.140515	27	24
GOBP_PROTEIN_MODIFICATION_BY_SMALL_PROTEIN_REMOVAL	0.321991	1.38929	0.00901085	0.140422	252	247
GOBP_NEGATIVE_REGULATION_OF_POTASSIUM_ION_TRANSPORT	0.46034	1.3891	0.0936986	0.140516	27	21
GOBP_ORGANIC_HYDROXY_COMPOUND_TRANSPORT	0.328802	1.38842	0.0136274	0.141112	235	187
GOMF_GTPASE_ACTIVATING_PROTEIN_BINDING	0.498458	1.38728	0.0965001	0.142167	15	15
GOBP_REGULATION_OF_ANION_TRANSPORT	0.310564	1.38724	0	0.14211	750	663
GOMF_HYDROLASE_ACTIVITY_ACTING_ON_ACID_ANHYDRIDES	0.309211	1.38695	0.00010002	0.142314	779	713
GOBP_GENETIC_IMPRINTING	0.464028	1.38642	0.0916505	0.142758	21	20
GOBP_CELLULAR_RESPONSE_TO_GLUCOSE_STARVATION	0.397522	1.3862	0.0724129	0.142884	44	42
GOBP_REGULATION_OF_ALCOHOL_BIOSYNTHETIC_PROCESS	0.378692	1.3854	0.0597033	0.143619	65	56
GOBP_REGULATION_OF_CYTOPLASMIC_TRANSPORT	0.433867	1.38529	0.0808348	0.143636	28	28
GOBP_POSITIVE_REGULATION_OF_NUCLEOTIDE_METABOLIC_PROCESS	0.435779	1.3848	0.0842891	0.144046	35	27
GOBP_CARDIOCYTE_DIFFERENTIATION	0.34738	1.38475	0.0377086	0.144006	118	99
GOBP_REGULATION_OF_VENTRICULAR_CARDIAC_MUSCLE_CELL_MEMBRANE_REPOLARIZATION	0.501073	1.38456	0.0951966	0.144104	18	15
GOBP_REGULATION_OF_LAMELLIPODIUM_ORGANIZATION	0.390451	1.38447	0.0620079	0.144097	49	46
GOBP_RESPONSE_TO_NITROGEN_COMPOUND	0.30852	1.38422	0	0.144261	957	852
GOBP_NEGATIVE_REGULATION_OF_TOR_SIGNALING	0.405265	1.38409	0.0750602	0.14429	39	38
GOBP_NEGATIVE_REGULATION_OF_LYMPHOCYTE_MEDIATED_IMMUNITY	0.479317	1.38403	0.0937587	0.144262	23	18
GOBP_HISTONE_H3_K9_MODIFICATION	0.406405	1.38393	0.0733249	0.144268	39	38
GOMF_ATPASE_COUPLED_INTRAMEMBRANE_LIPID_TRANSPORTER_ACTIVITY	0.444136	1.3836	0.0880301	0.144507	25	24
GOBP_POSITIVE_REGULATION_OF_PROTEIN_SERINE_THREONINE_KINASE_ACTIVITY	0.32027	1.38333	0.00641483	0.144683	278	257
GOCC_CHLORIDE_CHANNEL_COMPLEX	0.41618	1.38326	0.0800766	0.144657	38	33
GOBP_MULTICELLULAR_ORGANISMAL_RESPONSE_TO_STRESS	0.378421	1.38324	0.054949	0.144581	62	57
GOBP_POSITIVE_REGULATION_OF_RESPONSE_TO_DNA_DAMAGE_STIMULUS	0.351927	1.38317	0.0381103	0.14456	94	89
GOMF_ATPASE_ACTIVITY	0.313775	1.38298	0.00180995	0.144659	420	385
GOBP_CHONDROITIN_SULFATE_PROTEOGLYCAN_METABOLIC_PROCESS	0.413799	1.3826	0.0737684	0.14494	38	34
GOBP_ORGANIC_ACID_TRANSPORT	0.322088	1.38255	0.00976964	0.1449	289	227
GOBP_MEMBRANE_REPOLARIZATION_DURING_ACTION_POTENTIAL	0.47203	1.38254	0.0919604	0.144813	22	19
GOBP_CELLULAR_TRANSITION_METAL_ION_HOMEOSTASIS	0.360137	1.38248	0.0481405	0.144777	91	78
GOBP_POSITIVE_REGULATION_OF_NEURON_DIFFERENTIATION	0.357847	1.382	0.0455432	0.145182	87	78
GOBP_VESICLE_MEDIATED_TRANSPORT_BETWEEN_ENDOSOMAL_COMPARTMENTS	0.401771	1.38159	0.0739848	0.145516	39	39
GOBP_CELL_SURFACE_RECEPTOR_SIGNALING_PATHWAY_INVOLVED_IN_CELL_CELL_SIGNALING	0.311211	1.38128	0.000300451	0.145733	553	512
GOBP_REGULATION_OF_CYTOKINESIS	0.363974	1.38127	0.0489786	0.145643	75	70
GOMF_PROTEIN_DEMETHYLASE_ACTIVITY	0.439934	1.38101	0.0870323	0.14583	25	25
GOBP_CELLULAR_GLUCOSE_HOMEOSTASIS	0.339543	1.3805	0.0316111	0.146269	131	119
GOBP_POSITIVE_REGULATION_OF_PROTEIN_TYROSINE_KINASE_ACTIVITY	0.385286	1.38004	0.0661328	0.146651	53	50
GOBP_CELL_VOLUME_HOMEOSTASIS	0.444617	1.37936	0.0894794	0.147273	29	24
GOBP_NEGATIVE_REGULATION_OF_CELL_MATRIX_ADHESION	0.421718	1.37897	0.0836831	0.147575	33	31
GOBP_RESPONSE_TO_THYROID_HORMONE	0.467837	1.37825	0.0975914	0.148227	22	19
GOBP_PHAGOCYTOSIS	0.324455	1.3782	0.0152395	0.148186	238	198
GOBP_CELLULAR_RESPONSE_TO_KETONE	0.362323	1.37776	0.0516383	0.148548	81	72
GOBP_REGULATION_OF_JUN_KINASE_ACTIVITY	0.361973	1.37732	0.0549592	0.14892	76	69
GOBP_REGULATION_OF_MONOOXYGENASE_ACTIVITY	0.397114	1.37722	0.0739445	0.148923	49	41
GOBP_POSITIVE_REGULATION_OF_CELL_MATRIX_ADHESION	0.398612	1.37685	0.0757236	0.14923	46	40
GOBP_TRICARBOXYLIC_ACID_CYCLE	0.419663	1.37661	0.0849869	0.149384	33	31
GOCC_SUPRAMOLECULAR_COMPLEX	0.305246	1.37643	0	0.149477	1071	958
GOBP_PROTEIN_HOMOOLIGOMERIZATION	0.332307	1.37603	0.0250346	0.149807	158	140
GOCC_CORTICAL_ACTIN_CYTOSKELETON	0.367214	1.37589	0.0546774	0.149856	72	66
GOMF_ACETYLGLUCOSAMINYLTRANSFERASE_ACTIVITY	0.395097	1.37566	0.0779317	0.150008	47	42
GOBP_CYTOSKELETON_DEPENDENT_CYTOKINESIS	0.355858	1.37558	0.0499197	0.149983	82	78
GOBP_REGULATION_OF_PROTEIN_KINASE_A_SIGNALING	0.47067	1.37557	0.101695	0.149898	20	18
GOMF_DEMETHYLASE_ACTIVITY	0.416401	1.37537	0.0801541	0.150016	34	32
GOMF_MRNA_3_UTR_BINDING	0.360629	1.37534	0.0502536	0.149941	76	72
GOBP_GUANOSINE_CONTAINING_COMPOUND_METABOLIC_PROCESS	0.414486	1.37515	0.0853706	0.150054	37	33
GOBP_L_ALPHA_AMINO_ACID_TRANSMEMBRANE_TRANSPORT	0.382824	1.37471	0.0667074	0.150433	58	49
GOBP_PEPTIDE_HORMONE_SECRETION	0.322482	1.37327	0.0171718	0.151866	224	197
GOMF_CYTOSKELETAL_ANCHOR_ACTIVITY	0.475249	1.37325	0.0993841	0.151785	19	18
GOBP_CELLULAR_CARBOHYDRATE_BIOSYNTHETIC_PROCESS	0.363969	1.37249	0.0601068	0.152499	79	68
GOBP_MODULATION_BY_VIRUS_OF_HOST_CELLULAR_PROCESS	0.493834	1.37248	0.102115	0.15241	17	15
GOCC_GOLGI_CISTERNA_MEMBRANE	0.382436	1.37246	0.0668534	0.152337	58	49
GOMF_S_ADENOSYLMETHIONINE_DEPENDENT_METHYLTRANSFERASE_ACTIVITY	0.333209	1.37238	0.0300452	0.152319	134	132
GOBP_NUCLEAR_ENVELOPE_ORGANIZATION	0.387516	1.37196	0.0768469	0.152684	48	46
GOBP_MUSCLE_CELL_DEVELOPMENT	0.334922	1.37166	0.0301551	0.152907	154	129
GOBP_CARBOHYDRATE_DERIVATIVE_METABOLIC_PROCESS	0.305136	1.37158	0.00010002	0.152884	968	852
GOBP_CARDIAC_CHAMBER_DEVELOPMENT	0.337209	1.37124	0.0361628	0.153158	143	121
GOBP_PROTEOLYSIS	0.303452	1.37112	0	0.153189	1487	1264
GOMF_PROTEIN_SERINE_THREONINE_KINASE_ACTIVATOR_ACTIVITY	0.413475	1.37094	0.0828579	0.153282	34	33
GOMF_ACETYLGALACTOSAMINYLTRANSFERASE_ACTIVITY	0.413226	1.37076	0.0793917	0.153387	41	34
GOBP_ORGANIC_ANION_TRANSPORT	0.317187	1.37038	0.00866816	0.1537	332	252
GOMF_ABC_TYPE_TRANSPORTER_ACTIVITY	0.479675	1.37037	0.106583	0.15361	19	17
GOBP_LIPOPROTEIN_METABOLIC_PROCESS	0.340974	1.37006	0.0376089	0.153844	116	107
GOBP_REGULATION_OF_DNA_RECOMBINATION	0.361222	1.36992	0.0518159	0.153906	81	72
GOBP_REGULATION_OF_ARP2_3_COMPLEX_MEDIATED_ACTIN_NUCLEATION	0.47337	1.36917	0.0969628	0.154612	22	18
GOBP_ENZYME_LINKED_RECEPTOR_PROTEIN_SIGNALING_PATHWAY	0.304956	1.36863	0	0.155112	931	828
GOBP_HEART_GROWTH	0.361047	1.3684	0.0599025	0.155253	79	69
GOMF_PROTEIN_TYROSINE_KINASE_ACTIVITY	0.337871	1.36804	0.0371058	0.155552	130	117
GOBP_APOPTOTIC_MITOCHONDRIAL_CHANGES	0.345935	1.36787	0.0444965	0.155628	99	95
GOBP_RESPONSE_TO_ACIDIC_PH	0.472027	1.36767	0.105988	0.155749	22	18
GOMF_ACTIN_FILAMENT_BINDING	0.326336	1.36759	0.0232065	0.15574	187	159
GOBP_NEGATIVE_REGULATION_OF_CARBOHYDRATE_METABOLIC_PROCESS	0.39497	1.36731	0.079108	0.155945	49	41
GOBP_PEPTIDYL_LYSINE_TRIMETHYLATION	0.40236	1.36655	0.0861937	0.156677	37	37
GOBP_RESPONSE_TO_PEPTIDE	0.309522	1.36632	0.00201126	0.15683	459	410
GOBP_PHOSPHATIDYLINOSITOL_3_KINASE_SIGNALING	0.338317	1.36607	0.038449	0.157016	136	116
GOBP_CALCIUM_MEDIATED_SIGNALING_USING_INTRACELLULAR_CALCIUM_SOURCE	0.478353	1.36543	0.106568	0.157638	18	17
GOMF_GUANYL_NUCLEOTIDE_BINDING	0.314097	1.36537	0.00709651	0.157596	328	292
GOBP_POSITIVE_REGULATION_OF_MRNA_METABOLIC_PROCESS	0.355935	1.36505	0.0540759	0.157847	77	75
GOCC_SAGA_TYPE_COMPLEX	0.440099	1.36463	0.0968136	0.158208	25	24
GOBP_POSITIVE_REGULATION_OF_MAP_KINASE_ACTIVITY	0.322727	1.3646	0.0173976	0.158142	209	189
GOBP_POSITIVE_REGULATION_OF_DNA_REPAIR	0.36722	1.3646	0.0646501	0.158046	65	61
GOBP_POSITIVE_REGULATION_OF_HISTONE_METHYLATION	0.41978	1.36458	0.0895795	0.157959	31	30
GOBP_MUSCLE_HYPERTROPHY_IN_RESPONSE_TO_STRESS	0.476022	1.36445	0.104779	0.158007	19	17
GOBP_REGULATION_OF_PROTEIN_KINASE_ACTIVITY	0.304965	1.36414	0.00030036	0.158249	697	648
GOBP_THIOESTER_BIOSYNTHETIC_PROCESS	0.384564	1.36395	0.0776295	0.158357	51	47
GOBP_UBIQUITIN_DEPENDENT_ERAD_PATHWAY	0.362117	1.36371	0.0609899	0.158513	69	67
GOBP_LIPOPROTEIN_BIOSYNTHETIC_PROCESS	0.349947	1.36359	0.0525779	0.158544	86	83
GOBP_CARDIAC_VENTRICLE_DEVELOPMENT	0.347761	1.36351	0.0489471	0.158526	108	90
GOCC_ER_TO_GOLGI_TRANSPORT_VESICLE_MEMBRANE	0.399761	1.36327	0.0808145	0.158696	42	38
GOBP_MODULATION_BY_SYMBIONT_OF_HOST_CELLULAR_PROCESS	0.481923	1.36149	0.11009	0.160588	18	16
GOBP_REGULATION_OF_CALCIUM_ION_IMPORT	0.423858	1.36073	0.0923546	0.161336	32	28
GOCC_NUCLEAR_OUTER_MEMBRANE_ENDOPLASMIC_RETICULUM_MEMBRANE_NETWORK	0.303343	1.3607	0	0.161268	956	847
GOBP_PURINE_CONTAINING_COMPOUND_METABOLIC_PROCESS	0.309428	1.36055	0.00494051	0.161335	402	353
GOCC_MEMBRANE_MICRODOMAIN	0.315044	1.3604	0.0110475	0.161392	283	254
GOBP_REGULATION_OF_NOTCH_SIGNALING_PATHWAY	0.349333	1.36016	0.0500226	0.161561	89	86
GOBP_REGULATION_OF_TRANSLATIONAL_INITIATION	0.364152	1.35992	0.0614254	0.161732	65	63
GOBP_INOSITOL_LIPID_MEDIATED_SIGNALING	0.327526	1.35984	0.0277278	0.161722	172	149
GOBP_BASEMENT_MEMBRANE_ORGANIZATION	0.43425	1.35973	0.0994192	0.161742	27	26
GOBP_TRANSFORMING_GROWTH_FACTOR_BETA_RECEPTOR_SIGNALING_PATHWAY	0.326028	1.3591	0.0281527	0.162337	171	157
GOBP_POSITIVE_REGULATION_OF_TRANSFERASE_ACTIVITY	0.305235	1.35909	0.0008004	0.162242	605	558
GOBP_NEGATIVE_REGULATION_OF_REACTIVE_OXYGEN_SPECIES_METABOLIC_PROCESS	0.390973	1.35873	0.0787402	0.162554	48	41
GOBP_CEREBELLAR_PURKINJE_CELL_LAYER_DEVELOPMENT	0.445473	1.35873	0.106456	0.16245	22	22
GOBP_SPHINGOLIPID_METABOLIC_PROCESS	0.329843	1.35869	0.0310386	0.162399	148	133
GOBP_HOMEOSTATIC_PROCESS	0.299872	1.35852	0	0.162487	1683	1414
GOBP_VASOCONSTRICTION	0.374107	1.35828	0.0705018	0.162658	71	51
GOBP_SENSORY_PERCEPTION_OF_CHEMICAL_STIMULUS	0.40452	1.35746	0.0887725	0.163482	283	35
GOMF_PROTEIN_SERINE_PHOSPHATASE_ACTIVITY	0.367352	1.35744	0.0666192	0.163397	63	60
GOBP_FAT_CELL_DIFFERENTIATION	0.32111	1.35743	0.0240787	0.163305	195	178
GOMF_CATALYTIC_ACTIVITY_ACTING_ON_A_GLYCOPROTEIN	0.491607	1.35729	0.114677	0.163368	19	15
GOBP_PHOSPHATIDYLETHANOLAMINE_METABOLIC_PROCESS	0.440063	1.35717	0.106079	0.163395	26	23
GOMF_SOLUTE_SODIUM_SYMPORTER_ACTIVITY	0.384646	1.35695	0.0757066	0.163546	68	45
GOBP_REGULATION_OF_CYCLASE_ACTIVITY	0.409741	1.3565	0.0961538	0.163966	41	32
GOBP_P38MAPK_CASCADE	0.402694	1.35641	0.0879856	0.163966	39	35
GOBP_REGULATION_OF_RESPONSE_TO_EXTRACELLULAR_STIMULUS	0.47475	1.3564	0.109742	0.163867	20	17
GOBP_RELEASE_OF_SEQUESTERED_CALCIUM_ION_INTO_CYTOSOL_BY_ENDOPLASMIC_RETICULUM	0.437273	1.35605	0.103327	0.164173	27	24
GOMF_TRANSCRIPTION_COREPRESSOR_BINDING	0.422563	1.35592	0.0969448	0.16421	28	28
GOBP_NEGATIVE_REGULATION_OF_MRNA_METABOLIC_PROCESS	0.355581	1.35554	0.0661311	0.164541	75	70
GOMF_CYCLIN_DEPENDENT_PROTEIN_KINASE_ACTIVITY	0.444111	1.35551	0.10517	0.164464	23	22
GOBP_POSITIVE_REGULATION_OF_CYCLIN_DEPENDENT_PROTEIN_KINASE_ACTIVITY	0.423675	1.35538	0.0981587	0.164509	28	28
GOBP_MACROMOLECULE_DEACYLATION	0.343363	1.35502	0.050859	0.164821	96	91
GOBP_L_AMINO_ACID_TRANSPORT	0.377392	1.35481	0.0741281	0.164957	60	50
GOMF_PROLINE_RICH_REGION_BINDING	0.474905	1.3539	0.113125	0.165895	17	17
GOBP_3_UTR_MEDIATED_MRNA_STABILIZATION	0.473134	1.35383	0.109859	0.165872	18	17
GOMF_DYNEIN_LIGHT_INTERMEDIATE_CHAIN_BINDING	0.461587	1.35375	0.106203	0.165857	23	19
GOBP_LUNG_ALVEOLUS_DEVELOPMENT	0.413604	1.35365	0.096884	0.165869	37	31
GOBP_REGULATION_OF_CELLULAR_RESPIRATION	0.473326	1.35269	0.111	0.166868	19	17
GOBP_NEGATIVE_REGULATION_OF_ERK1_AND_ERK2_CASCADE	0.370071	1.35251	0.0721574	0.166966	61	55
GOMF_CALCIUM_DEPENDENT_PROTEIN_KINASE_ACTIVITY	0.438209	1.35245	0.10722	0.166937	24	23
GOBP_ERAD_PATHWAY	0.346981	1.35219	0.0591756	0.167124	87	85
GOBP_MITOCHONDRION_ORGANIZATION	0.304662	1.35218	0.0019061	0.167036	481	456
GOBP_POSITIVE_REGULATION_OF_CYTOSKELETON_ORGANIZATION	0.320583	1.35213	0.0285356	0.166983	198	176
GOBP_CELLULAR_MONOVALENT_INORGANIC_CATION_HOMEOSTASIS	0.346283	1.35205	0.0568866	0.166972	102	86
GOBP_STRIATED_MUSCLE_ADAPTATION	0.403102	1.35112	0.0949326	0.167944	40	34
GOBP_REGULATION_OF_LAMELLIPODIUM_ASSEMBLY	0.404469	1.35002	0.0929186	0.169116	38	35
GOBP_REGULATION_OF_HORMONE_BIOSYNTHETIC_PROCESS	0.487652	1.34977	0.12133	0.169306	18	15
GOBP_PROTEIN_TRANSPORT_ALONG_MICROTUBULE	0.361363	1.34939	0.0688444	0.169649	63	63
GOBP_RESPONSE_TO_ELECTRICAL_STIMULUS	0.401146	1.34825	0.0988715	0.170881	39	35
GOBP_CARBOHYDRATE_HOMEOSTASIS	0.318063	1.34823	0.0271875	0.170796	208	184
GOBP_SYNAPTIC_TRANSMISSION_CHOLINERGIC	0.450464	1.34819	0.107812	0.170734	24	21
GOBP_PROTEIN_LOCALIZATION_TO_MICROTUBULE_ORGANIZING_CENTER	0.412215	1.34813	0.104783	0.170702	31	31
GOCC_CELL_DIVISION_SITE	0.363045	1.34645	0.0769959	0.17257	63	59
GOBP_RESPONSE_TO_ENDOPLASMIC_RETICULUM_STRESS	0.31146	1.34642	0.0132707	0.172496	262	249
GOBP_SECRETION	0.298528	1.34629	0	0.172537	1269	1095
GOMF_L_AMINO_ACID_TRANSMEMBRANE_TRANSPORTER_ACTIVITY	0.381321	1.34628	0.0864365	0.172437	54	46
GOBP_GLUCOSAMINE_CONTAINING_COMPOUND_METABOLIC_PROCESS	0.452926	1.34576	0.114708	0.172939	24	20
GOBP_REGULATION_OF_BINDING	0.308799	1.34568	0.0102413	0.17293	322	296
GOBP_ESTABLISHMENT_OF_PROTEIN_LOCALIZATION_TO_MITOCHONDRIAL_MEMBRANE	0.379464	1.34557	0.0907861	0.172955	48	45
GOBP_PROTEIN_KINASE_C_ACTIVATING_G_PROTEIN_COUPLED_RECEPTOR_SIGNALING_PATHWAY	0.435087	1.34522	0.106636	0.173261	26	24
GOMF_CHROMATIN_BINDING	0.304339	1.34495	0.00230738	0.173472	489	452
GOMF_LIGASE_ACTIVITY_FORMING_CARBON_SULFUR_BONDS	0.418603	1.34481	0.107639	0.173526	35	28
GOBP_RESPONSE_TO_ENDOGENOUS_STIMULUS	0.297794	1.34471	0	0.17354	1392	1229
GOBP_NEGATIVE_REGULATION_OF_MAPK_CASCADE	0.32751	1.34465	0.0370251	0.173501	141	131
GOBP_MITOCHONDRIAL_RNA_METABOLIC_PROCESS	0.384862	1.34414	0.0869837	0.17399	43	43
GOMF_PHOSPHOTYROSINE_RESIDUE_BINDING	0.385949	1.34398	0.0905774	0.174072	42	41
GOBP_ESTABLISHMENT_OF_PROTEIN_LOCALIZATION_TO_MEMBRANE	0.309524	1.34395	0.0132262	0.173997	290	275
GOMF_AMINO_ACID_TRANSMEMBRANE_TRANSPORTER_ACTIVITY	0.362837	1.34338	0.0739295	0.17457	70	60
GOCC_HISTONE_METHYLTRANSFERASE_COMPLEX	0.363065	1.34337	0.078125	0.174472	62	59
GOBP_REGULATION_OF_ANATOMICAL_STRUCTURE_MORPHOGENESIS	0.299593	1.34317	0.0002	0.17459	855	780
GOCC_CATALYTIC_COMPLEX	0.297748	1.34317	0	0.174488	1228	1166
GOMF_CULLIN_FAMILY_PROTEIN_BINDING	0.436648	1.34285	0.111051	0.174758	23	23
GOBP_POSITIVE_REGULATION_OF_DNA_RECOMBINATION	0.405017	1.34256	0.104838	0.174995	37	32
GOMF_HISTONE_DEACETYLASE_BINDING	0.338786	1.34224	0.0585545	0.175259	100	94
GOCC_ENDOLYSOSOME	0.470354	1.34195	0.121085	0.175506	23	17
GOBP_SPHINGOLIPID_BIOSYNTHETIC_PROCESS	0.342785	1.34175	0.0617634	0.175638	98	88
GOBP_PROTEIN_CONTAINING_COMPLEX_DISASSEMBLY	0.309628	1.34145	0.0126852	0.175898	296	278
GOBP_POSITIVE_REGULATION_OF_NERVOUS_SYSTEM_PROCESS	0.423696	1.34139	0.104581	0.175856	33	27
GOMF_INTRAMEMBRANE_LIPID_TRANSPORTER_ACTIVITY	0.417654	1.34137	0.105859	0.175776	33	28
GOBP_REGULATION_OF_TRANSFERASE_ACTIVITY	0.298652	1.34127	0	0.175791	890	826
GOBP_AMINO_ACID_TRANSMEMBRANE_TRANSPORT	0.35577	1.34117	0.0722584	0.175807	83	69
GOBP_RESPONSE_TO_EXTRACELLULAR_STIMULUS	0.305087	1.34085	0.00625315	0.176081	420	366
GOBP_POSITIVE_REGULATION_OF_DEVELOPMENTAL_PROCESS	0.298482	1.34073	0.00040004	0.176122	1107	971
GOBP_GLUCOSE_IMPORT	0.36906	1.34005	0.0810778	0.176835	60	53
GOBP_RESPONSE_TO_LIGHT_STIMULUS	0.310938	1.33959	0.0165027	0.177276	290	250
GOBP_CARBOHYDRATE_CATABOLIC_PROCESS	0.320499	1.33895	0.0331678	0.17795	176	158
GOBP_POSITIVE_REGULATION_OF_RECEPTOR_INTERNALIZATION	0.468922	1.3384	0.128067	0.178513	20	17
GOBP_NEGATIVE_REGULATION_OF_TRANSFORMING_GROWTH_FACTOR_BETA_RECEPTOR_SIGNALING_PATHWAY	0.354551	1.33815	0.0800374	0.178708	73	66
GOBP_CELL_DIFFERENTIATION_IN_HINDBRAIN	0.457926	1.33757	0.122611	0.179321	20	19
GOBP_REGULATION_OF_HEART_GROWTH	0.366802	1.33748	0.0820463	0.179324	61	54
GOBP_PEPTIDE_SECRETION	0.306504	1.3372	0.0102351	0.179551	353	311
GOBP_PROTEIN_LOCALIZATION_TO_CILIUM	0.371785	1.33672	0.0837887	0.180015	56	51
GOCC_FILOPODIUM	0.341922	1.33597	0.0708005	0.180823	93	84
GOBP_REGULATION_OF_MAPK_CASCADE	0.300881	1.33591	0.00280449	0.180785	595	512
GOBP_POSITIVE_REGULATION_OF_CHROMOSOME_ORGANIZATION	0.323845	1.33536	0.0419207	0.18134	148	141
GOBP_REGULATION_OF_TRANSMEMBRANE_RECEPTOR_PROTEIN_SERINE_THREONINE_KINASE_SIGNALING_PATHWAY	0.313665	1.33497	0.0280916	0.181713	219	194
GOCC_CORNIFIED_ENVELOPE	0.483122	1.33405	0.125395	0.182741	22	15
GOBP_NEGATIVE_REGULATION_OF_LIPID_TRANSPORT	0.430718	1.33365	0.112566	0.183139	26	24
GOBP_TRANSITION_METAL_ION_HOMEOSTASIS	0.336446	1.33306	0.0633449	0.18375	112	96
GOMF_ION_CHANNEL_REGULATOR_ACTIVITY	0.336972	1.33272	0.0578842	0.184071	108	98
GOMF_AMINO_ACID_BINDING	0.379552	1.33271	0.0949832	0.183966	47	44
GOBP_AUTOPHAGOSOME_MATURATION	0.401044	1.33211	0.108525	0.18462	33	33
GOBP_INTERMEMBRANE_LIPID_TRANSFER	0.389268	1.33179	0.101019	0.184905	42	38
GOBP_CELLULAR_RESPONSE_TO_OXYGEN_CONTAINING_COMPOUND	0.296539	1.33155	0.00040004	0.185086	998	873
GOBP_MYELIN_ASSEMBLY	0.454543	1.3315	0.122353	0.185046	19	19
GOBP_REGULATION_OF_PEPTIDE_TRANSPORT	0.300472	1.33149	0.00331126	0.184937	522	470
GOBP_PROTEIN_STABILIZATION	0.319651	1.33146	0.040355	0.184866	166	158
GOBP_CELL_JUNCTION_DISASSEMBLY	0.472446	1.33138	0.134756	0.184849	18	16
GOBP_NEGATIVE_REGULATION_OF_SIGNALING	0.295366	1.33136	0.0001	0.184775	1194	1075
GOBP_CELLULAR_RESPONSE_TO_CALCIUM_ION	0.354258	1.33071	0.079292	0.18547	71	67
GOBP_REGULATION_OF_COLLATERAL_SPROUTING	0.48116	1.33043	0.136876	0.185699	17	15
GOMF_ACID_THIOL_LIGASE_ACTIVITY	0.457577	1.32984	0.128737	0.186323	25	18
GOBP_PHOSPHATIDYLGLYCEROL_METABOLIC_PROCESS	0.413441	1.32966	0.115538	0.186431	33	28
GOMF_ALCOHOL_BINDING	0.349792	1.32965	0.0767886	0.186328	80	71
GOBP_CELLULAR_SENESCENCE	0.362212	1.32936	0.0856635	0.186581	62	58
GOBP_PEROXISOME_PROLIFERATOR_ACTIVATED_RECEPTOR_SIGNALING_PATHWAY	0.467494	1.32905	0.125833	0.186872	18	17
GOBP_NEGATIVE_REGULATION_OF_LEUKOCYTE_MEDIATED_IMMUNITY	0.450042	1.3288	0.12833	0.187068	28	20
GOCC_PERINUCLEAR_ENDOPLASMIC_RETICULUM	0.471978	1.32866	0.130156	0.187133	17	16
GOBP_NUCLEOTIDE_PHOSPHORYLATION	0.328331	1.32836	0.0562609	0.187403	125	113
GOBP_KERATAN_SULFATE_BIOSYNTHETIC_PROCESS	0.446342	1.32819	0.122594	0.187507	26	20
GOBP_MITOCHONDRIAL_TRANSCRIPTION	0.481173	1.32809	0.133083	0.187525	15	15
GOMF_LIPID_TRANSFER_ACTIVITY	0.389268	1.32792	0.100527	0.187619	42	38
GOMF_STEROL_TRANSPORTER_ACTIVITY	0.407786	1.32685	0.119836	0.188848	32	29
GOBP_REGULATION_OF_STRESS_ACTIVATED_PROTEIN_KINASE_SIGNALING_CASCADE	0.320967	1.3263	0.0470049	0.18943	158	141
GOBP_REGULATION_OF_CELLULAR_RESPONSE_TO_VASCULAR_ENDOTHELIAL_GROWTH_FACTOR_STIMULUS	0.466593	1.32594	0.129759	0.189768	20	17
GOBP_NEGATIVE_REGULATION_OF_ACTIN_FILAMENT_BUNDLE_ASSEMBLY	0.413959	1.32573	0.117764	0.18992	29	27
GOBP_DETECTION_OF_MECHANICAL_STIMULUS	0.388455	1.32499	0.105429	0.190754	45	39
GOBP_LONG_CHAIN_FATTY_ACYL_COA_METABOLIC_PROCESS	0.430659	1.32423	0.126186	0.191612	25	23
GOBP_NEGATIVE_REGULATION_OF_CATALYTIC_ACTIVITY	0.297909	1.32391	0.00230276	0.191906	655	559
GOMF_TRANSMEMBRANE_RECEPTOR_PROTEIN_SERINE_THREONINE_KINASE_ACTIVITY	0.471513	1.32369	0.134271	0.192061	16	16
GOCC_PHOTORECEPTOR_INNER_SEGMENT	0.378599	1.3236	0.103157	0.19206	55	43
GOCC_INTRINSIC_COMPONENT_OF_GOLGI_MEMBRANE	0.373474	1.32319	0.0954768	0.192463	53	47
GOBP_ORGAN_GROWTH	0.325474	1.32313	0.0534186	0.192425	144	121
GOBP_ALTERNATIVE_MRNA_SPLICING_VIA_SPLICEOSOME	0.358608	1.32303	0.0861517	0.192446	62	60
GOMF_CADHERIN_BINDING	0.303643	1.32207	0.0172799	0.193572	292	281
GOBP_SENSORY_PERCEPTION_OF_PAIN	0.344383	1.32169	0.075275	0.193947	88	77
GOBP_NEGATIVE_REGULATION_OF_PEPTIDYL_TYROSINE_PHOSPHORYLATION	0.377142	1.32155	0.103166	0.194014	46	42
GOBP_NEGATIVE_REGULATION_OF_PROTEIN_KINASE_B_SIGNALING	0.384327	1.32142	0.11192	0.194075	45	39
GOBP_PEPTIDYL_TYROSINE_MODIFICATION	0.304243	1.32098	0.0204331	0.19453	321	278
GOMF_UBIQUITIN_LIKE_PROTEIN_LIGASE_BINDING	0.305821	1.32029	0.0199	0.195302	265	258
GOCC_CYTOPLASMIC_MICROTUBULE	0.352069	1.32008	0.0872018	0.195473	66	63
GOBP_RESPONSE_TO_COLD	0.396961	1.31988	0.118318	0.195625	40	33
GOMF_MANNOSYLTRANSFERASE_ACTIVITY	0.444953	1.31951	0.129482	0.195987	21	20
GOMF_TELOMERIC_DNA_BINDING	0.404082	1.31894	0.119026	0.196629	32	31
GOBP_REGULATION_OF_PROTEIN_LOCALIZATION_TO_NUCLEUS	0.329996	1.31829	0.0659837	0.197368	121	106
GOBP_POSITIVE_REGULATION_OF_ERYTHROCYTE_DIFFERENTIATION	0.424228	1.31805	0.125134	0.197556	25	24
GOBP_REGULATION_OF_GLUCONEOGENESIS	0.386123	1.31797	0.10986	0.197549	45	38
GOBP_ACTIN_FILAMENT_BUNDLE_ORGANIZATION	0.32033	1.31776	0.0526712	0.197709	144	136
GOBP_INTERLEUKIN_6_MEDIATED_SIGNALING_PATHWAY	0.449642	1.3174	0.137646	0.198074	20	19
GOBP_CELLULAR_COMPONENT_DISASSEMBLY	0.296758	1.31659	0.00371262	0.199022	500	461
GOBP_CELL_SUBSTRATE_ADHESION	0.303506	1.31649	0.0166768	0.199028	308	271
GOBP_NUCLEOSIDE_BISPHOSPHATE_METABOLIC_PROCESS	0.329473	1.31549	0.0643197	0.200246	118	104
GOBP_DETECTION_OF_MECHANICAL_STIMULUS_INVOLVED_IN_SENSORY_PERCEPTION	0.41526	1.31542	0.124933	0.200212	31	26
GOBP_MUSCLE_SYSTEM_PROCESS	0.301214	1.31468	0.0114303	0.201073	387	333
GOBP_NEGATIVE_REGULATION_OF_RESPONSE_TO_STIMULUS	0.290572	1.31398	0	0.201874	1373	1213
GOBP_OSTEOCLAST_DIFFERENTIATION	0.345616	1.31393	0.0892063	0.201819	84	70
GOBP_POSITIVE_REGULATION_OF_SMOOTH_MUSCLE_CELL_MIGRATION	0.409486	1.31382	0.126684	0.201855	33	28
GOBP_POSITIVE_REGULATION_OF_ACTIN_FILAMENT_POLYMERIZATION	0.342786	1.31377	0.086359	0.201799	87	76
GOBP_HISTONE_MONOUBIQUITINATION	0.417122	1.31351	0.128951	0.202038	27	26
GOBP_REGULATION_OF_ORGAN_GROWTH	0.343527	1.31337	0.0852615	0.202103	86	72
GOBP_NEUROTROPHIN_TRK_RECEPTOR_SIGNALING_PATHWAY	0.404043	1.31333	0.127593	0.202029	30	30
GOBP_REGULATION_OF_PHOSPHATIDYLINOSITOL_3_KINASE_ACTIVITY	0.368821	1.31287	0.105781	0.202527	53	47
GOMF_RIBOSOME_BINDING	0.367471	1.31281	0.104979	0.202492	51	49
GOBP_FATTY_ACID_TRANSMEMBRANE_TRANSPORT	0.375631	1.31251	0.108386	0.202768	47	44
GOBP_ACTIVATION_OF_MAPK_ACTIVITY	0.320569	1.31191	0.0575478	0.203454	142	129
GOCC_NUCLEAR_BODY	0.292873	1.31181	0.0016016	0.203468	696	661
GOBP_PLATELET_MORPHOGENESIS	0.468885	1.3113	0.141439	0.204037	19	16
GOBP_NEGATIVE_REGULATION_OF_BIOSYNTHETIC_PROCESS	0.290318	1.3109	0	0.204456	1284	1156
GOBP_IRON_ION_TRANSPORT	0.356306	1.31028	0.10108	0.205174	66	57
GOBP_ENSHEATHMENT_OF_NEURONS	0.325452	1.3101	0.065158	0.205303	118	111
GOBP_NUCLEAR_TRANSPORT	0.301138	1.30965	0.021631	0.20579	293	281
GOBP_CORTICAL_ACTIN_CYTOSKELETON_ORGANIZATION	0.390886	1.30936	0.121885	0.206068	34	34
GOBP_DETECTION_OF_STIMULUS_INVOLVED_IN_SENSORY_PERCEPTION_OF_PAIN	0.423768	1.30913	0.136885	0.206261	24	23
GOBP_POSITIVE_REGULATION_OF_SIGNALING	0.289703	1.30894	0	0.206394	1494	1322
GOBP_RESPONSE_TO_ORGANIC_CYCLIC_COMPOUND	0.292327	1.30869	0.000800881	0.206626	786	679
GOCC_CYTOPLASMIC_DYNEIN_COMPLEX	0.435138	1.30848	0.140717	0.206794	21	21
GOBP_DNA_DEMETHYLATION	0.472202	1.30742	0.146693	0.208074	16	15
GOBP_REGULATION_OF_CHOLESTEROL_METABOLIC_PROCESS	0.363341	1.307	0.108759	0.208511	56	49
GOBP_MICROVILLUS_ORGANIZATION	0.441763	1.30684	0.140675	0.208611	21	20
GOBP_RETINA_LAYER_FORMATION	0.435799	1.30638	0.138408	0.209113	23	21
GOBP_NEGATIVE_REGULATION_OF_TRANSFERASE_ACTIVITY	0.30352	1.30627	0.0292969	0.209146	254	240
GOMF_STRUCTURAL_CONSTITUENT_OF_NUCLEAR_PORE	0.439357	1.30597	0.140934	0.209442	21	20
GOCC_SPINDLE	0.298909	1.30595	0.0157703	0.209344	337	319
GOBP_POST_EMBRYONIC_DEVELOPMENT	0.341793	1.30585	0.0918191	0.209367	75	72
GOMF_CALCIUM_ACTIVATED_CATION_CHANNEL_ACTIVITY	0.457367	1.30561	0.150706	0.20957	23	17
GOBP_THIOESTER_METABOLIC_PROCESS	0.336766	1.30553	0.0876154	0.209567	92	83
GOBP_MORPHOGENESIS_OF_AN_EPITHELIAL_SHEET	0.36592	1.30543	0.109853	0.209591	52	49
GOMF_STRUCTURAL_CONSTITUENT_OF_CYTOSKELETON	0.34154	1.3048	0.0936857	0.210323	85	74
GOBP_REGULATION_OF_SKELETAL_MUSCLE_CELL_DIFFERENTIATION	0.46462	1.30472	0.151772	0.210316	18	16
GOBP_REGULATION_OF_GLUCOSE_TRANSMEMBRANE_TRANSPORT	0.357835	1.30428	0.10868	0.210794	66	56
GOBP_SPINDLE_LOCALIZATION	0.371936	1.30425	0.115241	0.210705	44	43
GOBP_CELLULAR_LIPID_METABOLIC_PROCESS	0.290951	1.30415	0.00090027	0.210712	931	780
GOMF_PHOSPHATIDYLINOSITOL_3_KINASE_REGULATOR_ACTIVITY	0.450159	1.30362	0.151084	0.211326	19	18
GOMF_TRANSCRIPTION_COREGULATOR_BINDING	0.35919	1.30323	0.108751	0.211737	58	54
GOBP_NUCLEOBASE_CONTAINING_COMPOUND_TRANSPORT	0.305585	1.30321	0.0396316	0.21164	216	202
GOMF_DNA_BINDING_TRANSCRIPTION_REPRESSOR_ACTIVITY	0.305457	1.30293	0.0381671	0.21191	228	202
GOBP_REGULATION_OF_POLYSACCHARIDE_METABOLIC_PROCESS	0.381749	1.30292	0.117973	0.211799	42	38
GOBP_NEGATIVE_REGULATION_OF_CALCIUM_MEDIATED_SIGNALING	0.457841	1.3027	0.149773	0.211977	19	17
GOMF_PHOSPHOTRANSFERASE_ACTIVITY_PHOSPHATE_GROUP_AS_ACCEPTOR	0.393942	1.30185	0.128883	0.213037	36	32
GOBP_REGULATION_OF_INSULIN_LIKE_GROWTH_FACTOR_RECEPTOR_SIGNALING_PATHWAY	0.460786	1.3018	0.148564	0.212981	21	16
GOBP_POSITIVE_REGULATION_OF_DNA_TEMPLATED_TRANSCRIPTION_INITIATION	0.404722	1.30177	0.13732	0.212899	30	28
GOBP_CELLULAR_PROTEIN_COMPLEX_DISASSEMBLY	0.305679	1.30166	0.0393864	0.212938	205	194
GOBP_REGULATION_OF_NUCLEOCYTOPLASMIC_TRANSPORT	0.33362	1.30154	0.0855974	0.212977	91	84
GOMF_PHOSPHATIDYLINOSITOL_3_4_5_TRISPHOSPHATE_BINDING	0.399851	1.30108	0.136214	0.213507	36	30
GOBP_REGULATION_OF_BEHAVIOR	0.370059	1.30092	0.115257	0.213605	57	45
GOBP_NUCLEUS_ORGANIZATION	0.325096	1.30076	0.0736284	0.213702	111	105
GOBP_CEREBELLAR_PURKINJE_CELL_LAYER_MORPHOGENESIS	0.471374	1.30065	0.151559	0.213729	15	15
GOBP_CELLULAR_RESPONSE_TO_OSMOTIC_STRESS	0.390831	1.29943	0.132039	0.215314	38	33
GOBP_NEGATIVE_REGULATION_OF_BINDING	0.319197	1.29861	0.0666377	0.216337	135	123
GOBP_NEGATIVE_REGULATION_OF_PROTEIN_TYROSINE_KINASE_ACTIVITY	0.419012	1.29805	0.143087	0.217006	26	24
GOMF_HSP70_PROTEIN_BINDING	0.386005	1.29794	0.129987	0.217043	37	35
GOBP_REGULATION_OF_PROTEIN_KINASE_C_SIGNALING	0.46178	1.29783	0.153224	0.21707	16	16
GOCC_MICROBODY	0.322334	1.29727	0.0735454	0.21774	124	112
GOBP_NEGATIVE_REGULATION_OF_SMOOTHENED_SIGNALING_PATHWAY	0.40267	1.29721	0.135455	0.217701	30	29
GOBP_LIPID_IMPORT_INTO_CELL	0.398444	1.29596	0.13302	0.219348	32	30
GOBP_NEGATIVE_REGULATION_OF_LIPID_LOCALIZATION	0.383675	1.29493	0.131248	0.220712	46	36
GOBP_AMINOGLYCAN_METABOLIC_PROCESS	0.316052	1.29473	0.0687015	0.220877	160	131
GOBP_NEGATIVE_REGULATION_OF_NUCLEOBASE_CONTAINING_COMPOUND_METABOLIC_PROCESS	0.286783	1.29469	0	0.22081	1205	1085
GOMF_SEMAPHORIN_RECEPTOR_BINDING	0.434081	1.29462	0.148693	0.220791	21	20
GOBP_REGULATION_OF_ACTIN_NUCLEATION	0.409714	1.29442	0.141822	0.220945	30	26
GOBP_RESPONSE_TO_AXON_INJURY	0.345587	1.2944	0.102125	0.220848	71	65
GOMF_MRNA_BINDING	0.301337	1.29434	0.0359085	0.220808	250	236
GOBP_REGULATION_OF_ALTERNATIVE_MRNA_SPLICING_VIA_SPLICEOSOME	0.364418	1.29426	0.122798	0.220803	48	47
GOMF_CYCLASE_ACTIVITY	0.441465	1.29415	0.153196	0.220835	22	19
GOBP_RHO_PROTEIN_SIGNAL_TRANSDUCTION	0.322643	1.29372	0.082115	0.221321	119	106
GOCC_MITOCHONDRIA_ASSOCIATED_ENDOPLASMIC_RETICULUM_MEMBRANE	0.452524	1.29258	0.155023	0.222822	17	17
GOBP_REGULATION_OF_CARDIAC_MUSCLE_CELL_MEMBRANE_REPOLARIZATION	0.442124	1.2923	0.153931	0.22309	22	19
GOCC_DESMOSOME	0.464476	1.29201	0.162828	0.223397	16	15
GOBP_MITOCHONDRIAL_CALCIUM_ION_HOMEOSTASIS	0.412397	1.29164	0.146364	0.223793	25	25
GOMF_BASAL_TRANSCRIPTION_MACHINERY_BINDING	0.356226	1.29156	0.119715	0.223783	51	51
GOBP_PLASMA_MEMBRANE_TUBULATION	0.45082	1.29038	0.155993	0.22536	18	17
GOMF_ADP_BINDING	0.390962	1.29033	0.136176	0.225312	33	32
GOBP_RESPONSE_TO_EPIDERMAL_GROWTH_FACTOR	0.378384	1.29	0.132155	0.22566	40	37
GOBP_GLUCAN_BIOSYNTHETIC_PROCESS	0.377184	1.28985	0.128397	0.225747	42	38
GOMF_HYDROLASE_ACTIVITY_ACTING_ON_ESTER_BONDS	0.289222	1.28951	0.00460922	0.226114	662	567
GOMF_ATP_DEPENDENT_MICROTUBULE_MOTOR_ACTIVITY_PLUS_END_DIRECTED	0.45871	1.28944	0.159323	0.226085	16	16
GOBP_ANATOMICAL_STRUCTURE_MATURATION	0.30763	1.28869	0.0594973	0.227048	197	161
GOCC_P_BODY	0.334781	1.28834	0.0977236	0.227444	78	75
GOBP_NEGATIVE_REGULATION_OF_ANION_TRANSMEMBRANE_TRANSPORT	0.408312	1.28816	0.145532	0.227584	31	26
GOCC_HISTONE_DEACETYLASE_COMPLEX	0.341944	1.28774	0.110891	0.228069	68	66
GOMF_BICARBONATE_TRANSMEMBRANE_TRANSPORTER_ACTIVITY	0.457591	1.28737	0.163201	0.228486	20	16
GOBP_TRANSEPITHELIAL_TRANSPORT	0.423848	1.2873	0.147079	0.228464	28	22
GOBP_INSULIN_SECRETION_INVOLVED_IN_CELLULAR_RESPONSE_TO_GLUCOSE_STIMULUS	0.350605	1.28666	0.122422	0.229282	59	55
GOMF_CELL_ADHESION_MOLECULE_BINDING	0.290346	1.28655	0.0124548	0.229326	472	440
GOBP_REGULATION_OF_FATTY_ACID_TRANSPORT	0.383886	1.28512	0.141334	0.231282	39	35
GOBP_MITOCHONDRIAL_GENOME_MAINTENANCE	0.437948	1.28436	0.165366	0.232281	20	19
GOBP_NEGATIVE_REGULATION_OF_TRANSMEMBRANE_RECEPTOR_PROTEIN_SERINE_THREONINE_KINASE_SIGNALING_PATHWAY	0.320971	1.28361	0.0862584	0.233253	114	104
GOBP_CELLULAR_RESPONSE_TO_CARBOHYDRATE_STIMULUS	0.317833	1.28352	0.0791053	0.233262	126	114
GOBP_REGULATION_OF_ACTIN_FILAMENT_BUNDLE_ASSEMBLY	0.327779	1.28296	0.0996413	0.233956	93	89
GOBP_NEGATIVE_REGULATION_OF_EXTRINSIC_APOPTOTIC_SIGNALING_PATHWAY	0.337257	1.28293	0.106395	0.233877	87	72
GOBP_POSITIVE_REGULATION_OF_CELL_DEATH	0.289117	1.28276	0.00791901	0.234001	532	483
GOMF_TRANSCRIPTION_FACTOR_BINDING	0.288703	1.28275	0.00711352	0.233877	570	520
GOMF_RNA_POLYMERASE_II_SPECIFIC_DNA_BINDING_TRANSCRIPTION_FACTOR_BINDING	0.298969	1.28263	0.0428351	0.233929	249	226
GOBP_RESPONSE_TO_KETONE	0.308954	1.28258	0.0664336	0.23388	168	150
GOBP_RETROGRADE_TRANSPORT_ENDOSOME_TO_PLASMA_MEMBRANE	0.407236	1.28255	0.155918	0.233796	25	25
GOBP_MACROMOLECULE_METHYLATION	0.29773	1.28167	0.0424267	0.234967	260	243
GOBP_POSITIVE_REGULATION_OF_PROTEOLYSIS	0.295463	1.28104	0.0302446	0.235787	301	278
GOBP_AORTA_DEVELOPMENT	0.362152	1.28065	0.130061	0.236232	51	46
GOBP_NEGATIVE_REGULATION_OF_NEURON_DIFFERENTIATION	0.347178	1.28044	0.117527	0.236415	62	58
GOMF_SCAFFOLD_PROTEIN_BINDING	0.360939	1.28015	0.132763	0.236713	49	47
GOBP_CAMERA_TYPE_EYE_PHOTORECEPTOR_CELL_DIFFERENTIATION	0.423009	1.27986	0.157902	0.237025	24	22
GOMF_CYCLIC_NUCLEOTIDE_BINDING	0.392687	1.27983	0.151339	0.236937	36	30
GOBP_REGULATION_OF_ERBB_SIGNALING_PATHWAY	0.331488	1.2796	0.103127	0.237162	86	79
GOBP_MAPK_CASCADE	0.285987	1.27957	0.00320128	0.237069	781	681
GOBP_PHOTORECEPTOR_CELL_DEVELOPMENT	0.378298	1.27941	0.143757	0.237182	43	35
GOBP_POSITIVE_REGULATION_OF_ATP_METABOLIC_PROCESS	0.396065	1.27907	0.152654	0.237553	33	28
GOMF_CALCIUM_ION_BINDING	0.288412	1.27884	0.0117281	0.237771	583	481
GOMF_O_ACYLTRANSFERASE_ACTIVITY	0.370016	1.27882	0.135054	0.237675	47	41
GOBP_LIPID_METABOLIC_PROCESS	0.283237	1.27858	0.0006	0.237889	1248	1025
GOBP_SECRETION_BY_TISSUE	0.414205	1.27848	0.15853	0.23792	28	24
GOBP_POSITIVE_REGULATION_OF_HORMONE_SECRETION	0.322587	1.27821	0.0986637	0.238182	111	97
GOMF_RNA_POLYMERASE_II_TRANSCRIPTION_FACTOR_BINDING	0.376354	1.27802	0.137486	0.238342	51	37
GOMF_ORGANIC_ACID_SODIUM_SYMPORTER_ACTIVITY	0.436412	1.27795	0.16217	0.238317	26	19
GOBP_NEGATIVE_REGULATION_OF_CELL_SUBSTRATE_ADHESION	0.357262	1.27757	0.130918	0.238767	52	49
GOBP_NEGATIVE_REGULATION_OF_GROWTH	0.300917	1.27723	0.0588724	0.239147	207	191
GOMF_FIBROBLAST_GROWTH_FACTOR_RECEPTOR_BINDING	0.44584	1.27702	0.168769	0.239335	22	18
GOBP_POSITIVE_REGULATION_OF_INSULIN_SECRETION	0.346538	1.27662	0.127474	0.239801	63	57
GOBP_POSITIVE_REGULATION_OF_HEART_GROWTH	0.397785	1.27628	0.15359	0.240194	34	28
GOCC_SYNAPTIC_CLEFT	0.44841	1.27552	0.168435	0.241202	17	17
GOBP_NON_MOTILE_CILIUM_ASSEMBLY	0.356339	1.27519	0.135478	0.241569	50	49
GOBP_NEGATIVE_REGULATION_OF_PROTEIN_BINDING	0.329778	1.27353	0.11228	0.243978	85	79
GOBP_REGULATION_OF_PH	0.330993	1.27343	0.115429	0.244001	91	79
GOMF_NOTCH_BINDING	0.425385	1.27303	0.170559	0.244466	21	21
GOMF_THYROID_HORMONE_RECEPTOR_BINDING	0.411676	1.27246	0.157577	0.24521	24	24
GOBP_MONOSACCHARIDE_BIOSYNTHETIC_PROCESS	0.330204	1.27214	0.114089	0.245568	91	78
GOBP_COPII_COATED_VESICLE_BUDDING	0.343701	1.2717	0.127665	0.246123	68	61
GOBP_REGULATION_OF_DEFENSE_RESPONSE_TO_VIRUS	0.372716	1.27145	0.14434	0.246361	49	38
GOMF_AMYLOID_BETA_BINDING	0.333825	1.27128	0.119898	0.246484	82	71
GOBP_POSITIVE_REGULATION_OF_PEPTIDE_HORMONE_SECRETION	0.33311	1.27048	0.114144	0.247587	85	74
GOBP_REGULATION_OF_PEPTIDE_HORMONE_SECRETION	0.301862	1.27003	0.0690486	0.248149	188	165
GOMF_DNA_BINDING_TRANSCRIPTION_FACTOR_BINDING	0.291045	1.26979	0.0344093	0.248399	340	306
GOBP_NOREPINEPHRINE_TRANSPORT	0.436791	1.26967	0.165482	0.248451	21	18
GOBP_ESTABLISHMENT_OF_EPITHELIAL_CELL_POLARITY	0.397693	1.26959	0.15903	0.248437	28	27
GOCC_BASOLATERAL_PLASMA_MEMBRANE	0.303768	1.26911	0.0706986	0.249051	197	161
GOCC_ENDOPLASMIC_RETICULUM_EXIT_SITE	0.423595	1.26842	0.169754	0.249996	22	21
GOBP_NEGATIVE_REGULATION_OF_RECEPTOR_SIGNALING_PATHWAY_VIA_STAT	0.422627	1.26814	0.165155	0.250298	22	21
GOBP_NEGATIVE_REGULATION_OF_RESPONSE_TO_DNA_DAMAGE_STIMULUS	0.336132	1.26788	0.120014	0.250581	71	68
GOBP_LOW_DENSITY_LIPOPROTEIN_PARTICLE_CLEARANCE	0.400832	1.26761	0.164062	0.250869	32	26
GOBP_REGULATION_OF_DNA_DAMAGE_RESPONSE_SIGNAL_TRANSDUCTION_BY_P53_CLASS_MEDIATOR	0.399489	1.26733	0.166089	0.251162	28	27
GOBP_RESPONSE_TO_TRANSFORMING_GROWTH_FACTOR_BETA	0.29694	1.26727	0.0578598	0.251111	219	201
GOBP_NEGATIVE_REGULATION_OF_MOLECULAR_FUNCTION	0.282368	1.26708	0.00230023	0.251286	940	804
GOMF_PHOSPHORUS_OXYGEN_LYASE_ACTIVITY	0.430916	1.26702	0.178092	0.251244	22	19
GOBP_WATER_HOMEOSTASIS	0.345076	1.26665	0.13528	0.251689	69	57
GOBP_NEGATIVE_REGULATION_OF_STRESS_ACTIVATED_PROTEIN_KINASE_SIGNALING_CASCADE	0.372665	1.26663	0.152724	0.25158	39	36
GOBP_NEUROBLAST_PROLIFERATION	0.35334	1.26608	0.137096	0.252312	52	50
GOBP_ADENYLATE_CYCLASE_ACTIVATING_G_PROTEIN_COUPLED_RECEPTOR_SIGNALING_PATHWAY	0.317983	1.26598	0.102649	0.252346	124	99
GOBP_TRANSMEMBRANE_RECEPTOR_PROTEIN_SERINE_THREONINE_KINASE_SIGNALING_PATHWAY	0.292134	1.26551	0.0435446	0.252943	308	274
GOMF_MICROTUBULE_MOTOR_ACTIVITY	0.350117	1.26486	0.139639	0.253822	58	52
GOBP_PROTEIN_SUMOYLATION	0.333949	1.26486	0.123993	0.253689	70	68
GOBP_PROTEIN_LOCALIZATION_TO_MITOCHONDRION	0.30906	1.26454	0.0913025	0.254054	135	127
GOBP_REGULATION_OF_CARBOHYDRATE_CATABOLIC_PROCESS	0.330088	1.26452	0.122013	0.253955	83	75
GOBP_ALCOHOL_METABOLIC_PROCESS	0.292337	1.26323	0.0479577	0.255874	325	267
GOBP_PROTEIN_LOCALIZATION_TO_ENDOSOME	0.416076	1.26274	0.174439	0.25652	22	22
GOBP_REGULATION_OF_NUCLEOTIDE_METABOLIC_PROCESS	0.318735	1.26245	0.108666	0.256824	107	95
GOBP_IRE1_MEDIATED_UNFOLDED_PROTEIN_RESPONSE	0.339113	1.26107	0.125574	0.25889	64	62
GOMF_STEROL_BINDING	0.351773	1.26105	0.146048	0.258777	55	49
GOBP_WALKING_BEHAVIOR	0.409879	1.26047	0.173919	0.25958	24	23
GOBP_RESPONSE_TO_OXYGEN_CONTAINING_COMPOUND	0.279165	1.26039	0.0008	0.259567	1409	1209
GOMF_TRANSFERASE_ACTIVITY_TRANSFERRING_ONE_CARBON_GROUPS	0.297995	1.26033	0.0710644	0.259529	191	182
GOBP_REGULATION_OF_ACTOMYOSIN_STRUCTURE_ORGANIZATION	0.325574	1.26028	0.118522	0.259468	88	82
GOBP_REGULATION_OF_ACTIN_FILAMENT_BASED_MOVEMENT	0.391504	1.26009	0.160738	0.259622	32	29
GOBP_NEGATIVE_REGULATION_OF_CELL_GROWTH	0.30283	1.25992	0.0854999	0.259765	162	150
GOBP_STRIATED_MUSCLE_CELL_PROLIFERATION	0.350992	1.25989	0.141731	0.259677	59	51
GOBP_RESPONSE_TO_STEROID_HORMONE	0.291325	1.25982	0.04951	0.259647	295	260
GOBP_CHONDROCYTE_DIFFERENTIATION	0.324334	1.2598	0.119627	0.259539	97	84
GOBP_RESPONSE_TO_METAL_ION	0.290688	1.25919	0.0443199	0.260388	310	272
GOMF_AMINO_ACID_CATION_SYMPORTER_ACTIVITY	0.448246	1.25907	0.177553	0.260429	18	16
GOBP_CALCIUM_DEPENDENT_CELL_CELL_ADHESION_VIA_PLASMA_MEMBRANE_CELL_ADHESION_MOLECULES	0.387637	1.2585	0.168738	0.261218	37	30
GOBP_NUCLEOBASE_CONTAINING_SMALL_MOLECULE_METABOLIC_PROCESS	0.283366	1.25844	0.0170375	0.261167	531	471
GOBP_VESICLE_TARGETING_TO_FROM_OR_WITHIN_GOLGI	0.336032	1.25809	0.135543	0.261587	69	63
GOBP_AMINO_ACID_IMPORT	0.370166	1.25803	0.159013	0.26154	44	38
GOBP_POSITIVE_REGULATION_OF_SMALL_MOLECULE_METABOLIC_PROCESS	0.315789	1.25744	0.113939	0.262354	124	100
GOMF_KINASE_REGULATOR_ACTIVITY	0.296891	1.2573	0.0779018	0.262439	195	187
GOBP_NEGATIVE_REGULATION_OF_CHROMATIN_ORGANIZATION	0.357812	1.25727	0.153501	0.262337	49	44
GOBP_POSITIVE_REGULATION_OF_STRIATED_MUSCLE_CELL_DIFFERENTIATION	0.376368	1.25709	0.163566	0.262508	41	34
GOMF_PROTEIN_PHOSPHATASE_1_BINDING	0.411852	1.25701	0.176567	0.262495	25	23
GOBP_PHOTORECEPTOR_CELL_DIFFERENTIATION	0.352206	1.2567	0.14919	0.262863	57	48
GOBP_NEURAL_CREST_CELL_DIFFERENTIATION	0.32873	1.25667	0.125115	0.262771	86	76
GOBP_FC_RECEPTOR_SIGNALING_PATHWAY	0.302211	1.25666	0.0896201	0.262643	161	149
GOBP_POSITIVE_REGULATION_OF_CELLULAR_AMIDE_METABOLIC_PROCESS	0.307549	1.25627	0.0953965	0.263128	138	130
GOBP_REGULATION_OF_ATP_METABOLIC_PROCESS	0.315863	1.25613	0.117444	0.263218	107	98
GOBP_KETONE_BIOSYNTHETIC_PROCESS	0.391699	1.25593	0.173896	0.263416	32	28
GOBP_REGULATION_OF_OXIDOREDUCTASE_ACTIVITY	0.331141	1.2546	0.132723	0.265431	89	70
GOCC_MICROTUBULE_ORGANIZING_CENTER	0.280674	1.25459	0.00690069	0.265305	712	679
GOBP_CHROMOSOME_ORGANIZATION	0.278167	1.25415	0.00250025	0.265875	1013	949
GOBP_CYTOPLASMIC_SEQUESTERING_OF_PROTEIN	0.424867	1.25415	0.185335	0.265737	20	19
GOCC_APICAL_JUNCTION_COMPLEX	0.311278	1.25379	0.109424	0.266184	121	111
GOBP_RIBONUCLEOTIDE_CATABOLIC_PROCESS	0.380709	1.25369	0.167451	0.266218	34	31
GOBP_MUSCLE_CELL_DIFFERENTIATION	0.288844	1.25337	0.0491253	0.266594	314	271
GOBP_METAL_ION_EXPORT	0.376973	1.25309	0.166753	0.26691	40	33
GOBP_PROTEIN_CONTAINING_COMPLEX_SUBUNIT_ORGANIZATION	0.276516	1.25292	0.0003	0.267056	1645	1515
GOBP_REGULATION_OF_DNA_TEMPLATED_TRANSCRIPTION_INITIATION	0.37325	1.25267	0.164612	0.267318	37	35
GOBP_VENTRICULAR_SEPTUM_MORPHOGENESIS	0.379433	1.25199	0.168811	0.26828	34	32
GOMF_INTRACELLULAR_LIGAND_GATED_ION_CHANNEL_ACTIVITY	0.419145	1.25144	0.184163	0.269051	26	21
GOBP_REGULATION_OF_MRNA_PROCESSING	0.307792	1.2513	0.10627	0.269125	122	121
GOBP_POSITIVE_REGULATION_OF_SIGNALING_RECEPTOR_ACTIVITY	0.367309	1.25127	0.166794	0.269036	39	37
GOBP_CYCLIC_NUCLEOTIDE_BIOSYNTHETIC_PROCESS	0.42749	1.25095	0.188598	0.269429	21	19
GOCC_SPINDLE_MICROTUBULE	0.335961	1.25073	0.138702	0.26965	62	62
GOBP_REGULATION_OF_CELLULAR_RESPONSE_TO_TRANSFORMING_GROWTH_FACTOR_BETA_STIMULUS	0.314075	1.25061	0.115478	0.269704	113	103
GOBP_POSITIVE_REGULATION_OF_BLOOD_CIRCULATION	0.379739	1.25018	0.16956	0.270266	35	31
GOBP_KERATAN_SULFATE_METABOLIC_PROCESS	0.398999	1.25004	0.177568	0.270363	31	25
GOBP_REGULATION_OF_PEPTIDYL_TYROSINE_PHOSPHORYLATION	0.295681	1.24932	0.0788131	0.271393	216	183
GOBP_CARDIAC_MUSCLE_TISSUE_DEVELOPMENT	0.301118	1.24918	0.0944439	0.271489	174	150
GOBP_CELL_PROLIFERATION_IN_FOREBRAIN	0.406434	1.24915	0.187216	0.2714	25	23
GOBP_REGULATION_OF_RYANODINE_SENSITIVE_CALCIUM_RELEASE_CHANNEL_ACTIVITY	0.40821	1.24755	0.181307	0.273913	24	23
GOCC_ANCHORED_COMPONENT_OF_PLASMA_MEMBRANE	0.370637	1.24753	0.172942	0.273807	49	34
GOBP_POSITIVE_REGULATION_OF_G_PROTEIN_COUPLED_RECEPTOR_SIGNALING_PATHWAY	0.449208	1.24694	0.197289	0.274646	23	15
GOBP_REGULATION_OF_MULTICELLULAR_ORGANISM_GROWTH	0.34309	1.24647	0.151665	0.275291	58	53
GOBP_NEGATIVE_REGULATION_OF_ADAPTIVE_IMMUNE_RESPONSE	0.400201	1.24636	0.181867	0.275332	33	25
GOBP_ORGANIC_ACID_TRANSMEMBRANE_TRANSPORT	0.306742	1.24602	0.114479	0.275752	138	116
GOBP_POSITIVE_REGULATION_OF_MAPK_CASCADE	0.282827	1.24559	0.031184	0.27634	451	381
GOBP_REGULATION_OF_CHOLESTEROL_BIOSYNTHETIC_PROCESS	0.363655	1.24552	0.161974	0.276316	40	38
GOBP_REGULATION_OF_FATTY_ACID_METABOLIC_PROCESS	0.328689	1.24539	0.1396	0.276385	81	70
GOBP_CELLULAR_RESPONSE_TO_LIPID	0.282792	1.24519	0.0309703	0.276578	470	397
GOBP_MUSCLE_CELL_CELLULAR_HOMEOSTASIS	0.450371	1.24488	0.193459	0.276955	17	15
GOBP_ORGANELLE_ASSEMBLY	0.277881	1.24448	0.00690552	0.277484	768	714
GOMF_MOTOR_ACTIVITY	0.311155	1.24444	0.122584	0.277402	113	100
GOBP_ASTROCYTE_ACTIVATION	0.449839	1.24433	0.203892	0.277442	18	15
GOBP_MITOCHONDRIAL_MEMBRANE_ORGANIZATION	0.307891	1.24356	0.112599	0.278599	122	117
GOBP_CERAMIDE_METABOLIC_PROCESS	0.324475	1.24323	0.138761	0.279009	86	76
GOBP_NEGATIVE_REGULATION_OF_ION_TRANSPORT	0.290375	1.24312	0.0780864	0.279042	251	221
GOBP_POSITIVE_REGULATION_OF_PEPTIDE_SECRETION	0.30691	1.24301	0.120658	0.279095	137	115
GOMF_POLYPEPTIDE_N_ACETYLGALACTOSAMINYLTRANSFERASE_ACTIVITY	0.442546	1.2429	0.201733	0.279123	18	16
GOBP_BODY_MORPHOGENESIS	0.35743	1.24275	0.171671	0.279243	43	41
GOBP_POSITIVE_REGULATION_OF_TRANSCRIPTION_INITIATION_FROM_RNA_POLYMERASE_II_PROMOTER	0.399052	1.24258	0.188814	0.27939	25	24
GOBP_POSITIVE_REGULATION_OF_GLYCOLYTIC_PROCESS	0.435956	1.24245	0.192232	0.27946	20	17
GOBP_MAMMARY_GLAND_DUCT_MORPHOGENESIS	0.398187	1.24225	0.180306	0.279647	27	25
GOBP_TAXIS	0.28008	1.24194	0.0253736	0.280033	557	485
GOBP_POSITIVE_REGULATION_OF_VIRAL_GENOME_REPLICATION	0.40486	1.24184	0.194218	0.280051	27	23
GOBP_POSITIVE_REGULATION_OF_MONOOXYGENASE_ACTIVITY	0.404889	1.24166	0.188899	0.280215	28	23
GOCC_CCR4_NOT_COMPLEX	0.441043	1.24139	0.197217	0.280536	16	16
GOCC_GLIAL_CELL_PROJECTION	0.389375	1.24065	0.177707	0.281645	27	27
GOBP_REGULATION_OF_MAP_KINASE_ACTIVITY	0.287254	1.24038	0.0656256	0.281978	274	250
GOBP_LYMPH_VESSEL_MORPHOGENESIS	0.448879	1.24022	0.201301	0.282097	19	15
GOBP_RESPONSE_TO_INORGANIC_SUBSTANCE	0.280847	1.2402	0.0350965	0.281984	467	403
GOBP_STRIATED_MUSCLE_CELL_DIFFERENTIATION	0.291172	1.23994	0.0813328	0.282283	241	204
GOMF_CHANNEL_INHIBITOR_ACTIVITY	0.367638	1.23984	0.173789	0.282319	38	36
GOBP_REGULATION_OF_GLYCOGEN_METABOLIC_PROCESS	0.37714	1.23961	0.184101	0.282571	34	31
GOBP_TRNA_WOBBLE_BASE_MODIFICATION	0.427337	1.2396	0.192394	0.282434	18	18
GOBP_REGULATION_OF_PROTEIN_TARGETING_TO_MITOCHONDRION	0.361882	1.23929	0.177156	0.282811	42	39
GOBP_HISTONE_H3_K9_METHYLATION	0.387594	1.23914	0.186895	0.282921	29	28
GOMF_RIBOSOMAL_SMALL_SUBUNIT_BINDING	0.441537	1.23903	0.198507	0.282962	16	16
GOBP_NEGATIVE_REGULATION_OF_ATP_METABOLIC_PROCESS	0.409054	1.23882	0.193019	0.28319	26	22
GOMF_PEPTIDE_BINDING	0.288472	1.23838	0.0757888	0.283795	264	225
GOMF_ADENYLYLTRANSFERASE_ACTIVITY	0.400794	1.23771	0.196818	0.284797	29	23
GOBP_PEPTIDYL_GLUTAMIC_ACID_MODIFICATION	0.408324	1.23754	0.195834	0.284942	25	22
GOBP_REGULATION_OF_ADENYLATE_CYCLASE_ACTIVITY	0.399753	1.23734	0.195446	0.285138	29	23
GOBP_TELOMERE_MAINTENANCE_VIA_TELOMERE_LENGTHENING	0.327844	1.23664	0.147148	0.286201	71	68
GOBP_HORMONE_TRANSPORT	0.286634	1.23595	0.0733983	0.287256	286	245
GOCC_I_BAND	0.310131	1.23587	0.131245	0.28725	118	104
GOBP_NUCLEAR_TRANSCRIBED_MRNA_CATABOLIC_PROCESS_DEADENYLATION_DEPENDENT_DECAY	0.324556	1.2357	0.153282	0.287394	71	70
GOMF_ATP_DEPENDENT_MICROTUBULE_MOTOR_ACTIVITY	0.385359	1.23555	0.190728	0.287505	31	28
GOBP_ORGANOPHOSPHATE_CATABOLIC_PROCESS	0.304394	1.23455	0.125366	0.289095	137	117
GOMF_PROTEIN_CONTAINING_COMPLEX_BINDING	0.274265	1.23455	0.0045	0.288956	1076	958
GOMF_PHOSPHATIDYLINOSITOL_3_4_BISPHOSPHATE_BINDING	0.414499	1.23452	0.205681	0.288862	26	20
GOBP_REGULATION_OF_T_HELPER_CELL_DIFFERENTIATION	0.419235	1.23396	0.195489	0.289678	28	19
GOBP_NEGATIVE_REGULATION_OF_PROTEIN_LOCALIZATION_TO_MEMBRANE	0.394607	1.23385	0.193462	0.289722	28	25
GOBP_RESPONSE_TO_RADIATION	0.280774	1.23307	0.0465982	0.29093	407	361
GOBP_NEGATIVE_REGULATION_OF_HISTONE_MODIFICATION	0.364048	1.23258	0.185341	0.29163	40	36
GOBP_ANION_HOMEOSTASIS	0.392562	1.23244	0.198728	0.291734	34	25
GOBP_NEGATIVE_REGULATION_OF_TRANSCRIPTION_BY_RNA_POLYMERASE_II	0.275597	1.23186	0.0152061	0.292593	732	650
GOBP_NATURAL_KILLER_CELL_ACTIVATION	0.362294	1.23172	0.181508	0.292696	49	37
GOBP_REGULATION_OF_GENERATION_OF_PRECURSOR_METABOLITES_AND_ENERGY	0.299543	1.23156	0.120314	0.292826	147	134
GOBP_POSITIVE_REGULATION_OF_DOUBLE_STRAND_BREAK_REPAIR	0.377271	1.2305	0.189323	0.294522	34	31
GOCC_TIGHT_JUNCTION	0.309621	1.23017	0.137619	0.294968	108	98
GOBP_NEGATIVE_REGULATION_OF_CD4_POSITIVE_ALPHA_BETA_T_CELL_DIFFERENTIATION	0.444908	1.22999	0.203941	0.295123	19	15
GOBP_ANATOMICAL_STRUCTURE_HOMEOSTASIS	0.280026	1.22983	0.0454362	0.295247	407	355
GOBP_DNA_METHYLATION_OR_DEMETHYLATION	0.329733	1.22957	0.162793	0.295552	75	62
GOBP_CELL_COMMUNICATION_BY_ELECTRICAL_COUPLING	0.395772	1.22905	0.197183	0.296325	27	24
GOBP_VITAMIN_TRANSPORT	0.391469	1.22866	0.192865	0.296851	33	25
GOBP_REGULATION_OF_MITOCHONDRIAL_MEMBRANE_POTENTIAL	0.330293	1.22833	0.162807	0.297287	64	60
GOBP_RESPONSE_TO_GROWTH_FACTOR	0.27535	1.22824	0.0206392	0.297296	627	569
GOBP_OUTFLOW_TRACT_SEPTUM_MORPHOGENESIS	0.406868	1.22808	0.207759	0.297429	24	21
GOBP_ENDOTHELIAL_CELL_APOPTOTIC_PROCESS	0.371565	1.22804	0.197122	0.297344	45	32
GOBP_NEGATIVE_REGULATION_OF_DEFENSE_RESPONSE_TO_VIRUS	0.431026	1.22788	0.205132	0.297483	19	17
GOBP_CELLULAR_RESPONSE_TO_VIRUS	0.347268	1.22777	0.178598	0.297532	53	45
GOCC_CENTROSOME	0.276354	1.22772	0.0257386	0.297465	542	524
GOCC_SARCOPLASM	0.324431	1.22738	0.159162	0.29791	71	68
GOBP_RESPONSE_TO_MECHANICAL_STIMULUS	0.292866	1.22706	0.112164	0.298333	185	160
GOCC_PHAGOCYTIC_CUP	0.408056	1.22695	0.205135	0.298392	24	21
GOBP_CELLULAR_RESPONSE_TO_STEROL	0.423229	1.22636	0.209263	0.299282	24	18
GOBP_BODY_FLUID_SECRETION	0.325878	1.22626	0.161597	0.299313	76	67
GOBP_PROTEIN_INSERTION_INTO_MEMBRANE	0.328219	1.22596	0.163752	0.299699	67	62
GOBP_ALDITOL_METABOLIC_PROCESS	0.438086	1.22532	0.210925	0.300679	22	16
GOBP_CELL_MATURATION	0.301323	1.22528	0.127368	0.300597	147	120
GOBP_REGULATION_OF_NUCLEOTIDE_BIOSYNTHETIC_PROCESS	0.384415	1.22512	0.192424	0.30074	33	28
GOBP_HOMEOSTASIS_OF_NUMBER_OF_CELLS	0.287615	1.22499	0.0986426	0.300826	230	197
[truncated: 2,866 more rows]

## Sheet: Mouse Neurons (Saunders)
Term	es	nes	pval	fdr	geneset_size	matched_size
GOCC_POSTSYNAPTIC_SPECIALIZATION_MEMBRANE	0.666335	2.76259	0	0	102	95
GOCC_POSTSYNAPTIC_DENSITY_MEMBRANE	0.684184	2.74238	0	0	81	77
GOCC_NEURON_TO_NEURON_SYNAPSE	0.57747	2.71852	0	0	318	307
GOCC_INTRINSIC_COMPONENT_OF_POSTSYNAPTIC_SPECIALIZATION_MEMBRANE	0.6777	2.59465	0	0	65	59
GOCC_NEURON_SPINE	0.579831	2.57599	0	0	166	163
GOBP_REGULATION_OF_SYNAPTIC_PLASTICITY	0.577848	2.56955	0	0	171	163
GOBP_DENDRITE_DEVELOPMENT	0.559965	2.56379	0	0	223	212
GOCC_GLUTAMATERGIC_SYNAPSE	0.544138	2.55263	0	0	294	284
GOCC_POSTSYNAPSE	0.524871	2.54865	0	0	562	538
GOBP_REGULATION_OF_TRANS_SYNAPTIC_SIGNALING	0.534673	2.5437	0	0	386	363
GOCC_INTRINSIC_COMPONENT_OF_POSTSYNAPTIC_DENSITY_MEMBRANE	0.694787	2.5303	0	0	48	45
GOBP_REGULATION_OF_SYNAPSE_STRUCTURE_OR_ACTIVITY	0.552462	2.49788	0	0	202	191
GOCC_INTRINSIC_COMPONENT_OF_SYNAPTIC_MEMBRANE	0.574907	2.47127	0	0	135	123
GOCC_AXON	0.508221	2.46661	0	0	568	535
GOCC_INTRINSIC_COMPONENT_OF_POSTSYNAPTIC_MEMBRANE	0.596447	2.4637	0	0	101	94
GOCC_SYNAPTIC_MEMBRANE	0.519047	2.45455	0	0	350	326
GOCC_POSTSYNAPTIC_MEMBRANE	0.528296	2.43134	0	0	247	233
GOBP_DENDRITE_MORPHOGENESIS	0.56026	2.4204	0	0	133	129
GOBP_DENDRITIC_SPINE_DEVELOPMENT	0.586622	2.416	0	0	94	94
GOBP_SYNAPSE_ASSEMBLY	0.549507	2.41297	0	0	159	150
GOBP_COVALENT_CHROMATIN_MODIFICATION	0.505379	2.41078	0	0	402	368
GOBP_POSITIVE_REGULATION_OF_SYNAPSE_ASSEMBLY	0.633253	2.40814	0	0	57	56
GOBP_POSITIVE_REGULATION_OF_CELL_JUNCTION_ASSEMBLY	0.590759	2.40682	0	0	92	85
GOCC_DENDRITIC_TREE	0.494526	2.40165	0	0	567	541
GOBP_SYNAPTIC_SIGNALING	0.491747	2.39996	0	0	647	592
GOMF_HISTONE_LYSINE_N_METHYLTRANSFERASE_ACTIVITY	0.717591	2.39621	0	0	35	30
GOBP_LEARNING	0.565476	2.39177	0	0	120	113
GOBP_REGULATION_OF_DENDRITE_DEVELOPMENT	0.58541	2.38614	0	3.86115e-06	90	85
GOCC_SYNAPSE	0.480812	2.38358	0	3.728e-06	1176	1102
GOCC_PRESYNAPTIC_MEMBRANE	0.551561	2.38306	0	3.60374e-06	138	127
GOBP_SYNAPSE_ORGANIZATION	0.500693	2.38262	0	3.48749e-06	387	367
GOBP_REGULATION_OF_NEURONAL_SYNAPTIC_PLASTICITY	0.663127	2.37895	0	3.3785e-06	43	42
GOBP_SYNAPTIC_MEMBRANE_ADHESION	0.739137	2.37654	0	3.27612e-06	25	25
GOBP_PEPTIDYL_LYSINE_ACETYLATION	0.545459	2.37478	0	3.17977e-06	150	139
GOBP_VESICLE_MEDIATED_TRANSPORT_IN_SYNAPSE	0.52949	2.37109	0	3.08892e-06	184	174
GOBP_SYNAPTIC_VESICLE_EXOCYTOSIS	0.571936	2.35963	0	3.00311e-06	100	95
GOBP_REGULATION_OF_SYNAPSE_ASSEMBLY	0.579442	2.35649	0	2.92195e-06	90	84
GOBP_REGULATION_OF_DENDRITE_EXTENSION	0.752154	2.35429	0	5.69011e-06	23	23
GOBP_PROTEIN_ACYLATION	0.51515	2.34213	0	1.10884e-05	213	199
GOBP_REGULATION_OF_AXONOGENESIS	0.535837	2.34208	0	1.08112e-05	145	140
GOCC_DISTAL_AXON	0.504323	2.33405	0	1.31844e-05	268	250
GOCC_SITE_OF_POLARIZED_GROWTH	0.526357	2.33284	0	1.28705e-05	170	161
GOBP_REGULATION_OF_NEURON_PROJECTION_DEVELOPMENT	0.487705	2.32911	0	1.25712e-05	399	373
GOBP_SYNAPTIC_TRANSMISSION_GLUTAMATERGIC	0.576192	2.32562	0	1.22855e-05	85	80
GOBP_COGNITION	0.506191	2.32295	0	1.20125e-05	252	226
GOBP_CELL_PART_MORPHOGENESIS	0.47648	2.3224	0	1.17513e-05	631	588
GOCC_NEURON_PROJECTION	0.467695	2.32019	0	1.15013e-05	1202	1093
GOBP_CENTRAL_NERVOUS_SYSTEM_NEURON_AXONOGENESIS	0.685374	2.31446	0	1.3514e-05	33	32
GOMF_CALMODULIN_BINDING	0.52401	2.31072	0	1.32382e-05	178	160
GOBP_REGULATION_OF_CELL_JUNCTION_ASSEMBLY	0.519389	2.31006	0	1.29735e-05	179	164
GOBP_PROTEIN_ACETYLATION	0.519739	2.30986	0	1.27191e-05	174	163
GOCC_MAIN_AXON	0.621961	2.30951	0	1.24745e-05	54	51
GOBP_CELL_MORPHOGENESIS_INVOLVED_IN_NEURON_DIFFERENTIATION	0.475608	2.30506	0	1.22391e-05	544	505
GOBP_PEPTIDYL_LYSINE_TRIMETHYLATION	0.676442	2.30166	0	1.20125e-05	37	33
GOBP_CHROMATIN_ORGANIZATION	0.472016	2.29492	0	1.37597e-05	630	564
GOCC_PML_BODY	0.565001	2.29281	0	1.54446e-05	86	82
GOCC_SOMATODENDRITIC_COMPARTMENT	0.466358	2.29062	0	1.51736e-05	765	717
GOBP_NEURON_PROJECTION_EXTENSION	0.523493	2.28922	0	1.4912e-05	149	143
GOBP_PRESYNAPSE_ORGANIZATION	0.643487	2.28836	0	1.46593e-05	43	40
GOBP_REGULATION_OF_GTPASE_ACTIVITY	0.479834	2.28357	0	1.44149e-05	409	374
GOBP_CELLULAR_COMPONENT_MORPHOGENESIS	0.46666	2.28226	0	1.41786e-05	713	653
GOMF_SPECTRIN_BINDING	0.763088	2.28175	0	1.56937e-05	24	19
GOMF_PROTEIN_SERINE_THREONINE_KINASE_ACTIVITY	0.480224	2.27995	0	1.54446e-05	385	350
GOBP_PEPTIDYL_LYSINE_MODIFICATION	0.485593	2.27845	0	1.68925e-05	339	309
GOBP_REGULATION_OF_NEUROTRANSMITTER_RECEPTOR_ACTIVITY	0.580138	2.2757	0	1.99592e-05	73	68
GOBP_REGULATION_OF_POSTSYNAPSE_ORGANIZATION	0.568984	2.27538	0	1.96567e-05	79	77
GOBP_REGULATION_OF_DENDRITIC_SPINE_DEVELOPMENT	0.600334	2.27532	0	1.93634e-05	57	57
GOCC_PRESYNAPSE	0.472072	2.27495	0	1.90786e-05	459	426
GOBP_DENDRITE_EXTENSION	0.683029	2.27489	0	1.88021e-05	30	30
GOBP_HISTONE_METHYLATION	0.545169	2.2748	0	1.85335e-05	114	102
GOBP_POSITIVE_REGULATION_OF_GTPASE_ACTIVITY	0.483551	2.27443	0	1.82725e-05	340	308
GOMF_MODIFICATION_DEPENDENT_PROTEIN_BINDING	0.534517	2.27376	0	1.80187e-05	130	117
GOMF_HISTONE_BINDING	0.507826	2.27215	0	1.77719e-05	191	179
GOCC_PROTEIN_ACETYLTRANSFERASE_COMPLEX	0.560401	2.27104	0	1.89927e-05	86	82
GOMF_N_ACYLTRANSFERASE_ACTIVITY	0.578585	2.26651	0	2.01809e-05	75	67
GOMF_GTPASE_ACTIVATOR_ACTIVITY	0.497126	2.26311	0	1.99154e-05	227	211
GOBP_REGULATION_OF_CELL_PROJECTION_ORGANIZATION	0.464483	2.25399	0	2.38689e-05	573	526
GOBP_POSTSYNAPSE_ORGANIZATION	0.515142	2.25351	0	2.35629e-05	148	141
GOBP_NEURON_DEVELOPMENT	0.455141	2.25204	0	2.46331e-05	1032	940
GOBP_POSTSYNAPTIC_SPECIALIZATION_ORGANIZATION	0.688962	2.24962	0	2.97308e-05	27	27
GOBP_DEVELOPMENTAL_GROWTH_INVOLVED_IN_MORPHOGENESIS	0.497075	2.24269	0	3.60374e-05	208	195
GOMF_HISTONE_METHYLTRANSFERASE_ACTIVITY	0.630927	2.24143	0	3.69163e-05	45	40
GOMF_NUCLEOSIDE_TRIPHOSPHATASE_REGULATOR_ACTIVITY	0.467009	2.2406	0	3.64716e-05	443	419
GOBP_DEVELOPMENTAL_CELL_GROWTH	0.494781	2.23263	0	4.63338e-05	197	188
GOBP_REGULATION_OF_SYNAPTIC_TRANSMISSION_GLUTAMATERGIC	0.583191	2.23141	0	4.57887e-05	65	60
GOBP_POSITIVE_REGULATION_OF_SYNAPTIC_TRANSMISSION	0.516702	2.22967	0	5.02847e-05	137	129
GOMF_GLUTAMATE_RECEPTOR_ACTIVITY	0.695521	2.22916	0	4.97067e-05	26	25
GOBP_DENDRITIC_SPINE_MORPHOGENESIS	0.58628	2.22757	0	5.40561e-05	58	58
GOCC_DENDRITIC_SHAFT	0.661966	2.22728	0	5.34487e-05	31	31
GOBP_EXCITATORY_SYNAPSE_ASSEMBLY	0.702158	2.2271	0	5.40561e-05	24	24
GOBP_MICROTUBULE_ANCHORING	0.724737	2.22227	0	6.17784e-05	22	21
GOMF_CALMODULIN_DEPENDENT_PROTEIN_KINASE_ACTIVITY	0.700633	2.21955	0	6.58074e-05	26	24
GOMF_PROTEIN_KINASE_ACTIVITY	0.460399	2.21916	0	6.50998e-05	507	452
GOBP_REGULATION_OF_MICROTUBULE_POLYMERIZATION_OR_DEPOLYMERIZATION	0.563628	2.21399	0	7.24581e-05	74	68
GOBP_CENTRAL_NERVOUS_SYSTEM_PROJECTION_NEURON_AXONOGENESIS	0.690506	2.21022	0	7.73855e-05	26	25
GOBP_AXON_DEVELOPMENT	0.458334	2.20813	0	7.77056e-05	473	436
GOBP_ALTERNATIVE_MRNA_SPLICING_VIA_SPLICEOSOME	0.579448	2.20803	0	7.69045e-05	62	58
GOBP_CELL_JUNCTION_ORGANIZATION	0.4512	2.20207	0	8.9358e-05	636	578
GOCC_AXONAL_GROWTH_CONE	0.680059	2.19444	0	0.000100468	27	26
GOCC_SCHAFFER_COLLATERAL_CA1_SYNAPSE	0.568028	2.18534	0	0.000118923	64	62
GOMF_PEPTIDE_LYSINE_N_ACETYLTRANSFERASE_ACTIVITY	0.624659	2.18215	0	0.000130591	39	37
GOBP_NEURON_DIFFERENTIATION	0.438429	2.18038	0	0.00013355	1265	1141
GOBP_REGULATION_OF_MICROTUBULE_POLYMERIZATION	0.607109	2.17811	0	0.000139601	44	42
GOBP_REGULATION_OF_ALTERNATIVE_MRNA_SPLICING_VIA_SPLICEOSOME	0.599996	2.17624	0	0.000144496	48	45
GOBP_REGULATION_OF_DENDRITE_MORPHOGENESIS	0.570783	2.17492	0	0.000148268	60	56
GOCC_SWI_SNF_SUPERFAMILY_TYPE_COMPLEX	0.554427	2.17228	0	0.000158088	70	66
GOBP_NEURON_PROJECTION_ORGANIZATION	0.536318	2.16805	0	0.000173788	85	83
GOBP_POSITIVE_REGULATION_OF_CELL_PROJECTION_ORGANIZATION	0.460987	2.16204	0	0.000196203	320	293
GOCC_NEURON_PROJECTION_CYTOPLASM	0.540898	2.162	0	0.000195395	79	76
GOBP_NEUROTRANSMITTER_SECRETION	0.495765	2.16167	0	0.000195585	148	141
GOCC_GABA_ERGIC_SYNAPSE	0.56693	2.16142	0	0.000193823	59	57
GOCC_HISTONE_METHYLTRANSFERASE_COMPLEX	0.569662	2.16064	0	0.000192092	62	56
GOMF_RNA_POLYMERASE_BINDING	0.576285	2.1598	0	0.000192306	52	52
GOBP_REGULATION_OF_POSTSYNAPTIC_MEMBRANE_POTENTIAL	0.504841	2.15751	0	0.000201051	125	118
GOCC_MICROTUBULE_END	0.679424	2.15325	0	0.000218104	29	24
GOMF_TAU_PROTEIN_KINASE_ACTIVITY	0.71054	2.15308	0	0.000216224	20	20
GOCC_SYNAPTIC_VESICLE_MEMBRANE	0.52514	2.14836	0	0.000228237	94	89
GOBP_PEPTIDYL_LYSINE_METHYLATION	0.524928	2.14659	0	0.000232716	105	90
GOMF_OMEGA_PEPTIDASE_ACTIVITY	0.537496	2.14658	0	0.00023076	83	75
GOBP_PROTEIN_CONTAINING_COMPLEX_LOCALIZATION	0.462495	2.1463	0	0.000230639	257	249
GOBP_PROTEIN_K48_LINKED_DEUBIQUITINATION	0.65745	2.14591	0.000149231	0.000232307	31	27
GOBP_LONG_TERM_SYNAPTIC_POTENTIATION	0.53789	2.14414	0	0.000236606	79	75
GOCC_INTRINSIC_COMPONENT_OF_PRESYNAPTIC_MEMBRANE	0.566523	2.14408	0	0.000234682	63	57
GOBP_REGULATION_OF_MRNA_PROCESSING	0.504372	2.14291	0	0.000238021	122	116
GOMF_TRANSCRIPTION_COREPRESSOR_ACTIVITY	0.48508	2.14138	0	0.000246496	164	151
GOBP_ASSOCIATIVE_LEARNING	0.561636	2.14058	0	0.000247113	63	58
GOBP_CELL_MORPHOGENESIS	0.433342	2.13985	0	0.000247721	926	839
GOBP_CELL_MORPHOGENESIS_INVOLVED_IN_DIFFERENTIATION	0.439114	2.13985	0	0.000245786	672	610
GOBP_HISTONE_H3_K4_METHYLATION	0.600995	2.13834	0	0.000252262	47	41
GOBP_REGULATION_OF_PRESYNAPSE_ORGANIZATION	0.659655	2.13764	0	0.000255311	28	27
GOBP_POSTSYNAPSE_ASSEMBLY	0.67275	2.13592	0.00015124	0.000259139	26	25
GOMF_CHROMATIN_BINDING	0.444575	2.1358	0	0.000257176	489	433
GOCC_HIPPOCAMPAL_MOSSY_FIBER_TO_CA3_SYNAPSE	0.667289	2.13518	0	0.000256868	28	25
GOMF_TRANSCRIPTION_COREGULATOR_ACTIVITY	0.447225	2.13437	0	0.000258985	423	395
GOBP_POSITIVE_REGULATION_OF_MICROTUBULE_POLYMERIZATION_OR_DEPOLYMERIZATION	0.660257	2.13378	0	0.000259469	28	26
GOBP_HISTONE_H4_ACETYLATION	0.555755	2.13118	0	0.000269485	62	59
GOBP_SYNAPTIC_VESICLE_RECYCLING	0.551064	2.13009	0	0.000274621	68	63
GOBP_POSITIVE_REGULATION_OF_ORGANELLE_ASSEMBLY	0.566968	2.12971	0	0.000275764	59	54
GOBP_AXON_EXTENSION	0.511289	2.12868	0	0.000279225	105	101
GOMF_GTPASE_BINDING	0.467474	2.12817	0	0.000281091	207	201
GOBP_MICROTUBULE_POLYMERIZATION_OR_DEPOLYMERIZATION	0.514885	2.12651	0	0.000282165	103	92
GOBP_MICROTUBULE_POLYMERIZATION	0.549233	2.12259	0	0.000301496	67	62
GOBP_CELL_JUNCTION_ASSEMBLY	0.448729	2.12041	0	0.000307704	377	337
GOCC_CYTOPLASMIC_REGION	0.467906	2.11852	0	0.000316829	230	198
GOBP_POSITIVE_REGULATION_OF_DENDRITIC_SPINE_DEVELOPMENT	0.597135	2.11791	0	0.000317626	40	40
GOBP_REGULATION_OF_NMDA_RECEPTOR_ACTIVITY	0.639517	2.11758	0	0.00031545	31	29
GOMF_TAU_PROTEIN_BINDING	0.59689	2.11741	0	0.000314775	40	40
GOBP_CENTRAL_NERVOUS_SYSTEM_NEURON_DIFFERENTIATION	0.479778	2.11739	0	0.000312649	172	154
GOBP_REGULATION_OF_DENDRITIC_SPINE_MORPHOGENESIS	0.588996	2.11707	0	0.000312727	43	43
GOBP_NEURON_MIGRATION	0.490211	2.11296	0	0.000334427	136	127
GOBP_GLUTAMATE_RECEPTOR_SIGNALING_PATHWAY	0.573331	2.11008	0	0.000349395	49	48
GOMF_N_ACETYLTRANSFERASE_ACTIVITY	0.561392	2.11002	0	0.000347097	57	54
GOCC_HISTONE_DEACETYLASE_COMPLEX	0.538138	2.10982	0	0.000346241	68	68
GOCC_TRANSCRIPTION_REPRESSOR_COMPLEX	0.551225	2.10907	0	0.000348907	67	59
GOMF_GUANYL_NUCLEOTIDE_EXCHANGE_FACTOR_ACTIVITY	0.471706	2.10717	0	0.000360606	180	174
GOBP_REGULATION_OF_NERVOUS_SYSTEM_PROCESS	0.497012	2.10619	0	0.000364532	125	113
GOBP_NEUROGENESIS	0.422844	2.1048	0	0.000374605	1502	1346
GOBP_POSITIVE_REGULATION_OF_NERVOUS_SYSTEM_DEVELOPMENT	0.454876	2.10283	0	0.000385235	252	241
GOCC_PRESYNAPTIC_ACTIVE_ZONE	0.541666	2.10133	0	0.000391651	69	64
GOBP_SYNAPTIC_VESICLE_PRIMING	0.705934	2.10129	0	0.000389204	19	19
GOBP_CELL_PROJECTION_ORGANIZATION	0.422036	2.10104	0	0.000387458	1428	1297
GOMF_PROTEIN_SERINE_KINASE_ACTIVITY	0.462668	2.10078	0	0.000387735	224	204
GOBP_RESPONSE_TO_NERVE_GROWTH_FACTOR	0.570619	2.09904	0	0.000391989	48	48
GOCC_TRANSPORT_VESICLE_MEMBRANE	0.477139	2.09761	0	0.000402784	167	150
GOBP_PROTEIN_LOCALIZATION_TO_SYNAPSE	0.523362	2.09651	0	0.000404274	77	76
GOBP_PEPTIDYL_SERINE_MODIFICATION	0.453867	2.09464	0	0.000418772	284	253
GOBP_REGULATION_OF_MICROTUBULE_CYTOSKELETON_ORGANIZATION	0.490306	2.09086	0	0.000446691	125	117
GOBP_MEMORY	0.501916	2.09002	0	0.000450467	102	96
GOBP_POSITIVE_REGULATION_OF_EXCITATORY_POSTSYNAPTIC_POTENTIAL	0.639822	2.08854	0	0.000461236	27	27
GOBP_NUCLEAR_TRANSCRIBED_MRNA_POLY_A_TAIL_SHORTENING	0.62357	2.08536	0	0.000489048	32	30
GOBP_EPHRIN_RECEPTOR_SIGNALING_PATHWAY	0.518723	2.08443	0	0.000498201	81	78
GOBP_BEHAVIOR	0.433251	2.08385	0	0.00050159	502	443
GOMF_KINASE_ACTIVITY	0.427269	2.08282	0	0.000506815	650	578
GOBP_GLUTAMATE_SECRETION	0.604988	2.07991	0	0.000534969	35	34
GOMF_VOLTAGE_GATED_CATION_CHANNEL_ACTIVITY	0.490083	2.07835	0	0.000545503	130	112
GOMF_METHYLATED_HISTONE_BINDING	0.559097	2.07755	0	0.00054486	53	51
GOBP_REGULATION_OF_NERVOUS_SYSTEM_DEVELOPMENT	0.434963	2.07727	0	0.000541782	401	371
GOBP_CENTRAL_NERVOUS_SYSTEM_NEURON_DEVELOPMENT	0.522073	2.07644	0	0.000544812	77	74
GOBP_CAMP_METABOLIC_PROCESS	0.705893	2.07531	0	0.000553244	20	18
GOCC_NEURON_PROJECTION_MEMBRANE	0.559278	2.07529	0	0.000550171	52	49
GOBP_REGULATION_OF_CILIUM_ASSEMBLY	0.561707	2.07318	0	0.000565647	52	48
GOMF_PEPTIDE_N_ACETYLTRANSFERASE_ACTIVITY	0.570971	2.06999	0	0.000594023	46	44
GOMF_LYSINE_N_METHYLTRANSFERASE_ACTIVITY	0.587006	2.06914	0	0.00060082	48	39
GOBP_REGULATION_OF_HISTONE_MODIFICATION	0.48602	2.06906	0	0.00059873	127	116
GOBP_POSITIVE_REGULATION_OF_NEURON_PROJECTION_DEVELOPMENT	0.476923	2.0664	0	0.00062296	141	131
GOBP_MODULATION_OF_EXCITATORY_POSTSYNAPTIC_POTENTIAL	0.579623	2.06614	0	0.000621354	41	41
GOBP_NEGATIVE_REGULATION_OF_MICROTUBULE_POLYMERIZATION_OR_DEPOLYMERIZATION	0.601247	2.06354	0.000285551	0.000649251	36	35
GOBP_CYTOSOLIC_TRANSPORT	0.472235	2.06281	0	0.000652698	151	142
GOBP_REGULATION_OF_PROTEIN_ACETYLATION	0.533989	2.06247	0	0.000652677	67	61
GOBP_NEGATIVE_REGULATION_OF_DEPHOSPHORYLATION	0.513822	2.05975	0	0.000688503	85	76
GOCC_CATION_CHANNEL_COMPLEX	0.456842	2.05934	0	0.000689427	209	187
GOBP_REGULATION_OF_CELL_MORPHOGENESIS	0.444233	2.05868	0	0.000698224	278	252
GOCC_APICAL_DENDRITE	0.707705	2.05787	0	0.000703009	17	17
GOBP_PRESYNAPTIC_ENDOCYTOSIS	0.552916	2.05771	0	0.0007005	55	51
GOMF_NUCLEAR_HORMONE_RECEPTOR_BINDING	0.478866	2.05525	0	0.000726292	130	120
GOCC_NUCLEAR_BODY	0.420599	2.05504	0	0.000725344	696	632
GOMF_POTASSIUM_ION_TRANSMEMBRANE_TRANSPORTER_ACTIVITY	0.483081	2.05476	0	0.000724406	139	116
GOCC_PERIKARYON	0.476176	2.05263	0	0.000747502	143	130
GOBP_REGULATION_OF_CHROMATIN_ORGANIZATION	0.471741	2.04987	0	0.000784492	154	141
GOBP_NEGATIVE_REGULATION_OF_CELL_PROJECTION_ORGANIZATION	0.465895	2.04767	0	0.000810841	159	147
GOCC_INTRINSIC_COMPONENT_OF_SYNAPTIC_VESICLE_MEMBRANE	0.587615	2.04764	0	0.000806807	37	37
GOBP_POSITIVE_REGULATION_OF_CELLULAR_COMPONENT_BIOGENESIS	0.42679	2.04575	0	0.000825291	473	426
GOBP_REGULATION_OF_PHOSPHATASE_ACTIVITY	0.473079	2.04447	0	0.000843594	142	131
GOBP_CALCIUM_ION_REGULATED_EXOCYTOSIS	0.552452	2.04421	0	0.000843698	54	50
GOBP_POSTSYNAPTIC_SPECIALIZATION_ASSEMBLY	0.688252	2.04239	0	0.000863842	19	19
GOCC_CILIARY_BASAL_BODY	0.475575	2.04038	0	0.000891663	143	126
GOCC_PLASMA_MEMBRANE_BOUNDED_CELL_PROJECTION_CYTOPLASM	0.458048	2.0398	0	0.000897801	193	167
GOBP_PROTEIN_METHYLATION	0.471228	2.03703	0	0.000931947	148	131
GOCC_POTASSIUM_CHANNEL_COMPLEX	0.502774	2.03461	0	0.000960594	93	82
GOBP_POSITIVE_REGULATION_OF_CHROMATIN_ORGANIZATION	0.503301	2.03229	0	0.000994631	89	81
GOBP_POSITIVE_REGULATION_OF_AXONOGENESIS	0.507106	2.03172	0	0.00100017	77	74
GOBP_REGULATION_OF_SMALL_GTPASE_MEDIATED_SIGNAL_TRANSDUCTION	0.437839	2.03044	0	0.0010235	292	268
GOBP_MEMBRANE_BIOGENESIS	0.593151	2.02818	0.000289059	0.00105676	35	33
GOBP_NEGATIVE_REGULATION_OF_NEURON_PROJECTION_DEVELOPMENT	0.476448	2.02779	0	0.0010599	121	114
GOCC_METHYLTRANSFERASE_COMPLEX	0.503354	2.02531	0	0.0010952	85	78
GOBP_SMALL_GTPASE_MEDIATED_SIGNAL_TRANSDUCTION	0.422783	2.02528	0	0.00109013	454	414
GOMF_POTASSIUM_CHANNEL_ACTIVITY	0.49129	2.0246	0	0.00109706	107	92
GOBP_PEPTIDYL_LYSINE_DIMETHYLATION	0.695554	2.02357	0.000310655	0.00110443	17	17
GOBP_REGULATION_OF_SYNAPTIC_VESICLE_EXOCYTOSIS	0.540361	2.02318	0	0.00110334	53	52
GOMF_SUMO_TRANSFERASE_ACTIVITY	0.718141	2.02237	0	0.00111208	16	15
GOBP_REGULATION_OF_EXTENT_OF_CELL_GROWTH	0.488718	2.02185	0	0.0011139	100	96
GOBP_REGULATION_OF_PROTEIN_CONTAINING_COMPLEX_DISASSEMBLY	0.48711	2.02156	0	0.00111278	107	96
GOCC_REGION_OF_CYTOSOL	0.664536	2.01976	0.000306607	0.0011393	20	20
GOBP_NEUROTRANSMITTER_TRANSPORT	0.448206	2.01949	0	0.00113807	196	183
GOBP_REGULATION_OF_DEPHOSPHORYLATION	0.455844	2.0191	0	0.00113782	171	160
GOBP_RECEPTOR_LOCALIZATION_TO_SYNAPSE	0.542909	2.01227	0	0.00126386	50	49
GOBP_REGULATION_OF_NEUROTRANSMITTER_TRANSPORT	0.48624	2.01052	0	0.00129449	94	91
GOCC_EXCITATORY_SYNAPSE	0.565104	2.0087	0	0.00133338	40	40
GOBP_PEPTIDYL_AMINO_ACID_MODIFICATION	0.404778	2.00434	0	0.00141726	1097	965
GOBP_PROTEIN_PALMITOYLATION	0.604605	2.00349	0	0.00143601	31	29
GOBP_CHROMATIN_REMODELING	0.457893	2.00276	0	0.00144571	153	141
GOMF_PDZ_DOMAIN_BINDING	0.505829	2.00188	0	0.00145858	74	70
GOBP_ACTION_POTENTIAL	0.477645	2.00138	0	0.00146346	118	104
GOBP_REGULATION_OF_POSTSYNAPTIC_MEMBRANE_NEUROTRANSMITTER_RECEPTOR_LEVELS	0.532923	2.00021	0	0.00148446	56	53
GOMF_TRANSCRIPTION_COREPRESSOR_BINDING	0.613872	1.99919	0.000296252	0.00150161	28	27
GOBP_REGULATION_OF_ORGANELLE_ASSEMBLY	0.453378	1.99712	0	0.00154426	165	155
GOCC_H4_H2A_HISTONE_ACETYLTRANSFERASE_COMPLEX	0.676718	1.99657	0.00031407	0.00154824	19	18
GOBP_REGULATION_OF_GENE_EXPRESSION_EPIGENETIC	0.465983	1.99322	0	0.00162759	133	118
GOBP_RNA_POLYADENYLATION	0.561335	1.99288	0	0.00162892	42	40
GOBP_POSITIVE_REGULATION_OF_DENDRITE_MORPHOGENESIS	0.588878	1.99287	0	0.00162213	33	32
GOBP_CHEMICAL_SYNAPTIC_TRANSMISSION_POSTSYNAPTIC	0.486174	1.99237	0	0.00162751	97	90
GOBP_NEURON_PROJECTION_ARBORIZATION	0.61493	1.99153	0.000146007	0.00164357	26	26
GOMF_CYTOSKELETAL_ANCHOR_ACTIVITY	0.680428	1.99017	0.00015528	0.00167418	19	17
GOBP_REGULATION_OF_MICROTUBULE_DEPOLYMERIZATION	0.61791	1.98948	0.000150898	0.00168903	28	26
GOBP_PROTEIN_LOCALIZATION_TO_CILIUM	0.533246	1.98814	0	0.0017192	56	51
GOBP_CAMP_MEDIATED_SIGNALING	0.533633	1.98745	0	0.00172584	57	51
GOBP_NON_MOTILE_CILIUM_ASSEMBLY	0.539364	1.98713	0	0.00172629	50	48
GOBP_MACROMOLECULE_DEACYLATION	0.481547	1.9867	0	0.00173067	96	93
GOBP_CHROMOSOME_ORGANIZATION	0.402581	1.98612	0	0.00173978	1013	903
GOBP_REGULATION_OF_CELLULAR_COMPONENT_BIOGENESIS	0.404023	1.98463	0	0.00177866	844	764
GOBP_GOLGI_ORGANIZATION	0.468982	1.98439	0	0.00177847	119	113
GOMF_TRANSCRIPTION_COREGULATOR_BINDING	0.528113	1.98377	0	0.00178814	58	53
GOMF_HORMONE_RECEPTOR_BINDING	0.455297	1.98341	0	0.00178962	154	137
GOBP_PROTEIN_TRANSPORT_ALONG_MICROTUBULE	0.515483	1.98335	0	0.00178513	63	62
GOCC_ATPASE_COMPLEX	0.486603	1.98122	0	0.00184384	96	88
GOMF_VOLTAGE_GATED_POTASSIUM_CHANNEL_ACTIVITY	0.50363	1.98072	0	0.00185015	79	69
GOBP_PROTEIN_LOCALIZATION_TO_CELL_JUNCTION	0.473569	1.9807	0	0.00184337	105	102
GOBP_REGULATION_OF_RAS_PROTEIN_SIGNAL_TRANSDUCTION	0.445789	1.98041	0	0.00184587	174	160
GOCC_NEURON_PROJECTION_TERMINUS	0.467495	1.97994	0	0.00185001	123	112
GOBP_FOREBRAIN_DEVELOPMENT	0.420688	1.97861	0	0.00188198	332	306
GOBP_VISUAL_BEHAVIOR	0.569415	1.97835	0	0.00188306	43	36
GOBP_NEURON_PROJECTION_GUIDANCE	0.428713	1.9767	0	0.00193034	266	242
GOBP_RAS_PROTEIN_SIGNAL_TRANSDUCTION	0.42351	1.97662	0	0.0019267	306	273
GOBP_NEGATIVE_REGULATION_OF_CELLULAR_AMIDE_METABOLIC_PROCESS	0.45868	1.97655	0	0.00192186	138	128
GOBP_GOLGI_TO_ENDOSOME_TRANSPORT	0.702397	1.97626	0.000641643	0.00192725	15	15
GOBP_SMOOTH_MUSCLE_CELL_APOPTOTIC_PROCESS	0.66066	1.97166	0.000771605	0.00207201	20	19
GOMF_REGULATORY_RNA_BINDING	0.596151	1.97122	0.000443459	0.00207519	36	29
GOBP_REGULATION_OF_DNA_TEMPLATED_TRANSCRIPTION_ELONGATION	0.535616	1.97096	0.000136968	0.00207309	49	47
GOMF_TRANSFERASE_ACTIVITY_TRANSFERRING_PHOSPHORUS_CONTAINING_GROUPS	0.401183	1.96817	0	0.00215461	778	693
GOCC_MICROTUBULE_PLUS_END	0.678102	1.96567	0.000630318	0.0022195	20	17
GOCC_NEUROTRANSMITTER_RECEPTOR_COMPLEX	0.537109	1.96508	0	0.00222807	48	47
GOCC_AXON_CYTOPLASM	0.53057	1.96461	0	0.0022318	51	50
GOBP_REGULATION_OF_NEUROGENESIS	0.417066	1.96421	0	0.0022359	328	304
GOCC_PROTEIN_KINASE_COMPLEX	0.482134	1.96304	0	0.00226444	84	83
GOMF_TRANSCRIPTION_COACTIVATOR_ACTIVITY	0.429106	1.96269	0	0.00226682	229	217
GOMF_S_ACYLTRANSFERASE_ACTIVITY	0.592287	1.96176	0.000146843	0.00228563	30	29
GOMF_LYSINE_ACETYLATED_HISTONE_BINDING	0.655681	1.96172	0.000153633	0.00227855	19	19
GOCC_EXOCYTIC_VESICLE	0.435742	1.95907	0	0.00235163	198	186
GOMF_CYTOSKELETAL_PROTEIN_BINDING	0.398646	1.95733	0	0.00239978	869	769
GOBP_REGULATION_OF_DEVELOPMENTAL_GROWTH	0.422255	1.95722	0	0.0023943	289	252
GOBP_ARF_PROTEIN_SIGNAL_TRANSDUCTION	0.671435	1.95704	0.000631413	0.00239155	17	17
GOBP_REGULATION_OF_MICROTUBULE_BASED_PROCESS	0.433654	1.95698	0	0.00238537	199	180
GOBP_REGULATION_OF_CELL_DEVELOPMENT	0.408905	1.95687	0	0.00238114	451	401
GOBP_POSITIVE_REGULATION_OF_CELLULAR_COMPONENT_ORGANIZATION	0.395612	1.95622	0	0.0023975	1008	904
GOCC_TRANSCRIPTION_ELONGATION_FACTOR_COMPLEX	0.534846	1.95617	0.000276893	0.00238985	51	46
GOMF_RNA_POLYMERASE_CORE_ENZYME_BINDING	0.561263	1.95617	0.000430169	0.00238149	36	36
GOBP_POSITIVE_REGULATION_OF_CYCLIN_DEPENDENT_PROTEIN_KINASE_ACTIVITY	0.60736	1.95587	0.000448029	0.00238525	28	26
GOMF_TRANSMITTER_GATED_CHANNEL_ACTIVITY	0.535383	1.95527	0.000138427	0.00240399	50	45
GOCC_NUCLEAR_PROTEIN_CONTAINING_COMPLEX	0.395402	1.95457	0	0.002417	1037	965
GOMF_MOLECULAR_ADAPTOR_ACTIVITY	0.420179	1.95403	0	0.00242581	298	270
GOBP_TELENCEPHALON_DEVELOPMENT	0.430512	1.95355	0	0.00243271	211	202
GOBP_AXO_DENDRITIC_TRANSPORT	0.507526	1.95307	0	0.0024403	64	62
GOBP_FEAR_RESPONSE	0.584767	1.95285	0.000292997	0.00244082	33	30
GOCC_MLL1_2_COMPLEX	0.613415	1.95274	0.000450315	0.00243546	28	25
GOBP_REGULATION_OF_MRNA_SPLICING_VIA_SPLICEOSOME	0.484303	1.95269	0.000127356	0.00243014	87	82
GOBP_MICROTUBULE_DEPOLYMERIZATION	0.557826	1.95211	0	0.00244165	43	37
GOBP_POSITIVE_REGULATION_OF_DEVELOPMENTAL_GROWTH	0.450297	1.95059	0	0.00249349	152	129
GOBP_REGULATION_OF_CATION_CHANNEL_ACTIVITY	0.445918	1.94876	0	0.00255769	156	143
GOMF_IONOTROPIC_GLUTAMATE_RECEPTOR_ACTIVITY	0.661921	1.94839	0.000612839	0.0025654	18	18
GOBP_REGULATION_OF_CALCIUM_ION_DEPENDENT_EXOCYTOSIS	0.57269	1.9481	0.000145201	0.00256658	37	33
GOBP_CIRCADIAN_REGULATION_OF_GENE_EXPRESSION	0.511106	1.94801	0	0.00256308	62	58
GOMF_TRANSCRIPTION_FACTOR_BINDING	0.401174	1.94638	0	0.00260973	570	520
GOBP_POTASSIUM_ION_TRANSPORT	0.434861	1.94611	0	0.00260932	204	174
GOBP_ANTEROGRADE_AXONAL_TRANSPORT	0.540598	1.94579	0.00055656	0.00261283	45	43
GOBP_POSITIVE_REGULATION_OF_CELL_SUBSTRATE_JUNCTION_ORGANIZATION	0.612318	1.94556	0.000761731	0.00261312	26	24
GOBP_REGULATION_OF_RNA_SPLICING	0.456035	1.94522	0	0.00261342	126	118
GOCC_CELL_BODY	0.402243	1.94476	0	0.00261829	511	466
GOBP_HISTONE_H3_DEACETYLATION	0.668444	1.94358	0.000631114	0.0026512	17	17
GOBP_DNA_TEMPLATED_TRANSCRIPTION_ELONGATION	0.466712	1.94306	0	0.00266152	107	102
GOBP_REGULATION_OF_PEPTIDYL_LYSINE_ACETYLATION	0.519579	1.94288	0.000135575	0.00265747	58	52
GOCC_CENTRIOLE	0.460066	1.94207	0	0.00267916	118	108
GOCC_NUCLEAR_SPECK	0.411194	1.94186	0	0.00267751	363	330
GOCC_LEADING_EDGE_MEMBRANE	0.444169	1.94149	0	0.0026807	156	141
GOBP_SYNAPSE_MATURATION	0.618586	1.93865	0.000299356	0.00277648	24	23
GOBP_PEPTIDYL_THREONINE_MODIFICATION	0.46186	1.93772	0	0.00280474	114	102
GOBP_POSITIVE_REGULATION_OF_CILIUM_ASSEMBLY	0.644207	1.93548	0.000773395	0.00289063	21	19
GOBP_REGULATION_OF_HISTONE_METHYLATION	0.524863	1.93521	0	0.00289481	54	49
GOBP_POST_GOLGI_VESICLE_MEDIATED_TRANSPORT	0.468026	1.93515	0	0.00288809	99	96
GOBP_NEGATIVE_REGULATION_OF_PHOSPHORUS_METABOLIC_PROCESS	0.404751	1.93398	0	0.00292445	440	387
GOBP_DEMETHYLATION	0.534892	1.93218	0.000279018	0.00299403	48	43
GOBP_POSITIVE_REGULATION_OF_AXON_EXTENSION	0.55132	1.93062	0.000142511	0.00305341	38	37
GOBP_VESICLE_DOCKING	0.5082	1.93057	0	0.00304594	59	57
GOBP_HISTONE_DEACETYLATION	0.4989	1.93027	0.000131406	0.00304789	65	63
GOBP_CYTOSKELETON_DEPENDENT_INTRACELLULAR_TRANSPORT	0.433062	1.92971	0	0.00306184	176	167
GOBP_SYNAPTIC_VESICLE_LOCALIZATION	0.519045	1.92952	0	0.00306406	52	50
GOBP_NEUROTRANSMITTER_RECEPTOR_TRANSPORT	0.538336	1.92768	0.000979843	0.00313591	43	41
GOBP_REGULATION_OF_CELL_SUBSTRATE_JUNCTION_ORGANIZATION	0.50193	1.92735	0.000133422	0.0031412	63	61
GOBP_REGULATION_OF_SYNAPTIC_VESICLE_RECYCLING	0.623226	1.92734	0.00030216	0.00313228	22	22
GOBP_ESTABLISHMENT_OF_RNA_LOCALIZATION	0.433005	1.92678	0	0.00314708	169	164
GOBP_INHIBITORY_SYNAPSE_ASSEMBLY	0.671418	1.92607	0.00109649	0.00316998	16	16
GOBP_POSITIVE_REGULATION_OF_PLASMA_MEMBRANE_BOUNDED_CELL_PROJECTION_ASSEMBLY	0.471327	1.92515	0	0.00320678	96	85
GOBP_POSITIVE_REGULATION_OF_PROTEIN_ACETYLATION	0.556774	1.92464	0.000430663	0.00321959	39	35
GOBP_CELL_CELL_SIGNALING	0.386397	1.9238	0	0.00324693	1485	1284
GOBP_ACTIVATION_OF_GTPASE_ACTIVITY	0.468918	1.9218	0	0.00333626	95	90
GOBP_INTRACILIARY_TRANSPORT_INVOLVED_IN_CILIUM_ASSEMBLY	0.55006	1.92113	0.000143041	0.00335858	37	37
GOBP_MRNA_SPLICE_SITE_SELECTION	0.57534	1.91904	0.000147189	0.0034509	30	30
GOBP_REGULATION_OF_SIGNALING_RECEPTOR_ACTIVITY	0.440947	1.91751	0	0.00351701	153	137
GOBP_ACIDIC_AMINO_ACID_TRANSPORT	0.505669	1.91724	0.000135759	0.00352036	59	56
GOBP_TRANSCRIPTION_ELONGATION_FROM_RNA_POLYMERASE_II_PROMOTER	0.479225	1.91644	0	0.00354601	81	76
GOCC_H4_HISTONE_ACETYLTRANSFERASE_COMPLEX	0.541357	1.91611	0.000698324	0.00355116	42	40
GOCC_SWI_SNF_COMPLEX	0.683549	1.91558	0.00139838	0.00356897	18	15
GOBP_REGULATION_OF_CELL_MATRIX_ADHESION	0.46042	1.91518	0.000124875	0.00357655	105	96
GOBP_EXOCYTIC_PROCESS	0.488089	1.91438	0.000259168	0.00360868	72	69
GOBP_REGULATION_OF_CIRCADIAN_RHYTHM	0.460432	1.91377	0	0.0036293	108	96
GOBP_CELL_GROWTH	0.40149	1.91352	0	0.00362975	408	374
GOBP_HISTONE_H3_ACETYLATION	0.512222	1.9119	0.000272405	0.00370425	59	52
GOBP_REGULATION_OF_MEMBRANE_POTENTIAL	0.40227	1.91078	0	0.00374467	380	347
GOCC_TRANSPORTER_COMPLEX	0.410161	1.91078	0	0.00373391	305	266
GOCC_DENDRITE_MEMBRANE	0.544461	1.91061	0.000426197	0.00373281	37	37
GOBP_AMYLOID_PRECURSOR_PROTEIN_CATABOLIC_PROCESS	0.520581	1.90954	0.000137457	0.00377373	49	47
GOCC_CILIARY_TRANSITION_ZONE	0.503449	1.9084	0.000404367	0.00381719	63	56
GOBP_POSITIVE_REGULATION_OF_NEUROGENESIS	0.420921	1.90789	0	0.00383245	206	196
GOCC_DENDRITE_CYTOPLASM	0.583041	1.90702	0.000295334	0.00386294	30	28
GOBP_HEAD_DEVELOPMENT	0.389844	1.90461	0	0.00398366	680	629
GOMF_RNA_POLYMERASE_II_TRANSCRIPTION_COREGULATOR_BINDING	0.621315	1.9045	0.000613215	0.00397731	22	21
GOBP_REGULATION_OF_LONG_TERM_NEURONAL_SYNAPTIC_PLASTICITY	0.631204	1.9044	0.00107444	0.00397039	20	20
GOMF_DNA_BINDING_TRANSCRIPTION_FACTOR_BINDING	0.404532	1.90399	0	0.00398198	340	307
GOBP_NEGATIVE_REGULATION_OF_PROTEIN_CONTAINING_COMPLEX_DISASSEMBLY	0.489389	1.90356	0.000131787	0.00399501	76	67
GOBP_REGULATION_OF_AMYLOID_PRECURSOR_PROTEIN_CATABOLIC_PROCESS	0.551924	1.90294	0.000426076	0.00401671	37	35
GOMF_KINASE_BINDING	0.389663	1.9025	0	0.00403198	659	588
GOCC_NUCLEAR_MEMBRANE	0.412474	1.90145	0	0.00407681	266	239
GOBP_LYMPHOID_PROGENITOR_CELL_DIFFERENTIATION	0.635595	1.9008	0.00153445	0.0040987	21	19
GOCC_CARBOXY_TERMINAL_DOMAIN_PROTEIN_KINASE_COMPLEX	0.640855	1.8966	0.00124359	0.00432687	18	18
GOBP_REGULATION_OF_NEURON_MIGRATION	0.559092	1.89654	0.00028806	0.00432033	35	33
GOBP_CHROMOSOME_CONDENSATION	0.581985	1.89619	0.000146821	0.00432745	33	27
GOBP_HISTONE_DEUBIQUITINATION	0.632959	1.89581	0.000923645	0.00433955	20	19
GOBP_SEMAPHORIN_PLEXIN_SIGNALING_PATHWAY	0.54383	1.89556	0.000282247	0.00434658	38	37
GOBP_POSITIVE_REGULATION_OF_TRANSCRIPTION_BY_RNA_POLYMERASE_II	0.384384	1.89443	0	0.00440909	1039	853
GOMF_SYNTAXIN_BINDING	0.489406	1.89247	0.000398036	0.00451258	66	63
GOBP_REGULATION_OF_PROTEIN_POLYMERIZATION	0.421549	1.8923	0	0.00450974	201	179
GOBP_PROTEIN_SUMOYLATION	0.482712	1.89187	0	0.00452177	70	68
GOMF_EXTRACELLULAR_LIGAND_GATED_ION_CHANNEL_ACTIVITY	0.505009	1.88943	0.000270636	0.00465492	60	52
GOBP_NEUROTRANSMITTER_RECEPTOR_LOCALIZATION_TO_POSTSYNAPTIC_SPECIALIZATION_MEMBRANE	0.614113	1.88931	0.000612745	0.00464969	21	21
GOCC_TERMINAL_BOUTON	0.52111	1.88917	0.000701754	0.00464766	50	44
GOMF_METAL_ION_TRANSMEMBRANE_TRANSPORTER_ACTIVITY	0.399628	1.88915	0	0.00463729	392	317
GOBP_RNA_EXPORT_FROM_NUCLEUS	0.443204	1.88868	0	0.00465831	120	117
GOBP_MRNA_EXPORT_FROM_NUCLEUS	0.452614	1.88864	0	0.00464825	100	98
GOBP_PROTEIN_MODIFICATION_BY_SMALL_PROTEIN_CONJUGATION_OR_REMOVAL	0.382538	1.88818	0	0.00466226	964	883
GOCC_TRANSFERASE_COMPLEX	0.386013	1.88813	0	0.00465424	678	645
GOBP_PROTEIN_LOCALIZATION_TO_MICROTUBULE_ORGANIZING_CENTER	0.560241	1.88774	0.000884043	0.00466646	31	31
GOBP_PROTEIN_K63_LINKED_DEUBIQUITINATION	0.579843	1.88765	0.000296912	0.00465904	32	28
GOBP_NEGATIVE_REGULATION_OF_BIOSYNTHETIC_PROCESS	0.380584	1.88751	0	0.00465505	1284	1114
GOBP_NEGATIVE_REGULATION_OF_TRANSCRIPTION_BY_RNA_POLYMERASE_II	0.385836	1.88682	0	0.00468665	732	626
GOCC_INO80_TYPE_COMPLEX	0.611668	1.88664	0.00182039	0.00468908	22	22
GOBP_DEVELOPMENTAL_GROWTH	0.390985	1.88634	0	0.00469628	552	485
GOBP_FOCAL_ADHESION_ASSEMBLY	0.472744	1.88622	0	0.00469475	77	74
GOCC_NUCLEAR_PERIPHERY	0.445877	1.88506	0.000122399	0.00475917	119	111
GOMF_STEROID_HORMONE_RECEPTOR_BINDING	0.481608	1.8835	0.000130822	0.00484052	74	67
GOBP_CELL_JUNCTION_MAINTENANCE	0.569946	1.88349	0.00103336	0.00483058	31	29
GOBP_CELLULAR_RESPONSE_TO_CALCIUM_ION	0.4803	1.88245	0.000389509	0.0048814	71	68
GOBP_REGULATION_OF_TRANSMEMBRANE_TRANSPORT	0.392098	1.88237	0	0.00487389	494	419
GOBP_PROTEIN_LOCALIZATION_TO_CELL_PERIPHERY	0.401568	1.88184	0	0.00489511	305	282
GOBP_BIOLOGICAL_PROCESS_INVOLVED_IN_INTRASPECIES_INTERACTION_BETWEEN_ORGANISMS	0.52051	1.88174	0.000279135	0.00488953	48	44
GOCC_PRESYNAPTIC_ACTIVE_ZONE_MEMBRANE	0.599232	1.8807	0.000908128	0.00494627	27	23
GOBP_RHYTHMIC_PROCESS	0.408162	1.88051	0	0.00495071	272	238
GOBP_CELL_SUBSTRATE_JUNCTION_ORGANIZATION	0.456707	1.87948	0.000126582	0.00500128	95	91
GOCC_INTEGRAL_COMPONENT_OF_SYNAPTIC_VESICLE_MEMBRANE	0.579986	1.87938	0.000887443	0.00499413	26	26
GOMF_NUCLEOCYTOPLASMIC_CARRIER_ACTIVITY	0.580602	1.87847	0.00104244	0.00504188	27	26
GOBP_POSITIVE_REGULATION_OF_MUSCLE_CELL_APOPTOTIC_PROCESS	0.64495	1.87845	0.000938086	0.00503114	19	17
GOBP_NEGATIVE_REGULATION_OF_TELOMERE_MAINTENANCE_VIA_TELOMERE_LENGTHENING	0.622199	1.87751	0.00229639	0.00508695	20	19
GOCC_PCG_PROTEIN_COMPLEX	0.527372	1.87715	0.000564016	0.00509583	43	41
GOMF_VOLTAGE_GATED_ION_CHANNEL_ACTIVITY	0.425788	1.87662	0	0.00511542	176	150
GOMF_UBIQUITIN_LIKE_PROTEIN_TRANSFERASE_ACTIVITY	0.396414	1.87607	0	0.00514163	364	332
GOCC_PLASMA_MEMBRANE_REGION	0.379492	1.87572	0	0.00515111	1095	918
GOBP_POSITIVE_REGULATION_OF_DNA_TEMPLATED_TRANSCRIPTION_ELONGATION	0.589945	1.87563	0.000907716	0.00514213	26	24
GOBP_NEGATIVE_REGULATION_OF_NUCLEOBASE_CONTAINING_COMPOUND_METABOLIC_PROCESS	0.377545	1.87462	0	0.00519471	1205	1048
GOMF_TRANSCRIPTION_REGULATOR_ACTIVITY	0.377334	1.87418	0	0.0052093	1365	1130
GOBP_CYTOPLASMIC_MICROTUBULE_ORGANIZATION	0.499287	1.87347	0.000135044	0.005249	56	54
GOBP_SYNAPTIC_TRANSMISSION_GABAERGIC	0.528549	1.87192	0.000706914	0.00535274	43	40
GOMF_PROTEIN_METHYLTRANSFERASE_ACTIVITY	0.486786	1.87125	0	0.00538609	72	62
GOMF_NUCLEAR_RECEPTOR_COACTIVATOR_ACTIVITY	0.511109	1.87074	0.000137193	0.00540955	48	46
GOMF_PROTEIN_DEACETYLASE_ACTIVITY	0.626571	1.87036	0.00243605	0.00541846	19	19
GOBP_MICROTUBULE_CYTOSKELETON_ORGANIZATION	0.38828	1.87	0	0.00543204	515	454
GOBP_REGULATION_OF_AMPA_RECEPTOR_ACTIVITY	0.576896	1.86796	0.00193914	0.00556568	26	26
GOBP_NEGATIVE_REGULATION_OF_TELOMERE_MAINTENANCE	0.575228	1.86796	0.000738225	0.00555253	28	27
GOMF_MIRNA_BINDING	0.593905	1.8679	0.000894988	0.00554516	26	23
GOBP_PROTEIN_PHOSPHOPANTETHEINYLATION	0.404258	1.86774	0	0.00554431	272	239
GOMF_SIGNALING_RECEPTOR_COMPLEX_ADAPTOR_ACTIVITY	0.532951	1.86772	0.000565131	0.00553363	42	38
GOBP_PEPTIDYL_L_CYSTEINE_S_PALMITOYLATION	0.609883	1.86725	0.00246647	0.00555552	22	21
GOBP_REGULATION_OF_EXOCYTOSIS	0.424353	1.8672	0	0.00554564	174	153
GOMF_CHROMATIN_DNA_BINDING	0.469072	1.86455	0.000128238	0.00572404	85	74
GOBP_PROTEIN_DEMETHYLATION	0.571235	1.86383	0.00074217	0.00575761	29	27
GOBP_REGULATION_OF_PROTEIN_LOCALIZATION_TO_SYNAPSE	0.574092	1.86343	0.00103306	0.00577314	27	27
GOMF_CYCLIN_DEPENDENT_PROTEIN_KINASE_ACTIVITY	0.602362	1.86288	0.00121951	0.00580108	23	22
GOMF_PROTEIN_SERINE_THREONINE_TYROSINE_KINASE_ACTIVITY	0.534316	1.86279	0.000999572	0.00579176	43	37
GOMF_MICROTUBULE_BINDING	0.408492	1.86224	0	0.00581978	235	209
GOBP_PROTEIN_AUTOPHOSPHORYLATION	0.414115	1.86168	0	0.00584565	208	186
GOMF_SYNTAXIN_1_BINDING	0.596657	1.85731	0.00152138	0.00616795	24	23
GOMF_BETA_CATENIN_BINDING	0.472848	1.8571	0.000259808	0.0061702	74	70
GOBP_TRANSPORT_ALONG_MICROTUBULE	0.426534	1.85595	0	0.00624159	143	138
GOBP_REGULATION_OF_NEURON_PROJECTION_REGENERATION	0.564372	1.8558	0.00234158	0.00623739	29	28
GOBP_REGULATION_OF_REGULATED_SECRETORY_PATHWAY	0.442787	1.85579	0	0.0062237	121	105
GOBP_POSITIVE_REGULATION_OF_PROTEIN_AUTOPHOSPHORYLATION	0.584445	1.85319	0.00209268	0.00642056	26	25
GOBP_NEGATIVE_REGULATION_OF_SYNAPTIC_TRANSMISSION	0.490695	1.85312	0.000541712	0.00640925	60	54
GOBP_REGULATION_OF_RESPIRATORY_GASEOUS_EXCHANGE	0.62209	1.85287	0.00169361	0.00641192	20	19
GOBP_ADRENERGIC_RECEPTOR_SIGNALING_PATHWAY	0.580094	1.85243	0.00119439	0.00643267	26	25
GOBP_REGULATION_OF_CYCLASE_ACTIVITY	0.564206	1.85233	0.00148478	0.00642785	41	28
GOBP_ESTABLISHMENT_OR_MAINTENANCE_OF_CELL_POLARITY	0.416796	1.85169	0	0.00646352	191	169
GOBP_SPLICEOSOMAL_COMPLEX_ASSEMBLY	0.496085	1.85156	0	0.00645865	52	52
GOBP_PROTEIN_PHOSPHORYLATION	0.372435	1.8514	0	0.00645552	1397	1201
GOBP_CILIARY_BASAL_BODY_PLASMA_MEMBRANE_DOCKING	0.458744	1.85102	0	0.00647324	81	79
GOBP_REGULATION_OF_CELLULAR_RESPONSE_TO_HEAT	0.467549	1.85042	0	0.00650409	72	70
GOBP_MRNA_PROCESSING	0.384957	1.84952	0	0.0065597	445	427
GOBP_CYCLIC_NUCLEOTIDE_MEDIATED_SIGNALING	0.469078	1.84949	0.000260315	0.00654809	80	69
GOCC_CHROMATIN	0.375398	1.84903	0	0.00656641	994	788
GOMF_NUCLEAR_RECEPTOR_BINDING	0.454484	1.84888	0.000127081	0.00656308	92	85
GOMF_PROTEIN_KINASE_A_BINDING	0.52773	1.84856	0.00170576	0.00657089	42	38
GOBP_REGULATION_OF_PROTEIN_DEPOLYMERIZATION	0.469041	1.848	0.00091623	0.00659677	78	68
GOBP_MEMBRANE_DOCKING	0.419833	1.84787	0	0.00659219	158	154
GOBP_REGULATION_OF_TRANSLATION_NCRNA_MEDIATED	0.657554	1.84676	0.00143426	0.00667268	15	15
GOMF_SNARE_BINDING	0.447149	1.8467	0	0.00666076	101	95
GOMF_RNA_POLYMERASE_II_SPECIFIC_DNA_BINDING_TRANSCRIPTION_FACTOR_BINDING	0.401812	1.84658	0	0.00665727	249	227
GOBP_SNRNA_TRANSCRIPTION	0.473005	1.84616	0.000528891	0.00667574	72	66
GOBP_BRANCHING_INVOLVED_IN_MAMMARY_GLAND_DUCT_MORPHOGENESIS	0.636798	1.84564	0.00141822	0.00670748	19	17
GOMF_BHLH_TRANSCRIPTION_FACTOR_BINDING	0.60114	1.84517	0.00124031	0.00673313	24	21
GOBP_METENCEPHALON_DEVELOPMENT	0.450038	1.84413	0.000126711	0.00680253	97	88
GOBP_NUCLEOBASE_CONTAINING_COMPOUND_TRANSPORT	0.405693	1.84244	0	0.00693432	216	201
GOBP_FOREBRAIN_CELL_MIGRATION	0.496784	1.84195	0.00027356	0.00696308	50	49
GOBP_ACTIVATION_OF_PROTEIN_KINASE_A_ACTIVITY	0.633557	1.84186	0.00188147	0.00695451	17	17
GOBP_PROTEIN_DEPOLYMERIZATION	0.446747	1.84175	0.000125644	0.00694973	105	91
GOBP_IONOTROPIC_GLUTAMATE_RECEPTOR_SIGNALING_PATHWAY	0.581622	1.84084	0.00180424	0.00701908	24	24
GOBP_POSITIVE_REGULATION_OF_NEUROTRANSMITTER_SECRETION	0.631801	1.8407	0.00344073	0.00701863	17	17
GOBP_REGULATION_OF_NEUROTRANSMITTER_LEVELS	0.407482	1.84027	0	0.0070413	198	186
GOMF_TUBULIN_BINDING	0.393153	1.83902	0	0.00713563	322	291
GOBP_POSITIVE_REGULATION_OF_FOCAL_ADHESION_ASSEMBLY	0.604472	1.83901	0.00248409	0.00712238	22	20
GOBP_VESICLE_CYTOSKELETAL_TRAFFICKING	0.483479	1.83702	0.000135227	0.00727553	64	57
GOBP_P_BODY_ASSEMBLY	0.632069	1.83695	0.00206088	0.00726597	19	17
GOBP_GAMMA_AMINOBUTYRIC_ACID_SIGNALING_PATHWAY	0.582562	1.83651	0.00283075	0.00729249	25	23
GOBP_REGULATION_OF_CYTOSKELETON_ORGANIZATION	0.382012	1.83504	0	0.00741041	461	415
GOMF_MAP_KINASE_KINASE_ACTIVITY	0.643659	1.83463	0.00264468	0.00743075	20	16
GOMF_PROTEIN_MACROMOLECULE_ADAPTOR_ACTIVITY	0.400929	1.834	0	0.00747534	238	217
GOBP_VESICLE_MEDIATED_TRANSPORT_TO_THE_PLASMA_MEMBRANE	0.453254	1.83379	0.000256148	0.00747737	84	81
GOBP_NUCLEAR_TRANSCRIBED_MRNA_CATABOLIC_PROCESS_DEADENYLATION_DEPENDENT_DECAY	0.470328	1.8336	0.000261917	0.00747916	71	66
GOBP_AMYLOID_BETA_METABOLIC_PROCESS	0.500795	1.83307	0.00192123	0.00751265	48	46
GOCC_EXTRINSIC_COMPONENT_OF_MEMBRANE	0.398263	1.83296	0	0.00750594	267	234
GOBP_POSITIVE_REGULATION_OF_CELL_DEVELOPMENT	0.396786	1.83261	0	0.00752106	275	249
GOBP_POSITIVE_REGULATION_OF_CHROMOSOME_ORGANIZATION	0.421613	1.83226	0.000237304	0.00753748	148	135
GOBP_NEGATIVE_REGULATION_OF_DNA_METABOLIC_PROCESS	0.448927	1.83161	0.000251225	0.00758707	95	88
GOBP_NEGATIVE_REGULATION_OF_CELLULAR_COMPONENT_ORGANIZATION	0.376686	1.83146	0	0.00758703	619	561
GOBP_REGULATION_OF_ORGANELLE_ORGANIZATION	0.370642	1.83129	0	0.00758767	1032	929
GOMF_ACTIN_BINDING	0.384682	1.82874	0	0.00780453	395	345
GOCC_MRNA_CLEAVAGE_AND_POLYADENYLATION_SPECIFICITY_FACTOR_COMPLEX	0.636015	1.82816	0.00486503	0.00784104	16	16
GOBP_POSITIVE_REGULATION_OF_NUCLEOBASE_CONTAINING_COMPOUND_METABOLIC_PROCESS	0.367374	1.82801	0	0.00783757	1615	1366
GOBP_CYTOSKELETON_ORGANIZATION	0.369293	1.82797	0	0.0078254	1222	1062
GOCC_MRNA_CLEAVAGE_FACTOR_COMPLEX	0.602116	1.82685	0.00245587	0.0079118	20	20
GOMF_SEQUENCE_SPECIFIC_DNA_BINDING	0.369491	1.82661	0	0.00791554	1164	934
GOBP_PROTEIN_TARGETING_TO_VACUOLE	0.530474	1.82616	0.00129273	0.00794213	35	35
GOBP_REGULATION_OF_CATION_TRANSMEMBRANE_TRANSPORT	0.392551	1.82546	0	0.00798723	302	262
GOBP_CALCIUM_ION_REGULATED_EXOCYTOSIS_OF_NEUROTRANSMITTER	0.65019	1.82523	0.00350598	0.0079919	16	15
GOBP_RNA_3_END_PROCESSING	0.426062	1.82461	0.000120048	0.00802964	132	125
GOCC_MICROTUBULE_CYTOSKELETON	0.367868	1.82381	0	0.00809586	1130	1016
GOBP_POSITIVE_REGULATION_OF_HISTONE_METHYLATION	0.554837	1.82308	0.00175927	0.00815499	31	28
GOCC_CELL_LEADING_EDGE	0.384167	1.82244	0	0.00820512	376	349
GOBP_PROTEIN_LOCALIZATION_TO_CYTOSKELETON	0.488343	1.82232	0.000808952	0.00819836	54	52
GOBP_REGULATION_OF_TRANSCRIPTION_ELONGATION_FROM_RNA_POLYMERASE_II_PROMOTER	0.553016	1.82129	0.00175259	0.00828838	29	28
GOBP_MRNA_TRANSPORT	0.423327	1.821	0.000119947	0.00829913	129	126
GOBP_NEGATIVE_REGULATION_OF_BLOOD_CIRCULATION	0.636531	1.82045	0.00266834	0.00834204	19	16
GOBP_REGULATION_OF_CAMP_DEPENDENT_PROTEIN_KINASE_ACTIVITY	0.632994	1.82003	0.0034662	0.00837087	20	16
GOCC_CCR4_NOT_COMPLEX	0.649466	1.81973	0.00347826	0.00838161	16	15
GOMF_ZINC_ION_BINDING	0.374375	1.81939	0	0.00839577	664	568
GOMF_UBIQUITIN_LIKE_PROTEIN_LIGASE_ACTIVITY	0.398185	1.81891	0	0.00843059	241	215
GOMF_ENZYME_ACTIVATOR_ACTIVITY	0.37907	1.81871	0	0.00843188	450	404
GOBP_REGULATION_OF_PHOSPHORUS_METABOLIC_PROCESS	0.366282	1.81821	0	0.0084637	1377	1192
GOCC_MICROTUBULE_ORGANIZING_CENTER	0.371032	1.81811	0	0.00845763	712	649
GOMF_STRUCTURAL_CONSTITUENT_OF_NUCLEAR_PORE	0.596341	1.81631	0.00293663	0.00861686	21	20
GOBP_NEURON_PROJECTION_EXTENSION_INVOLVED_IN_NEURON_PROJECTION_GUIDANCE	0.525254	1.81502	0.00156963	0.00872696	36	35
GOBP_MOTOR_NEURON_AXON_GUIDANCE	0.572482	1.81451	0.0011919	0.00875516	30	24
GOBP_SIGNAL_RELEASE	0.380711	1.81423	0	0.008769	436	380
GOBP_POSITIVE_REGULATION_OF_FILOPODIUM_ASSEMBLY	0.562213	1.81239	0.00209455	0.00894739	28	26
GOCC_CYTOPLASMIC_MICROTUBULE	0.481502	1.81227	0.000542814	0.00893875	66	54
GOCC_TRANSCRIPTION_REGULATOR_COMPLEX	0.384107	1.81207	0	0.00893776	380	322
GOBP_PROTEIN_POLYMERIZATION	0.394102	1.81195	0	0.00893403	262	229
GOBP_POSITIVE_REGULATION_OF_PROTEIN_BINDING	0.460008	1.81056	0.000783188	0.00906034	79	69
GOBP_REGULATION_OF_CELL_SIZE	0.411354	1.80995	0	0.00910981	169	154
GOBP_CENTRAL_NERVOUS_SYSTEM_DEVELOPMENT	0.367174	1.80854	0	0.00923697	894	815
GOMF_PHOSPHATIDYLINOSITOL_PHOSPHATE_BINDING	0.416545	1.80815	0	0.00925909	156	137
GOCC_VOLTAGE_GATED_CALCIUM_CHANNEL_COMPLEX	0.525182	1.80784	0.00202781	0.00927589	40	35
GOBP_POSITIVE_REGULATION_OF_NERVOUS_SYSTEM_PROCESS	0.558847	1.80773	0.00345813	0.00926967	33	26
GOBP_HIPPO_SIGNALING	0.509385	1.80733	0.00183124	0.00929098	41	40
GOBP_NEGATIVE_REGULATION_OF_DEVELOPMENTAL_GROWTH	0.441907	1.80718	0.000126103	0.00928912	95	87
GOBP_REGULATION_OF_RELEASE_OF_SEQUESTERED_CALCIUM_ION_INTO_CYTOSOL	0.482583	1.80585	0.000803966	0.0094153	68	53
GOCC_GABA_RECEPTOR_COMPLEX	0.643012	1.80573	0.00315209	0.00940845	17	15
GOMF_NUCLEAR_LOCALIZATION_SEQUENCE_BINDING	0.592734	1.80572	0.00397675	0.00939087	21	20
GOMF_ENZYME_BINDING	0.362543	1.80504	0	0.0094528	1712	1549
GOBP_EXPLORATION_BEHAVIOR	0.616321	1.80407	0.00327767	0.00954146	19	18
GOBP_CEREBRAL_CORTEX_RADIALLY_ORIENTED_CELL_MIGRATION	0.552994	1.80367	0.002858	0.00956813	27	27
GOBP_NEGATIVE_REGULATION_OF_NERVOUS_SYSTEM_DEVELOPMENT	0.424499	1.80314	0.000243279	0.00960864	126	115
GOBP_REGULATION_OF_CELL_PROJECTION_ASSEMBLY	0.410344	1.80207	0	0.00970859	167	149
GOCC_CELL_CORTEX	0.390425	1.80113	0	0.00979917	269	242
GOBP_REGULATION_OF_PROTEIN_AUTOPHOSPHORYLATION	0.506351	1.80109	0.00127551	0.00978476	44	40
GOMF_TRANSCRIPTION_COACTIVATOR_BINDING	0.579684	1.80058	0.00260217	0.00982823	25	22
GOBP_NUCLEAR_EXPORT	0.405621	1.79949	0	0.00993961	172	168
GOBP_NEGATIVE_REGULATION_OF_CELL_DEVELOPMENT	0.412764	1.79942	0.00011755	0.00992968	154	138
GOMF_K63_LINKED_POLYUBIQUITIN_MODIFICATION_DEPENDENT_PROTEIN_BINDING	0.605571	1.7983	0.00492308	0.0100328	21	18
GOCC_CENTROSOME	0.371036	1.79827	0	0.0100181	542	506
GOBP_POSITIVE_REGULATION_OF_CELL_MORPHOGENESIS_INVOLVED_IN_DIFFERENTIATION	0.458622	1.79752	0.000788747	0.0100825	74	67
GOBP_REGULATION_OF_CYTOKINESIS	0.462822	1.79726	0.000395361	0.0100995	75	64
GOCC_CLATHRIN_COAT	0.50068	1.79722	0.00279955	0.0100858	45	42
GOBP_CEREBRAL_CORTEX_DEVELOPMENT	0.437725	1.79719	0.000376034	0.0100701	93	90
GOCC_PHOTORECEPTOR_CONNECTING_CILIUM	0.534075	1.79643	0.00203666	0.0101395	37	31
GOMF_PROTEIN_DOMAIN_SPECIFIC_BINDING	0.369384	1.79615	0	0.0101555	588	538
GOBP_CIRCADIAN_RHYTHM	0.403117	1.79523	0	0.0102371	194	170
GOBP_VESICLE_DOCKING_INVOLVED_IN_EXOCYTOSIS	0.506802	1.79481	0.00183772	0.0102657	40	40
GOBP_MAMMARY_GLAND_EPITHELIAL_CELL_PROLIFERATION	0.609715	1.79465	0.00389105	0.0102667	24	18
GOBP_REGULATION_OF_CHROMOSOME_ORGANIZATION	0.393266	1.79434	0	0.0102816	237	215
GOBP_RETINAL_GANGLION_CELL_AXON_GUIDANCE	0.639575	1.7936	0.00374007	0.0103504	19	15
GOCC_I_BAND	0.429152	1.79307	0.000742299	0.0103936	118	100
GOMF_PHOSPHATIDYLINOSITOL_BINDING	0.393264	1.7925	0	0.0104454	234	211
GOCC_PRESPLICEOSOME	0.639028	1.79191	0.00401027	0.0104985	15	15
GOBP_PRODUCTION_OF_SMALL_RNA_INVOLVED_IN_GENE_SILENCING_BY_RNA	0.494257	1.79186	0.00138313	0.0104849	48	44
GOBP_NEGATIVE_REGULATION_OF_AXONOGENESIS	0.466953	1.79141	0.00121836	0.0105189	61	59
GOCC_MICROTUBULE	0.378693	1.7906	0	0.0105971	366	328
GOCC_CILIARY_TIP	0.495128	1.78992	0.000557414	0.0106646	44	42
GOBP_AMYLOID_PRECURSOR_PROTEIN_METABOLIC_PROCESS	0.461142	1.78985	0.000797236	0.0106518	65	63
GOBP_NEGATIVE_REGULATION_OF_LIPID_METABOLIC_PROCESS	0.464014	1.7897	0.00132556	0.0106497	78	62
GOBP_RAC_PROTEIN_SIGNAL_TRANSDUCTION	0.519376	1.78941	0.00241855	0.010663	37	34
GOCC_DENSE_CORE_GRANULE	0.58353	1.78882	0.0030755	0.0107159	24	21
GOMF_UBIQUITIN_CONJUGATING_ENZYME_BINDING	0.538723	1.78866	0.00350723	0.0107184	30	29
GOBP_NEGATIVE_REGULATION_OF_CYTOSKELETON_ORGANIZATION	0.412876	1.78833	0.000119474	0.0107323	143	129
GOBP_REGULATION_OF_MRNA_METABOLIC_PROCESS	0.382527	1.78732	0	0.0108323	297	277
GOBP_CELLULAR_COMPONENT_MAINTENANCE	0.481051	1.78671	0.000817884	0.0108918	57	51
GOBP_NEGATIVE_REGULATION_OF_PROTEIN_CONTAINING_COMPLEX_ASSEMBLY	0.425623	1.78629	0.000368505	0.0109262	120	105
GOBP_ESTABLISHMENT_OF_CELL_POLARITY	0.420697	1.78607	0.000121168	0.0109345	127	115
GOBP_OVULATION_CYCLE	0.483654	1.78601	0.00150788	0.0109251	59	49
GOCC_CORTICAL_CYTOSKELETON	0.439664	1.78567	0.000632271	0.0109501	96	84
GOBP_REGULATION_OF_PROTEIN_MODIFICATION_PROCESS	0.359383	1.78541	0	0.0109602	1389	1220
GOBP_INTRACELLULAR_STEROID_HORMONE_RECEPTOR_SIGNALING_PATHWAY	0.433238	1.78516	0.000250156	0.0109723	105	93
GOMF_THYROID_HORMONE_RECEPTOR_BINDING	0.563574	1.78445	0.00404919	0.0110421	24	24
GOBP_NEURON_PROJECTION_REGENERATION	0.48387	1.7839	0.00123525	0.0110913	51	49
GOCC_CYTOPLASMIC_STRESS_GRANULE	0.461432	1.78362	0.000529031	0.0111041	68	64
GOCC_TRANSCRIPTIONALLY_ACTIVE_CHROMATIN	0.588798	1.78346	0.00397979	0.0111047	20	20
GOBP_POSITIVE_REGULATION_OF_ORGANELLE_ORGANIZATION	0.369544	1.78264	0	0.0111873	519	462
GOBP_NEGATIVE_REGULATION_OF_DNA_BIOSYNTHETIC_PROCESS	0.533833	1.78196	0.00217202	0.0112576	32	30
GOCC_AP_TYPE_MEMBRANE_COAT_ADAPTOR_COMPLEX	0.511851	1.78142	0.00184006	0.0113071	40	37
GOBP_CILIUM_ORGANIZATION	0.376442	1.78139	0	0.0112918	363	324
GOBP_INTRACILIARY_TRANSPORT	0.482801	1.78113	0.00153911	0.0113069	48	48
GOBP_POSITIVE_REGULATION_OF_HYDROLASE_ACTIVITY	0.365692	1.78107	0	0.0112939	633	561
GOBP_PROTEIN_LOCALIZATION_TO_POSTSYNAPSE	0.493378	1.78045	0.000965784	0.0113503	43	43
GOBP_MICROTUBULE_BASED_PROCESS	0.36401	1.7795	0	0.0114519	736	640
GOMF_PROTEIN_PHOSPHATASE_2A_BINDING	0.559634	1.77937	0.00361011	0.0114483	25	24
GOBP_SCHWANN_CELL_DIFFERENTIATION	0.532122	1.77893	0.00384502	0.0114859	32	30
GOMF_R_SMAD_BINDING	0.611518	1.77812	0.00361351	0.0115661	19	17
GOBP_HISTONE_H3_K9_METHYLATION	0.541007	1.77791	0.00472185	0.0115758	29	28
GOBP_MICROTUBULE_BASED_TRANSPORT	0.399549	1.77774	0	0.0115769	172	162
GOBP_NEGATIVE_REGULATION_OF_RESPONSE_TO_DNA_DAMAGE_STIMULUS	0.457073	1.77725	0.000663746	0.0116207	71	65
GOBP_NEGATIVE_REGULATION_OF_MRNA_METABOLIC_PROCESS	0.452177	1.7771	0.000389358	0.0116232	75	68
GOMF_SIGNAL_SEQUENCE_BINDING	0.503158	1.77662	0.00085191	0.0116632	44	39
GOCC_CELL_BODY_MEMBRANE	0.5542	1.77578	0.00281148	0.0117554	28	26
GOCC_T_TUBULE	0.493977	1.77568	0.00125751	0.0117503	47	43
GOMF_PROTEIN_DEMETHYLASE_ACTIVITY	0.563522	1.77297	0.00379018	0.0120835	25	23
GOMF_IONOTROPIC_GLUTAMATE_RECEPTOR_BINDING	0.587004	1.77281	0.00369515	0.0120829	21	20
GOCC_NUCLEAR_ENVELOPE	0.372998	1.7728	0	0.0120642	402	364
GOBP_RNA_SPLICING	0.371208	1.77139	0	0.012242	388	373
GOBP_ACTIN_FILAMENT_BASED_PROCESS	0.363257	1.77112	0	0.0122585	701	612
GOBP_CELLULAR_GLUCOSE_HOMEOSTASIS	0.421862	1.77015	0.000247893	0.0123649	131	107
GOCC_INTRACELLULAR_PROTEIN_CONTAINING_COMPLEX	0.362754	1.7701	0	0.0123543	657	625
GOBP_REGULATION_OF_NEURON_DIFFERENTIATION	0.39931	1.76971	0	0.0123874	179	156
GOBP_REGULATION_OF_VESICLE_MEDIATED_TRANSPORT	0.370527	1.76969	0	0.0123691	449	397
GOBP_NEGATIVE_REGULATION_OF_TOR_SIGNALING	0.510639	1.76854	0.00240896	0.0125058	39	35
GOMF_MICROTUBULE_PLUS_END_BINDING	0.597479	1.76835	0.00466926	0.0125104	19	18
GOBP_NUCLEAR_TRANSPORT	0.378133	1.76723	0	0.0126443	293	285
GOBP_LYSOSOMAL_TRANSPORT	0.427314	1.76721	0.000125031	0.0126267	98	95
GOBP_REGULATION_OF_PROTEIN_DEACETYLATION	0.507573	1.76658	0.00245027	0.0126973	38	36
GOBP_ENSHEATHMENT_OF_NEURONS	0.41986	1.76646	0.000122369	0.0126957	118	105
GOCC_HETEROCHROMATIN	0.466858	1.76605	0.00148408	0.0127379	61	56
GOMF_ACETYLTRANSFERASE_ACTIVITY	0.44474	1.76497	0.00103533	0.0128694	79	74
GOBP_HISTONE_H4_K5_ACETYLATION	0.628231	1.76485	0.0061427	0.0128648	15	15
GOBP_DEPHOSPHORYLATION	0.370437	1.76485	0	0.0128438	422	371
GOCC_ADHERENS_JUNCTION	0.406126	1.76462	0.000118638	0.0128574	153	138
GOCC_SAGA_TYPE_COMPLEX	0.563536	1.76328	0.00315457	0.0130213	25	23
GOBP_REGULATION_OF_RECEPTOR_LOCALIZATION_TO_SYNAPSE	0.592693	1.76249	0.00618142	0.0131051	18	18
GOMF_DNA_BINDING_TRANSCRIPTION_ACTIVATOR_ACTIVITY	0.378399	1.76232	0	0.0131079	372	273
GOBP_PROTEIN_MODIFICATION_BY_SMALL_PROTEIN_CONJUGATION	0.358881	1.76226	0	0.0130953	801	731
GOBP_LONG_TERM_SYNAPTIC_DEPRESSION	0.53755	1.7622	0.00367431	0.0130842	30	28
GOBP_RESPONSE_TO_LIGHT_STIMULUS	0.382192	1.76197	0	0.0130974	290	241
GOBP_PROTEIN_LOCALIZATION_TO_PLASMA_MEMBRANE	0.382268	1.7619	0	0.0130875	252	234
GOMF_DOUBLE_STRANDED_RNA_BINDING	0.455582	1.76131	0.00118702	0.0131441	71	63
GOBP_POSITIVE_REGULATION_OF_SYNAPTIC_TRANSMISSION_GLUTAMATERGIC	0.550114	1.76112	0.0043303	0.0131508	27	25
GOBP_HISTONE_H3_K9_MODIFICATION	0.503429	1.76098	0.00182764	0.0131464	39	37
GOBP_POSITIVE_REGULATION_OF_PEPTIDYL_LYSINE_ACETYLATION	0.540825	1.76052	0.00431483	0.0131912	31	27
GOBP_REGULATION_OF_PEPTIDYL_SERINE_PHOSPHORYLATION	0.421068	1.75849	0.000247188	0.0134679	111	100
GOMF_MRNA_BINDING	0.381637	1.75804	0	0.0135163	250	232
GOBP_ORGANELLE_MEMBRANE_FUSION	0.42982	1.75743	0.000639795	0.0135798	96	87
GOBP_INSULIN_SECRETION	0.395333	1.75711	0.000116618	0.0136051	186	157
GOMF_KINESIN_BINDING	0.504385	1.75685	0.00212615	0.0136239	39	37
GOBP_REGULATION_OF_TRANSPORTER_ACTIVITY	0.383093	1.75596	0	0.013734	247	223
GOBP_REGULATION_OF_HIPPO_SIGNALING	0.625037	1.75596	0.00661209	0.013713	15	15
GOBP_ORGANELLE_LOCALIZATION	0.361739	1.75544	0	0.0137764	574	518
GOBP_POSITIVE_REGULATION_OF_PROTEIN_MODIFICATION_PROCESS	0.356945	1.75542	0	0.0137583	899	779
GOMF_PHOSPHATIDYLINOSITOL_3_KINASE_BINDING	0.544683	1.75521	0.00496166	0.0137692	29	26
GOMF_DEACETYLASE_ACTIVITY	0.525966	1.75502	0.00335815	0.0137729	43	31
GOMF_EPHRIN_RECEPTOR_ACTIVITY	0.616437	1.75471	0.00804416	0.0137976	18	16
GOCC_CLATHRIN_COATED_PIT	0.450605	1.75451	0.000915991	0.0138066	68	66
GOBP_NEGATIVE_REGULATION_OF_AXON_EXTENSION	0.502224	1.75369	0.00241237	0.0139091	40	38
GOMF_ADENYL_NUCLEOTIDE_BINDING	0.352446	1.75329	0	0.0139517	1375	1233
GOBP_NEGATIVE_REGULATION_OF_PEPTIDYL_SERINE_PHOSPHORYLATION	0.564302	1.75285	0.00396221	0.0139986	25	22
GOCC_CELL_CORTEX_REGION	0.524805	1.75281	0.00364219	0.0139821	36	30
GOBP_ENDOSOME_TO_LYSOSOME_TRANSPORT	0.481734	1.75261	0.00193424	0.0139942	48	46
GOCC_ACTIN_CYTOSKELETON	0.365929	1.7515	0	0.0141468	441	393
GOBP_REGULATION_OF_SUPRAMOLECULAR_FIBER_ORGANIZATION	0.373491	1.75092	0	0.0142132	332	303
GOBP_MACROMOLECULE_METHYLATION	0.381247	1.75079	0	0.0142118	260	227
GOMF_POLYUBIQUITIN_MODIFICATION_DEPENDENT_PROTEIN_BINDING	0.495408	1.75072	0.00356481	0.0141984	47	38
GOCC_CELL_CELL_JUNCTION	0.367493	1.75002	0	0.0142879	430	362
GOBP_RECEPTOR_CLUSTERING	0.472427	1.74993	0.0010983	0.0142826	51	48
GOMF_SH3_DOMAIN_BINDING	0.415541	1.74985	0	0.0142721	115	108
GOBP_REGULATION_OF_POSTSYNAPTIC_NEUROTRANSMITTER_RECEPTOR_ACTIVITY	0.623299	1.74964	0.00671678	0.014282	15	15
GOBP_GROWTH	0.357488	1.74954	0	0.0142756	801	706
GOBP_NEGATIVE_CHEMOTAXIS	0.481968	1.74944	0.00236144	0.0142673	45	44
GOBP_JNK_CASCADE	0.399635	1.74927	0	0.014272	170	146
GOCC_TRANSPORT_VESICLE	0.370473	1.74843	0	0.0143771	347	315
GOBP_LOCALIZATION_WITHIN_MEMBRANE	0.44978	1.74829	0.00119506	0.0143764	70	64
GOCC_CHROMOSOME	0.351721	1.74748	0	0.0144892	1484	1218
GOBP_ORGANELLE_ASSEMBLY	0.356029	1.74714	0	0.014523	768	682
GOBP_RNA_LOCALIZATION	0.387067	1.74688	0	0.0145403	197	192
GOBP_REGULATION_OF_CELL_CYCLE_G1_S_PHASE_TRANSITION	0.402598	1.74606	0.000238635	0.0146432	147	132
GOBP_NEGATIVE_REGULATION_OF_PROTEIN_MODIFICATION_PROCESS	0.363184	1.74449	0	0.0148705	469	421
GOBP_ESTABLISHMENT_OF_PROTEIN_LOCALIZATION_TO_PLASMA_MEMBRANE	0.472078	1.74443	0.00152333	0.0148566	52	48
GOBP_POSITIVE_REGULATION_OF_PROTEIN_TYROSINE_KINASE_ACTIVITY	0.479657	1.74398	0.00305981	0.0149094	53	45
GOBP_VOCALIZATION_BEHAVIOR	0.623676	1.74365	0.00429116	0.0149369	16	15
GOBP_POSITIVE_REGULATION_OF_DEVELOPMENTAL_PROCESS	0.352573	1.7431	0	0.014995	1107	939
GOBP_POSITIVE_REGULATION_OF_CATALYTIC_ACTIVITY	0.352094	1.74301	0	0.0149857	1196	1047
GOBP_HISTONE_H4_K16_ACETYLATION	0.589182	1.7419	0.00619867	0.0151409	18	18
GOCC_TRANSFERASE_COMPLEX_TRANSFERRING_PHOSPHORUS_CONTAINING_GROUPS	0.383883	1.7419	0	0.0151187	214	205
GOMF_N_METHYLTRANSFERASE_ACTIVITY	0.442355	1.7416	0.000783188	0.0151437	81	70
GOBP_PROTEIN_LOCALIZATION_TO_GOLGI_APPARATUS	0.548174	1.74024	0.00465186	0.0153405	25	24
GOBP_NEGATIVE_REGULATION_OF_PEPTIDE_HORMONE_SECRETION	0.510446	1.74024	0.0044908	0.0153182	37	32
GOBP_REGULATION_OF_CELL_MORPHOGENESIS_INVOLVED_IN_DIFFERENTIATION	0.432943	1.73973	0.000907088	0.0153772	85	76
GOBP_NEGATIVE_REGULATION_OF_SUPRAMOLECULAR_FIBER_ORGANIZATION	0.402569	1.73928	0.000238749	0.0154277	145	130
GOBP_REGULATION_OF_TRANSPORT	0.350051	1.73912	0	0.0154308	1506	1296
GOMF_ADRENERGIC_RECEPTOR_BINDING	0.612219	1.73903	0.00816968	0.0154215	17	16
GOBP_VESICLE_LOCALIZATION	0.386514	1.73881	0	0.0154363	203	185
GOBP_PALLIUM_DEVELOPMENT	0.400653	1.7379	0.000358809	0.015558	138	132
GOMF_SIGNALING_ADAPTOR_ACTIVITY	0.453061	1.73677	0.00174426	0.0157216	64	59
GOCC_NEUROMUSCULAR_JUNCTION	0.448401	1.7361	0.0014558	0.0158112	67	62
GOCC_POLYMERIC_CYTOSKELETAL_FIBER	0.358067	1.73437	0	0.0160869	576	480
GOMF_DNA_BINDING_TRANSCRIPTION_REPRESSOR_ACTIVITY	0.385222	1.73393	0	0.0161409	228	187
GOBP_CARBOHYDRATE_TRANSMEMBRANE_TRANSPORT	0.440096	1.7335	0.00182315	0.0161871	99	70
GOMF_RNA_POLYMERASE_II_TRANSCRIPTION_COREPRESSOR_BINDING	0.605948	1.7334	0.00869428	0.0161789	16	16
GOMF_ENZYME_REGULATOR_ACTIVITY	0.35057	1.73251	0	0.0163058	1039	907
GOBP_REGULATION_OF_CELLULAR_AMIDE_METABOLIC_PROCESS	0.366187	1.7316	0	0.0164365	365	341
GOBP_REGULATION_OF_HYDROLASE_ACTIVITY	0.350575	1.73119	0	0.016485	1057	898
GOBP_STRESS_ACTIVATED_PROTEIN_KINASE_SIGNALING_CASCADE	0.380549	1.73098	0	0.0165012	244	210
GOBP_VASCULAR_ASSOCIATED_SMOOTH_MUSCLE_CELL_MIGRATION	0.604865	1.73092	0.0065492	0.0164862	20	16
GOBP_MICROTUBULE_BUNDLE_FORMATION	0.435642	1.73086	0.00116883	0.0164735	96	74
GOBP_POSITIVE_REGULATION_OF_MOLECULAR_FUNCTION	0.348073	1.72974	0	0.0166485	1501	1306
GOBP_RELAXATION_OF_CARDIAC_MUSCLE	0.604953	1.7296	0.00850394	0.0166482	16	16
GOBP_G_PROTEIN_COUPLED_RECEPTOR_SIGNALING_PATHWAY	0.355229	1.72913	0	0.0167078	987	575
GOBP_CYCLIC_NUCLEOTIDE_METABOLIC_PROCESS	0.511747	1.72907	0.00383255	0.0166903	37	31
GOBP_REGULATION_OF_NUCLEOTIDE_METABOLIC_PROCESS	0.419381	1.72891	0.000997631	0.0166946	107	91
GOCC_NUCLEAR_PORE	0.448723	1.72871	0.00226878	0.0167058	63	61
GOBP_LOCOMOTORY_BEHAVIOR	0.39508	1.72844	0.000236128	0.0167292	153	139
GOBP_MAINTENANCE_OF_SYNAPSE_STRUCTURE	0.603605	1.72842	0.00909233	0.016711	16	16
GOBP_MRNA_3_END_PROCESSING	0.424373	1.72735	0.000762292	0.0168873	90	87
GOCC_90S_PRERIBOSOME	0.563992	1.72704	0.00680483	0.0169191	22	21
GOBP_REGULATION_OF_PROTEIN_CONTAINING_COMPLEX_ASSEMBLY	0.364783	1.72698	0	0.0169072	393	347
GOBP_OVULATION_CYCLE_PROCESS	0.507452	1.72678	0.00516277	0.0169172	41	33
GOBP_REGULATION_OF_PHOSPHOPROTEIN_PHOSPHATASE_ACTIVITY	0.421256	1.7262	0.000882724	0.0169987	95	89
GOBP_CEREBRAL_CORTEX_CELL_MIGRATION	0.496281	1.72587	0.00344729	0.0170371	37	36
GOBP_LIPID_EXPORT_FROM_CELL	0.44647	1.72525	0.000930356	0.0171188	70	61
GOBP_NEGATIVE_REGULATION_OF_CELL_MATRIX_ADHESION	0.51115	1.72516	0.00650477	0.0171086	33	31
GOCC_CYCLIN_DEPENDENT_PROTEIN_KINASE_HOLOENZYME_COMPLEX	0.498918	1.72443	0.00435098	0.0172173	36	35
GOBP_REGULATION_OF_PROTEIN_KINASE_ACTIVITY	0.353528	1.72412	0	0.01725	697	612
GOBP_REGULATION_OF_GROWTH	0.357077	1.72388	0	0.0172721	557	491
GOBP_SECOND_MESSENGER_MEDIATED_SIGNALING	0.377217	1.72381	0	0.0172588	268	212
GOBP_PROTEIN_MODIFICATION_BY_SMALL_PROTEIN_REMOVAL	0.374736	1.72311	0	0.017364	252	237
GOBP_MULTI_ORGANISM_LOCALIZATION	0.459691	1.72309	0.0024377	0.0173422	56	52
GOBP_GOLGI_TO_PLASMA_MEMBRANE_TRANSPORT	0.458437	1.72243	0.00281464	0.0174464	56	54
GOBP_REGULATION_OF_G_PROTEIN_COUPLED_RECEPTOR_SIGNALING_PATHWAY	0.408958	1.72214	0.000369413	0.0174731	129	105
GOMF_LIGAND_GATED_ANION_CHANNEL_ACTIVITY	0.603647	1.72188	0.00725323	0.0174974	16	16
GOBP_RENAL_WATER_HOMEOSTASIS	0.528713	1.72118	0.00545884	0.0176049	32	27
GOMF_TELOMERIC_DNA_BINDING	0.514565	1.72114	0.00394621	0.0175873	32	30
GOBP_POSITIVE_REGULATION_OF_JUN_KINASE_ACTIVITY	0.462747	1.71937	0.00300711	0.017896	62	50
GOCC_RIBONUCLEOPROTEIN_GRANULE	0.379432	1.71901	0	0.0179399	212	197
GOBP_NEURON_RECOGNITION	0.476534	1.71782	0.0028169	0.0181353	44	42
GOBP_RNA_SPLICING_VIA_TRANSESTERIFICATION_REACTIONS	0.365514	1.71751	0	0.0181639	310	300
GOMF_PRE_MRNA_BINDING	0.51991	1.71676	0.00664894	0.0182806	30	29
GOBP_CARDIAC_MUSCLE_CELL_ACTION_POTENTIAL	0.452373	1.71664	0.00257174	0.01828	61	56
GOBP_POSTSYNAPTIC_NEUROTRANSMITTER_RECEPTOR_INTERNALIZATION	0.609234	1.71618	0.00907526	0.0183432	17	15
GOCC_POSTSYNAPTIC_CYTOSOL	0.61377	1.71574	0.00842875	0.0183982	15	15
GOMF_PROTEIN_TYROSINE_KINASE_ACTIVITY	0.404832	1.71546	0.000242189	0.0184258	130	113
GOBP_MUSCLE_HYPERTROPHY_IN_RESPONSE_TO_STRESS	0.586897	1.71534	0.00847192	0.0184245	19	17
GOMF_CHANNEL_REGULATOR_ACTIVITY	0.402021	1.71453	0.000121758	0.0185537	135	121
GOBP_REGULATION_OF_FILOPODIUM_ASSEMBLY	0.482795	1.71431	0.00488145	0.0185657	43	40
GOBP_POSITIVE_REGULATION_OF_BIOSYNTHETIC_PROCESS	0.344172	1.71427	0	0.0185476	1697	1436
GOBP_NEGATIVE_REGULATION_OF_NEURON_PROJECTION_REGENERATION	0.60849	1.71427	0.00930893	0.0185224	15	15
GOBP_NEGATIVE_REGULATION_OF_SMALL_GTPASE_MEDIATED_SIGNAL_TRANSDUCTION	0.458064	1.7142	0.00365804	0.0185092	52	50
GOBP_HISTONE_H2A_ACETYLATION	0.605659	1.71395	0.00988363	0.0185291	15	15
GOBP_SCHWANN_CELL_DEVELOPMENT	0.542374	1.71335	0.00530303	0.0186146	26	24
GOCC_SUPRAMOLECULAR_POLYMER	0.349377	1.71299	0	0.018662	792	669
GOBP_NCRNA_TRANSCRIPTION	0.415582	1.7128	0.00112796	0.018672	104	93
GOCC_CLATHRIN_ADAPTOR_COMPLEX	0.548443	1.71161	0.00650923	0.0188739	25	23
GOBP_POSITIVE_REGULATION_OF_PROTEIN_KINASE_ACTIVITY	0.357052	1.7113	0	0.0189084	467	405
GOBP_REGULATION_OF_CARBOHYDRATE_CATABOLIC_PROCESS	0.427762	1.71128	0.00167655	0.0188857	83	76
GOBP_PEPTIDYL_TYROSINE_DEPHOSPHORYLATION	0.424712	1.71074	0.000758342	0.0189651	89	80
GOBP_REGULATION_OF_CALCIUM_ION_TRANSPORT_INTO_CYTOSOL	0.436125	1.71027	0.001553	0.0190326	86	68
GOBP_REGULATION_OF_HORMONE_BIOSYNTHETIC_PROCESS	0.612436	1.71023	0.00918594	0.0190147	18	15
GOBP_NEGATIVE_REGULATION_OF_SMALL_MOLECULE_METABOLIC_PROCESS	0.443303	1.70939	0.00278367	0.0191463	83	62
GOBP_MODIFICATION_DEPENDENT_MACROMOLECULE_CATABOLIC_PROCESS	0.352107	1.70905	0	0.0191902	560	524
GOBP_NEGATIVE_REGULATION_OF_TELOMERE_MAINTENANCE_VIA_TELOMERASE	0.606742	1.70839	0.0107697	0.0192916	16	15
GOBP_REGULATION_OF_ANATOMICAL_STRUCTURE_MORPHOGENESIS	0.34702	1.70799	0	0.0193521	855	759
GOBP_NERVOUS_SYSTEM_PROCESS	0.348082	1.70781	0	0.0193595	1094	712
GOBP_VACUOLAR_TRANSPORT	0.395216	1.70765	0.000237982	0.0193652	135	131
GOMF_RIBONUCLEOTIDE_BINDING	0.342388	1.70696	0	0.0194728	1662	1478
GOBP_NEGATIVE_REGULATION_OF_LIPID_BIOSYNTHETIC_PROCESS	0.496622	1.70663	0.00533988	0.019516	43	34
GOBP_NEGATIVE_REGULATION_OF_GROWTH	0.378991	1.70643	0	0.0195287	207	185
GOBP_REGULATION_OF_SYNAPTIC_TRANSMISSION_GABAERGIC	0.524593	1.70643	0.00620659	0.0195025	30	27
GOBP_MEMBRANE_FUSION	0.398561	1.70641	0.000240471	0.0194793	142	119
GOBP_LONG_TERM_MEMORY	0.517857	1.70623	0.00552486	0.01949	30	29
GOBP_VENTRICULAR_CARDIAC_MUSCLE_CELL_ACTION_POTENTIAL	0.531259	1.7058	0.00628743	0.0195488	28	25
GOBP_NEGATIVE_REGULATION_OF_GTPASE_ACTIVITY	0.488365	1.70574	0.00528571	0.0195337	38	37
GOCC_SARCOLEMMA	0.404798	1.70548	0.000614477	0.0195612	120	108
GOBP_POSITIVE_REGULATION_OF_MRNA_CATABOLIC_PROCESS	0.459637	1.7053	0.00491803	0.0195725	50	49
GOBP_NEUROTRANSMITTER_RECEPTOR_INTERNALIZATION	0.550559	1.70514	0.00865472	0.0195782	24	22
GOBP_NEGATIVE_REGULATION_OF_PHOSPHORYLATION	0.361802	1.70496	0	0.0195864	348	307
GOBP_ANDROGEN_RECEPTOR_SIGNALING_PATHWAY	0.49987	1.70458	0.00749119	0.019635	37	33
GOBP_POSITIVE_REGULATION_OF_CELL_DIFFERENTIATION	0.348687	1.70443	0	0.0196371	731	622
GOBP_VESICLE_TRANSPORT_ALONG_MICROTUBULE	0.477894	1.70382	0.00447866	0.019735	44	41
GOBP_MYELIN_ASSEMBLY	0.588146	1.70378	0.00904554	0.0197175	19	17
GOMF_CIS_REGULATORY_REGION_SEQUENCE_SPECIFIC_DNA_BINDING	0.347708	1.70351	0	0.0197519	844	666
GOBP_POSITIVE_REGULATION_OF_CELL_GROWTH	0.393943	1.70312	0.000239406	0.0198039	140	130
GOBP_CARDIAC_MUSCLE_CELL_ACTION_POTENTIAL_INVOLVED_IN_CONTRACTION	0.476749	1.70285	0.00268741	0.019832	45	41
GOCC_CALCIUM_CHANNEL_COMPLEX	0.450842	1.70244	0.00229389	0.0198844	64	55
GOCC_SNARE_COMPLEX	0.481504	1.70205	0.00408854	0.0199441	42	39
GOBP_VESICLE_FUSION_TO_PLASMA_MEMBRANE	0.569236	1.70128	0.00832434	0.0200756	21	19
GOBP_REGULATION_OF_JNK_CASCADE	0.408298	1.70123	0.000866551	0.0200595	114	98
GOBP_CELL_PROJECTION_ASSEMBLY	0.351452	1.70035	0	0.0202133	529	478
GOBP_REGULATION_OF_ADENYLATE_CYCLASE_ACTIVITY	0.550298	1.70034	0.00790085	0.0201892	29	22
GOCC_UBIQUITIN_LIGASE_COMPLEX	0.367371	1.70028	0	0.0201752	266	251
GOMF_PHOSPHOLIPID_BINDING	0.358018	1.69957	0	0.020296	410	350
GOBP_SODIUM_ION_TRANSMEMBRANE_TRANSPORT	0.393237	1.6989	0.000237361	0.0204117	158	128
GOMF_NEUROTRANSMITTER_RECEPTOR_ACTIVITY	0.428833	1.69772	0.00167829	0.0206343	84	71
GOBP_NUCLEUS_ORGANIZATION	0.405595	1.69759	0.000617971	0.0206325	111	101
GOBP_RETROGRADE_TRANSPORT_ENDOSOME_TO_GOLGI	0.427593	1.69754	0.00184648	0.0206186	76	72
GOBP_CELL_CELL_ADHESION_VIA_PLASMA_MEMBRANE_ADHESION_MOLECULES	0.374087	1.69705	0	0.0206915	231	193
GOMF_P53_BINDING	0.446724	1.69703	0.00309639	0.0206712	66	56
GOBP_REGULATION_OF_AMINO_ACID_TRANSPORT	0.534558	1.69683	0.00962678	0.0206838	27	24
GOBP_POSITIVE_REGULATION_OF_PHOSPHORUS_METABOLIC_PROCESS	0.345078	1.69674	0	0.0206753	839	709
GOBP_ADENYLATE_CYCLASE_ACTIVATING_ADRENERGIC_RECEPTOR_SIGNALING_PATHWAY	0.551272	1.69658	0.0106724	0.0206847	22	21
GOBP_PROTEIN_LOCALIZATION_TO_ENDOSOME	0.554932	1.69594	0.0109053	0.0207954	22	21
GOBP_REGULATION_OF_ENDOCYTOSIS	0.382293	1.69565	0.00011609	0.0208314	176	164
GOBP_CELLULAR_MACROMOLECULE_LOCALIZATION	0.339027	1.69549	0	0.0208357	1751	1624
GOBP_POSITIVE_REGULATION_OF_LAMELLIPODIUM_ASSEMBLY	0.532555	1.6947	0.00930093	0.020976	28	24
GOBP_RHO_PROTEIN_SIGNAL_TRANSDUCTION	0.405271	1.69412	0.00061546	0.0210712	119	102
GOMF_PROTEIN_SERINE_THREONINE_KINASE_ACTIVATOR_ACTIVITY	0.4998	1.69296	0.0061755	0.0212895	34	32
GOMF_GATED_CHANNEL_ACTIVITY	0.36632	1.69283	0.000109254	0.0212883	295	247
GOBP_STRESS_FIBER_ASSEMBLY	0.411711	1.69262	0.000877633	0.0213074	94	89
GOBP_NEGATIVE_REGULATION_OF_INTRACELLULAR_SIGNAL_TRANSDUCTION	0.35541	1.69167	0	0.0214857	431	369
GOBP_NEGATIVE_REGULATION_OF_HORMONE_SECRETION	0.466332	1.69141	0.00473076	0.0215164	53	45
GOBP_CELLULAR_RESPONSE_TO_HORMONE_STIMULUS	0.350193	1.69124	0	0.0215297	545	470
GOMF_GLUTAMATE_RECEPTOR_BINDING	0.484585	1.69103	0.00518433	0.0215526	38	37
GOBP_NEGATIVE_REGULATION_OF_AMYLOID_PRECURSOR_PROTEIN_CATABOLIC_PROCESS	0.558239	1.69046	0.0133495	0.0216455	20	20
GOBP_REGULATION_OF_LAMELLIPODIUM_ASSEMBLY	0.504763	1.69038	0.00981121	0.0216363	38	31
GOBP_PHOTOPERIODISM	0.511292	1.68941	0.00989654	0.0218157	30	28
GOMF_NEUROTRANSMITTER_RECEPTOR_ACTIVITY_INVOLVED_IN_REGULATION_OF_POSTSYNAPTIC_MEMBRANE_POTENTIAL	0.488397	1.68933	0.00488365	0.0218084	41	36
GOBP_PROTEIN_DEPHOSPHORYLATION	0.363982	1.68898	0.000109158	0.0218522	276	254
GOBP_REGULATION_OF_TRANSLATIONAL_ELONGATION	0.591626	1.68872	0.0122873	0.0218828	17	16
GOBP_DNA_PACKAGING	0.392979	1.686	0.000835721	0.0224531	145	126
GOBP_ADENYLATE_CYCLASE_INHIBITING_G_PROTEIN_COUPLED_RECEPTOR_SIGNALING_PATHWAY	0.435983	1.68582	0.00265498	0.0224631	77	62
GOBP_NEGATIVE_REGULATION_OF_CELL_GROWTH	0.384187	1.68561	0.000234247	0.0224822	162	148
GOBP_CELLULAR_RESPONSE_TO_ALCOHOL	0.431064	1.68559	0.00263539	0.0224573	78	67
GOBP_ADHERENS_JUNCTION_ORGANIZATION	0.44941	1.68528	0.00340925	0.0224983	62	52
GOMF_ION_CHANNEL_REGULATOR_ACTIVITY	0.407525	1.68497	0.00162764	0.0225438	108	95
GOBP_MEMBRANE_DEPOLARIZATION_DURING_ACTION_POTENTIAL	0.504199	1.68441	0.0078787	0.0226351	32	30
GOBP_REGULATION_OF_ION_TRANSPORT	0.340238	1.68347	0	0.0228264	1157	988
GOBP_CYTOKINESIS	0.390256	1.68344	0.000479272	0.0228053	143	125
GOBP_FC_RECEPTOR_MEDIATED_STIMULATORY_SIGNALING_PATHWAY	0.429781	1.68264	0.00225854	0.0229612	78	67
GOBP_RESPONSE_TO_ISCHEMIA	0.47446	1.68261	0.0079096	0.0229375	42	40
GOBP_POSITIVE_REGULATION_OF_GROWTH	0.374138	1.68257	0	0.0229183	218	189
GOBP_REGULATION_OF_MEGAKARYOCYTE_DIFFERENTIATION	0.46904	1.68238	0.00603255	0.0229309	49	43
GOMF_PROTEIN_TYROSINE_PHOSPHATASE_ACTIVITY	0.420549	1.68235	0.00128222	0.0229108	87	78
GOMF_HISTONE_DEACETYLASE_BINDING	0.40746	1.68228	0.000997506	0.0228979	100	93
GOBP_ORGANELLE_TRANSPORT_ALONG_MICROTUBULE	0.425022	1.68203	0.00183582	0.022923	75	71
GOBP_STRESS_GRANULE_ASSEMBLY	0.552176	1.68174	0.00859819	0.0229582	22	21
GOCC_ACTOMYOSIN	0.431897	1.68101	0.00263887	0.0231064	67	64
GOBP_REGULATION_OF_CHROMATIN_ASSEMBLY_OR_DISASSEMBLY	0.585048	1.68098	0.013749	0.0230823	17	16
GOBP_DICARBOXYLIC_ACID_TRANSPORT	0.423147	1.68066	0.00208144	0.023125	83	74
GOCC_PERINUCLEAR_REGION_OF_CYTOPLASM	0.344879	1.67974	0	0.0233071	649	590
GOBP_REGULATION_OF_TRANSFERASE_ACTIVITY	0.34058	1.67778	0	0.0237237	890	788
GOMF_CYSTEINE_TYPE_PEPTIDASE_ACTIVITY	0.394454	1.67742	0.000976443	0.0237808	126	112
GOBP_MODIFICATION_OF_SYNAPTIC_STRUCTURE	0.560326	1.67483	0.0112463	0.0243722	19	19
GOCC_SUPRAMOLECULAR_COMPLEX	0.338138	1.67429	0	0.0244767	1071	922
GOMF_SCAFFOLD_PROTEIN_BINDING	0.461005	1.6739	0.00722523	0.0245372	49	45
GOBP_MUSCLE_CELL_DIFFERENTIATION	0.359277	1.67374	0	0.0245504	314	260
GOBP_NEURON_CELLULAR_HOMEOSTASIS	0.505905	1.67315	0.0100029	0.0246599	32	29
GOBP_NEUROTROPHIN_SIGNALING_PATHWAY	0.480148	1.67291	0.0066923	0.0246789	36	36
GOBP_NEGATIVE_REGULATION_OF_CATABOLIC_PROCESS	0.363784	1.67191	0.000110254	0.0248999	266	238
GOBP_CARDIAC_MUSCLE_CONTRACTION	0.397667	1.67175	0.000980512	0.0249105	119	107
GOMF_DNA_BINDING_TRANSCRIPTION_FACTOR_ACTIVITY	0.339828	1.67092	0	0.0250799	944	735
GOBP_REGULATION_OF_PROTEIN_PHOSPHORYLATION	0.338162	1.67079	0	0.025079	1037	889
GOBP_ADENYLATE_CYCLASE_MODULATING_G_PROTEIN_COUPLED_RECEPTOR_SIGNALING_PATHWAY	0.378883	1.67048	0.00034961	0.0251207	203	157
GOMF_SMAD_BINDING	0.425687	1.67032	0.00277008	0.0251296	70	67
GOBP_STEROID_HORMONE_MEDIATED_SIGNALING_PATHWAY	0.393179	1.66937	0.000975134	0.0253373	126	112
GOBP_ENDOSOMAL_TRANSPORT	0.369273	1.66932	0	0.0253185	209	195
GOBP_CELL_PROLIFERATION_IN_FOREBRAIN	0.541536	1.66931	0.0130617	0.0252914	25	21
GOBP_REGULATION_OF_DNA_DAMAGE_RESPONSE_SIGNAL_TRANSDUCTION_BY_P53_CLASS_MEDIATOR	0.534316	1.66915	0.0110556	0.0252991	28	23
GOBP_AXONAL_FASCICULATION	0.572197	1.66907	0.0129667	0.0252878	17	17
GOBP_HETEROCHROMATIN_ORGANIZATION	0.474039	1.66852	0.00620417	0.0253929	41	38
GOBP_ACTIN_FILAMENT_BASED_MOVEMENT	0.392352	1.66751	0.000974303	0.0256023	128	113
GOBP_MUSCLE_CELL_APOPTOTIC_PROCESS	0.448844	1.66713	0.00410509	0.0256668	55	50
GOBP_POSITIVE_REGULATION_OF_MYELINATION	0.597235	1.66651	0.0168924	0.0257921	17	15
GOMF_STRUCTURAL_CONSTITUENT_OF_SYNAPSE	0.59052	1.6657	0.0161703	0.0259619	16	15
GOMF_MYOSIN_BINDING	0.437026	1.66529	0.00415661	0.0260314	65	57
GOBP_SMOOTH_MUSCLE_CELL_DIFFERENTIATION	0.458897	1.6652	0.00698324	0.0260221	54	44
GOMF_TRANSFERASE_ACTIVITY_TRANSFERRING_ACYL_GROUPS	0.37161	1.66479	0.000226989	0.0260951	212	181
GOMF_ANDROGEN_RECEPTOR_BINDING	0.532214	1.66469	0.0107041	0.0260876	25	23
GOCC_CONTRACTILE_FIBER	0.372659	1.66453	0.000114456	0.0260987	204	176
GOBP_SNARE_COMPLEX_ASSEMBLY	0.58424	1.66441	0.0135264	0.0261024	17	16
GOBP_PROTEIN_LOCALIZATION_TO_NUCLEUS	0.362355	1.66414	0	0.0261452	245	228
GOBP_REGULATION_OF_PROTEIN_LOCALIZATION	0.33904	1.66371	0	0.0262185	789	699
GOBP_MRNA_MODIFICATION	0.545148	1.66296	0.0134392	0.0263782	23	20
GOMF_PROTEIN_C_TERMINUS_BINDING	0.376429	1.66236	0.000351083	0.0265017	173	159
GOCC_GOLGI_APPARATUS_SUBCOMPARTMENT	0.339484	1.66204	0	0.0265449	758	685
GOBP_REGULATION_OF_PROTEIN_DEPHOSPHORYLATION	0.397374	1.66202	0.000859634	0.0265198	114	108
GOCC_INCLUSION_BODY	0.432852	1.66169	0.00401391	0.0265696	66	59
GOBP_RNA_PROCESSING	0.337291	1.66121	0	0.0266653	841	772
GOBP_POSITIVE_REGULATION_OF_PROTEIN_CATABOLIC_PROCESS	0.369486	1.66099	0.000227557	0.0266901	195	184
GOBP_RESPONSE_TO_GAMMA_RADIATION	0.451541	1.66027	0.005628	0.0268488	52	48
GOBP_NEGATIVE_REGULATION_OF_PROTEIN_METABOLIC_PROCESS	0.337994	1.65993	0	0.0269016	876	743
GOBP_ATP_DEPENDENT_CHROMATIN_REMODELING	0.433048	1.65949	0.00440352	0.0269831	65	59
GOBP_NEURAL_TUBE_DEVELOPMENT	0.383917	1.6587	0.000716846	0.0271549	141	131
GOBP_DNA_METHYLATION_OR_DEMETHYLATION	0.429969	1.65827	0.00411577	0.0272277	75	61
GOBP_GENE_SILENCING	0.370402	1.65801	0.000114639	0.0272617	201	173
GOBP_REGULATION_OF_CELL_CYCLE	0.335204	1.6577	0	0.0273076	1020	918
GOCC_GOLGI_APPARATUS	0.33364	1.65739	0	0.0273601	1381	1219
GOBP_ACTIVATION_OF_ADENYLATE_CYCLASE_ACTIVITY	0.500958	1.65711	0.0112559	0.027398	34	29
GOMF_BASAL_TRANSCRIPTION_MACHINERY_BINDING	0.447253	1.65706	0.00531987	0.0273766	51	51
GOBP_STRIATED_MUSCLE_ADAPTATION	0.489758	1.65559	0.00784086	0.027725	40	32
GOBP_REGULATION_OF_ACTIN_FILAMENT_BASED_PROCESS	0.350615	1.65476	0	0.0279064	348	311
GOBP_REGULATION_OF_INTRACELLULAR_STEROID_HORMONE_RECEPTOR_SIGNALING_PATHWAY	0.428385	1.65446	0.00330819	0.0279514	73	64
GOMF_GABA_RECEPTOR_BINDING	0.58881	1.65438	0.017966	0.0279378	15	15
GOMF_PHOSPHATIDYLINOSITOL_BISPHOSPHATE_BINDING	0.407839	1.6542	0.00305072	0.0279551	94	83
GOBP_ACTIN_FILAMENT_ORGANIZATION	0.34804	1.65397	0	0.0279888	390	341
GOBP_REGULATION_OF_CELL_DIFFERENTIATION	0.333339	1.65389	0	0.0279787	1366	1153
GOBP_CELLULAR_RESPONSE_TO_KETONE	0.41662	1.65386	0.00245193	0.027953	81	74
GOBP_ENTRAINMENT_OF_CIRCADIAN_CLOCK	0.500329	1.65371	0.0115955	0.0279621	30	29
GOBP_DOSAGE_COMPENSATION	0.580819	1.65331	0.0157704	0.0280387	17	16
GOBP_PEPTIDE_HORMONE_SECRETION	0.367079	1.65297	0	0.0280989	224	189
GOCC_CELL_PROJECTION_MEMBRANE	0.355944	1.65276	0.000108225	0.0281216	300	256
GOBP_REGULATION_OF_RECEPTOR_MEDIATED_ENDOCYTOSIS	0.409099	1.65178	0.00306748	0.0283577	87	80
GOBP_DNA_TEMPLATED_TRANSCRIPTION_TERMINATION	0.428478	1.65168	0.00398301	0.0283515	62	61
GOCC_NURD_COMPLEX	0.590735	1.65167	0.0171076	0.0283199	15	15
GOBP_TERMINATION_OF_RNA_POLYMERASE_II_TRANSCRIPTION	0.492799	1.65144	0.0118317	0.0283531	31	31
GOBP_POSITIVE_REGULATION_OF_PROTEIN_POLYMERIZATION	0.396832	1.65076	0.00199129	0.0285008	116	99
GOBP_PROTEIN_LOCALIZATION_TO_MICROTUBULE	0.576859	1.65065	0.0167083	0.0284972	18	16
GOBP_CHROMATIN_ASSEMBLY_OR_DISASSEMBLY	0.388152	1.65044	0.00133901	0.0285272	127	113
GOBP_POSITIVE_REGULATION_OF_TRANSFERASE_ACTIVITY	0.339542	1.65021	0	0.0285558	605	529
GOBP_REGULATION_OF_SYSTEM_PROCESS	0.342516	1.65003	0	0.0285729	519	449
GOCC_CELL_CELL_CONTACT_ZONE	0.434968	1.64994	0.00662431	0.0285633	64	56
GOMF_PHOSPHATIDYLINOSITOL_3_PHOSPHATE_BINDING	0.476197	1.6499	0.0115257	0.028541	38	35
GOBP_LUNG_ALVEOLUS_DEVELOPMENT	0.493574	1.6497	0.00967175	0.0285616	37	30
GOBP_REGULATION_OF_PROTEIN_SERINE_THREONINE_KINASE_ACTIVITY	0.346099	1.64906	0	0.0287084	432	376
GOBP_ACTIN_FILAMENT_BUNDLE_ORGANIZATION	0.380299	1.64899	0.000838223	0.0286964	144	133
GOCC_SPINDLE	0.351384	1.64897	0	0.0286703	337	301
GOBP_POSITIVE_REGULATION_OF_CELL_CYCLE	0.352163	1.64859	0	0.0287393	332	282
GOBP_POSITIVE_REGULATION_OF_PROTEIN_SERINE_THREONINE_KINASE_ACTIVITY	0.357965	1.64818	0	0.0288226	278	237
GOBP_HETEROPHILIC_CELL_CELL_ADHESION_VIA_PLASMA_MEMBRANE_CELL_ADHESION_MOLECULES	0.492852	1.64799	0.0105705	0.028846	36	31
GOBP_PROTEIN_DESTABILIZATION	0.462406	1.64785	0.00913691	0.0288498	42	40
GOBP_CARBOHYDRATE_TRANSPORT	0.398519	1.64747	0.00175351	0.0289142	129	94
GOBP_NEGATIVE_REGULATION_OF_ORGANELLE_ORGANIZATION	0.353543	1.64734	0	0.0289154	294	268
GOBP_POSITIVE_REGULATION_OF_NEURON_DIFFERENTIATION	0.413329	1.64719	0.00349786	0.0289255	87	74
GOBP_TRANSCRIPTION_BY_RNA_POLYMERASE_III	0.460361	1.64709	0.00733945	0.0289193	43	42
GOMF_UBIQUITIN_LIKE_PROTEIN_BINDING	0.404161	1.64695	0.00202122	0.0289224	93	90
GOMF_PHOSPHATASE_REGULATOR_ACTIVITY	0.409348	1.64657	0.00323123	0.0289951	84	80
GOBP_CELL_MATRIX_ADHESION	0.369645	1.64633	0.000115009	0.0290318	194	172
GOBP_INORGANIC_ION_IMPORT_ACROSS_PLASMA_MEMBRANE	0.414025	1.64614	0.00443112	0.0290535	87	72
GOMF_CORE_PROMOTER_SEQUENCE_SPECIFIC_DNA_BINDING	0.482779	1.64609	0.00800582	0.0290337	35	33
GOBP_REGULATION_OF_THE_FORCE_OF_HEART_CONTRACTION	0.54309	1.64596	0.0137028	0.0290396	24	20
GOBP_CEREBRAL_CORTEX_NEURON_DIFFERENTIATION	0.548814	1.64575	0.0162892	0.0290617	19	19
GOBP_ENDOMEMBRANE_SYSTEM_ORGANIZATION	0.34539	1.64552	0	0.0290898	408	366
GOMF_MITOGEN_ACTIVATED_PROTEIN_KINASE_KINASE_KINASE_BINDING	0.575912	1.64449	0.0171838	0.0293455	17	16
GOBP_REGULATION_OF_TRANSCRIPTION_BY_RNA_POLYMERASE_III	0.536053	1.64429	0.0158779	0.0293688	21	21
GOBP_POSITIVE_REGULATION_OF_PROTEIN_PHOSPHORYLATION	0.336719	1.6439	0	0.0294383	704	595
GOBP_VIRAL_RNA_GENOME_REPLICATION	0.52786	1.64384	0.0154242	0.0294199	22	22
GOMF_VOLTAGE_GATED_CALCIUM_CHANNEL_ACTIVITY	0.475582	1.64382	0.012171	0.0293945	43	35
GOBP_LIPID_IMPORT_INTO_CELL	0.492473	1.64368	0.0109457	0.0294011	32	30
GOBP_REGULATION_OF_SODIUM_ION_TRANSPORT	0.412574	1.64344	0.00269058	0.0294329	78	75
GOBP_METHYLATION	0.352665	1.64337	0	0.0294212	303	264
GOBP_MAMMARY_GLAND_DUCT_MORPHOGENESIS	0.514858	1.64288	0.0127417	0.0295233	27	25
GOBP_CLATHRIN_DEPENDENT_ENDOCYTOSIS	0.459482	1.64285	0.008199	0.0294974	43	41
GOMF_POSTSYNAPTIC_NEUROTRANSMITTER_RECEPTOR_ACTIVITY	0.452431	1.64247	0.00704809	0.0295725	53	45
GOBP_HINDBRAIN_DEVELOPMENT	0.386179	1.64239	0.000482276	0.029561	132	117
GOBP_REGULATION_OF_CELL_SHAPE	0.382347	1.64185	0.00192146	0.0296832	139	124
GOBP_VENTRICULAR_CARDIAC_MUSCLE_CELL_MEMBRANE_REPOLARIZATION	0.552336	1.64161	0.0138122	0.0297148	22	19
GOBP_TORC1_SIGNALING	0.468677	1.64151	0.00963309	0.0297114	41	38
GOCC_CILIARY_PLASM	0.398852	1.64091	0.00212155	0.0298505	114	91
GOCC_CUL3_RING_UBIQUITIN_LIGASE_COMPLEX	0.488022	1.64089	0.0109441	0.0298259	31	31
GOBP_REGULATION_OF_BEHAVIOR	0.452506	1.63999	0.0097861	0.0300353	57	44
GOBP_PROTEIN_MONOUBIQUITINATION	0.42718	1.63982	0.00424572	0.0300503	61	59
GOBP_ENDOCYTOSIS	0.341382	1.63949	0	0.030106	490	426
GOBP_PLATELET_DERIVED_GROWTH_FACTOR_RECEPTOR_SIGNALING_PATHWAY	0.442104	1.63938	0.00759116	0.0301053	53	49
GOBP_RETROGRADE_AXONAL_TRANSPORT	0.574431	1.63863	0.016835	0.0302908	17	16
GOBP_CARDIAC_MUSCLE_CELL_CONTRACTION	0.432268	1.63852	0.00553755	0.0302935	62	57
GOBP_ESTABLISHMENT_OF_PROTEIN_LOCALIZATION_TO_VACUOLE	0.452471	1.6384	0.00651511	0.0302906	46	45
GOCC_EARLY_ENDOSOME_MEMBRANE	0.381073	1.63789	0.00133011	0.0304021	131	122
GOBP_POSITIVE_REGULATION_OF_MRNA_METABOLIC_PROCESS	0.409941	1.63752	0.00400776	0.0304729	77	75
GOBP_TELOMERE_CAPPING	0.472719	1.63745	0.011758	0.0304602	39	35
GOBP_MUSCLE_STRUCTURE_DEVELOPMENT	0.338646	1.6369	0	0.0305859	536	448
GOCC_P_BODY	0.410906	1.63664	0.00414615	0.0306289	78	73
GOBP_RESPONSE_TO_ELECTRICAL_STIMULUS	0.480541	1.63658	0.0111127	0.0306104	39	32
GOBP_REGULATION_OF_INTRACELLULAR_SIGNAL_TRANSDUCTION	0.329	1.63621	0	0.0306843	1524	1304
GOMF_ION_CHANNEL_BINDING	0.385104	1.63555	0.00193681	0.0308361	118	112
GOBP_REGULATION_OF_CELLULAR_RESPONSE_TO_STRESS	0.33599	1.63529	0	0.0308789	602	537
GOBP_ACTOMYOSIN_STRUCTURE_ORGANIZATION	0.370746	1.63453	0.000815471	0.0310649	174	152
GOBP_CARDIAC_MUSCLE_CELL_MEMBRANE_REPOLARIZATION	0.497662	1.63447	0.0149055	0.0310492	31	28
GOBP_REGULATION_OF_SIGNAL_TRANSDUCTION_BY_P53_CLASS_MEDIATOR	0.371737	1.63386	0.000939629	0.0311942	161	147
GOBP_REGULATION_OF_ACTION_POTENTIAL	0.462899	1.63385	0.00903955	0.0311628	45	39
GOCC_CATALYTIC_COMPLEX	0.32926	1.63332	0	0.0312903	1228	1147
GOBP_REGULATION_OF_CELLULAR_LOCALIZATION	0.333152	1.63238	0	0.0315286	746	668
GOBP_NEGATIVE_REGULATION_OF_NEURON_DEATH	0.367985	1.63237	0.000463446	0.0314987	177	160
GOBP_CELL_CYCLE_G1_S_PHASE_TRANSITION	0.356983	1.63008	0.000222568	0.0321304	238	216
GOBP_POSITIVE_REGULATION_OF_CATABOLIC_PROCESS	0.341981	1.62983	0	0.0321685	394	366
GOBP_REGULATION_OF_PROTEIN_TYROSINE_KINASE_ACTIVITY	0.411868	1.62972	0.00575088	0.0321652	83	70
GOBP_NEGATIVE_REGULATION_OF_INTRINSIC_APOPTOTIC_SIGNALING_PATHWAY_IN_RESPONSE_TO_DNA_DAMAGE	0.52343	1.62948	0.0166364	0.0321952	26	22
GOBP_TAXIS	0.338004	1.62942	0	0.0321763	557	452
GOBP_CELL_CYCLE	0.327048	1.62911	0	0.0322374	1590	1413
GOCC_RNA_POLYMERASE_II_TRANSCRIPTION_REGULATOR_COMPLEX	0.372872	1.62874	0.000352858	0.0323105	157	142
GOBP_REGULATION_OF_JUN_KINASE_ACTIVITY	0.419537	1.62854	0.00709966	0.0323376	76	62
GOBP_NEGATIVE_REGULATION_OF_HISTONE_MODIFICATION	0.466788	1.6283	0.0113443	0.0323729	40	36
GOBP_HORMONE_MEDIATED_SIGNALING_PATHWAY	0.370167	1.6282	0.0010503	0.0323702	176	152
GOCC_SPANNING_COMPONENT_OF_MEMBRANE	0.577136	1.62806	0.017477	0.0323794	18	15
GOBP_RESPONSE_TO_STARVATION	0.366644	1.62719	0.000582819	0.0326064	172	158
GOBP_REGULATION_OF_PROTEIN_KINASE_C_SIGNALING	0.568113	1.62707	0.0186374	0.0326085	16	16
GOBP_FILOPODIUM_ASSEMBLY	0.431434	1.62703	0.00821549	0.032588	56	53
GOCC_DNA_REPAIR_COMPLEX	0.485386	1.627	0.0131234	0.0325619	33	31
GOBP_REGULATION_OF_CELL_CYCLE_PROCESS	0.333881	1.62622	0	0.0327631	656	581
GOBP_MEGAKARYOCYTE_DIFFERENTIATION	0.428614	1.62547	0.00700525	0.0329677	65	56
GOBP_REGULATION_OF_PEPTIDE_HORMONE_SECRETION	0.368125	1.62532	0.00058309	0.0329771	188	156
GOBP_3_UTR_MEDIATED_MRNA_STABILIZATION	0.551159	1.62346	0.0192816	0.0335048	18	18
GOBP_REGULATION_OF_ACTIN_FILAMENT_ORGANIZATION	0.354978	1.62265	0	0.0337202	245	222
GOBP_HOMEOSTASIS_OF_NUMBER_OF_CELLS	0.358722	1.62237	0.000225632	0.0337698	230	191
GOBP_PERIPHERAL_NERVOUS_SYSTEM_DEVELOPMENT	0.418957	1.62224	0.00655694	0.0337701	70	61
GOBP_LOCOMOTION	0.326537	1.62201	0	0.0338088	1576	1293
GOCC_RUFFLE	0.369984	1.62126	0.00189058	0.0339996	156	141
GOMF_GABA_RECEPTOR_ACTIVITY	0.558918	1.62122	0.0213862	0.0339782	19	17
GOMF_ACTININ_BINDING	0.490941	1.6209	0.0128622	0.0340399	33	29
GOBP_CELLULAR_RESPONSE_TO_PEPTIDE_HORMONE_STIMULUS	0.350097	1.6208	0.000109577	0.0340368	288	248
GOBP_SMOOTHENED_SIGNALING_PATHWAY	0.381628	1.62004	0.00146324	0.0342378	127	113
GOMF_NUCLEOSOME_BINDING	0.43684	1.61949	0.00795065	0.0343734	52	50
GOBP_AMINO_ACID_TRANSPORT	0.380574	1.61856	0.00231284	0.0346251	132	113
GOBP_GOLGI_TO_PLASMA_MEMBRANE_PROTEIN_TRANSPORT	0.469127	1.61762	0.0134802	0.0348851	37	35
GOBP_MICROTUBULE_BASED_MOVEMENT	0.349379	1.61729	0	0.0349563	317	259
GOBP_ACTIVATION_OF_JUN_KINASE_ACTIVITY	0.489114	1.61711	0.0147842	0.0349726	37	29
GOBP_REGULATION_OF_ASTROCYTE_DIFFERENTIATION	0.548066	1.61699	0.0193745	0.0349775	20	18
GOCC_EARLY_ENDOSOME	0.345201	1.61672	0	0.0350267	322	289
GOBP_SIGNAL_TRANSDUCTION_BY_P53_CLASS_MEDIATOR	0.352662	1.6165	0.000111222	0.0350541	239	220
GOBP_CALCIUM_ION_TRANSPORT_INTO_CYTOSOL	0.381508	1.61634	0.00206436	0.0350691	140	112
GOBP_IMPORT_INTO_NUCLEUS	0.372965	1.61597	0.00202598	0.0351512	138	133
GOBP_SNRNA_METABOLIC_PROCESS	0.486488	1.61534	0.0137527	0.0353226	34	30
GOBP_RESPONSE_TO_CALCIUM_ION	0.379657	1.61423	0.00134277	0.0356292	127	116
GOBP_POSITIVE_REGULATION_OF_CYTOSKELETON_ORGANIZATION	0.359808	1.61386	0.000458505	0.0357101	198	176
GOBP_POSITIVE_REGULATION_OF_FAT_CELL_DIFFERENTIATION	0.432397	1.61367	0.00797836	0.0357348	55	51
GOCC_APICAL_JUNCTION_COMPLEX	0.387274	1.61331	0.00335654	0.0358182	121	100
GOBP_REGULATION_OF_HORMONE_SECRETION	0.356484	1.6133	0.000226449	0.0357862	233	193
GOBP_NEGATIVE_REGULATION_OF_PEPTIDYL_THREONINE_PHOSPHORYLATION	0.555251	1.61296	0.0203006	0.0358595	18	17
GOBP_REGULATION_OF_CELLULAR_PROTEIN_LOCALIZATION	0.334576	1.61282	0	0.0358664	510	470
GOBP_REGULATION_OF_CELLULAR_COMPONENT_SIZE	0.341517	1.61243	0	0.0359603	347	310
GOCC_SYNAPTIC_CLEFT	0.553107	1.61239	0.0218648	0.0359365	17	17
GOBP_REGULATION_OF_PROTEIN_CATABOLIC_PROCESS	0.342453	1.6123	0.000213424	0.0359317	335	313
GOBP_ESTABLISHMENT_OF_EPITHELIAL_CELL_POLARITY	0.4965	1.61195	0.0162602	0.0360069	28	27
GOBP_NEGATIVE_REGULATION_OF_SIGNALING	0.324637	1.6119	0	0.0359891	1194	1036
GOMF_LIGAND_ACTIVATED_TRANSCRIPTION_FACTOR_ACTIVITY	0.439254	1.61063	0.0102238	0.0363585	50	47
GOBP_RESPONSE_TO_AXON_INJURY	0.410009	1.61032	0.00487741	0.0364196	71	67
GOBP_POSITIVE_REGULATION_OF_NEUROTRANSMITTER_TRANSPORT	0.516636	1.60944	0.0175412	0.0366649	22	22
GOBP_POSITIVE_REGULATION_OF_PROTEIN_METABOLIC_PROCESS	0.324294	1.60932	0	0.0366689	1289	1140
GOMF_ATP_DEPENDENT_MICROTUBULE_MOTOR_ACTIVITY	0.512892	1.60925	0.018973	0.0366536	31	23
GOBP_RESPONSE_TO_RADIATION	0.338735	1.60717	0.000105742	0.0373099	407	343
GOBP_CELLULAR_PROTEIN_CATABOLIC_PROCESS	0.328676	1.60715	0	0.0372826	675	628
GOBP_REGULATION_OF_CYCLIN_DEPENDENT_PROTEIN_KINASE_ACTIVITY	0.398332	1.6071	0.00510009	0.0372604	88	82
GOCC_ENDOSOME	0.326664	1.60699	0	0.037262	835	736
GOBP_NEGATIVE_REGULATION_OF_MRNA_CATABOLIC_PROCESS	0.445674	1.60687	0.00997368	0.0372642	49	43
GOBP_BRAIN_MORPHOGENESIS	0.489842	1.60644	0.0148137	0.0373636	32	28
GOBP_NEURONAL_ACTION_POTENTIAL	0.49336	1.60578	0.0184311	0.0375525	32	27
GOBP_REGULATION_OF_PROTEIN_STABILITY	0.34598	1.60445	0.000549692	0.037959	264	250
GOBP_REGULATION_OF_INSULIN_RECEPTOR_SIGNALING_PATHWAY	0.423932	1.60394	0.00761697	0.0380847	63	55
GOMF_SODIUM_ION_TRANSMEMBRANE_TRANSPORTER_ACTIVITY	0.382794	1.6037	0.00308109	0.038129	139	103
GOBP_ADENYLATE_CYCLASE_ACTIVATING_G_PROTEIN_COUPLED_RECEPTOR_SIGNALING_PATHWAY	0.386572	1.60364	0.00247924	0.0381093	124	98
GOBP_PROTEIN_CATABOLIC_PROCESS	0.325972	1.60253	0	0.0384544	806	745
GOBP_NUCLEAR_ENVELOPE_ORGANIZATION	0.443825	1.60226	0.0100028	0.0385012	48	44
GOBP_CELL_CYCLE_PROCESS	0.323076	1.60217	0	0.0384983	1197	1056
GOBP_SODIUM_ION_TRANSPORT	0.3586	1.60215	0.000797357	0.0384666	220	176
GOMF_STRUCTURAL_CONSTITUENT_OF_CYTOSKELETON	0.40672	1.60212	0.0073193	0.0384411	85	67
GOBP_RNA_PHOSPHODIESTER_BOND_HYDROLYSIS_EXONUCLEOLYTIC	0.459485	1.60203	0.0118758	0.0384304	39	37
GOMF_KINASE_REGULATOR_ACTIVITY	0.357054	1.60179	0.000804228	0.0384784	195	176
GOBP_POSITIVE_REGULATION_OF_LAMELLIPODIUM_ORGANIZATION	0.476904	1.60157	0.016021	0.0385131	36	31
GOBP_ENZYME_LINKED_RECEPTOR_PROTEIN_SIGNALING_PATHWAY	0.325683	1.60121	0	0.0385962	931	805
GOCC_EXTRINSIC_COMPONENT_OF_PLASMA_MEMBRANE	0.370846	1.60119	0.00143266	0.0385645	150	129
GOBP_NEUROMUSCULAR_PROCESS	0.39894	1.60061	0.00438653	0.0387266	85	75
GOBP_MIRNA_METABOLIC_PROCESS	0.495431	1.60056	0.0181818	0.0387072	27	26
GOBP_NEGATIVE_REGULATION_OF_PROTEIN_POLYMERIZATION	0.41545	1.6004	0.00715516	0.0387214	69	62
GOBP_REGULATION_OF_MRNA_3_END_PROCESSING	0.500238	1.59998	0.0179082	0.0388206	26	25
GOMF_3_5_EXONUCLEASE_ACTIVITY	0.439868	1.59993	0.0138696	0.038804	49	45
GOBP_REGULATION_OF_CALCIUM_ION_TRANSMEMBRANE_TRANSPORTER_ACTIVITY	0.40733	1.59963	0.00697919	0.038869	75	68
GOCC_TRANS_GOLGI_NETWORK	0.352423	1.5992	0.000787402	0.0389783	222	200
GOBP_INSULIN_LIKE_GROWTH_FACTOR_RECEPTOR_SIGNALING_PATHWAY	0.493959	1.59914	0.0159965	0.038961	31	27
GOBP_DEVELOPMENT_OF_PRIMARY_FEMALE_SEXUAL_CHARACTERISTICS	0.403355	1.59893	0.00542075	0.0390017	92	75
GOBP_NEGATIVE_REGULATION_OF_KINASE_ACTIVITY	0.350723	1.59883	0.000223314	0.0389978	228	206
GOBP_DNA_DAMAGE_RESPONSE_SIGNAL_TRANSDUCTION_BY_P53_CLASS_MEDIATOR	0.392639	1.59863	0.00495679	0.0390236	94	85
GOMF_CLATHRIN_BINDING	0.416371	1.59828	0.00721829	0.0391085	64	61
GOCC_HOST_CELLULAR_COMPONENT	0.434535	1.59787	0.0124777	0.0392121	51	48
GOCC_INTERCALATED_DISC	0.453275	1.59776	0.0123979	0.0392108	43	39
GOMF_ALPHA_ACTININ_BINDING	0.519054	1.59773	0.0216634	0.0391807	24	21
GOBP_RAB_PROTEIN_SIGNAL_TRANSDUCTION	0.535213	1.59755	0.0232558	0.0392097	19	19
GOBP_REGULATION_OF_CATABOLIC_PROCESS	0.323962	1.59713	0	0.0393071	890	823
GOBP_CELLULAR_RESPONSE_TO_CARBOHYDRATE_STIMULUS	0.381705	1.59681	0.00332717	0.0393789	126	102
GOBP_REGULATION_OF_FAT_CELL_DIFFERENTIATION	0.383287	1.5967	0.00386004	0.0393804	113	99
GOBP_CALCIUM_MEDIATED_SIGNALING	0.369648	1.59626	0.00215105	0.0394969	170	131
GOBP_NEURON_MATURATION	0.447848	1.59608	0.0117697	0.0395188	44	41
GOBP_VENTRICULAR_SEPTUM_DEVELOPMENT	0.424438	1.59571	0.00820775	0.0396054	61	54
GOBP_ORGANELLE_FUSION	0.374725	1.59525	0.00194979	0.0397302	127	115
GOBP_POSITIVE_REGULATION_OF_STEM_CELL_PROLIFERATION	0.548466	1.59406	0.0258945	0.0401035	20	17
GOMF_RNA_POLYMERASE_II_TRANSCRIPTION_FACTOR_BINDING	0.453875	1.59391	0.0137757	0.0401174	51	38
GOCC_TIGHT_JUNCTION	0.388908	1.59308	0.00430325	0.0403781	108	89
GOBP_POSITIVE_REGULATION_OF_PROTEIN_TARGETING_TO_MITOCHONDRION	0.48493	1.59293	0.0185708	0.0403931	30	28
GOBP_SEQUESTERING_OF_CALCIUM_ION	0.391994	1.59256	0.00492424	0.0404887	107	85
GOBP_MAMMARY_GLAND_EPITHELIUM_DEVELOPMENT	0.428799	1.59237	0.0103463	0.04052	60	51
GOBP_REGULATION_OF_SECRETION	0.330763	1.59236	0	0.0404849	541	452
GOMF_PROTEIN_TYROSINE_KINASE_BINDING	0.398782	1.5923	0.00541446	0.0404704	88	75
GOBP_CALCINEURIN_MEDIATED_SIGNALING	0.461089	1.59182	0.0163723	0.0405959	40	35
GOBP_PEPTIDYL_CYSTEINE_MODIFICATION	0.450452	1.59172	0.0137892	0.0405934	42	39
GOBP_POSITIVE_REGULATION_OF_ESTABLISHMENT_OF_PROTEIN_LOCALIZATION_TO_MITOCHONDRION	0.429829	1.59166	0.0113886	0.0405726	53	49
GOMF_PHOSPHATASE_BINDING	0.361381	1.59097	0.000936439	0.0407706	164	152
GOBP_MYELOID_CELL_DEVELOPMENT	0.433795	1.58996	0.0125017	0.0410928	63	47
GOCC_RECYCLING_ENDOSOME_MEMBRANE	0.406038	1.5882	0.00784366	0.0416785	74	67
GOBP_TELENCEPHALON_GLIAL_CELL_MIGRATION	0.521848	1.58805	0.0277778	0.041691	20	20
GOBP_PROTEIN_COMPLEX_OLIGOMERIZATION	0.35466	1.58801	0.00125556	0.0416671	208	178
GOBP_REGULATION_OF_RHO_PROTEIN_SIGNAL_TRANSDUCTION	0.40427	1.58769	0.00705606	0.0417464	76	69
GOCC_PLASMA_MEMBRANE_PROTEIN_COMPLEX	0.330258	1.58754	0	0.0417635	539	412
GOMF_CALCIUM_ION_TRANSMEMBRANE_TRANSPORTER_ACTIVITY	0.375682	1.58704	0.00376396	0.0419072	127	109
GOCC_CYTOPLASMIC_SIDE_OF_MEMBRANE	0.361249	1.58679	0.000819576	0.0419659	170	146
GOBP_NEGATIVE_REGULATION_OF_RESPONSE_TO_STIMULUS	0.319185	1.58671	0	0.0419544	1373	1169
GOBP_CELL_SURFACE_RECEPTOR_SIGNALING_PATHWAY_INVOLVED_IN_CELL_CELL_SIGNALING	0.327481	1.58601	0	0.0421717	553	502
GOBP_PEPTIDE_SECRETION	0.338087	1.58576	0.000107585	0.0422199	353	294
GOBP_CELL_AGING	0.38981	1.58566	0.00542929	0.0422175	96	86
GOCC_NUCLEAR_INNER_MEMBRANE	0.440049	1.58529	0.0155685	0.0423075	52	43
GOMF_RETINOIC_ACID_RECEPTOR_BINDING	0.516918	1.58504	0.0263599	0.0423578	21	21
GOMF_CALCIUM_ION_BINDING	0.327816	1.58455	0	0.0424993	583	475
GOMF_SODIUM_CHANNEL_REGULATOR_ACTIVITY	0.471154	1.58338	0.0182322	0.0428928	35	31
GOBP_POSITIVE_REGULATION_OF_CELL_CYCLE_PROCESS	0.344631	1.58333	0.000774593	0.0428699	257	219
GOBP_HISTONE_UBIQUITINATION	0.44314	1.58185	0.0136064	0.0433857	43	41
GOMF_TRANSITION_METAL_ION_BINDING	0.321972	1.5818	0	0.0433661	872	723
GOBP_REGULATION_OF_MULTICELLULAR_ORGANISMAL_DEVELOPMENT	0.31921	1.58153	0	0.0434293	1173	981
GOBP_HORMONE_TRANSPORT	0.343457	1.5815	0.000333556	0.0434005	286	234
GOBP_POSITIVE_REGULATION_OF_UBIQUITIN_DEPENDENT_PROTEIN_CATABOLIC_PROCESS	0.388892	1.57989	0.00650676	0.0439772	92	85
GOBP_SPINDLE_LOCALIZATION	0.447971	1.57988	0.0157947	0.0439374	44	38
GOBP_MAINTENANCE_OF_LOCATION_IN_CELL	0.357987	1.57983	0.000816898	0.0439179	183	154
GOMF_TRANSMEMBRANE_RECEPTOR_PROTEIN_SERINE_THREONINE_KINASE_ACTIVITY	0.560232	1.57923	0.0268605	0.0441145	16	15
GOBP_TRANSMEMBRANE_RECEPTOR_PROTEIN_TYROSINE_KINASE_SIGNALING_PATHWAY	0.32356	1.57843	0	0.0443854	646	563
GOBP_SUPRAMOLECULAR_FIBER_ORGANIZATION	0.323515	1.57759	0	0.0446797	641	567
GOCC_FILAMENTOUS_ACTIN	0.494942	1.5775	0.0262167	0.0446734	27	25
GOBP_MEMBRANE_DEPOLARIZATION	0.4019	1.57749	0.00767704	0.0446381	73	68
GOMF_ACTIN_FILAMENT_BINDING	0.355962	1.57741	0.00139681	0.0446314	187	160
GOMF_MRNA_3_UTR_AU_RICH_REGION_BINDING	0.505533	1.57707	0.0229955	0.0447174	23	23
GOBP_REGULATION_OF_SODIUM_ION_TRANSMEMBRANE_TRANSPORT	0.417387	1.57698	0.0129299	0.0447157	58	55
GOBP_MITOTIC_CELL_CYCLE	0.320049	1.57666	0	0.0447989	880	794
GOBP_PHOSPHATIDYLINOSITOL_BIOSYNTHETIC_PROCESS	0.377229	1.57608	0.0047352	0.0449816	103	101
GOMF_MRNA_3_UTR_BINDING	0.393973	1.57594	0.00823787	0.0449954	76	76
GOBP_NEGATIVE_REGULATION_OF_LOCOMOTION	0.343438	1.57556	0.000554508	0.0451029	270	230
GOBP_REGULATION_OF_TELOMERE_MAINTENANCE	0.403669	1.5755	0.00848356	0.0450837	70	66
GOBP_RESPONSE_TO_HORMONE	0.321868	1.57546	0	0.045058	767	654
GOCC_FILOPODIUM_TIP	0.545209	1.57541	0.03301	0.0450364	16	16
GOBP_REGULATION_OF_CALCIUM_ION_TRANSMEMBRANE_TRANSPORT	0.373119	1.57534	0.00463811	0.0450229	131	108
GOMF_PROTEIN_HETERODIMERIZATION_ACTIVITY	0.347435	1.57525	0.000673174	0.0450167	233	199
GOBP_POSITIVE_REGULATION_OF_DENDRITIC_SPINE_MORPHOGENESIS	0.542282	1.57523	0.0277034	0.0449844	17	17
GOBP_REGULATION_OF_ANDROGEN_RECEPTOR_SIGNALING_PATHWAY	0.507305	1.57478	0.0253807	0.0451212	24	22
GOBP_REGULATION_OF_CARDIAC_MUSCLE_CONTRACTION_BY_REGULATION_OF_THE_RELEASE_OF_SEQUESTERED_CALCIUM_ION	0.544981	1.57473	0.0317187	0.0450983	17	17
GOBP_REGULATION_OF_CAMP_MEDIATED_SIGNALING	0.466977	1.5746	0.0197073	0.0451125	36	31
GOBP_NEURAL_RETINA_DEVELOPMENT	0.416326	1.57407	0.0114463	0.0452763	65	56
GOMF_EXONUCLEASE_ACTIVITY	0.402798	1.57382	0.00852012	0.0453299	72	66
GOBP_CELLULAR_RESPONSE_TO_GLUCAGON_STIMULUS	0.517752	1.57331	0.0266014	0.045487	24	20
GOCC_PHAGOPHORE_ASSEMBLY_SITE	0.4826	1.57323	0.0211664	0.045478	27	27
GOBP_TRANSMEMBRANE_RECEPTOR_PROTEIN_SERINE_THREONINE_KINASE_SIGNALING_PATHWAY	0.337432	1.573	0.00010879	0.0455208	308	269
GOMF_PHOSPHOPROTEIN_PHOSPHATASE_ACTIVITY	0.360368	1.57278	0.00294083	0.0455645	158	142
GOBP_CHROMATIN_ORGANIZATION_INVOLVED_IN_REGULATION_OF_TRANSCRIPTION	0.394035	1.57232	0.00711146	0.0457031	85	77
GOBP_DNA_DEALKYLATION	0.517197	1.57209	0.0284346	0.0457534	22	20
GOBP_REGULATION_OF_CELLULAR_RESPONSE_TO_TRANSFORMING_GROWTH_FACTOR_BETA_STIMULUS	0.376119	1.57203	0.00593545	0.045737	113	101
GOBP_REGULATION_OF_MYELINATION	0.453502	1.57183	0.0192061	0.0457776	41	36
GOBP_REGULATION_OF_SODIUM_ION_TRANSMEMBRANE_TRANSPORTER_ACTIVITY	0.432087	1.57176	0.014615	0.0457657	47	45
GOMF_DEMETHYLASE_ACTIVITY	0.468588	1.57158	0.0205143	0.0457967	34	31
GOBP_VASCULAR_TRANSPORT	0.391559	1.57085	0.00813008	0.0460346	85	77
GOMF_EXORIBONUCLEASE_ACTIVITY	0.454345	1.57028	0.0208184	0.0462244	36	35
GOBP_GLUCOSE_IMPORT	0.43127	1.56974	0.0142383	0.0463911	60	45
GOBP_OLFACTORY_LOBE_DEVELOPMENT	0.486203	1.56964	0.0241768	0.0463943	28	26
GOBP_METANEPHRIC_EPITHELIUM_DEVELOPMENT	0.517016	1.56959	0.0287914	0.0463736	25	20
GOBP_RESPIRATORY_SYSTEM_PROCESS	0.46627	1.56941	0.0179536	0.0464065	32	31
GOBP_REGULATION_OF_PROTEIN_MODIFICATION_BY_SMALL_PROTEIN_CONJUGATION_OR_REMOVAL	0.345489	1.569	0.0013462	0.0465249	212	201
GOBP_REGULATION_OF_CELL_SUBSTRATE_ADHESION	0.352543	1.56828	0.00186654	0.0467806	186	166
GOBP_POSITIVE_REGULATION_OF_CELL_MATRIX_ADHESION	0.435986	1.56767	0.0146449	0.0469899	46	42
GOBP_SIGNAL_TRANSDUCTION_IN_RESPONSE_TO_DNA_DAMAGE	0.37364	1.56767	0.00298396	0.0469516	117	104
GOBP_MYOTUBE_DIFFERENTIATION	0.388468	1.5675	0.00715472	0.0469748	100	80
GOBP_HOMEOSTASIS_OF_NUMBER_OF_CELLS_WITHIN_A_TISSUE	0.519419	1.56711	0.028467	0.0470892	25	20
GOBP_ESTABLISHMENT_OF_PROTEIN_LOCALIZATION	0.31426	1.56652	0	0.0472832	1720	1565
GOBP_POSTSYNAPTIC_MEMBRANE_ORGANIZATION	0.466111	1.56586	0.0210465	0.0475058	35	32
GOBP_INSULIN_SECRETION_INVOLVED_IN_CELLULAR_RESPONSE_TO_GLUCOSE_STIMULUS	0.42065	1.56563	0.0159692	0.0475503	59	49
GOMF_TRANSLATION_REPRESSOR_ACTIVITY	0.539564	1.56554	0.0288342	0.0475433	19	17
GOBP_TRANSFORMING_GROWTH_FACTOR_BETA_RECEPTOR_SIGNALING_PATHWAY	0.353514	1.56554	0.00186785	0.0475017	171	156
GOBP_NEGATIVE_REGULATION_OF_MAPK_CASCADE	0.365722	1.56547	0.00289331	0.0474853	141	122
GOBP_CELLULAR_RESPONSE_TO_GAMMA_RADIATION	0.482805	1.56418	0.0256715	0.0479789	27	26
GOBP_RESPONSE_TO_TRANSFORMING_GROWTH_FACTOR_BETA	0.344702	1.5639	0.000680041	0.0480463	219	200
GOMF_ACTIVATING_TRANSCRIPTION_FACTOR_BINDING	0.406366	1.56366	0.0123407	0.048107	71	61
GOBP_NEGATIVE_REGULATION_OF_ORGAN_GROWTH	0.484654	1.56338	0.0250737	0.0481745	28	26
GOBP_REGULATION_OF_LAMELLIPODIUM_ORGANIZATION	0.440487	1.56335	0.0202882	0.0481463	49	40
GOCC_MITOTIC_SPINDLE	0.36727	1.56329	0.00447508	0.0481253	133	114
GOBP_MITOCHONDRION_LOCALIZATION	0.448423	1.56305	0.0184611	0.0481834	41	37
GOCC_ACTIN_FILAMENT	0.380272	1.56305	0.00691998	0.0481417	100	92
GOBP_NEURON_DEATH	0.334703	1.56302	0.000216474	0.0481103	308	280
GOBP_STRIATED_MUSCLE_CELL_PROLIFERATION	0.419482	1.56292	0.0150014	0.0481067	59	50
GOBP_FAT_CELL_DIFFERENTIATION	0.349489	1.56263	0.00125887	0.0481811	195	174
GOBP_SMOOTH_MUSCLE_CELL_MIGRATION	0.408803	1.56242	0.0146722	0.0482252	63	57
GOBP_INACTIVATION_OF_MAPK_ACTIVITY	0.531371	1.56193	0.0307288	0.0483888	21	18
GOCC_CULLIN_RING_UBIQUITIN_LIGASE_COMPLEX	0.358873	1.56167	0.00296419	0.0484473	147	137
GOMF_UDP_GLYCOSYLTRANSFERASE_ACTIVITY	0.376419	1.56144	0.00511413	0.0485015	120	96
GOBP_OOCYTE_DIFFERENTIATION	0.46602	1.56143	0.0203246	0.0484645	40	31
GOBP_REGULATION_OF_MUSCLE_ADAPTATION	0.40077	1.56138	0.00963951	0.0484408	74	66
GOBP_SNRNA_PROCESSING	0.518758	1.56131	0.0277991	0.0484262	24	20
GOBP_POSTSYNAPTIC_SIGNAL_TRANSDUCTION	0.483365	1.56073	0.0216136	0.0486237	30	26
GOBP_PEPTIDYL_TYROSINE_MODIFICATION	0.334826	1.5606	0.000326193	0.0486345	321	264
GOBP_L_ALPHA_AMINO_ACID_TRANSMEMBRANE_TRANSPORT	0.424631	1.55877	0.0145333	0.0493485	58	48
GOBP_REGULATION_OF_EMBRYONIC_DEVELOPMENT	0.429404	1.55857	0.0169586	0.0493861	54	45
GOBP_REGULATION_OF_RESPONSE_TO_DNA_DAMAGE_STIMULUS	0.347522	1.55836	0.00195605	0.0494309	194	172
GOBP_ACTIN_FILAMENT_BASED_TRANSPORT	0.551438	1.55721	0.0319403	0.0498744	19	15
GOBP_NEGATIVE_REGULATION_OF_TRANSFERASE_ACTIVITY	0.338584	1.55681	0.000778903	0.0499922	254	231
GOBP_NEGATIVE_REGULATION_OF_G_PROTEIN_COUPLED_RECEPTOR_SIGNALING_PATHWAY	0.444104	1.55653	0.018906	0.0500706	41	37
GOBP_CARBOHYDRATE_HOMEOSTASIS	0.349804	1.55625	0.00161216	0.0501447	208	165
GOCC_GOLGI_ASSOCIATED_VESICLE	0.390392	1.55564	0.00838601	0.0503538	80	75
GOBP_REGULATION_OF_RECEPTOR_INTERNALIZATION	0.434517	1.55524	0.0197183	0.0504794	45	42
GOBP_METANEPHRIC_TUBULE_DEVELOPMENT	0.521192	1.55523	0.0320122	0.050438	21	19
GOBP_POSITIVE_REGULATION_OF_SODIUM_ION_TRANSPORT	0.463094	1.55504	0.0232827	0.0504826	31	31
GOCC_RUFFLE_MEMBRANE	0.38964	1.55501	0.00936768	0.0504493	85	75
GOBP_MEMBRANE_REPOLARIZATION	0.450436	1.55411	0.0238712	0.0507923	39	36
GOCC_EXTRINSIC_COMPONENT_OF_ORGANELLE_MEMBRANE	0.434542	1.55382	0.0177697	0.050878	46	40
GOBP_LUNG_CELL_DIFFERENTIATION	0.534284	1.55351	0.0377889	0.0509722	21	17
GOMF_CHEMOREPELLENT_ACTIVITY	0.480917	1.55266	0.0256218	0.0512876	26	26
GOBP_RESPONSE_TO_PROSTAGLANDIN_E	0.530352	1.55223	0.0335623	0.051422	20	17
GOBP_ACTIN_MEDIATED_CELL_CONTRACTION	0.377301	1.55189	0.00630756	0.0515221	100	90
GOBP_POSITIVE_REGULATION_OF_MACROAUTOPHAGY	0.416526	1.55155	0.0179962	0.051618	53	52
GOBP_WATER_HOMEOSTASIS	0.407802	1.55151	0.0150194	0.0515934	69	57
GOMF_CALCIUM_CHANNEL_REGULATOR_ACTIVITY	0.443308	1.55149	0.023396	0.0515581	42	38
GOCC_CELL_DIVISION_SITE	0.407443	1.55135	0.0119575	0.0515726	63	58
GOBP_EMBRYO_DEVELOPMENT_ENDING_IN_BIRTH_OR_EGG_HATCHING	0.321531	1.55062	0	0.0518331	573	466
GOMF_RNA_BINDING	0.311457	1.54974	0	0.0521628	1389	1312
GOMF_SH2_DOMAIN_BINDING	0.463455	1.54973	0.027204	0.0521241	34	30
GOBP_GOLGI_VESICLE_TRANSPORT	0.330109	1.54887	0.000107055	0.0524518	336	305
GOBP_REGULATION_OF_PEPTIDE_SECRETION	0.337492	1.5487	0.000886427	0.0524872	273	223
GOBP_DNA_DOUBLE_STRAND_BREAK_PROCESSING	0.506975	1.54833	0.0323322	0.0526103	22	21
GOBP_BASEMENT_MEMBRANE_ORGANIZATION	0.481387	1.54814	0.029363	0.0526443	27	25
GOCC_EXTRINSIC_COMPONENT_OF_CYTOPLASMIC_SIDE_OF_PLASMA_MEMBRANE	0.389493	1.54795	0.00923517	0.0526804	87	73
GOBP_SKELETAL_MUSCLE_ORGAN_DEVELOPMENT	0.360941	1.54754	0.00385682	0.0528155	148	121
GOBP_L_GLUTAMATE_TRANSMEMBRANE_TRANSPORT	0.492328	1.5461	0.0303486	0.0534091	23	23
GOBP_POST_EMBRYONIC_DEVELOPMENT	0.390882	1.54572	0.01545	0.0535349	75	70
GOBP_MRNA_METABOLIC_PROCESS	0.315444	1.5455	0	0.0535886	731	690
GOBP_POTASSIUM_ION_IMPORT_ACROSS_PLASMA_MEMBRANE	0.451728	1.54542	0.0270735	0.0535774	43	34
GOBP_POSTTRANSCRIPTIONAL_REGULATION_OF_GENE_EXPRESSION	0.319378	1.54422	0.000103093	0.0540659	530	482
GOBP_NEGATIVE_REGULATION_OF_CELL_SUBSTRATE_ADHESION	0.419917	1.54341	0.0183639	0.0543861	52	48
GOBP_EXPORT_ACROSS_PLASMA_MEMBRANE	0.428594	1.54298	0.0202034	0.0545391	53	43
GOBP_MULTICELLULAR_ORGANISMAL_RESPONSE_TO_STRESS	0.406214	1.54247	0.0162046	0.0547163	62	56
GOBP_DNA_METHYLATION	0.416844	1.54244	0.0187044	0.0546839	62	49
GOMF_TRANSMEMBRANE_RECEPTOR_PROTEIN_KINASE_ACTIVITY	0.393553	1.54217	0.014805	0.0547534	73	67
GOBP_PHOSPHOLIPID_BIOSYNTHETIC_PROCESS	0.336805	1.54214	0.000780466	0.0547221	240	217
GOMF_SOLUTE_CATION_SYMPORTER_ACTIVITY	0.399319	1.54187	0.0149744	0.0547957	95	61
GOBP_CELL_CELL_ADHESION_MEDIATED_BY_CADHERIN	0.523965	1.54184	0.0369038	0.0547635	23	18
GOBP_COLLATERAL_SPROUTING	0.503761	1.54162	0.0317558	0.0548196	23	21
GOBP_CELLULAR_RESPONSE_TO_STARVATION	0.356059	1.54118	0.00419664	0.0549712	137	128
GOBP_NCRNA_3_END_PROCESSING	0.447874	1.54082	0.0254703	0.0550883	38	35
GOBP_REGULATION_OF_TOR_SIGNALING	0.381427	1.54073	0.0104339	0.0550829	91	82
GOBP_NEGATIVE_REGULATION_OF_MRNA_PROCESSING	0.480649	1.53967	0.0314222	0.0555162	26	25
GOCC_VESICLE_MEMBRANE	0.316359	1.53953	0	0.0555323	668	566
GOBP_CELLULAR_RESPONSE_TO_PEPTIDE	0.32754	1.53932	0.000537172	0.0555881	343	297
GOBP_RESPONSE_TO_ENDOGENOUS_STIMULUS	0.309901	1.53889	0	0.0557418	1392	1203
GOMF_PROTEIN_PHOSPHATASE_BINDING	0.361821	1.5383	0.00513824	0.0559666	124	114
GOMF_PROMOTER_SPECIFIC_CHROMATIN_BINDING	0.409233	1.5382	0.0172579	0.0559681	56	52
GOCC_CILIARY_BASE	0.461881	1.53806	0.0262348	0.0559883	32	30
GOCC_BASAL_PART_OF_CELL	0.341863	1.53781	0.0022818	0.0560559	237	185
GOBP_NEGATIVE_REGULATION_OF_RESPONSE_TO_WOUNDING	0.402167	1.5378	0.0162623	0.0560107	76	58
GOBP_DEVELOPMENTAL_MATURATION	0.338463	1.53774	0.00123665	0.0559955	244	202
GOBP_PLACENTA_BLOOD_VESSEL_DEVELOPMENT	0.47175	1.53706	0.0327075	0.0562645	28	27
GOBP_POSITIVE_REGULATION_OF_CELLULAR_PROTEIN_LOCALIZATION	0.331485	1.53681	0.000545554	0.0563373	271	250
GOBP_REGULATION_OF_VESICLE_FUSION	0.506666	1.53603	0.0365504	0.0566569	22	20
GOBP_REGULATION_OF_NOTCH_SIGNALING_PATHWAY	0.381053	1.53582	0.0111438	0.056705	89	81
GOBP_AXON_ENSHEATHMENT_IN_CENTRAL_NERVOUS_SYSTEM	0.522176	1.53576	0.0365283	0.0566837	19	18
GOBP_NEGATIVE_REGULATION_OF_CELLULAR_RESPONSE_TO_INSULIN_STIMULUS	0.453614	1.53479	0.0260832	0.0570991	33	32
GOBP_CELLULAR_RESPONSE_TO_STEROID_HORMONE_STIMULUS	0.346051	1.53446	0.00359295	0.0572123	184	162
GOBP_STRIATED_MUSCLE_CONTRACTION	0.352475	1.53426	0.00436527	0.0572624	156	136
GOBP_REGULATION_OF_PEPTIDE_TRANSPORT	0.318464	1.53329	0	0.0576674	522	454
GOBP_HEART_DEVELOPMENT	0.318612	1.5327	0.000104102	0.0579053	487	424
GOBP_NEGATIVE_REGULATION_OF_PROTEIN_MODIFICATION_BY_SMALL_PROTEIN_CONJUGATION_OR_REMOVAL	0.384584	1.5326	0.0117952	0.0579063	78	74
GOBP_REGULATION_OF_NUCLEAR_TRANSCRIBED_MRNA_CATABOLIC_PROCESS_DEADENYLATION_DEPENDENT_DECAY	0.535368	1.53222	0.0410636	0.058042	16	16
GOBP_ESTABLISHMENT_OF_SPINDLE_ORIENTATION	0.483645	1.53214	0.0347349	0.0580324	30	24
GOCC_MIDBODY	0.346929	1.53177	0.00244698	0.0581695	167	154
GOBP_CORTICAL_CYTOSKELETON_ORGANIZATION	0.423693	1.53162	0.0212677	0.0581953	53	44
GOBP_REGULATION_OF_GLUCOSE_TRANSMEMBRANE_TRANSPORT	0.414653	1.53135	0.0213711	0.0582728	66	50
GOBP_RETINA_DEVELOPMENT_IN_CAMERA_TYPE_EYE	0.361093	1.53101	0.0062393	0.0583855	135	112
GOBP_REGULATION_OF_CARDIAC_MUSCLE_CONTRACTION_BY_CALCIUM_ION_SIGNALING	0.492958	1.5308	0.0365947	0.0584362	22	22
GOBP_PROTEIN_O_LINKED_GLYCOSYLATION	0.385057	1.53075	0.0116641	0.0584148	83	73
GOBP_ESTABLISHMENT_OR_MAINTENANCE_OF_BIPOLAR_CELL_POLARITY	0.439865	1.53066	0.0269882	0.058411	41	36
GOMF_CATION_CHANNEL_ACTIVITY	0.330345	1.53065	0.000436824	0.0583724	295	251
GOBP_POSITIVE_REGULATION_OF_MITOTIC_CELL_CYCLE	0.371196	1.53029	0.00864228	0.0584887	97	91
GOBP_RHYTHMIC_BEHAVIOR	0.438807	1.53029	0.0263715	0.0584433	45	37
GOBP_VENTRICULAR_SYSTEM_DEVELOPMENT	0.494809	1.53028	0.0364249	0.0584009	24	22
GOBP_NEGATIVE_REGULATION_OF_CHROMATIN_ORGANIZATION	0.424503	1.52964	0.0231977	0.0586544	49	44
GOMF_PALMITOYLTRANSFERASE_ACTIVITY	0.448346	1.52951	0.0271396	0.0586697	35	33
GOBP_GLYCEROLIPID_BIOSYNTHETIC_PROCESS	0.334751	1.52948	0.00144944	0.0586383	236	211
GOBP_REGULATION_OF_ACTIN_FILAMENT_BUNDLE_ASSEMBLY	0.372851	1.52909	0.00852092	0.0587772	93	88
GOMF_UBIQUITIN_LIKE_PROTEIN_CONJUGATING_ENZYME_BINDING	0.446046	1.52859	0.0298699	0.0589646	35	34
GOBP_MUSCLE_HYPERTROPHY	0.391909	1.52854	0.0156723	0.0589394	77	66
GOBP_ESTABLISHMENT_OF_ORGANELLE_LOCALIZATION	0.323083	1.52755	0.000213129	0.0593708	381	333
GOBP_POSITIVE_REGULATION_OF_PROTEOLYSIS_INVOLVED_IN_CELLULAR_PROTEIN_CATABOLIC_PROCESS	0.363482	1.52744	0.00834561	0.0593785	113	106
GOBP_ERYTHROCYTE_HOMEOSTASIS	0.368767	1.52695	0.00792766	0.0595734	110	96
GOMF_NUCLEAR_IMPORT_SIGNAL_RECEPTOR_ACTIVITY	0.533445	1.5269	0.0442076	0.0595551	17	16
GOBP_STRIATED_MUSCLE_CELL_DIFFERENTIATION	0.338181	1.52647	0.00214762	0.0597062	241	194
GOCC_PRERIBOSOME	0.396573	1.52572	0.0173717	0.0600222	65	61
GOBP_NEGATIVE_REGULATION_OF_OSTEOBLAST_DIFFERENTIATION	0.443054	1.52571	0.0278682	0.0599798	42	35
GOCC_LAMELLIPODIUM	0.343167	1.52567	0.00275009	0.0599547	183	172
GOBP_RESPONSE_TO_CATECHOLAMINE	0.384067	1.5256	0.013651	0.0599398	82	73
GOBP_REGULATION_OF_HEART_CONTRACTION	0.33749	1.52531	0.002367	0.0600384	218	193
GOBP_POSITIVE_REGULATION_OF_PROTEASOMAL_UBIQUITIN_DEPENDENT_PROTEIN_CATABOLIC_PROCESS	0.383713	1.52526	0.0135965	0.060016	78	71
GOBP_DNA_CONFORMATION_CHANGE	0.333598	1.5251	0.00177443	0.0600485	245	223
GOBP_NEUROMUSCULAR_JUNCTION_DEVELOPMENT	0.420315	1.52464	0.0227841	0.060216	46	44
GOBP_REGULATION_OF_TRANSMEMBRANE_RECEPTOR_PROTEIN_SERINE_THREONINE_KINASE_SIGNALING_PATHWAY	0.338444	1.5242	0.00135455	0.0603841	219	191
GOBP_REGULATION_OF_TORC1_SIGNALING	0.451323	1.52361	0.0288546	0.0606201	34	32
GOBP_IMPORT_ACROSS_PLASMA_MEMBRANE	0.35512	1.52355	0.00710159	0.0605973	147	121
GOBP_RESPONSE_TO_MUSCLE_STRETCH	0.501323	1.52337	0.0382294	0.0606373	21	20
GOBP_POSITIVE_REGULATION_OF_CELLULAR_PROTEIN_CATABOLIC_PROCESS	0.35333	1.52281	0.00556362	0.0608592	134	126
GOMF_PROTEIN_PHOSPHORYLATED_AMINO_ACID_BINDING	0.414707	1.52251	0.0215127	0.0609572	53	48
GOBP_CELLULAR_RESPONSE_TO_HEAT	0.366252	1.52209	0.0104374	0.0611176	105	98
GOBP_CELL_MIGRATION	0.307112	1.52187	0	0.0611806	1246	1037
GOMF_HELICASE_ACTIVITY	0.349333	1.52178	0.00506777	0.0611785	143	138
GOMF_AMYLOID_BETA_BINDING	0.386343	1.5216	0.0154767	0.0612224	82	69
GOBP_REGULATION_OF_ANATOMICAL_STRUCTURE_SIZE	0.318445	1.52126	0.000313906	0.0613362	451	394
GOBP_POSITIVE_REGULATION_OF_STRESS_FIBER_ASSEMBLY	0.413865	1.5212	0.0214544	0.0613215	50	47
GOBP_DEVELOPMENT_OF_PRIMARY_SEXUAL_CHARACTERISTICS	0.344668	1.52092	0.00399014	0.0614061	193	155
GOBP_NEGATIVE_REGULATION_OF_CATALYTIC_ACTIVITY	0.312582	1.52017	0.000102187	0.0617256	655	529
GOBP_REGULATION_OF_DNA_METABOLIC_PROCESS	0.327168	1.52013	0.00087165	0.0616984	296	260
GOBP_MAPK_CASCADE	0.311294	1.51983	0	0.0617982	781	650
GOMF_SIGNALING_RECEPTOR_BINDING	0.306971	1.51958	0	0.0618707	1257	990
GOMF_PROTEIN_CONTAINING_COMPLEX_BINDING	0.307265	1.51929	0	0.0619666	1076	946
GOBP_RNA_PHOSPHODIESTER_BOND_HYDROLYSIS	0.355268	1.51905	0.00690156	0.0620411	133	120
GOBP_MITOTIC_SISTER_CHROMATID_COHESION	0.504506	1.51839	0.0404071	0.062325	25	20
GOBP_PROTEIN_LOCALIZATION_TO_VACUOLE	0.392859	1.51833	0.0180168	0.0623014	64	62
GOBP_POSITIVE_REGULATION_OF_AMYLOID_PRECURSOR_PROTEIN_CATABOLIC_PROCESS	0.51264	1.51817	0.0427561	0.0623357	20	18
GOBP_LIPOPROTEIN_BIOSYNTHETIC_PROCESS	0.375625	1.51776	0.01574	0.0624978	86	82
GOBP_POSITIVE_REGULATION_OF_TRANSPORT	0.309296	1.51699	0	0.0628484	782	668
GOBP_PROTEIN_IMPORT	0.343615	1.5168	0.00359504	0.062894	165	159
GOBP_HIPPOCAMPUS_DEVELOPMENT	0.389502	1.51668	0.0200978	0.06291	68	65
GOCC_BASOLATERAL_PLASMA_MEMBRANE	0.343805	1.51543	0.00453067	0.0634885	197	152
GOMF_PHOSPHORUS_OXYGEN_LYASE_ACTIVITY	0.515331	1.51521	0.0393468	0.0635475	22	18
GOBP_CELLULAR_RESPONSE_TO_INORGANIC_SUBSTANCE	0.341722	1.51457	0.00382609	0.0638211	178	160
GOBP_REGULATION_OF_BLOOD_CIRCULATION	0.330321	1.51449	0.000999223	0.0638107	256	220
GOBP_POSITIVE_REGULATION_OF_MUSCLE_HYPERTROPHY	0.485775	1.51413	0.0397838	0.0639506	26	22
GOMF_E_BOX_BINDING	0.432923	1.51378	0.0247647	0.064077	46	37
GOBP_DNA_TEMPLATED_TRANSCRIPTION_INITIATION	0.335421	1.51378	0.0024772	0.0640294	203	192
GOBP_NEGATIVE_REGULATION_OF_ACTIN_FILAMENT_POLYMERIZATION	0.408783	1.51369	0.0215619	0.0640241	56	49
GOCC_MEMBRANE_COAT	0.373996	1.5129	0.0117901	0.0643739	87	82
GOMF_ALPHA_TUBULIN_BINDING	0.456626	1.51272	0.0313043	0.0644149	32	30
GOBP_RESPONSE_TO_UV	0.353518	1.51255	0.00661853	0.0644507	135	120
GOBP_CELL_DIVISION	0.313521	1.51245	0.000310591	0.0644514	523	453
GOMF_KINASE_ACTIVATOR_ACTIVITY	0.382733	1.51229	0.0193439	0.0644868	78	70
GOBP_TRANSMISSION_OF_NERVE_IMPULSE	0.399868	1.51205	0.0212451	0.0645639	65	56
GOBP_RESPONSE_TO_PROSTAGLANDIN	0.492899	1.51196	0.0394172	0.0645631	25	21
GOBP_RELEASE_OF_SEQUESTERED_CALCIUM_ION_INTO_CYTOSOL_BY_ENDOPLASMIC_RETICULUM	0.478832	1.51175	0.0412248	0.0646247	27	24
GOBP_REGULATION_OF_GENE_SILENCING_BY_RNA	0.374762	1.51147	0.0133707	0.0647162	88	81
GOBP_NEGATIVE_REGULATION_OF_NEURON_APOPTOTIC_PROCESS	0.355926	1.51131	0.00571012	0.0647441	125	116
GOCC_NUCLEOLUS	0.307186	1.51048	0	0.0651188	839	755
GOBP_MATURATION_OF_5_8S_RRNA_FROM_TRICISTRONIC_RRNA_TRANSCRIPT_SSU_RRNA_5_8S_RRNA_LSU_RRNA	0.486025	1.51023	0.039703	0.0651997	22	22
GOBP_CELLULAR_RESPONSE_TO_OXYGEN_CONTAINING_COMPOUND	0.305999	1.51009	0	0.0652237	998	843
GOBP_LIMBIC_SYSTEM_DEVELOPMENT	0.369653	1.50979	0.0141509	0.0653284	92	86
GOBP_POSITIVE_REGULATION_OF_POTASSIUM_ION_TRANSPORT	0.438349	1.5097	0.0300644	0.0653307	39	35
GOCC_INTRINSIC_COMPONENT_OF_PLASMA_MEMBRANE	0.304036	1.50946	0	0.0653982	1430	1118
GOBP_CELLULAR_RESPONSE_TO_NITROGEN_COMPOUND	0.311053	1.50942	0	0.0653737	600	519
GOBP_SEGMENTATION	0.383613	1.50919	0.0153232	0.0654428	91	71
GOBP_CELLULAR_COMPONENT_ASSEMBLY_INVOLVED_IN_MORPHOGENESIS	0.376339	1.50904	0.0148675	0.0654729	95	76
GOBP_MORPHOGENESIS_OF_AN_EPITHELIAL_SHEET	0.412392	1.50878	0.0231133	0.0655523	52	46
GOBP_NEURAL_TUBE_PATTERNING	0.453514	1.5084	0.0361998	0.0657015	34	30
GOBP_OOGENESIS	0.396883	1.50824	0.0211831	0.0657344	72	55
GOCC_LATERAL_PLASMA_MEMBRANE	0.410242	1.50818	0.0250171	0.0657197	52	47
GOBP_NEGATIVE_REGULATION_OF_CELLULAR_CATABOLIC_PROCESS	0.334077	1.50811	0.00294818	0.0657049	214	194
GOBP_NEGATIVE_REGULATION_OF_ESTABLISHMENT_OF_PROTEIN_LOCALIZATION	0.362332	1.50803	0.010662	0.0656949	109	98
GOMF_CYCLASE_ACTIVITY	0.518646	1.50673	0.0440604	0.0663247	22	17
GOBP_OLIGODENDROCYTE_DEVELOPMENT	0.426591	1.50616	0.0303801	0.0665804	41	39
GOBP_CALCIUM_ION_TRANSMEMBRANE_TRANSPORT	0.32649	1.50599	0.000883002	0.0666184	280	234
GOBP_CELLULAR_RESPONSE_TO_IONIZING_RADIATION	0.392264	1.50566	0.0220569	0.0667399	60	58
GOBP_LIPID_PHOSPHORYLATION	0.391596	1.50565	0.0184252	0.0666984	62	61
GOBP_PROTEIN_HOMOOLIGOMERIZATION	0.346431	1.5056	0.00603122	0.0666734	158	137
GOBP_DEVELOPMENTAL_PROCESS_INVOLVED_IN_REPRODUCTION	0.307772	1.5052	0	0.0668304	809	630
GOBP_CELLULAR_MACROMOLECULE_CATABOLIC_PROCESS	0.304255	1.50495	0	0.0669104	1015	943
GOBP_NCRNA_EXPORT_FROM_NUCLEUS	0.436599	1.50429	0.0331221	0.0672093	35	34
GOBP_REGULATION_OF_ANION_TRANSMEMBRANE_TRANSPORT	0.37785	1.50429	0.015218	0.0671587	97	76
GOBP_REGULATION_OF_CELLULAR_CATABOLIC_PROCESS	0.306371	1.5041	0	0.0672113	746	690
GOBP_REGULATION_OF_ANION_TRANSPORT	0.306851	1.50345	0	0.0675067	750	644
GOMF_PEPTIDE_BINDING	0.327258	1.50261	0.00177817	0.0679109	264	222
GOBP_INTRACELLULAR_TRANSPORT	0.301582	1.50187	0	0.0682609	1500	1394
GOCC_CILIUM	0.311572	1.50158	0.000103541	0.0683705	572	455
GOBP_NEURAL_TUBE_FORMATION	0.367183	1.50116	0.014434	0.0685394	92	88
GOBP_RESPONSE_TO_IONIZING_RADIATION	0.350017	1.50091	0.00864657	0.0686303	135	122
GOBP_SPINDLE_ORGANIZATION	0.343402	1.50087	0.00663979	0.0686014	157	140
GOBP_EPITHELIAL_CELL_CELL_ADHESION	0.534139	1.50081	0.0502072	0.0685783	17	15
GOBP_WNT_SIGNALING_PATHWAY_CALCIUM_MODULATING_PATHWAY	0.434687	1.50061	0.0328938	0.0686354	37	35
GOBP_ERYTHROCYTE_DEVELOPMENT	0.474548	1.50052	0.0396731	0.0686391	30	24
GOBP_NEGATIVE_REGULATION_OF_DNA_REPAIR	0.457064	1.50043	0.0429127	0.0686333	30	28
GOBP_NEUROMUSCULAR_PROCESS_CONTROLLING_BALANCE	0.430341	1.50013	0.03	0.0687474	40	36
GOBP_POSITIVE_REGULATION_OF_G1_S_TRANSITION_OF_MITOTIC_CELL_CYCLE	0.454277	1.49986	0.0378966	0.0688342	31	29
GOBP_CELLULAR_SENESCENCE	0.396554	1.49985	0.0211933	0.0687892	62	56
GOMF_TRNA_BINDING	0.39421	1.49969	0.0220943	0.0688245	57	56
GOCC_GOLGI_ASSOCIATED_VESICLE_MEMBRANE	0.415643	1.49949	0.0300804	0.0688799	45	42
GOCC_ENDOSOME_MEMBRANE	0.313507	1.499	0.000104668	0.069101	430	389
GOMF_SNAP_RECEPTOR_ACTIVITY	0.456705	1.49782	0.040521	0.0696883	30	28
GOBP_REGULATION_OF_AUTOPHAGY	0.321519	1.49762	0.00141921	0.0697463	279	267
GOMF_DELAYED_RECTIFIER_POTASSIUM_CHANNEL_ACTIVITY	0.464684	1.4976	0.042605	0.0697074	30	25
GOBP_REGULATION_OF_UBIQUITIN_DEPENDENT_PROTEIN_CATABOLIC_PROCESS	0.344284	1.49724	0.00713012	0.0698587	143	133
GOMF_VOLTAGE_GATED_SODIUM_CHANNEL_ACTIVITY	0.487952	1.49703	0.0496593	0.0699189	23	21
GOBP_REGULATION_OF_STRESS_ACTIVATED_PROTEIN_KINASE_SIGNALING_CASCADE	0.345882	1.49702	0.00650195	0.069876	158	133
GOBP_MUSCLE_ADAPTATION	0.368745	1.4966	0.0182888	0.0700517	94	82
GOBP_MACROMOLECULE_CATABOLIC_PROCESS	0.301419	1.49655	0	0.0700287	1222	1124
GOBP_KETONE_BIOSYNTHETIC_PROCESS	0.465582	1.49642	0.0415986	0.0700487	32	26
GOBP_NON_RECOMBINATIONAL_REPAIR	0.378513	1.49629	0.0185281	0.0700699	83	72
GOBP_PLATELET_MORPHOGENESIS	0.531212	1.49628	0.0498487	0.0700202	19	15
GOBP_FEMALE_SEX_DIFFERENTIATION	0.364721	1.49582	0.0160984	0.070226	106	88
GOBP_REGULATION_OF_PROTEIN_KINASE_A_SIGNALING	0.523919	1.49558	0.051306	0.0703027	20	16
GOBP_POSITIVE_REGULATION_OF_CELL_DEATH	0.310096	1.49551	0.00010337	0.070292	532	469
GOBP_POSITIVE_REGULATION_OF_GENE_EXPRESSION_EPIGENETIC	0.408939	1.49452	0.0258502	0.0707785	47	46
GOCC_RECEPTOR_COMPLEX	0.318044	1.49383	0.000427762	0.0711059	399	297
GOBP_NEGATIVE_REGULATION_OF_PROTEIN_CATABOLIC_PROCESS	0.360274	1.49334	0.0148398	0.0713255	105	95
GOBP_RESPONSE_TO_AUDITORY_STIMULUS	0.491216	1.49304	0.0489663	0.0714404	22	20
GOBP_INTRACELLULAR_PROTEIN_TRANSPORT	0.302378	1.49298	0	0.0714202	1001	945
GOMF_PROTEIN_TYROSINE_SERINE_THREONINE_PHOSPHATASE_ACTIVITY	0.441941	1.49292	0.0336432	0.0714069	37	32
GOBP_NEGATIVE_REGULATION_OF_CARBOHYDRATE_METABOLIC_PROCESS	0.423306	1.49238	0.0326807	0.0716505	49	39
GOMF_PHOSPHOTRANSFERASE_ACTIVITY_FOR_OTHER_SUBSTITUTED_PHOSPHATE_GROUPS	0.523153	1.49219	0.0509434	0.0716995	17	16
GOBP_INTRACELLULAR_RECEPTOR_SIGNALING_PATHWAY	0.325577	1.4912	0.00290665	0.0722036	248	219
GOMF_REPRESSING_TRANSCRIPTION_FACTOR_BINDING	0.394753	1.49118	0.0245019	0.0721629	60	56
GOBP_REGULATION_OF_SMOOTH_MUSCLE_CELL_DIFFERENTIATION	0.460149	1.49069	0.039403	0.0723862	28	26
GOBP_HEART_GROWTH	0.379882	1.49058	0.0208361	0.0723957	79	68
GOCC_INTRACILIARY_TRANSPORT_PARTICLE	0.476105	1.49016	0.0454683	0.0725789	23	23
GOBP_GENETIC_IMPRINTING	0.513618	1.49008	0.05	0.0725735	21	17
GOCC_ANCHORING_JUNCTION	0.304384	1.48991	0	0.0726181	724	643
GOCC_MICROTUBULE_ASSOCIATED_COMPLEX	0.349301	1.48908	0.00869145	0.0730368	140	117
GOBP_CELLULAR_RESPONSE_TO_ORGANIC_CYCLIC_COMPOUND	0.309668	1.48885	0.000207965	0.0731113	499	429
GOBP_REGULATION_OF_ACTIVIN_RECEPTOR_SIGNALING_PATHWAY	0.498015	1.48813	0.0492836	0.0734797	21	19
GOBP_N_TERMINAL_PROTEIN_AMINO_ACID_MODIFICATION	0.461585	1.48794	0.0417668	0.0735315	27	26
GOCC_SPINDLE_POLE	0.343513	1.48793	0.00985865	0.0734849	145	132
GOBP_CAMERA_TYPE_EYE_PHOTORECEPTOR_CELL_DIFFERENTIATION	0.484968	1.48722	0.0392276	0.0738389	24	21
GOBP_MULTICELLULAR_ORGANISM_GROWTH	0.352126	1.48667	0.0112891	0.0740924	123	110
GOBP_NEGATIVE_REGULATION_OF_SMOOTHENED_SIGNALING_PATHWAY	0.452041	1.48661	0.041487	0.0740747	30	28
GOBP_PROTEIN_LOCALIZATION_TO_MEMBRANE	0.306673	1.48638	0	0.0741557	576	539
GOBP_MAINTENANCE_OF_LOCATION	0.322435	1.48608	0.0019685	0.0742759	285	240
GOBP_TOR_SIGNALING	0.356335	1.48579	0.014787	0.0743879	110	100
GOBP_PROTEIN_KINASE_C_SIGNALING	0.459422	1.48507	0.0468035	0.0747443	29	26
GOCC_AUTOPHAGOSOME	0.367297	1.48491	0.0172195	0.0747807	84	81
GOBP_POSITIVE_REGULATION_OF_PROTEIN_CONTAINING_COMPLEX_ASSEMBLY	0.327768	1.48479	0.00406	0.0747943	225	195
GOBP_CELLULAR_RESPONSE_TO_DNA_DAMAGE_STIMULUS	0.3026	1.48451	0	0.0749041	750	681
GOBP_IMPORT_INTO_CELL	0.331209	1.48437	0.00352073	0.0749323	211	179
GOBP_REGULATION_OF_STEROID_BIOSYNTHETIC_PROCESS	0.384721	1.48418	0.0261946	0.074987	80	61
GOBP_MICROTUBULE_NUCLEATION	0.469515	1.48418	0.0480521	0.0749352	24	24
GOCC_CORTICAL_ACTIN_CYTOSKELETON	0.380749	1.48387	0.0233509	0.0750531	72	65
GOBP_NEGATIVE_REGULATION_OF_RECEPTOR_MEDIATED_ENDOCYTOSIS	0.475591	1.48366	0.0440996	0.075117	25	23
GOMF_POTASSIUM_CHANNEL_REGULATOR_ACTIVITY	0.413391	1.48359	0.0343538	0.0751015	47	42
GOBP_CELLULAR_RESPONSE_TO_EXTERNAL_STIMULUS	0.321823	1.48269	0.00188178	0.0755597	268	233
GOBP_NEGATIVE_REGULATION_OF_INTRACELLULAR_STEROID_HORMONE_RECEPTOR_SIGNALING_PATHWAY	0.448482	1.48205	0.0435482	0.0758678	35	29
GOBP_RELAXATION_OF_MUSCLE	0.467646	1.48182	0.0441504	0.0759496	28	24
GOBP_REGULATION_OF_ACTOMYOSIN_STRUCTURE_ORGANIZATION	0.367306	1.48141	0.0165194	0.0761264	88	82
GOBP_ENDOCYTIC_RECYCLING	0.40766	1.4814	0.0334855	0.0760766	49	45
GOBP_NEGATIVE_REGULATION_OF_ANION_TRANSPORT	0.337066	1.48119	0.00542709	0.0761488	170	150
GOBP_CATION_TRANSMEMBRANE_TRANSPORT	0.302407	1.48118	0.000203211	0.0761056	792	655
GOBP_ACTIN_POLYMERIZATION_OR_DEPOLYMERIZATION	0.331775	1.48111	0.0059592	0.0760926	196	170
GOBP_SISTER_CHROMATID_COHESION	0.408869	1.48024	0.0327135	0.076544	53	43
GOBP_REGULATION_OF_RAC_PROTEIN_SIGNAL_TRANSDUCTION	0.52572	1.47999	0.0553904	0.0766369	16	15
GOBP_NUCLEOSOME_ORGANIZATION	0.363468	1.47984	0.0157828	0.0766727	99	87
GOBP_RESPONSE_TO_PEPTIDE_HORMONE	0.313605	1.47941	0.000424854	0.0768732	385	329
GOBP_RESPONSE_TO_ACETYLCHOLINE	0.477201	1.47878	0.0504594	0.0771886	25	22
GOBP_REGULATION_OF_RESPONSE_TO_WOUNDING	0.349769	1.47849	0.013192	0.077302	141	112
GOCC_CYTOPLASMIC_DYNEIN_COMPLEX	0.489175	1.47833	0.0528928	0.0773441	21	20
GOBP_REGULATION_OF_VENTRICULAR_CARDIAC_MUSCLE_CELL_MEMBRANE_REPOLARIZATION	0.52524	1.47832	0.0570975	0.0772973	18	15
GOBP_REGULATION_OF_MITOTIC_CELL_CYCLE	0.30619	1.47786	0.000103563	0.0775185	508	459
GOBP_ANION_HOMEOSTASIS	0.47716	1.47706	0.052423	0.0779294	34	22
GOBP_VESICLE_MEDIATED_TRANSPORT_BETWEEN_ENDOSOMAL_COMPARTMENTS	0.41826	1.47693	0.0324002	0.0779499	39	39
GOBP_GLIAL_CELL_DEVELOPMENT	0.360753	1.47691	0.018856	0.0779079	99	87
GOBP_POSITIVE_REGULATION_OF_LONG_TERM_SYNAPTIC_POTENTIATION	0.48484	1.47684	0.0483407	0.0778971	22	21
GOMF_CHANNEL_INHIBITOR_ACTIVITY	0.432945	1.47619	0.0418053	0.0782274	38	33
GOMF_EXONUCLEASE_ACTIVITY_ACTIVE_WITH_EITHER_RIBO_OR_DEOXYRIBONUCLEIC_ACIDS_AND_PRODUCING_5_PHOSPHOMONOESTERS	0.402811	1.47616	0.0310216	0.0781906	53	48
GOMF_DYNEIN_LIGHT_INTERMEDIATE_CHAIN_BINDING	0.493842	1.47597	0.0552648	0.0782527	23	19
GOCC_PRC1_COMPLEX	0.525289	1.47568	0.0593858	0.0783699	15	15
GOBP_REGULATION_OF_CARBOHYDRATE_METABOLIC_PROCESS	0.330423	1.47562	0.00608566	0.0783466	194	170
GOMF_L_AMINO_ACID_TRANSMEMBRANE_TRANSPORTER_ACTIVITY	0.408521	1.47561	0.0327869	0.0782977	54	43
GOBP_CELLULAR_RESPONSE_TO_EXTRACELLULAR_STIMULUS	0.327375	1.47455	0.00396152	0.0788866	209	187
GOBP_REGULATION_OF_AUTOPHAGOSOME_ASSEMBLY	0.426371	1.47345	0.0399081	0.07949	35	35
GOBP_BETA_CATENIN_TCF_COMPLEX_ASSEMBLY	0.447802	1.47341	0.0483704	0.0794616	29	28
GOBP_CORTICAL_ACTIN_CYTOSKELETON_ORGANIZATION	0.449232	1.4732	0.0495269	0.079533	34	28
GOMF_LIGAND_GATED_ION_CHANNEL_ACTIVITY	0.352785	1.47281	0.0157882	0.0797113	116	99
GOBP_INSULIN_RECEPTOR_SIGNALING_PATHWAY	0.346151	1.47271	0.0121936	0.0797138	131	114
GOBP_MICROTUBULE_CYTOSKELETON_ORGANIZATION_INVOLVED_IN_MITOSIS	0.34821	1.47234	0.0125702	0.0798797	127	111
GOCC_AMPA_GLUTAMATE_RECEPTOR_COMPLEX	0.466462	1.47226	0.0498948	0.0798759	24	24
GOBP_DIGESTIVE_SYSTEM_DEVELOPMENT	0.357326	1.47224	0.0167739	0.079832	127	91
GOCC_SITE_OF_DNA_DAMAGE	0.371885	1.47157	0.0226391	0.0801797	80	73
GOBP_REGULATION_OF_CELLULAR_COMPONENT_MOVEMENT	0.299468	1.47153	0	0.0801544	874	731
GOBP_NCRNA_CATABOLIC_PROCESS	0.434158	1.47123	0.0437681	0.0802803	36	32
GOBP_FC_RECEPTOR_SIGNALING_PATHWAY	0.335702	1.47103	0.00787124	0.0803428	161	143
GOBP_EMBRYO_DEVELOPMENT	0.299167	1.47062	0	0.0805348	927	757
GOBP_EPITHELIAL_TUBE_MORPHOGENESIS	0.318533	1.47059	0.00175151	0.0804955	287	244
GOBP_AMINO_ACID_IMPORT	0.421722	1.47006	0.0434783	0.0807509	44	37
GOMF_NON_MEMBRANE_SPANNING_PROTEIN_TYROSINE_KINASE_ACTIVITY	0.429019	1.4688	0.0416009	0.0814589	44	34
GOMF_NEUTRAL_AMINO_ACID_TRANSMEMBRANE_TRANSPORTER_ACTIVITY	0.451731	1.4688	0.0492771	0.0814042	33	27
GOBP_NEGATIVE_REGULATION_OF_DEVELOPMENTAL_PROCESS	0.300272	1.46828	0	0.0816725	738	629
GOBP_CELLULAR_RESPONSE_TO_GLUCOSE_STARVATION	0.410372	1.46796	0.0400564	0.0818124	44	42
GOCC_INTERCELLULAR_BRIDGE	0.381694	1.46777	0.0276332	0.081867	71	60
GOBP_TRANSCRIPTION_INITIATION_FROM_RNA_POLYMERASE_I_PROMOTER	0.441492	1.46733	0.0464739	0.0820863	30	29
GOBP_SYNAPTIC_VESICLE_TRANSPORT	0.415517	1.46732	0.0367376	0.0820376	41	39
GOBP_HEART_PROCESS	0.319306	1.46714	0.00399113	0.0820961	257	230
GOBP_DNA_MODIFICATION	0.364675	1.4671	0.0196931	0.0820595	95	79
GOBP_METAL_ION_EXPORT	0.43363	1.46702	0.0461738	0.0820563	40	32
GOBP_PROTEIN_POLYUBIQUITINATION	0.314757	1.46694	0.00162973	0.0820463	285	270
GOBP_BODY_MORPHOGENESIS	0.41617	1.4658	0.0390492	0.0826961	43	38
GOCC_NUCLEAR_OUTER_MEMBRANE	0.479754	1.4658	0.0550417	0.0826421	24	21
GOMF_CYCLIC_NUCLEOTIDE_BINDING	0.434126	1.46576	0.0443519	0.0826076	36	32
GOMF_CALCIUM_DEPENDENT_PHOSPHOLIPID_BINDING	0.427807	1.4656	0.0462674	0.0826487	45	34
GOBP_N_GLYCAN_PROCESSING	0.513694	1.4651	0.0604101	0.0828953	16	16
GOBP_MITOTIC_DNA_INTEGRITY_CHECKPOINT	0.359995	1.46504	0.0184902	0.0828731	95	86
GOBP_B_CELL_DIFFERENTIATION	0.360533	1.46501	0.0203304	0.0828314	107	84
GOBP_RNA_DESTABILIZATION	0.426637	1.46461	0.0429234	0.0830245	35	34
GOBP_REGULATION_OF_METAL_ION_TRANSPORT	0.32591	1.46434	0.00631966	0.0831447	216	176
GOBP_IN_UTERO_EMBRYONIC_DEVELOPMENT	0.313942	1.46431	0.0020525	0.083107	330	280
GOBP_POSITIVE_REGULATION_OF_GLYCOLYTIC_PROCESS	0.509047	1.46411	0.0618605	0.0831825	20	16
GOBP_CYTOSOLIC_CALCIUM_ION_TRANSPORT	0.338822	1.46397	0.0134813	0.083206	160	130
GOMF_14_3_3_PROTEIN_BINDING	0.457827	1.46394	0.0559556	0.0831725	27	25
GOBP_HISTONE_PHOSPHORYLATION	0.442486	1.46391	0.046287	0.0831332	34	29
GOBP_MUSCLE_CELL_MIGRATION	0.374083	1.46379	0.026096	0.0831495	75	67
GOBP_REGULATION_OF_CELLULAR_PROTEIN_CATABOLIC_PROCESS	0.320364	1.46339	0.00456723	0.0833453	225	211
GOBP_MEMBRANE_PROTEIN_ECTODOMAIN_PROTEOLYSIS	0.440344	1.46271	0.0469878	0.0837114	34	30
GOMF_PHOSPHATIDYLSERINE_BINDING	0.406022	1.46265	0.0400168	0.0836946	51	43
GOBP_REGULATION_OF_CYTOPLASMIC_TRANSLATION	0.505282	1.46184	0.0633229	0.084141	19	17
GOMF_HISTONE_ACETYLTRANSFERASE_BINDING	0.466199	1.46184	0.0533354	0.0840854	24	23
GOBP_CELL_CELL_SIGNALING_BY_WNT	0.304515	1.4617	0.000311883	0.0841159	461	418
GOMF_ATPASE_COUPLED_INTRAMEMBRANE_LIPID_TRANSPORTER_ACTIVITY	0.465417	1.46165	0.0557979	0.0840878	25	23
GOBP_PROTEIN_LOCALIZATION_TO_ORGANELLE	0.296992	1.46149	0	0.0841286	877	814
GOCC_SODIUM_CHANNEL_COMPLEX	0.467103	1.46142	0.0589294	0.0841183	25	23
GOBP_REGULATION_OF_LONG_TERM_SYNAPTIC_POTENTIATION	0.411185	1.46135	0.0419002	0.0841089	42	40
GOBP_GLYCOSPHINGOLIPID_BIOSYNTHETIC_PROCESS	0.465335	1.461	0.0541679	0.0842671	25	23
GOBP_REPRODUCTIVE_SYSTEM_DEVELOPMENT	0.311716	1.46096	0.00224575	0.0842339	372	298
GOBP_MITOTIC_G2_DNA_DAMAGE_CHECKPOINT	0.49867	1.46072	0.0608558	0.0843247	21	18
GOBP_PROTEIN_CATABOLIC_PROCESS_IN_THE_VACUOLE	0.511871	1.46067	0.0636763	0.0843032	16	16
GOBP_TUBE_FORMATION	0.340476	1.46052	0.0132466	0.0843416	134	123
GOMF_UBIQUITIN_BINDING	0.364905	1.46052	0.025367	0.0842865	78	75
GOBP_NEGATIVE_REGULATION_OF_TOLL_LIKE_RECEPTOR_SIGNALING_PATHWAY	0.453332	1.46049	0.05664	0.0842466	33	26
GOMF_CAMP_BINDING	0.473003	1.46044	0.0559769	0.0842236	23	22
GOBP_PROTEIN_K63_LINKED_UBIQUITINATION	0.398663	1.46015	0.0400167	0.0843467	48	46
GOBP_REGULATION_OF_DNA_TEMPLATED_TRANSCRIPTION_INITIATION	0.427569	1.46003	0.043827	0.0843705	37	34
GOBP_MAMMARY_GLAND_MORPHOGENESIS	0.424634	1.4592	0.045396	0.0848363	39	34
GOMF_RIBONUCLEOPROTEIN_COMPLEX_BINDING	0.343941	1.45893	0.0150165	0.0849466	119	112
GOBP_REGULATION_OF_CELL_AGING	0.413309	1.45821	0.0434534	0.085362	42	39
GOBP_MULTICELLULAR_ORGANISMAL_SIGNALING	0.328708	1.45814	0.00728576	0.0853496	184	163
GOBP_POSITIVE_REGULATION_OF_EMBRYONIC_DEVELOPMENT	0.517459	1.45657	0.0701504	0.0862995	18	15
GOCC_VOLTAGE_GATED_SODIUM_CHANNEL_COMPLEX	0.518492	1.45652	0.0678623	0.0862746	17	15
GOCC_RECYCLING_ENDOSOME	0.331097	1.45637	0.00878838	0.0863091	167	150
GOBP_REGULATION_OF_PEPTIDYL_THREONINE_PHOSPHORYLATION	0.412186	1.45603	0.0434291	0.0864742	43	39
GOBP_CELLULAR_RESPONSE_TO_ACID_CHEMICAL	0.381379	1.45537	0.0321182	0.086835	64	58
GOBP_CELL_AGGREGATION	0.48662	1.45481	0.0618108	0.0871511	24	19
GOBP_RESPONSE_TO_KETONE	0.331403	1.45466	0.0105362	0.0871891	168	149
GOBP_DNA_INTEGRITY_CHECKPOINT	0.335994	1.45446	0.0140271	0.0872569	141	129
GOBP_GLOMERULAR_EPITHELIUM_DEVELOPMENT	0.504231	1.45423	0.0614117	0.0873448	21	17
GOMF_SULFOTRANSFERASE_ACTIVITY	0.429973	1.45348	0.0496012	0.0877776	43	31
GOBP_PRIMARY_NEURAL_TUBE_FORMATION	0.358021	1.45319	0.0237821	0.0879042	84	81
GOBP_ESTABLISHMENT_OF_MITOTIC_SPINDLE_LOCALIZATION	0.450015	1.45313	0.0601134	0.087882	31	26
GOBP_CELLULAR_RESPONSE_TO_INSULIN_STIMULUS	0.323955	1.4527	0.00615665	0.0881038	208	179
GOBP_RESPONSE_TO_AMYLOID_BETA	0.427744	1.45244	0.0540305	0.0882117	41	32
GOBP_REGULATION_OF_CELLULAR_RESPONSE_TO_GROWTH_FACTOR_STIMULUS	0.31756	1.45241	0.00477089	0.0881677	247	221
GOBP_NEGATIVE_REGULATION_OF_CELL_DIFFERENTIATION	0.30093	1.45193	0.000619131	0.0884222	536	459
GOBP_PROTEASOMAL_PROTEIN_CATABOLIC_PROCESS	0.30327	1.45131	0.000731835	0.0887813	422	395
GOBP_FIBROBLAST_MIGRATION	0.408489	1.45131	0.0478686	0.0887253	40	39
GOBP_NEGATIVE_REGULATION_OF_JNK_CASCADE	0.441727	1.45112	0.0579624	0.0887968	31	28
GOCC_EUCHROMATIN	0.452184	1.45096	0.0560072	0.0888354	29	25
GOCC_VESICLE_TETHERING_COMPLEX	0.37859	1.45073	0.0313202	0.0889262	63	61
GOBP_REGULATION_OF_POTASSIUM_ION_TRANSPORT	0.365007	1.45071	0.0246254	0.0888762	83	74
GOBP_MUSCLE_ORGAN_DEVELOPMENT	0.314531	1.45032	0.00331345	0.0890719	291	243
GOBP_SPERM_MOTILITY	0.384977	1.44992	0.0354629	0.0892811	83	52
GOBP_MULTICELLULAR_ORGANISM_REPRODUCTION	0.297819	1.4497	0.000102606	0.089366	678	521
GOBP_HISTONE_H2A_UBIQUITINATION	0.455638	1.4495	0.0577844	0.0894381	25	25
GOBP_POSITIVE_REGULATION_OF_TRANSMEMBRANE_RECEPTOR_PROTEIN_SERINE_THREONINE_KINASE_SIGNALING_PATHWAY	0.358225	1.44878	0.0304933	0.0898604	93	81
GOCC_CHROMOSOME_TELOMERIC_REGION	0.342707	1.44861	0.016824	0.0899075	126	113
GOBP_MICROTUBULE_ORGANIZING_CENTER_ORGANIZATION	0.339674	1.44832	0.0166282	0.0900464	123	115
GOBP_VENTRAL_SPINAL_CORD_DEVELOPMENT	0.427037	1.44829	0.0498242	0.0900057	42	32
GOBP_MYELOID_CELL_DIFFERENTIATION	0.308568	1.44757	0.00365238	0.0904221	357	288
GOBP_GLIAL_CELL_PROLIFERATION	0.408688	1.44731	0.0422515	0.0905431	41	40
GOBP_EPITHELIAL_TUBE_FORMATION	0.341662	1.44606	0.0185502	0.0913466	120	111
GOBP_REGULATION_OF_CYTOSOLIC_CALCIUM_ION_CONCENTRATION	0.314086	1.44582	0.00409337	0.0914455	311	235
GOBP_NEGATIVE_REGULATION_OF_CELL_CYCLE_G1_S_PHASE_TRANSITION	0.355784	1.44491	0.0269412	0.0920025	91	84
GOBP_REGULATION_OF_RESPONSE_TO_STRESS	0.292204	1.44476	0	0.0920417	1132	945
GOBP_CELL_CYCLE_PHASE_TRANSITION	0.298765	1.44476	0.000824487	0.0919855	539	491
GOBP_REGULATION_OF_PLATELET_DERIVED_GROWTH_FACTOR_RECEPTOR_SIGNALING_PATHWAY	0.484182	1.44444	0.0689549	0.0921501	22	19
GOBP_PROCESS_UTILIZING_AUTOPHAGIC_MECHANISM	0.300487	1.44421	0.00103918	0.0922425	465	442
GOMF_NADPLUS_KINASE_ACTIVITY	0.503923	1.44407	0.0692573	0.092272	16	16
GOBP_REGULATION_OF_PROTEIN_LOCALIZATION_TO_CELL_PERIPHERY	0.345538	1.44386	0.0194543	0.0923568	115	102
GOMF_ATPASE_ACTIVITY	0.303342	1.44366	0.00126024	0.0924298	420	376
GOBP_POSITIVE_REGULATION_OF_SIGNALING	0.290038	1.44346	0	0.0925113	1494	1262
GOBP_REGULATION_OF_PROTEIN_BINDING	0.327721	1.44335	0.012363	0.0925232	179	155
GOBP_REGULATION_OF_MAP_KINASE_ACTIVITY	0.314141	1.44321	0.00479536	0.092556	274	228
GOBP_MYOBLAST_FUSION	0.450195	1.44295	0.0617413	0.0926779	38	25
GOBP_PHOTORECEPTOR_CELL_DEVELOPMENT	0.419553	1.44258	0.0520744	0.0928733	43	34
GOBP_RECEPTOR_MEDIATED_ENDOCYTOSIS	0.318646	1.44198	0.00795907	0.0932365	226	197
GOBP_NEGATIVE_REGULATION_OF_GENE_EXPRESSION_EPIGENETIC	0.38809	1.44171	0.0374173	0.0933573	61	51
GOBP_MUSCLE_TISSUE_DEVELOPMENT	0.308682	1.44164	0.00378993	0.0933462	326	277
GOMF_RNA_POLYMERASE_II_ACTIVATING_TRANSCRIPTION_FACTOR_BINDING	0.410473	1.44114	0.0479374	0.0936228	43	38
GOBP_POSITIVE_REGULATION_OF_ION_TRANSPORT	0.297402	1.441	0.000514509	0.093662	593	502
GOBP_POSITIVE_REGULATION_OF_BMP_SIGNALING_PATHWAY	0.431925	1.44061	0.0599622	0.0938676	32	30
GOBP_POSITIVE_REGULATION_OF_GLUCOSE_TRANSMEMBRANE_TRANSPORT	0.435283	1.44047	0.0594555	0.0939021	39	29
GOCC_SEX_CHROMOSOME	0.461025	1.44014	0.0621785	0.0940706	23	23
GOBP_REGULATION_OF_GLIAL_CELL_DIFFERENTIATION	0.380256	1.44011	0.0378191	0.0940313	62	56
GOBP_POSITIVE_REGULATION_OF_MULTICELLULAR_ORGANISMAL_PROCESS	0.290989	1.44003	0	0.0940304	1191	975
GOBP_NEGATIVE_REGULATION_OF_I_KAPPAB_KINASE_NF_KAPPAB_SIGNALING	0.43367	1.43999	0.0573425	0.0939932	37	30
GOBP_REGULATION_OF_INTRACELLULAR_TRANSPORT	0.306236	1.43846	0.00213447	0.0949933	323	303
GOMF_GAMMA_TUBULIN_BINDING	0.448749	1.43833	0.0598342	0.0950221	25	25
GOBP_PROTEIN_K48_LINKED_UBIQUITINATION	0.384509	1.43789	0.0423971	0.0952632	52	51
GOCC_SCF_UBIQUITIN_LIGASE_COMPLEX	0.387025	1.43786	0.0403902	0.0952239	55	51
GOBP_POSITIVE_REGULATION_OF_ACTIN_FILAMENT_BUNDLE_ASSEMBLY	0.378665	1.43774	0.0397956	0.0952454	60	57
GOBP_NEGATIVE_REGULATION_OF_MOLECULAR_FUNCTION	0.292103	1.43772	0	0.0951937	940	772
GOCC_GOLGI_STACK	0.345975	1.4377	0.024375	0.0951443	109	97
GOBP_REGULATION_OF_CLATHRIN_DEPENDENT_ENDOCYTOSIS	0.495291	1.43698	0.0716395	0.0955788	17	17
GOMF_SODIUM_CHANNEL_ACTIVITY	0.411647	1.43689	0.0543957	0.0955806	41	37
GOBP_REGULATION_OF_RYANODINE_SENSITIVE_CALCIUM_RELEASE_CHANNEL_ACTIVITY	0.45904	1.43687	0.0641816	0.0955343	24	23
GOBP_RESPONSE_TO_INSULIN	0.313923	1.4363	0.00554754	0.095874	257	219
GOMF_S_ADENOSYLMETHIONINE_DEPENDENT_METHYLTRANSFERASE_ACTIVITY	0.336539	1.43614	0.0189904	0.0959182	134	117
GOBP_VESICLE_ORGANIZATION	0.307421	1.43595	0.00358735	0.0959899	299	270
GOMF_SNRNA_BINDING	0.403575	1.43579	0.0486464	0.0960397	43	40
GOBP_NEGATIVE_REGULATION_OF_CELL_JUNCTION_ASSEMBLY	0.448721	1.43527	0.0634154	0.0963414	27	25
GOMF_DIOXYGENASE_ACTIVITY	0.363088	1.43511	0.0323419	0.0963973	79	71
GOBP_RESPONSE_TO_PEPTIDE	0.300445	1.43504	0.00146306	0.0963833	459	391
GOBP_POSITIVE_REGULATION_OF_ENDOCYTOSIS	0.354879	1.43497	0.0286959	0.0963714	88	81
GOBP_REGULATION_OF_TRANSCRIPTION_INITIATION_FROM_RNA_POLYMERASE_II_PROMOTER	0.431437	1.43469	0.0579367	0.0965058	31	30
GOBP_REGULATION_OF_ACTIN_FILAMENT_BASED_MOVEMENT	0.433745	1.43461	0.0574949	0.0965038	32	29
GOBP_INORGANIC_ANION_TRANSMEMBRANE_TRANSPORT	0.354642	1.4345	0.0280827	0.0965151	106	83
GOMF_LIPID_BINDING	0.294907	1.43401	0.000408372	0.0968066	676	552
GOBP_CELL_SUBSTRATE_ADHESION	0.307308	1.43316	0.0051037	0.097341	308	272
GOBP_PHOTORECEPTOR_CELL_DIFFERENTIATION	0.389833	1.43294	0.0474614	0.09743	57	47
GOBP_COLUMNAR_CUBOIDAL_EPITHELIAL_CELL_DIFFERENTIATION	0.38093	1.43285	0.0383007	0.0974366	76	55
GOBP_METAL_ION_TRANSPORT	0.301522	1.43169	0.00243001	0.0981953	438	355
GOBP_REGULATION_OF_INTRINSIC_APOPTOTIC_SIGNALING_PATHWAY_IN_RESPONSE_TO_DNA_DAMAGE	0.435937	1.43149	0.0651273	0.0982823	32	28
GOCC_SITE_OF_DOUBLE_STRAND_BREAK	0.379154	1.43106	0.0444895	0.0985226	61	56
GOBP_POSITIVE_REGULATION_OF_POSTTRANSCRIPTIONAL_GENE_SILENCING	0.444286	1.43089	0.0631937	0.0985871	27	26
GOBP_NEURAL_PRECURSOR_CELL_PROLIFERATION	0.3351	1.43058	0.0194932	0.0987484	129	117
GOBP_INORGANIC_ION_TRANSMEMBRANE_TRANSPORT	0.292853	1.43011	0	0.0990144	764	622
GOBP_NEGATIVE_REGULATION_OF_ACTIN_FILAMENT_DEPOLYMERIZATION	0.415732	1.43004	0.0579229	0.0989994	42	35
GOBP_POSITIVE_REGULATION_OF_PROTEIN_DEPHOSPHORYLATION	0.417975	1.42979	0.0583153	0.0991146	35	33
GOBP_GLYCEROPHOSPHOLIPID_METABOLIC_PROCESS	0.306424	1.42976	0.00444927	0.0990773	308	274
GOMF_LYSOPHOSPHATIDIC_ACID_ACYLTRANSFERASE_ACTIVITY	0.507076	1.42928	0.0797575	0.0993552	17	15
GOMF_DYNEIN_COMPLEX_BINDING	0.477697	1.42915	0.0741198	0.099389	22	19
GOMF_PASSIVE_TRANSMEMBRANE_TRANSPORTER_ACTIVITY	0.30231	1.42894	0.00276802	0.0994787	413	333
GOBP_NEGATIVE_REGULATION_OF_PEPTIDE_SECRETION	0.381119	1.42857	0.0475997	0.0996817	61	51
GOBP_NEGATIVE_REGULATION_OF_PROTEIN_SERINE_THREONINE_KINASE_ACTIVITY	0.33709	1.42836	0.0212558	0.099771	122	111
GOBP_MICROVILLUS_ORGANIZATION	0.479251	1.42833	0.0717949	0.0997296	21	19
GOBP_REGULATION_OF_SMOOTHENED_SIGNALING_PATHWAY	0.36493	1.42707	0.0347258	0.100567	72	65
GOBP_POSITIVE_REGULATION_OF_EXOCYTOSIS	0.366953	1.42648	0.0407305	0.100926	73	65
GOBP_GAMETE_GENERATION	0.296503	1.42575	0.00103983	0.1014	556	422
GOBP_MRNA_CIS_SPLICING_VIA_SPLICEOSOME	0.479905	1.4255	0.0725944	0.101517	19	19
GOBP_NEGATIVE_REGULATION_OF_NUCLEOTIDE_METABOLIC_PROCESS	0.498656	1.42546	0.0759553	0.101486	21	16
GOBP_SEX_DIFFERENTIATION	0.316647	1.42545	0.0099728	0.101427	237	188
GOCC_CLATHRIN_COATED_VESICLE	0.324845	1.4251	0.0151284	0.101617	167	148
GOBP_POSITIVE_REGULATION_OF_PROTEIN_MODIFICATION_BY_SMALL_PROTEIN_CONJUGATION_OR_REMOVAL	0.333321	1.42491	0.0222195	0.101689	124	117
GOBP_REPRODUCTIVE_BEHAVIOR	0.446733	1.42467	0.0665265	0.101803	27	25
GOBP_N_TERMINAL_PROTEIN_AMINO_ACID_ACETYLATION	0.495546	1.42467	0.0756569	0.101741	16	16
GOBP_ACTIVATION_OF_PROTEIN_KINASE_ACTIVITY	0.308276	1.42466	0.00699836	0.101682	292	250
GOBP_REGULATION_OF_ACTIN_FILAMENT_LENGTH	0.324567	1.42406	0.0164146	0.102058	167	147
GOBP_TYPE_B_PANCREATIC_CELL_PROLIFERATION	0.499818	1.42391	0.0772225	0.102102	18	16
GOBP_SPINAL_CORD_MOTOR_NEURON_DIFFERENTIATION	0.462448	1.42376	0.0715925	0.102139	28	21
GOBP_REGULATION_OF_MUSCLE_HYPERTROPHY	0.38932	1.4236	0.0479934	0.102198	53	47
GOBP_NEGATIVE_REGULATION_OF_CELL_AGING	0.481111	1.42355	0.0759122	0.102172	21	18
GOBP_ACTIVIN_RECEPTOR_SIGNALING_PATHWAY	0.430604	1.42333	0.0646853	0.102265	36	29
GOBP_REGULATION_OF_MUSCLE_CELL_DIFFERENTIATION	0.338047	1.42319	0.023874	0.102302	122	109
GOMF_MOLECULAR_TRANSDUCER_ACTIVITY	0.291275	1.42304	0.000305126	0.102353	1032	596
GOMF_ACIDIC_AMINO_ACID_TRANSMEMBRANE_TRANSPORTER_ACTIVITY	0.505118	1.42298	0.0857461	0.102329	15	15
GOBP_REGULATION_OF_MACROAUTOPHAGY	0.328003	1.42296	0.0187961	0.102284	140	137
GOBP_POSITIVE_REGULATION_OF_RNA_SPLICING	0.425776	1.42272	0.0575993	0.102393	32	31
GOBP_REGULATION_OF_HISTONE_H3_K4_METHYLATION	0.459128	1.42241	0.0730092	0.102555	26	22
GOCC_GOLGI_CISTERNA	0.362222	1.42234	0.0366996	0.102543	78	67
GOBP_REGULATION_OF_HORMONE_METABOLIC_PROCESS	0.444054	1.42232	0.0677587	0.102497	30	25
GOBP_MRNA_CLEAVAGE	0.471519	1.42231	0.0718036	0.102434	20	20
GOBP_AUTOPHAGOSOME_ORGANIZATION	0.351454	1.42225	0.0291312	0.102416	85	83
GOBP_POSITIVE_REGULATION_OF_REGULATED_SECRETORY_PATHWAY	0.405721	1.42219	0.0558683	0.102397	44	38
GOBP_MICROGLIAL_CELL_ACTIVATION	0.455617	1.42212	0.0723091	0.102389	40	23
GOBP_NEGATIVE_REGULATION_OF_PROTEIN_DEPHOSPHORYLATION	0.392443	1.42209	0.0497199	0.102343	49	44
GOBP_CELLULAR_RESPONSE_TO_LIPID	0.29769	1.42184	0.00167469	0.102462	470	393
GOBP_RESPONSE_TO_LEPTIN	0.476368	1.42174	0.0739258	0.102476	21	19
GOBP_POSITIVE_REGULATION_OF_RELEASE_OF_SEQUESTERED_CALCIUM_ION_INTO_CYTOSOL	0.436397	1.42164	0.0663008	0.10248	37	27
GOBP_BONE_CELL_DEVELOPMENT	0.453593	1.42152	0.0714827	0.102504	30	23
GOBP_GASTRULATION_WITH_MOUTH_FORMING_SECOND	0.467312	1.42138	0.0826408	0.102537	21	20
GOMF_CATION_CATION_ANTIPORTER_ACTIVITY	0.456602	1.4212	0.0707804	0.102611	25	22
GOBP_GLYCOPROTEIN_BIOSYNTHETIC_PROCESS	0.306106	1.42076	0.00601619	0.102869	282	251
GOBP_NEGATIVE_REGULATION_OF_RHO_PROTEIN_SIGNAL_TRANSDUCTION	0.468394	1.42067	0.0800307	0.102873	21	20
GOBP_POSITIVE_REGULATION_OF_NITRIC_OXIDE_SYNTHASE_ACTIVITY	0.494464	1.42037	0.080556	0.103023	21	16
GOBP_POSITIVE_REGULATION_OF_DNA_TEMPLATED_TRANSCRIPTION_INITIATION	0.432689	1.41991	0.0669056	0.103308	30	28
GOBP_POSITIVE_REGULATION_OF_TRANSMEMBRANE_TRANSPORT	0.321618	1.41981	0.0159288	0.103314	183	152
GOBP_REGULATION_OF_ESTABLISHMENT_OR_MAINTENANCE_OF_CELL_POLARITY	0.46454	1.41978	0.0808654	0.103272	23	21
GOBP_SEXUAL_REPRODUCTION	0.293194	1.41957	0.00071876	0.10337	682	514
GOBP_REGULATION_OF_ESTABLISHMENT_OF_PROTEIN_LOCALIZATION_TO_MITOCHONDRION	0.36614	1.41937	0.0361414	0.103455	67	63
GOBP_POSITIVE_REGULATION_OF_INSULIN_SECRETION	0.381855	1.41926	0.0491803	0.103477	63	51
GOBP_HISTONE_MONOUBIQUITINATION	0.445037	1.41894	0.068852	0.103656	27	25
GOBP_RESPONSE_TO_GLUCAGON	0.432356	1.4184	0.0685953	0.10399	33	28
GOBP_TRNA_TRANSPORT	0.42008	1.41834	0.0620055	0.103973	34	32
GOBP_PROTEOGLYCAN_BIOSYNTHETIC_PROCESS	0.382571	1.41739	0.0520762	0.104604	55	49
GOBP_POSITIVE_REGULATION_OF_BINDING	0.324451	1.41731	0.0192105	0.104604	161	140
GOBP_NEUROINFLAMMATORY_RESPONSE	0.451111	1.4171	0.0743161	0.104697	30	23
GOBP_REGULATION_OF_PROTEASOMAL_UBIQUITIN_DEPENDENT_PROTEIN_CATABOLIC_PROCESS	0.334094	1.41689	0.0268719	0.104785	117	108
GOBP_RESPONSE_TO_OXYGEN_CONTAINING_COMPOUND	0.285511	1.41677	0	0.104813	1409	1168
GOMF_CYCLIC_NUCLEOTIDE_PHOSPHODIESTERASE_ACTIVITY	0.476203	1.41665	0.0751634	0.104835	22	19
GOBP_CELLULAR_CARBOHYDRATE_METABOLIC_PROCESS	0.307766	1.41591	0.00849702	0.105325	261	229
GOBP_NEGATIVE_REGULATION_OF_HYDROLASE_ACTIVITY	0.302662	1.41538	0.00661605	0.105659	353	274
GOBP_G0_TO_G1_TRANSITION	0.408879	1.41525	0.0604982	0.105693	39	36
GOBP_RESPONSE_TO_HEPATOCYTE_GROWTH_FACTOR	0.502867	1.41516	0.0852872	0.105695	17	15
GOBP_RESPONSE_TO_NITROGEN_COMPOUND	0.287661	1.41512	0	0.105662	957	828
GOBP_NEURON_APOPTOTIC_PROCESS	0.31241	1.41488	0.0120713	0.105779	210	193
GOBP_REGULATION_OF_DNA_REPLICATION	0.346724	1.41468	0.0327167	0.105865	96	86
GOBP_RESPONSE_TO_STEROID_HORMONE	0.304076	1.41429	0.00723208	0.106092	295	254
GOMF_ESTROGEN_RECEPTOR_BINDING	0.405059	1.41423	0.0578501	0.106074	40	36
GOBP_LUNG_EPITHELIUM_DEVELOPMENT	0.42654	1.41407	0.0732746	0.10613	33	29
GOBP_MITOTIC_SPINDLE_ORGANIZATION	0.344391	1.41403	0.0337516	0.106098	103	90
GOBP_POSITIVE_REGULATION_OF_BLOOD_CIRCULATION	0.418104	1.41344	0.0649672	0.106485	35	31
GOBP_NEGATIVE_REGULATION_OF_MAP_KINASE_ACTIVITY	0.369624	1.41322	0.0456498	0.106587	63	56
GOBP_GOLGI_TO_VACUOLE_TRANSPORT	0.47809	1.41291	0.0806604	0.106754	18	18
GOMF_PHOSPHORIC_ESTER_HYDROLASE_ACTIVITY	0.302111	1.41232	0.00629477	0.107144	325	277
GOBP_GLYCEROLIPID_METABOLIC_PROCESS	0.298881	1.4123	0.00404772	0.107092	384	331
GOBP_REGULATION_OF_NITRIC_OXIDE_METABOLIC_PROCESS	0.4041	1.41217	0.06	0.107127	46	37
GOBP_REGULATION_OF_HEART_GROWTH	0.37645	1.41213	0.0501542	0.10709	61	53
GOBP_MYELOID_CELL_HOMEOSTASIS	0.33277	1.41211	0.0245086	0.107037	132	114
GOBP_REGULATION_OF_GENE_SILENCING	0.344458	1.4119	0.0353237	0.107134	97	89
GOBP_CILIUM_OR_FLAGELLUM_DEPENDENT_CELL_MOTILITY	0.359302	1.41178	0.0427553	0.107153	105	68
GOBP_RESPIRATORY_SYSTEM_DEVELOPMENT	0.32058	1.41091	0.018099	0.107748	177	152
GOMF_PHOSPHATASE_ACTIVITY	0.310665	1.41086	0.011941	0.107718	245	205
GOBP_NEGATIVE_REGULATION_OF_CARDIAC_MUSCLE_TISSUE_GROWTH	0.462653	1.41073	0.0780698	0.107759	22	21
GOMF_RNA_POLYMERASE_II_CORE_PROMOTER_SEQUENCE_SPECIFIC_DNA_BINDING	0.492119	1.41024	0.0871075	0.108069	16	16
GOBP_DOUBLE_STRAND_BREAK_REPAIR	0.311058	1.41005	0.0119208	0.108148	223	199
GOBP_REGULATION_OF_PROTEIN_LOCALIZATION_TO_MEMBRANE	0.31713	1.40982	0.0172275	0.108258	182	168
GOBP_REGULATION_OF_GOLGI_ORGANIZATION	0.491953	1.40938	0.0864063	0.108529	16	16
GOCC_CENTRIOLAR_SATELLITE	0.342902	1.40923	0.0284507	0.108581	99	92
GOBP_TERMINATION_OF_RNA_POLYMERASE_I_TRANSCRIPTION	0.441243	1.40907	0.0706845	0.10864	26	25
GOBP_REGULATION_OF_NUCLEOCYTOPLASMIC_TRANSPORT	0.343738	1.409	0.0321597	0.108631	91	88
GOBP_CALCIUM_ION_TRANSPORT	0.299654	1.40892	0.00612442	0.108631	370	299
GOBP_NEGATIVE_REGULATION_OF_TRANSPORT	0.300092	1.40852	0.00546565	0.10888	350	304
GOBP_REGULATION_OF_CARDIAC_MUSCLE_CONTRACTION	0.368097	1.40838	0.0461436	0.108924	65	60
GOBP_NEGATIVE_REGULATION_OF_ACTIN_FILAMENT_BUNDLE_ASSEMBLY	0.431294	1.40806	0.0753962	0.109106	29	27
GOBP_REGULATION_OF_GLUCONEOGENESIS	0.407457	1.40802	0.0690584	0.109065	45	35
GOBP_CELL_CELL_ADHESION	0.289677	1.40793	0.000716699	0.109068	711	563
GOBP_MULTI_ORGANISM_PROCESS	0.286972	1.407	0.000405145	0.109733	878	677
GOBP_PHAGOCYTOSIS	0.311294	1.40691	0.0117179	0.109733	238	188
GOCC_RNA_POLYMERASE_II_HOLOENZYME	0.359022	1.40639	0.0423087	0.110072	70	68
GOBP_BIOLOGICAL_ADHESION	0.283512	1.40595	0	0.110343	1218	986
GOBP_SKELETAL_SYSTEM_DEVELOPMENT	0.296676	1.40581	0.00274667	0.110388	445	349
GOBP_C21_STEROID_HORMONE_METABOLIC_PROCESS	0.459943	1.40569	0.080685	0.110413	28	21
GOBP_REGULATION_OF_PROTEIN_TARGETING	0.353166	1.4056	0.0435399	0.110419	77	72
GOBP_SPERMATID_DIFFERENTIATION	0.343417	1.40548	0.0359576	0.110442	125	89
GOBP_NEGATIVE_REGULATION_OF_STEM_CELL_DIFFERENTIATION	0.482257	1.40529	0.0891779	0.110525	19	17
GOBP_CARDIAC_CONDUCTION	0.327785	1.40439	0.0258049	0.111162	132	120
GOBP_GERM_CELL_DEVELOPMENT	0.317709	1.40419	0.0167475	0.111246	212	155
GOBP_PROTEIN_DEMANNOSYLATION	0.474496	1.40369	0.0821896	0.111567	18	18
GOBP_SYNCYTIUM_FORMATION	0.401576	1.40321	0.0704406	0.111884	51	36
GOBP_POSITIVE_REGULATION_OF_CELL_CYCLE_G1_S_PHASE_TRANSITION	0.401998	1.40307	0.0679363	0.111933	42	37
GOMF_CATION_TRANSMEMBRANE_TRANSPORTER_ACTIVITY	0.290814	1.40305	0.00155055	0.111878	567	461
GOBP_MORPHOGENESIS_OF_EMBRYONIC_EPITHELIUM	0.326437	1.40301	0.0259536	0.111842	136	124
GOBP_HISTONE_H2A_MONOUBIQUITINATION	0.490488	1.40296	0.0934304	0.111822	16	16
GOCC_FIBRILLAR_CENTER	0.331401	1.40262	0.0261422	0.112016	123	112
GOMF_3_5_DNA_HELICASE_ACTIVITY	0.483135	1.40238	0.0922429	0.112141	17	17
GOBP_PROTEIN_LOCALIZATION_TO_CELL_SURFACE	0.367526	1.40227	0.0497479	0.112163	63	59
GOBP_GLIAL_CELL_DIFFERENTIATION	0.313411	1.40216	0.0171982	0.11218	195	177
GOBP_REGULATION_OF_MAPK_CASCADE	0.290045	1.40209	0.00103263	0.112173	595	486
GOBP_POSITIVE_REGULATION_OF_MUSCLE_TISSUE_DEVELOPMENT	0.498009	1.40186	0.0913133	0.112282	20	15
GOBP_REGULATION_OF_VOLTAGE_GATED_CALCIUM_CHANNEL_ACTIVITY	0.420222	1.40186	0.0702341	0.112219	34	30
GOMF_LYSOPHOSPHOLIPID_ACYLTRANSFERASE_ACTIVITY	0.481287	1.40176	0.0860855	0.112229	19	17
GOBP_STARTLE_RESPONSE	0.463483	1.4016	0.0844206	0.112295	21	20
GOMF_PROTEIN_SERINE_PHOSPHATASE_ACTIVITY	0.367091	1.40143	0.0562265	0.112357	63	58
GOBP_CYCLIC_NUCLEOTIDE_BIOSYNTHETIC_PROCESS	0.472664	1.40001	0.0851396	0.113413	21	18
GOBP_MACROAUTOPHAGY	0.300021	1.4	0.00761863	0.113355	278	270
GOCC_CHROMOSOMAL_REGION	0.300956	1.39924	0.0083723	0.11389	296	261
GOBP_TELOMERE_ORGANIZATION	0.326074	1.39899	0.0271882	0.114025	131	125
GOMF_MITOGEN_ACTIVATED_PROTEIN_KINASE_BINDING	0.441047	1.3987	0.0821856	0.114178	27	24
GOBP_POSITIVE_REGULATION_OF_SMALL_GTPASE_MEDIATED_SIGNAL_TRANSDUCTION	0.365593	1.3986	0.050466	0.114198	70	60
GOBP_REGULATION_OF_PROTEASOMAL_PROTEIN_CATABOLIC_PROCESS	0.31693	1.39857	0.0219114	0.114154	161	150
GOBP_POSITIVE_REGULATION_OF_REACTIVE_OXYGEN_SPECIES_BIOSYNTHETIC_PROCESS	0.415726	1.39815	0.0767774	0.114426	41	31
GOBP_RESPONSE_TO_TEMPERATURE_STIMULUS	0.311223	1.39806	0.0168462	0.114425	202	180
GOBP_LUNG_MORPHOGENESIS	0.396748	1.39793	0.0638238	0.114464	48	39
GOBP_POSITIVE_REGULATION_OF_CELL_SUBSTRATE_ADHESION	0.336215	1.3979	0.03563	0.114425	109	98
GOBP_POSITIVE_REGULATION_OF_CALCIUM_ION_TRANSMEMBRANE_TRANSPORT	0.371728	1.39737	0.0614227	0.114783	65	53
GOMF_PROTEIN_SERINE_THREONINE_PHOSPHATASE_ACTIVITY	0.345579	1.39731	0.0425559	0.11477	90	82
GOBP_CELLULAR_RESPONSE_TO_AMYLOID_BETA	0.430348	1.39726	0.0777133	0.114737	32	27
GOBP_NEGATIVE_REGULATION_OF_PEPTIDYL_LYSINE_ACETYLATION	0.496848	1.39701	0.0902208	0.114872	18	15
GOBP_POSITIVE_REGULATION_OF_CALCIUM_ION_TRANSMEMBRANE_TRANSPORTER_ACTIVITY	0.410952	1.39694	0.0749428	0.114861	36	33
GOBP_REGULATION_OF_MUSCLE_SYSTEM_PROCESS	0.312138	1.39638	0.0177773	0.115248	203	176
GOBP_PROTEIN_STABILIZATION	0.315823	1.39619	0.0199721	0.11533	166	158
GOBP_NEGATIVE_REGULATION_OF_CELLULAR_PROTEIN_LOCALIZATION	0.335587	1.39606	0.0336939	0.115366	108	99
GOBP_POSITIVE_REGULATION_OF_TRANSCRIPTION_INITIATION_FROM_RNA_POLYMERASE_II_PROMOTER	0.439071	1.39537	0.0838431	0.115858	25	24
GOBP_REGULATION_OF_CELL_CYCLE_PHASE_TRANSITION	0.293908	1.39504	0.00368615	0.116059	395	357
GOBP_SKELETAL_MUSCLE_ADAPTATION	0.478582	1.39497	0.0919774	0.116047	23	17
GOBP_REGULATION_OF_CARDIAC_MUSCLE_CELL_PROLIFERATION	0.416666	1.39494	0.0766445	0.116	36	30
GOBP_MEMBRANE_REPOLARIZATION_DURING_ACTION_POTENTIAL	0.466789	1.39455	0.0871803	0.116245	22	19
GOCC_PLASMA_MEMBRANE_SIGNALING_RECEPTOR_COMPLEX	0.321687	1.39446	0.0249732	0.11625	205	135
GOCC_RNA_POLYMERASE_COMPLEX	0.339326	1.39441	0.0384276	0.116223	93	89
GOCC_FLEMMING_BODY	0.422035	1.39321	0.0829384	0.117137	31	29
GOBP_ACTIN_FILAMENT_DEPOLYMERIZATION	0.382226	1.39256	0.0626556	0.117598	54	46
GOBP_POSITIVE_REGULATION_OF_DNA_REPLICATION	0.425355	1.3918	0.0803201	0.118156	33	28
GOBP_LIPID_LOCALIZATION	0.293341	1.39149	0.00443834	0.118343	445	345
GOBP_TRANSCRIPTION_INITIATION_FROM_RNA_POLYMERASE_II_PROMOTER	0.314133	1.39083	0.0220376	0.118815	166	158
GOBP_CARDIAC_MUSCLE_CELL_PROLIFERATION	0.395661	1.39016	0.0690088	0.119291	45	38
GOCC_ACTIN_FILAMENT_BUNDLE	0.36073	1.39012	0.055385	0.11925	66	61
GOBP_NEGATIVE_REGULATION_OF_CHROMOSOME_ORGANIZATION	0.356979	1.38843	0.0531496	0.120578	71	66
GOBP_INTERLEUKIN_6_MEDIATED_SIGNALING_PATHWAY	0.469002	1.3884	0.0926671	0.120536	20	18
GOMF_HYDROLASE_ACTIVITY_ACTING_ON_CARBON_NITROGEN_BUT_NOT_PEPTIDE_BONDS_IN_LINEAR_AMIDES	0.385579	1.38836	0.0615299	0.1205	52	44
GOBP_LIPID_TRANSLOCATION	0.395244	1.38816	0.0720543	0.120589	46	38
GOBP_POSITIVE_REGULATION_OF_CELL_CYCLE_PHASE_TRANSITION	0.344925	1.38811	0.0504894	0.120564	89	79
GOBP_POSITIVE_REGULATION_OF_AUTOPHAGY	0.335689	1.38767	0.0428394	0.120862	99	95
GOBP_POSITIVE_REGULATION_OF_NOTCH_SIGNALING_PATHWAY	0.386468	1.38727	0.0676212	0.121124	49	42
GOBP_CARBOHYDRATE_PHOSPHORYLATION	0.45153	1.38684	0.0887429	0.121414	23	21
GOBP_CALCIUM_MEDIATED_SIGNALING_USING_INTRACELLULAR_CALCIUM_SOURCE	0.491815	1.3867	0.0997937	0.121463	18	15
GOBP_POSITIVE_REGULATION_OF_ANION_TRANSMEMBRANE_TRANSPORT	0.390366	1.38562	0.0706972	0.122294	53	40
GOBP_POSITIVE_REGULATION_OF_OSTEOCLAST_DIFFERENTIATION	0.488747	1.38526	0.0973059	0.12253	23	15
GOBP_PHOSPHOLIPID_METABOLIC_PROCESS	0.293496	1.38512	0.0060813	0.122584	374	321
GOBP_NERVE_DEVELOPMENT	0.365729	1.38466	0.0608836	0.122903	67	56
GOBP_MALE_GAMETE_GENERATION	0.291084	1.38466	0.00676962	0.122837	445	337
GOBP_CELL_CYCLE_ARREST	0.305822	1.38382	0.0156056	0.123486	206	193
GOBP_MITOTIC_NUCLEAR_DIVISION	0.301197	1.38364	0.0142049	0.123569	257	223
GOBP_METANEPHROS_DEVELOPMENT	0.353913	1.38333	0.0545288	0.123754	80	66
GOBP_PLACENTA_DEVELOPMENT	0.333455	1.38297	0.042394	0.123989	123	97
GOBP_NEGATIVE_REGULATION_OF_ION_TRANSPORT	0.30132	1.38293	0.0150326	0.123954	251	220
GOBP_REGULATION_OF_ALCOHOL_BIOSYNTHETIC_PROCESS	0.363346	1.3828	0.0580733	0.123993	65	57
GOBP_SPINDLE_ASSEMBLY	0.339282	1.38224	0.0463618	0.124392	96	86
GOBP_POSITIVE_REGULATION_OF_DEPHOSPHORYLATION	0.38217	1.38189	0.0711441	0.124622	47	44
GOBP_RESPONSE_TO_GROWTH_FACTOR	0.284199	1.38176	0.000818498	0.124665	627	560
GOBP_MITOTIC_G2_M_TRANSITION_CHECKPOINT	0.426677	1.38163	0.0901861	0.124704	32	27
GOBP_SYMPATHETIC_NERVOUS_SYSTEM_DEVELOPMENT	0.476581	1.38152	0.0944625	0.124728	20	17
GOCC_ORGANELLE_SUBCOMPARTMENT	0.277868	1.38122	0	0.124917	1493	1312
GOBP_CHLORIDE_TRANSPORT	0.344432	1.38057	0.0492225	0.125408	98	77
GOBP_ACTIVATION_OF_MAPKK_ACTIVITY	0.384129	1.38039	0.0691006	0.125486	46	42
GOBP_CALCIUM_ION_IMPORT	0.356363	1.38028	0.054342	0.125516	74	63
GOBP_ADULT_BEHAVIOR	0.331286	1.38	0.0402228	0.12569	112	100
GOBP_ERBB_SIGNALING_PATHWAY	0.325993	1.37978	0.0349659	0.125808	131	114
GOBP_APOPTOTIC_PROCESS	0.277263	1.37924	0	0.126203	1589	1385
GOBP_RIBONUCLEOPROTEIN_COMPLEX_SUBUNIT_ORGANIZATION	0.310872	1.37921	0.0213333	0.126158	170	164
GOBP_REGULATION_OF_BINDING	0.293975	1.379	0.00941253	0.126268	322	278
GOBP_NEGATIVE_REGULATION_OF_DNA_TEMPLATED_TRANSCRIPTION_ELONGATION	0.472314	1.37861	0.102616	0.126536	17	17
GOBP_NEGATIVE_REGULATION_OF_RNA_CATABOLIC_PROCESS	0.367008	1.37832	0.062871	0.126711	59	53
GOBP_L_AMINO_ACID_TRANSPORT	0.374709	1.37827	0.0670469	0.126683	60	48
GOCC_CLATHRIN_VESICLE_COAT	0.430725	1.3782	0.0891427	0.126675	27	25
GOBP_NEUTRAL_AMINO_ACID_TRANSPORT	0.400996	1.37782	0.0809606	0.126942	42	34
GOBP_TRANSCRIPTION_BY_RNA_POLYMERASE_I	0.366105	1.3778	0.0666397	0.126885	57	54
GOBP_REGULATION_OF_OSTEOCLAST_DIFFERENTIATION	0.385464	1.37747	0.0736325	0.127096	55	41
GOBP_REGULATION_OF_CELL_ADHESION	0.285349	1.37643	0.00164728	0.127937	588	476
GOBP_RESPONSE_TO_MONOSACCHARIDE	0.315555	1.3755	0.0298701	0.128682	177	143
GOMF_ACETYLGLUCOSAMINYLTRANSFERASE_ACTIVITY	0.384029	1.37522	0.0751486	0.128863	47	41
GOBP_PLASMA_MEMBRANE_ORGANIZATION	0.338417	1.37517	0.0463653	0.128834	102	85
GOBP_POSITIVE_REGULATION_OF_CELL_CYCLE_G2_M_PHASE_TRANSITION	0.424872	1.37461	0.0905965	0.129258	27	26
GOBP_NEGATIVE_REGULATION_OF_STRESS_ACTIVATED_PROTEIN_KINASE_SIGNALING_CASCADE	0.397816	1.37384	0.0838635	0.129863	39	34
GOBP_REGULATION_OF_TELOMERE_MAINTENANCE_VIA_TELOMERE_LENGTHENING	0.368466	1.37356	0.0682097	0.130026	54	50
GOMF_ORGANIC_ACID_SODIUM_SYMPORTER_ACTIVITY	0.464649	1.3733	0.0986741	0.130177	26	18
GOMF_CYSTEINE_TYPE_ENDOPEPTIDASE_ACTIVITY	0.349323	1.3733	0.0561371	0.130105	77	68
GOMF_UBIQUITIN_LIKE_PROTEIN_SPECIFIC_PROTEASE_ACTIVITY	0.454941	1.37262	0.100484	0.130637	20	20
GOCC_FILOPODIUM	0.336727	1.37244	0.0506393	0.130721	93	86
GOCC_NON_MOTILE_CILIUM	0.328009	1.37196	0.0403057	0.131077	141	106
GOBP_MEMBRANE_DEPOLARIZATION_DURING_CARDIAC_MUSCLE_CELL_ACTION_POTENTIAL	0.458298	1.37186	0.103316	0.131084	19	19
GOBP_CELL_DIFFERENTIATION_IN_HINDBRAIN	0.451895	1.37158	0.10237	0.131266	20	20
GOBP_REGULATION_OF_CHOLESTEROL_EFFLUX	0.438472	1.37151	0.0962895	0.131258	31	23
GOBP_TRANSCRIPTION_ELONGATION_FROM_RNA_POLYMERASE_I_PROMOTER	0.423003	1.3715	0.0904335	0.131187	26	26
GOBP_CORONARY_VASCULATURE_DEVELOPMENT	0.399349	1.37127	0.0817737	0.131318	41	34
GOBP_HOMEOSTATIC_PROCESS	0.275834	1.37114	0	0.131348	1683	1359
GOMF_TRANSFERASE_ACTIVITY_TRANSFERRING_ONE_CARBON_GROUPS	0.30709	1.37099	0.0248354	0.131413	191	167
GOBP_POSITIVE_REGULATION_OF_SECRETION	0.300661	1.37093	0.0212482	0.131395	258	214
GOBP_REGULATION_OF_MYELOID_CELL_DIFFERENTIATION	0.309684	1.3706	0.0252754	0.131615	202	161
GOBP_NUCLEIC_ACID_PHOSPHODIESTER_BOND_HYDROLYSIS	0.298549	1.37059	0.0163788	0.131546	253	227
GOBP_PROTEIN_TARGETING_TO_LYSOSOME	0.463048	1.37038	0.101456	0.131664	18	18
GOCC_GLIAL_CELL_PROJECTION	0.42193	1.37024	0.0882796	0.131715	27	26
GOBP_REGULATION_OF_DNA_REPAIR	0.328931	1.3699	0.0466321	0.131945	114	101
GOMF_CADHERIN_BINDING	0.292968	1.36979	0.0120117	0.131975	292	278
GOBP_PLASMA_MEMBRANE_TUBULATION	0.48621	1.36951	0.107404	0.132154	18	15
GOBP_REGULATION_OF_INTRACELLULAR_PROTEIN_TRANSPORT	0.298745	1.36926	0.0197553	0.1323	228	214
GOBP_GLAND_DEVELOPMENT	0.291016	1.36924	0.00855798	0.132241	393	311
GOBP_REGULATION_OF_ERBB_SIGNALING_PATHWAY	0.344901	1.36923	0.053604	0.132179	86	72
GOBP_EYE_PHOTORECEPTOR_CELL_DEVELOPMENT	0.436736	1.36862	0.0947896	0.132656	31	23
GOBP_REGULATION_OF_SPINDLE_ORGANIZATION	0.401064	1.36849	0.0862321	0.132688	34	33
GOBP_SPECIFICATION_OF_ANIMAL_ORGAN_IDENTITY	0.421995	1.36768	0.0905846	0.133352	33	26
GOBP_ESTABLISHMENT_OF_MITOCHONDRION_LOCALIZATION	0.445821	1.36766	0.0974351	0.133296	23	21
GOBP_REGULATION_OF_OSTEOBLAST_DIFFERENTIATION	0.330745	1.36762	0.0501819	0.133255	106	94
GOBP_CAMERA_TYPE_EYE_DEVELOPMENT	0.296416	1.36762	0.0144576	0.133181	291	242
GOBP_POSITIVE_REGULATION_OF_ERYTHROCYTE_DIFFERENTIATION	0.428449	1.36737	0.0940824	0.13333	25	24
GOCC_PRERIBOSOME_LARGE_SUBUNIT_PRECURSOR	0.452686	1.36737	0.103646	0.133266	20	20
GOBP_OSTEOCLAST_DIFFERENTIATION	0.350463	1.36699	0.0633562	0.133528	84	66
GOBP_REGULATION_OF_LYASE_ACTIVITY	0.415898	1.36642	0.0918081	0.133979	42	28
GOMF_ATPASE_COUPLED_ION_TRANSMEMBRANE_TRANSPORTER_ACTIVITY	0.39864	1.36623	0.0866287	0.134068	41	34
GOBP_POSITIVE_REGULATION_OF_CATION_TRANSMEMBRANE_TRANSPORT	0.32488	1.36623	0.0435913	0.133995	125	107
GOBP_HEART_FORMATION	0.455578	1.36613	0.109504	0.134013	27	19
GOBP_INCLUSION_BODY_ASSEMBLY	0.455343	1.36582	0.107214	0.134223	21	19
GOMF_PHOSPHATIDYLINOSITOL_BISPHOSPHATE_PHOSPHATASE_ACTIVITY	0.458626	1.36521	0.104351	0.134694	19	19
GOBP_HEPATICOBILIARY_SYSTEM_DEVELOPMENT	0.324197	1.36489	0.0430187	0.134909	130	107
GOMF_MICROTUBULE_MOTOR_ACTIVITY	0.371891	1.3641	0.0733516	0.135556	58	47
GOBP_NEGATIVE_REGULATION_OF_DNA_REPLICATION	0.419768	1.36397	0.0943591	0.135599	31	27
GOMF_PROTEIN_KINASE_A_REGULATORY_SUBUNIT_BINDING	0.453362	1.36391	0.105111	0.135577	21	19
GOBP_REPRODUCTION	0.275783	1.3639	0	0.135517	1194	928
GOBP_NEGATIVE_REGULATION_OF_SECRETION	0.32546	1.36375	0.0463568	0.135579	125	101
GOBP_REGULATION_OF_REACTIVE_OXYGEN_SPECIES_BIOSYNTHETIC_PROCESS	0.354172	1.36369	0.0667544	0.135555	75	60
GOBP_REGULATION_OF_NEUROBLAST_PROLIFERATION	0.418497	1.36341	0.0957478	0.135742	29	27
GOBP_REGENERATION	0.311594	1.36334	0.0319387	0.135737	173	144
GOBP_MATURATION_OF_5_8S_RRNA	0.400377	1.36325	0.0954033	0.135739	33	33
GOBP_EPIDERMAL_GROWTH_FACTOR_RECEPTOR_SIGNALING_PATHWAY	0.328642	1.36237	0.04615	0.136471	111	96
GOBP_PROTEOGLYCAN_METABOLIC_PROCESS	0.344973	1.36225	0.0595983	0.136501	79	71
GOBP_POSITIVE_REGULATION_OF_SMOOTH_MUSCLE_CELL_MIGRATION	0.414026	1.3622	0.0925162	0.136472	33	29
GOBP_MEMBRANE_ORGANIZATION	0.277731	1.36188	0.000304167	0.136698	776	682
GOMF_TRANSMEMBRANE_RECEPTOR_PROTEIN_TYROSINE_KINASE_ACTIVITY	0.364086	1.36179	0.072444	0.136703	57	52
GOBP_ANDROGEN_METABOLIC_PROCESS	0.467231	1.3617	0.1078	0.136714	23	17
GOBP_CARDIAC_MUSCLE_CELL_DIFFERENTIATION	0.337588	1.36169	0.0546845	0.13665	94	79
GOBP_CELL_CYCLE_G2_M_PHASE_TRANSITION	0.29641	1.3613	0.0189138	0.136932	245	228
GOBP_CATION_TRANSPORT	0.276226	1.36128	0.000201511	0.13688	1030	842
GOBP_POSITIVE_REGULATION_OF_PEPTIDYL_SERINE_PHOSPHORYLATION	0.343114	1.3611	0.0578276	0.136971	80	72
GOCC_SARCOPLASMIC_RETICULUM_MEMBRANE	0.40243	1.36095	0.0861843	0.137038	34	32
GOMF_PROTEIN_KINASE_C_BINDING	0.37923	1.36089	0.0809722	0.13702	48	43
GOMF_RIBOSOME_BINDING	0.373304	1.36042	0.0760764	0.13737	51	47
GOCC_SMALL_SUBUNIT_PROCESSOME	0.413265	1.36016	0.0987456	0.137536	31	28
GOMF_TELOMERASE_RNA_BINDING	0.461347	1.35997	0.111576	0.137638	19	18
GOBP_PHOSPHATIDYLINOSITOL_METABOLIC_PROCESS	0.308909	1.35985	0.0339947	0.137678	165	152
GOBP_ESTABLISHMENT_OF_ENDOTHELIAL_BARRIER	0.380608	1.35924	0.0852441	0.138149	46	41
GOCC_CATALYTIC_STEP_2_SPLICEOSOME	0.340535	1.35905	0.0595761	0.138251	76	76
GOBP_BONE_DEVELOPMENT	0.310525	1.35856	0.0348592	0.138628	180	143
GOBP_MAMMARY_GLAND_DEVELOPMENT	0.325387	1.35822	0.0470239	0.138879	124	101
GOBP_EMBRYONIC_HEMOPOIESIS	0.448815	1.35796	0.108335	0.139041	21	20
GOMF_PROTEIN_N_TERMINUS_BINDING	0.332534	1.35761	0.049569	0.139284	91	86
GOBP_REGULATION_OF_GLUCOSE_IMPORT	0.392716	1.3573	0.0911968	0.139497	48	36
GOBP_LABYRINTHINE_LAYER_BLOOD_VESSEL_DEVELOPMENT	0.462098	1.35708	0.111884	0.139624	18	18
GOBP_MEMBRANE_RAFT_ORGANIZATION	0.45718	1.35701	0.110153	0.13962	21	18
GOMF_PHOSPHATIDYLINOSITOL_3_5_BISPHOSPHATE_BINDING	0.436801	1.3567	0.106054	0.139829	24	22
GOBP_REGULATION_OF_ORGAN_GROWTH	0.344031	1.35583	0.0625735	0.14056	86	70
GOCC_KINESIN_COMPLEX	0.389925	1.35574	0.0887616	0.140565	43	36
GOBP_NEURAL_CREST_CELL_DIFFERENTIATION	0.337119	1.35566	0.0649318	0.140565	86	79
GOBP_REGULATION_OF_PROTEIN_POLYUBIQUITINATION	0.432404	1.35554	0.106022	0.140606	24	23
GOBP_NOTCH_SIGNALING_PATHWAY	0.309918	1.35543	0.036949	0.140634	163	144
GOBP_REGIONALIZATION	0.295441	1.35526	0.0204037	0.140719	305	231
GOBP_REGULATION_OF_BMP_SIGNALING_PATHWAY	0.340141	1.35517	0.0584082	0.140721	83	75
GOBP_POSITIVE_REGULATION_OF_EXTRACELLULAR_MATRIX_ORGANIZATION	0.46102	1.35507	0.1124	0.14074	21	18
GOBP_NEUROEPITHELIAL_CELL_DIFFERENTIATION	0.472889	1.35458	0.120246	0.141127	18	16
GOBP_AMINO_ACID_TRANSMEMBRANE_TRANSPORT	0.346883	1.3545	0.066352	0.141125	83	67
GOBP_REGULATION_OF_DNA_RECOMBINATION	0.347511	1.35422	0.0694084	0.141308	81	66
GOBP_POSITIVE_REGULATION_OF_ANION_TRANSPORT	0.284277	1.35408	0.00767371	0.141368	433	364
GOBP_REGULATION_OF_CELL_DEATH	0.272187	1.353	0.00010016	0.142304	1341	1170
GOBP_POSITIVE_REGULATION_OF_CREB_TRANSCRIPTION_FACTOR_ACTIVITY	0.480569	1.35295	0.118398	0.142273	19	15
GOBP_NEGATIVE_REGULATION_OF_CELLULAR_SENESCENCE	0.483765	1.35223	0.119323	0.142878	16	15
GOBP_EMBRYONIC_PLACENTA_DEVELOPMENT	0.353579	1.35178	0.0732668	0.143222	76	60
GOMF_RNA_HELICASE_ACTIVITY	0.344746	1.35117	0.0647143	0.143728	69	67
GOBP_SPLEEN_DEVELOPMENT	0.43844	1.35109	0.109714	0.143722	31	22
GOCC_CLATHRIN_COAT_OF_COATED_PIT	0.483081	1.34983	0.121087	0.144855	16	15
GOBP_PHOSPHATIDYLINOSITOL_PHOSPHORYLATION	0.368308	1.34981	0.0862832	0.144795	48	47
GOCC_A_BAND	0.403348	1.34957	0.0993852	0.144948	35	30
GOMF_RECEPTOR_TYROSINE_KINASE_BINDING	0.354608	1.34936	0.0774306	0.145084	68	57
GOMF_EPHRIN_RECEPTOR_BINDING	0.430971	1.34911	0.104051	0.145245	24	23
GOBP_POSITIVE_REGULATION_OF_VASCULAR_ASSOCIATED_SMOOTH_MUSCLE_CELL_PROLIFERATION	0.425698	1.34838	0.108001	0.145875	28	24
GOBP_CELL_POPULATION_PROLIFERATION	0.270888	1.34831	0	0.145867	1590	1300
GOBP_MITOTIC_G1_S_TRANSITION_CHECKPOINT	0.357896	1.34751	0.0804243	0.146565	56	54
GOBP_NEGATIVE_REGULATION_OF_ENDOCYTOSIS	0.379299	1.34748	0.0912591	0.146514	41	39
GOCC_MYELIN_SHEATH	0.388194	1.34739	0.0988729	0.146528	38	36
GOBP_REGULATION_OF_HEART_RATE	0.336085	1.3473	0.0681994	0.146537	84	77
GOBP_RESPONSE_TO_ABIOTIC_STIMULUS	0.272363	1.34696	0	0.14679	1097	933
GOBP_NEGATIVE_REGULATION_OF_MACROAUTOPHAGY	0.407033	1.34692	0.10261	0.146747	28	28
GOMF_MAGNESIUM_ION_BINDING	0.301572	1.34688	0.0326087	0.146714	196	171
GOMF_PROTEOGLYCAN_BINDING	0.430226	1.3468	0.108266	0.146711	29	23
GOBP_AGING	0.293314	1.34629	0.0169981	0.147135	272	229
GOBP_NEGATIVE_REGULATION_OF_MUSCLE_HYPERTROPHY	0.424693	1.34602	0.111658	0.147322	27	24
GOBP_NEGATIVE_REGULATION_OF_CELL_CYCLE	0.278338	1.34552	0.00513716	0.147724	531	485
GOBP_SPINAL_CORD_DEVELOPMENT	0.335311	1.3454	0.066341	0.147762	94	78
GOBP_NEGATIVE_REGULATION_OF_POSTTRANSCRIPTIONAL_GENE_SILENCING	0.478526	1.34532	0.123279	0.147766	18	15
GOBP_MONOCARBOXYLIC_ACID_TRANSPORT	0.316115	1.34507	0.0473582	0.147935	165	116
GOMF_INTRAMEMBRANE_LIPID_TRANSPORTER_ACTIVITY	0.405253	1.34439	0.105032	0.148511	33	29
GOBP_ORGAN_GROWTH	0.314377	1.34427	0.0487568	0.148545	144	119
GOBP_PROTEIN_DNA_COMPLEX_DISASSEMBLY	0.477715	1.34391	0.126448	0.148833	17	15
GOCC_VACUOLAR_MEMBRANE	0.283881	1.3438	0.0125425	0.14886	369	333
GOBP_NEGATIVE_REGULATION_OF_CELL_POPULATION_PROLIFERATION	0.277308	1.34372	0.00360342	0.148857	585	492
GOBP_VASCULAR_PROCESS_IN_CIRCULATORY_SYSTEM	0.297032	1.34353	0.0281275	0.148967	221	189
GOBP_POSITIVE_REGULATION_OF_CELLULAR_RESPONSE_TO_TRANSFORMING_GROWTH_FACTOR_BETA_STIMULUS	0.42312	1.34331	0.115068	0.149106	26	24
GOBP_INOSITOL_PHOSPHATE_MEDIATED_SIGNALING	0.372575	1.34293	0.0900308	0.149393	49	43
GOBP_RESPONSE_TO_DOPAMINE	0.349701	1.3429	0.079713	0.149343	67	61
GOBP_POSITIVE_REGULATION_OF_GLIAL_CELL_DIFFERENTIATION	0.378833	1.34264	0.0921257	0.149519	41	39
GOBP_APPENDAGE_MORPHOGENESIS	0.319661	1.34256	0.0565502	0.149516	130	105
GOBP_VACUOLE_ORGANIZATION	0.305925	1.34246	0.0397661	0.149539	156	148
GOBP_MESENCHYMAL_CELL_DIFFERENTIATION	0.297388	1.34214	0.0317243	0.149772	210	188
GOBP_REGULATION_OF_CHROMOSOME_SEGREGATION	0.347006	1.3418	0.0742956	0.150037	75	63
GOBP_NEGATIVE_REGULATION_OF_VASCULATURE_DEVELOPMENT	0.337432	1.34152	0.0640232	0.150238	87	73
GOBP_SENSORY_PERCEPTION_OF_SMELL	0.468143	1.34128	0.119657	0.150392	234	16
GOMF_INSULIN_RECEPTOR_BINDING	0.454551	1.34125	0.12102	0.150345	20	18
GOBP_CARBOXYLIC_ACID_TRANSPORT	0.298778	1.34062	0.032564	0.150878	256	181
GOBP_CELL_CYCLE_CHECKPOINT	0.300361	1.34062	0.0361307	0.150805	184	168
GOBP_POSITIVE_REGULATION_OF_PROTEOLYSIS	0.287267	1.34052	0.0163416	0.150824	301	272
GOBP_LIPID_DROPLET_ORGANIZATION	0.438731	1.34036	0.116422	0.150898	27	21
GOBP_REGULATION_OF_VASOCONSTRICTION	0.371696	1.34036	0.096205	0.150821	54	43
GOBP_REGULATION_OF_MRNA_CATABOLIC_PROCESS	0.298705	1.34028	0.0316737	0.15082	190	176
GOCC_EXON_EXON_JUNCTION_COMPLEX	0.456342	1.34019	0.120655	0.150839	18	18
GOBP_PROTEIN_DNA_COMPLEX_SUBUNIT_ORGANIZATION	0.300849	1.34017	0.0334294	0.150776	183	169
GOBP_HISTONE_MRNA_METABOLIC_PROCESS	0.440783	1.33929	0.116388	0.151565	20	20
GOMF_GTPASE_ACTIVITY	0.290386	1.33924	0.0243448	0.151531	269	238
GOBP_EYE_PHOTORECEPTOR_CELL_DIFFERENTIATION	0.391638	1.33917	0.109138	0.151528	42	33
GOCC_LAMELLIPODIUM_MEMBRANE	0.448098	1.33841	0.125732	0.152206	21	19
GOBP_VENTRICULAR_SEPTUM_MORPHOGENESIS	0.392846	1.33774	0.107071	0.152798	34	33
GOMF_PHOSPHATIDYLINOSITOL_3_KINASE_REGULATOR_ACTIVITY	0.454391	1.3377	0.120634	0.152758	19	18
GOBP_MORPHOGENESIS_OF_AN_EPITHELIUM	0.278062	1.33766	0.00988142	0.152717	494	421
GOBP_B_CELL_RECEPTOR_SIGNALING_PATHWAY	0.393565	1.33753	0.107817	0.152767	49	33
GOBP_POSITIVE_REGULATION_OF_ESTABLISHMENT_OF_PROTEIN_LOCALIZATION	0.28859	1.33737	0.020943	0.152844	296	256
GOBP_RESPONSE_TO_ORGANIC_CYCLIC_COMPOUND	0.272897	1.33735	0.00192522	0.152788	786	674
GOBP_POSITIVE_REGULATION_OF_PHOSPHATASE_ACTIVITY	0.425065	1.33701	0.113554	0.153044	26	23
GOBP_IMMUNE_RESPONSE_REGULATING_SIGNALING_PATHWAY	0.288833	1.3369	0.022366	0.153087	312	243
GOCC_SPINDLE_MICROTUBULE	0.355347	1.33678	0.0807588	0.153123	62	55
GOCC_PERICENTRIOLAR_MATERIAL	0.459276	1.3362	0.128209	0.153635	17	17
GOBP_REGULATION_OF_CELLULAR_RESPONSE_TO_INSULIN_STIMULUS	0.353728	1.33596	0.0850978	0.153788	61	55
GOBP_INTRACELLULAR_ESTROGEN_RECEPTOR_SIGNALING_PATHWAY	0.362375	1.33442	0.0891791	0.155273	54	47
GOBP_HOMOPHILIC_CELL_ADHESION_VIA_PLASMA_MEMBRANE_ADHESION_MOLECULES	0.31239	1.33425	0.0493886	0.155362	139	120
GOMF_G_PROTEIN_ALPHA_SUBUNIT_BINDING	0.453281	1.33424	0.12386	0.155298	23	18
GOMF_TRANSPORTER_ACTIVITY	0.270148	1.3335	0.000905706	0.155965	1034	821
GOMF_2_OXOGLUTARATE_DEPENDENT_DIOXYGENASE_ACTIVITY	0.376908	1.33343	0.0982307	0.155955	41	39
GOBP_CARDIAC_VENTRICLE_DEVELOPMENT	0.32441	1.33341	0.0658291	0.1559	108	91
GOBP_SKELETAL_SYSTEM_MORPHOGENESIS	0.302661	1.33315	0.0466181	0.156075	203	146
GOBP_INNERVATION	0.42447	1.33308	0.124678	0.156067	23	23
GOCC_TRANS_GOLGI_NETWORK_TRANSPORT_VESICLE	0.405776	1.33307	0.111144	0.156001	29	28
GOBP_APPENDAGE_DEVELOPMENT	0.308255	1.33293	0.0501128	0.156057	160	131
GOMF_HYDROLASE_ACTIVITY_ACTING_ON_ACID_ANHYDRIDES	0.271909	1.33206	0.00162025	0.156857	779	691
GOBP_POSITIVE_REGULATION_OF_MITOCHONDRIAL_OUTER_MEMBRANE_PERMEABILIZATION_INVOLVED_IN_APOPTOTIC_SIGNALING_PATHWAY	0.398614	1.33143	0.114128	0.157414	32	30
GOBP_NEGATIVE_REGULATION_OF_NEURON_DIFFERENTIATION	0.35348	1.33142	0.0892665	0.157347	62	55
GOBP_PROTEIN_DEGLYCOSYLATION	0.41418	1.33109	0.115356	0.157604	25	25
GOBP_REGULATION_OF_FIBROBLAST_MIGRATION	0.400655	1.33033	0.110737	0.158296	31	30
GOCC_TRANS_GOLGI_NETWORK_MEMBRANE	0.337335	1.33024	0.0800208	0.158313	81	71
GOMF_KINASE_INHIBITOR_ACTIVITY	0.345904	1.32965	0.0863433	0.158834	68	61
GOBP_LIPOPROTEIN_METABOLIC_PROCESS	0.31601	1.32907	0.0569295	0.159346	116	106
GOBP_CALCIUM_ION_IMPORT_INTO_CYTOSOL	0.447331	1.32881	0.12414	0.159535	21	18
GOCC_LATE_ENDOSOME	0.292555	1.32842	0.0339272	0.159859	230	202
GOBP_ATRIOVENTRICULAR_VALVE_DEVELOPMENT	0.438323	1.3284	0.124674	0.159795	25	20
GOBP_ANIMAL_ORGAN_MORPHOGENESIS	0.269628	1.32804	0.00141614	0.160083	951	759
GOBP_POSITIVE_REGULATION_OF_CELL_CYCLE_ARREST	0.338648	1.32771	0.0807519	0.160347	72	68
GOBP_PROTEOLYSIS	0.266673	1.32683	0.000400561	0.161184	1487	1215
GOBP_PATTERN_SPECIFICATION_PROCESS	0.282136	1.32661	0.020742	0.161332	394	303
GOBP_SYNAPTIC_VESICLE_CYTOSKELETAL_TRANSPORT	0.458523	1.32602	0.132408	0.16186	18	17
GOBP_MAINTENANCE_OF_CELL_NUMBER	0.307654	1.32594	0.0554562	0.161864	144	128
GOBP_NEGATIVE_REGULATION_OF_PROTEIN_KINASE_B_SIGNALING	0.384246	1.32585	0.10405	0.161876	45	35
GOBP_DNA_REPAIR	0.274611	1.32569	0.00852125	0.161967	489	444
GOBP_NEGATIVE_REGULATION_OF_AUTOPHAGY	0.344288	1.32568	0.0858283	0.161894	66	62
GOBP_CELLULAR_PROCESS_INVOLVED_IN_REPRODUCTION_IN_MULTICELLULAR_ORGANISM	0.289946	1.32519	0.0311485	0.162328	295	213
GOCC_CAJAL_BODY	0.369272	1.32508	0.100041	0.162364	45	43
GOBP_CELL_CELL_JUNCTION_ORGANIZATION	0.303059	1.32505	0.0480713	0.162314	181	146
GOMF_SOLUTE_SODIUM_SYMPORTER_ACTIVITY	0.372342	1.325	0.100268	0.162285	68	41
GOBP_POLYOL_CATABOLIC_PROCESS	0.426454	1.32493	0.125526	0.162281	25	22
GOCC_CLEAVAGE_FURROW	0.363524	1.32483	0.0985125	0.162293	50	46
GOBP_NEGATIVE_REGULATION_OF_CELLULAR_RESPONSE_TO_GROWTH_FACTOR_STIMULUS	0.333474	1.32379	0.076125	0.163312	83	74
GOBP_NEGATIVE_REGULATION_OF_AXON_EXTENSION_INVOLVED_IN_AXON_GUIDANCE	0.417296	1.32352	0.122348	0.163512	25	24
GOBP_REGULATION_OF_CALCIUM_MEDIATED_SIGNALING	0.357626	1.32338	0.100643	0.163579	57	49
GOBP_PRI_MIRNA_TRANSCRIPTION_BY_RNA_POLYMERASE_II	0.373454	1.32333	0.110521	0.163541	49	40
GOBP_POSITIVE_REGULATION_OF_BEHAVIOR	0.448765	1.32254	0.132287	0.164307	23	18
GOBP_NEGATIVE_REGULATION_OF_TRANSMEMBRANE_RECEPTOR_PROTEIN_SERINE_THREONINE_KINASE_SIGNALING_PATHWAY	0.31518	1.32246	0.0645521	0.164305	114	103
GOBP_MICROTUBULE_ORGANIZING_CENTER_LOCALIZATION	0.416264	1.3224	0.124733	0.164288	29	24
GOBP_REGULATION_OF_CALCINEURIN_MEDIATED_SIGNALING	0.409493	1.32171	0.117909	0.164927	29	26
GOMF_NUCLEOSIDE_MONOPHOSPHATE_KINASE_ACTIVITY	0.460614	1.3215	0.13562	0.165066	19	16
GOBP_NEGATIVE_REGULATION_OF_ERK1_AND_ERK2_CASCADE	0.354437	1.32122	0.102547	0.165275	61	51
GOBP_TELOMERE_MAINTENANCE_VIA_TELOMERE_LENGTHENING	0.339106	1.3208	0.0836842	0.165635	71	66
GOBP_COCHLEA_DEVELOPMENT	0.372418	1.32069	0.107405	0.165666	43	39
GOCC_CHLORIDE_CHANNEL_COMPLEX	0.390995	1.3205	0.118721	0.165786	38	32
GOBP_UTERUS_DEVELOPMENT	0.473331	1.32036	0.140887	0.165855	18	15
GOMF_HYDROLASE_ACTIVITY_ACTING_ON_ESTER_BONDS	0.271753	1.32023	0.00634726	0.16591	662	545
GOBP_REGULATION_OF_PROTEIN_TARGETING_TO_MITOCHONDRION	0.371395	1.32013	0.105876	0.165932	42	40
GOBP_POSITIVE_REGULATION_OF_CALCIUM_ION_TRANSPORT	0.324103	1.31994	0.0736306	0.166056	105	85
GOBP_POSITIVE_REGULATION_OF_CATION_CHANNEL_ACTIVITY	0.345707	1.3197	0.0914431	0.166224	63	58
GOBP_PROTEIN_HETEROOLIGOMERIZATION	0.430527	1.31914	0.129248	0.16673	24	21
GOBP_B_CELL_APOPTOTIC_PROCESS	0.44132	1.31886	0.13416	0.166945	24	19
GOMF_CELL_ADHESION_MOLECULE_BINDING	0.274037	1.31831	0.0102126	0.167456	472	434
GOBP_REGULATION_OF_PEPTIDYL_TYROSINE_PHOSPHORYLATION	0.29468	1.31808	0.0427449	0.167613	216	171
GOBP_POSITIVE_REGULATION_OF_MAP_KINASE_ACTIVITY	0.295182	1.31795	0.0415519	0.167667	209	173
GOCC_COATED_VESICLE	0.287749	1.31772	0.0329915	0.167826	256	225
GOBP_EMBRYONIC_MORPHOGENESIS	0.275244	1.31732	0.0123688	0.168171	527	412
GOBP_NEGATIVE_REGULATION_OF_EPITHELIAL_CELL_DIFFERENTIATION	0.391579	1.31712	0.118758	0.168301	36	31
[truncated: 2,772 more rows]

## Sheet: Mouse Neurons (Sugino)
Term	es	nes	pval	fdr	geneset_size	matched_size
GOCC_NEURON_TO_NEURON_SYNAPSE	0.682766	3.15559	0	0	318	311
GOCC_GLUTAMATERGIC_SYNAPSE	0.665138	3.04789	0	0	294	292
GOCC_POSTSYNAPSE	0.628612	3.04652	0	0	562	553
GOCC_POSTSYNAPTIC_DENSITY_MEMBRANE	0.783469	3.02136	0	0	81	78
GOBP_REGULATION_OF_SYNAPTIC_PLASTICITY	0.691552	2.98322	0	0	171	169
GOCC_POSTSYNAPTIC_SPECIALIZATION_MEMBRANE	0.73936	2.95393	0	0	102	98
GOBP_SYNAPTIC_SIGNALING	0.598792	2.93195	0	0	647	636
GOBP_REGULATION_OF_TRANS_SYNAPTIC_SIGNALING	0.621603	2.92367	0	0	386	379
GOCC_NEURON_SPINE	0.677417	2.91547	0	0	166	165
GOCC_SYNAPSE	0.571016	2.88948	0	0	1176	1157
GOCC_SYNAPTIC_MEMBRANE	0.616463	2.88069	0	0	350	343
GOCC_INTRINSIC_COMPONENT_OF_SYNAPTIC_MEMBRANE	0.685413	2.87164	0	0	135	133
GOCC_POSTSYNAPTIC_MEMBRANE	0.627402	2.82634	0	0	247	243
GOCC_INTRINSIC_COMPONENT_OF_POSTSYNAPTIC_MEMBRANE	0.70235	2.81292	0	0	101	99
GOBP_POSITIVE_REGULATION_OF_SYNAPTIC_TRANSMISSION	0.667604	2.79193	0	0	137	134
GOBP_LEARNING	0.675949	2.79004	0	0	120	119
GOBP_REGULATION_OF_SYNAPSE_STRUCTURE_OR_ACTIVITY	0.629356	2.78474	0	0	202	202
GOCC_PRESYNAPTIC_MEMBRANE	0.660919	2.78024	0	0	138	136
GOBP_REGULATION_OF_NEUROTRANSMITTER_RECEPTOR_ACTIVITY	0.731955	2.77328	0	0	73	71
GOCC_INTRINSIC_COMPONENT_OF_POSTSYNAPTIC_DENSITY_MEMBRANE	0.787549	2.75567	0	0	48	46
GOBP_EPHRIN_RECEPTOR_SIGNALING_PATHWAY	0.707976	2.7534	0	0	81	81
GOBP_SYNAPSE_ORGANIZATION	0.581089	2.73197	0	0	387	381
GOBP_LONG_TERM_SYNAPTIC_POTENTIATION	0.707438	2.72332	0	0	79	79
GOCC_INTRINSIC_COMPONENT_OF_POSTSYNAPTIC_SPECIALIZATION_MEMBRANE	0.735732	2.72286	0	0	65	63
GOBP_SYNAPTIC_VESICLE_EXOCYTOSIS	0.679458	2.72179	0	0	100	98
GOBP_COGNITION	0.602555	2.71581	0	0	252	246
GOBP_VESICLE_MEDIATED_TRANSPORT_IN_SYNAPSE	0.615703	2.68921	0	0	184	182
GOCC_AXON	0.555039	2.68891	0	0	568	562
GOCC_PRESYNAPSE	0.563792	2.68344	0	0	459	450
GOCC_DENDRITIC_TREE	0.548846	2.6621	0	0	567	558
GOBP_DENDRITE_DEVELOPMENT	0.596593	2.65855	0	0	223	223
GOCC_INTRINSIC_COMPONENT_OF_PRESYNAPTIC_MEMBRANE	0.707214	2.62218	0	0	63	63
GOCC_SCHAFFER_COLLATERAL_CA1_SYNAPSE	0.708057	2.61604	0	0	64	63
GOCC_CATION_CHANNEL_COMPLEX	0.592808	2.61515	0	0	209	205
GOBP_DENDRITIC_SPINE_DEVELOPMENT	0.65453	2.60037	0	0	94	94
GOCC_SOMATODENDRITIC_COMPARTMENT	0.524451	2.59654	0	0	765	755
GOBP_POSTSYNAPSE_ORGANIZATION	0.612888	2.59647	0	0	148	145
GOMF_VOLTAGE_GATED_CATION_CHANNEL_ACTIVITY	0.625657	2.59253	0	0	130	127
GOCC_POTASSIUM_CHANNEL_COMPLEX	0.650833	2.58761	0	0	93	93
GOBP_DENDRITE_MORPHOGENESIS	0.618666	2.5859	0	0	133	133
GOBP_CELL_JUNCTION_ORGANIZATION	0.529163	2.58571	0	0	636	627
GOBP_NEUROTRANSMITTER_SECRETION	0.61239	2.58525	0	0	148	144
GOBP_CELL_MORPHOGENESIS_INVOLVED_IN_NEURON_DIFFERENTIATION	0.533191	2.58356	0	0	544	541
GOCC_DISTAL_AXON	0.567399	2.57754	0	0	268	264
GOBP_REGULATION_OF_POSTSYNAPSE_ORGANIZATION	0.668721	2.57652	0	0	79	79
GOBP_REGULATION_OF_NEURONAL_SYNAPTIC_PLASTICITY	0.756021	2.57497	0	0	43	42
GOCC_NEURON_PROJECTION	0.508214	2.57494	0	0	1202	1182
GOBP_SYNAPSE_ASSEMBLY	0.600577	2.56773	0	0	159	158
GOCC_DENDRITE_MEMBRANE	0.768593	2.56421	0	0	37	37
GOBP_CELL_PART_MORPHOGENESIS	0.521116	2.54745	0	0	631	627
GOBP_REGULATION_OF_POSTSYNAPTIC_MEMBRANE_POTENTIAL	0.611426	2.53431	0	0	125	125
GOBP_DENDRITIC_SPINE_MORPHOGENESIS	0.698274	2.53226	0	0	58	58
GOMF_VOLTAGE_GATED_POTASSIUM_CHANNEL_ACTIVITY	0.652406	2.52397	0	0	79	79
GOBP_REGULATION_OF_NEURON_PROJECTION_DEVELOPMENT	0.533153	2.51683	0	0	399	396
GOBP_MEMORY	0.622542	2.51369	0	0	102	102
GOBP_SYNAPTIC_MEMBRANE_ADHESION	0.82247	2.51165	0	0	25	25
GOBP_REGULATION_OF_DENDRITIC_SPINE_MORPHOGENESIS	0.727225	2.50475	0	0	43	43
GOMF_VOLTAGE_GATED_ION_CHANNEL_ACTIVITY	0.579654	2.5032	0	0	176	173
GOCC_EXOCYTIC_VESICLE	0.569346	2.50237	0	0	198	194
GOCC_NEURON_PROJECTION_MEMBRANE	0.699323	2.50201	0	0	52	52
GOBP_REGULATION_OF_CATION_CHANNEL_ACTIVITY	0.588828	2.49991	0	0	156	154
GOBP_REGULATION_OF_SYNAPTIC_VESICLE_EXOCYTOSIS	0.702677	2.49775	0	0	53	51
GOBP_AXON_DEVELOPMENT	0.522407	2.49583	0	0	473	471
GOBP_CELL_CELL_SIGNALING	0.488076	2.49197	0	0	1485	1464
GOBP_REGULATION_OF_NEUROTRANSMITTER_TRANSPORT	0.631067	2.49134	0	0	94	91
GOBP_NEURON_DEVELOPMENT	0.494554	2.48648	0	0	1032	1021
GOBP_REGULATION_OF_SYNAPSE_ASSEMBLY	0.630296	2.48474	0	0	90	90
GOBP_GLUTAMATE_RECEPTOR_SIGNALING_PATHWAY	0.699368	2.48114	0	0	49	49
GOBP_CELLULAR_COMPONENT_MORPHOGENESIS	0.502324	2.47559	0	0	713	709
GOCC_SYNAPTIC_VESICLE_MEMBRANE	0.623662	2.47316	0	0	94	93
GOBP_REGULATION_OF_AXONOGENESIS	0.583751	2.47271	0	0	145	144
GOBP_REGULATION_OF_NMDA_RECEPTOR_ACTIVITY	0.770489	2.46572	0	0	31	31
GOBP_ACTION_POTENTIAL	0.60235	2.46232	0	0	118	117
GOMF_POTASSIUM_CHANNEL_ACTIVITY	0.609854	2.46225	0	0	107	107
GOBP_REGULATION_OF_CELL_PROJECTION_ORGANIZATION	0.506899	2.46211	0	0	573	568
GOBP_SYNAPTIC_VESICLE_PRIMING	0.875427	2.46176	0	0	19	18
GOBP_CELL_JUNCTION_ASSEMBLY	0.525022	2.46018	0	0	377	373
GOBP_NEURON_DIFFERENTIATION	0.484524	2.45974	0	0	1265	1252
GOBP_REGULATION_OF_MEMBRANE_POTENTIAL	0.523641	2.45836	0	0	380	378
GOCC_TRANSPORTER_COMPLEX	0.53365	2.45775	0	0	305	300
GOBP_SYNAPTIC_TRANSMISSION_GLUTAMATERGIC	0.6305	2.45746	0	0	85	83
GOBP_CHEMICAL_SYNAPTIC_TRANSMISSION_POSTSYNAPTIC	0.612606	2.44991	0	0	97	97
GOBP_NEURON_PROJECTION_ORGANIZATION	0.628533	2.44311	0	0	85	84
GOBP_POSITIVE_REGULATION_OF_EXCITATORY_POSTSYNAPTIC_POTENTIAL	0.783836	2.43743	0	0	27	27
GOBP_POSITIVE_REGULATION_OF_NERVOUS_SYSTEM_DEVELOPMENT	0.537755	2.43331	0	0	252	251
GOMF_CATION_CHANNEL_ACTIVITY	0.52989	2.42991	0	0	295	291
GOBP_REGULATION_OF_NERVOUS_SYSTEM_PROCESS	0.584401	2.42863	0	0	125	125
GOBP_REGULATION_OF_TRANSPORTER_ACTIVITY	0.538952	2.42689	0	0	247	244
GOCC_NEUROTRANSMITTER_RECEPTOR_COMPLEX	0.700175	2.42619	0	0	48	46
GOBP_REGULATION_OF_CATION_TRANSMEMBRANE_TRANSPORT	0.527109	2.42605	0	1.42692e-06	302	297
GOCC_NEURON_PROJECTION_TERMINUS	0.588699	2.4225	0	1.41124e-06	123	120
GOBP_CELL_MORPHOGENESIS_INVOLVED_IN_DIFFERENTIATION	0.494316	2.42009	0	1.3959e-06	672	668
GOBP_NEUROTRANSMITTER_TRANSPORT	0.55267	2.41309	0	1.38089e-06	196	192
GOBP_REGULATION_OF_CELL_JUNCTION_ASSEMBLY	0.556701	2.41043	0	1.3662e-06	179	179
GOBP_NEUROGENESIS	0.470408	2.40347	0	4.05545e-06	1502	1485
GOCC_SITE_OF_POLARIZED_GROWTH	0.555184	2.39656	0	4.01321e-06	170	169
GOBP_PROTEIN_LOCALIZATION_TO_SYNAPSE	0.626952	2.3906	0	3.97183e-06	77	73
GOCC_GABA_ERGIC_SYNAPSE	0.651204	2.39048	0	3.9313e-06	59	59
GOBP_POSITIVE_REGULATION_OF_SYNAPSE_ASSEMBLY	0.65931	2.38921	0	5.18879e-06	57	57
GOBP_REGULATION_OF_SIGNALING_RECEPTOR_ACTIVITY	0.562588	2.3841	0	5.1369e-06	153	150
GOBP_REGULATION_OF_TRANSMEMBRANE_TRANSPORT	0.491837	2.36577	0	5.08604e-06	494	488
GOBP_NEGATIVE_REGULATION_OF_SYNAPTIC_TRANSMISSION	0.64843	2.36527	0	5.03618e-06	60	58
GOMF_GLUTAMATE_RECEPTOR_BINDING	0.716347	2.36501	0	4.98728e-06	38	36
GOCC_PERIKARYON	0.560507	2.36297	0	4.93933e-06	143	141
GOBP_ASSOCIATIVE_LEARNING	0.637338	2.36267	0	4.89229e-06	63	63
GOBP_MODULATION_OF_EXCITATORY_POSTSYNAPTIC_POTENTIAL	0.697479	2.36198	0	4.84613e-06	41	41
GOBP_REGULATION_OF_SYNAPTIC_TRANSMISSION_GLUTAMATERGIC	0.632139	2.36004	0	4.80084e-06	65	63
GOMF_CALMODULIN_BINDING	0.542749	2.35884	0	4.75639e-06	178	177
GOBP_CARDIAC_MUSCLE_CELL_ACTION_POTENTIAL	0.639526	2.35545	0	5.89094e-06	61	60
GOBP_REGULATION_OF_EXOCYTOSIS	0.5442	2.34769	0	5.83739e-06	174	167
GOBP_CELL_MORPHOGENESIS	0.468926	2.34524	0	5.7848e-06	926	918
GOBP_REGULATION_OF_NERVOUS_SYSTEM_DEVELOPMENT	0.495851	2.34445	0	5.73315e-06	401	399
GOBP_NEURON_MIGRATION	0.559641	2.34226	0	5.68241e-06	136	135
GOBP_SYNAPSE_MATURATION	0.771103	2.33544	0	5.63257e-06	24	24
GOBP_LONG_TERM_SYNAPTIC_DEPRESSION	0.738891	2.32675	0	6.70031e-06	30	29
GOBP_RECEPTOR_LOCALIZATION_TO_SYNAPSE	0.659659	2.32589	0	6.64255e-06	50	48
GOMF_PDZ_DOMAIN_BINDING	0.60906	2.32536	0	6.58577e-06	74	73
GOCC_CELL_BODY	0.481714	2.32303	0	6.52996e-06	511	506
GOBP_POSITIVE_REGULATION_OF_CELL_PROJECTION_ORGANIZATION	0.503524	2.32214	0	6.47509e-06	320	316
GOBP_DEVELOPMENTAL_CELL_GROWTH	0.528694	2.3219	0	6.42113e-06	197	195
GOBP_DEVELOPMENTAL_GROWTH_INVOLVED_IN_MORPHOGENESIS	0.525744	2.32138	0	6.36806e-06	208	206
GOCC_NEURON_PROJECTION_CYTOPLASM	0.602274	2.32091	0	7.36851e-06	79	77
GOBP_REGULATION_OF_DENDRITIC_SPINE_DEVELOPMENT	0.640875	2.32078	0	7.3086e-06	57	57
GOBP_NEURON_PROJECTION_GUIDANCE	0.509779	2.31707	0	7.24966e-06	266	266
GOBP_NEURON_PROJECTION_EXTENSION	0.550338	2.31695	0	7.19166e-06	149	147
GOBP_CALCIUM_ION_REGULATED_EXOCYTOSIS	0.643461	2.31002	0	8.15381e-06	54	53
GOCC_PRESYNAPTIC_ACTIVE_ZONE	0.613313	2.30842	0	8.08961e-06	69	68
GOBP_BEHAVIOR	0.480793	2.30652	0	1.0033e-05	502	495
GOMF_GATED_CHANNEL_ACTIVITY	0.504398	2.30652	0	9.95524e-06	295	292
GOBP_G_PROTEIN_COUPLED_RECEPTOR_SIGNALING_PATHWAY_COUPLED_TO_CYCLIC_NUCLEOTIDE_SECOND_MESSENGER	0.653958	2.30061	0	1.18544e-05	50	47
GOBP_ASYMMETRIC_CELL_DIVISION	0.852667	2.29937	0	1.17639e-05	15	15
GOBP_REGULATION_OF_DENDRITE_DEVELOPMENT	0.585058	2.29599	0	1.26477e-05	90	90
GOBP_REGULATION_OF_LONG_TERM_NEURONAL_SYNAPTIC_PLASTICITY	0.794756	2.2927	0	1.35182e-05	20	20
GOBP_POSITIVE_REGULATION_OF_CELL_JUNCTION_ASSEMBLY	0.577628	2.2918	0	1.34173e-05	92	92
GOBP_REGULATION_OF_REGULATED_SECRETORY_PATHWAY	0.557121	2.28978	0	1.42692e-05	121	117
GOCC_DENDRITIC_SHAFT	0.712953	2.28682	0	1.51085e-05	31	30
GOBP_REGULATION_OF_NEUROTRANSMITTER_LEVELS	0.521224	2.28531	0	1.49983e-05	198	193
GOBP_REGULATION_OF_ACTION_POTENTIAL	0.657112	2.285	0	1.48896e-05	45	44
GOBP_CARDIAC_MUSCLE_CELL_CONTRACTION	0.61851	2.27915	0	1.57064e-05	62	61
GOBP_REGULATION_OF_NEURON_DIFFERENTIATION	0.524131	2.27649	0	1.55942e-05	179	177
GOMF_NEUROTRANSMITTER_RECEPTOR_ACTIVITY	0.587955	2.27032	0	1.63944e-05	84	82
GOMF_PASSIVE_TRANSMEMBRANE_TRANSPORTER_ACTIVITY	0.47871	2.27006	0	1.62789e-05	413	409
GOMF_CHANNEL_REGULATOR_ACTIVITY	0.544823	2.2675	0	1.61651e-05	135	126
GOCC_CELL_BODY_MEMBRANE	0.722717	2.26218	0	1.78365e-05	28	28
GOBP_POSITIVE_REGULATION_OF_NEUROGENESIS	0.512192	2.25608	0	1.94848e-05	206	205
GOBP_PROTEIN_LOCALIZATION_TO_CELL_JUNCTION	0.561815	2.25565	0	1.93513e-05	105	101
GOCC_MAIN_AXON	0.623128	2.25447	0	2.00933e-05	54	54
GOMF_POTASSIUM_ION_TRANSMEMBRANE_TRANSPORTER_ACTIVITY	0.537658	2.25107	0	2.1693e-05	139	139
GOBP_POSITIVE_REGULATION_OF_NEURON_PROJECTION_DEVELOPMENT	0.53492	2.24963	0	2.15474e-05	141	139
GOBP_POSITIVE_REGULATION_OF_FILOPODIUM_ASSEMBLY	0.713568	2.24802	0	2.14038e-05	28	28
GOBP_SIGNAL_RELEASE	0.472954	2.24715	0	2.1262e-05	436	429
GOBP_REGULATION_OF_PROTEIN_POLYMERIZATION	0.511932	2.24644	0	2.11221e-05	201	196
GOCC_PLASMA_MEMBRANE_PROTEIN_COMPLEX	0.466084	2.24597	0	2.09841e-05	539	503
GOBP_SYNAPTIC_VESICLE_RECYCLING	0.594557	2.23774	0	2.66852e-05	68	67
GOBP_PRESYNAPSE_ORGANIZATION	0.653474	2.2368	0	2.81701e-05	43	43
GOBP_CELL_PROJECTION_ORGANIZATION	0.438199	2.23414	0	2.88128e-05	1428	1411
GOBP_REGULATION_OF_NEURON_MIGRATION	0.678224	2.23249	0	3.02652e-05	35	35
GOCC_PLASMA_MEMBRANE_REGION	0.441719	2.22962	0	3.16992e-05	1095	1068
GOBP_FOREBRAIN_DEVELOPMENT	0.479745	2.22854	0	3.31153e-05	332	329
GOBP_CARDIAC_MUSCLE_CELL_ACTION_POTENTIAL_INVOLVED_IN_CONTRACTION	0.643567	2.2283	0	3.29083e-05	45	45
GOCC_TRANSPORT_VESICLE_MEMBRANE	0.519066	2.22706	0	3.50968e-05	167	165
GOBP_REGULATION_OF_POSTSYNAPTIC_MEMBRANE_NEUROTRANSMITTER_RECEPTOR_LEVELS	0.618096	2.22613	0	3.64657e-05	56	54
GOBP_REGULATION_OF_NEUROGENESIS	0.479734	2.22364	0	3.86056e-05	328	326
GOBP_REGULATION_OF_SODIUM_ION_TRANSPORT	0.578681	2.21937	0	4.22855e-05	78	77
GOBP_HEAD_DEVELOPMENT	0.451483	2.21537	0	4.74774e-05	680	672
GOBP_REGULATION_OF_LONG_TERM_SYNAPTIC_POTENTIATION	0.648561	2.21363	0	4.87387e-05	42	42
GOMF_CALCIUM_ION_TRANSMEMBRANE_TRANSPORTER_ACTIVITY	0.534693	2.2119	0	5.15228e-05	127	124
GOMF_IONOTROPIC_GLUTAMATE_RECEPTOR_BINDING	0.772007	2.20399	0	6.1918e-05	21	19
GOCC_CYTOPLASMIC_REGION	0.493264	2.20199	0	6.23115e-05	230	225
GOBP_PRESYNAPTIC_ENDOCYTOSIS	0.609136	2.20198	0	6.1945e-05	55	55
GOBP_TELENCEPHALON_DEVELOPMENT	0.495976	2.20006	0	6.45868e-05	211	210
GOMF_ION_CHANNEL_BINDING	0.537595	2.19965	0	6.49579e-05	118	116
GOBP_TRANSMEMBRANE_RECEPTOR_PROTEIN_TYROSINE_KINASE_SIGNALING_PATHWAY	0.448401	2.19856	0	6.90364e-05	646	643
GOBP_EXOCYTIC_PROCESS	0.581961	2.19678	0	7.01158e-05	72	70
GOMF_ION_CHANNEL_REGULATOR_ACTIVITY	0.54826	2.19559	0	7.19166e-05	108	100
GOBP_NEURON_PROJECTION_REGENERATION	0.618108	2.19287	0	7.44267e-05	51	50
GOBP_REGULATION_OF_PRESYNAPSE_ORGANIZATION	0.700025	2.19224	0	7.40062e-05	28	28
GOBP_REGULATION_OF_NEURON_PROJECTION_REGENERATION	0.701094	2.19166	0	7.50334e-05	29	28
GOMF_GABA_RECEPTOR_BINDING	0.821896	2.18783	0	7.82014e-05	15	15
GOCC_HIPPOCAMPAL_MOSSY_FIBER_TO_CA3_SYNAPSE	0.701545	2.18569	0	7.7767e-05	28	28
GOBP_POSITIVE_REGULATION_OF_LONG_TERM_SYNAPTIC_POTENTIATION	0.73673	2.18489	0	7.80469e-05	22	22
GOBP_CENTRAL_NERVOUS_SYSTEM_DEVELOPMENT	0.4365	2.18081	0	8.60855e-05	894	882
GOBP_RESPONSE_TO_CATECHOLAMINE	0.564363	2.18064	0	8.5615e-05	82	80
GOBP_P_BODY_ASSEMBLY	0.767283	2.18012	0	8.79415e-05	19	19
GOBP_ADENYLATE_CYCLASE_MODULATING_G_PROTEIN_COUPLED_RECEPTOR_SIGNALING_PATHWAY	0.49403	2.17688	0	8.95487e-05	203	200
GOBP_REGULATION_OF_ACTIN_FILAMENT_BASED_PROCESS	0.466849	2.1754	0	9.52813e-05	348	342
GOBP_REGULATION_OF_POSTSYNAPTIC_NEUROTRANSMITTER_RECEPTOR_ACTIVITY	0.812546	2.1724	0	0.0001037	15	15
GOBP_POSITIVE_REGULATION_OF_PLASMA_MEMBRANE_BOUNDED_CELL_PROJECTION_ASSEMBLY	0.547278	2.16952	0	0.000108613	96	95
GOBP_POTASSIUM_ION_TRANSPORT	0.491074	2.16745	0	0.000112794	204	204
GOBP_POSTSYNAPTIC_SPECIALIZATION_ORGANIZATION	0.702973	2.16566	0	0.000117608	27	26
GOBP_ACTIN_MEDIATED_CELL_CONTRACTION	0.540622	2.16439	0	0.000116992	100	99
GOBP_RESPONSE_TO_NERVE_GROWTH_FACTOR	0.619797	2.16086	0	0.000131098	48	47
GOBP_REGULATION_OF_ION_TRANSPORT	0.426402	2.15858	0	0.000135077	1157	1140
GOBP_REGULATION_OF_SUPRAMOLECULAR_FIBER_ORGANIZATION	0.465061	2.15684	0	0.000139676	332	326
GOBP_REGULATION_OF_CELL_DEVELOPMENT	0.451366	2.15287	0	0.00014818	451	448
GOCC_DENDRITE_CYTOPLASM	0.685712	2.15205	0	0.000148734	30	28
GOBP_FC_RECEPTOR_MEDIATED_STIMULATORY_SIGNALING_PATHWAY	0.560448	2.14852	0	0.000156454	78	76
GOBP_REGULATION_OF_LAMELLIPODIUM_ASSEMBLY	0.6413	2.1482	0.000178221	0.000156961	38	38
GOBP_CENTRAL_NERVOUS_SYSTEM_NEURON_DEVELOPMENT	0.559909	2.14681	0	0.000160044	77	77
GOCC_EXCITATORY_SYNAPSE	0.633877	2.14517	0	0.000166307	40	40
GOBP_REGULATION_OF_CALCIUM_ION_DEPENDENT_EXOCYTOSIS	0.63869	2.14265	0	0.000176341	37	37
GOBP_REGULATION_OF_VESICLE_MEDIATED_TRANSPORT	0.450491	2.14182	0	0.000178647	449	437
GOBP_ADENYLATE_CYCLASE_INHIBITING_G_PROTEIN_COUPLED_RECEPTOR_SIGNALING_PATHWAY	0.558927	2.14137	0	0.000180298	77	76
GOCC_INTRINSIC_COMPONENT_OF_SYNAPTIC_VESICLE_MEMBRANE	0.643682	2.13942	0	0.000188857	37	36
GOBP_REGULATION_OF_SYSTEM_PROCESS	0.44376	2.13927	0	0.000189188	519	515
GOBP_REGULATION_OF_TRANSPORT	0.417729	2.13624	0	0.000203232	1506	1484
GOBP_ACTIN_POLYMERIZATION_OR_DEPOLYMERIZATION	0.489644	2.1362	0	0.00020225	196	191
GOBP_ACTIN_FILAMENT_BASED_PROCESS	0.433574	2.13321	0	0.000212391	701	692
GOBP_ACTIN_FILAMENT_ORGANIZATION	0.451735	2.13232	0	0.000216291	390	384
GOBP_CENTRAL_NERVOUS_SYSTEM_PROJECTION_NEURON_AXONOGENESIS	0.693642	2.13084	0	0.000220765	26	26
GOBP_REGULATION_OF_CELL_MATRIX_ADHESION	0.530181	2.13081	0	0.000219718	105	105
GOBP_REGULATION_OF_FILOPODIUM_ASSEMBLY	0.617738	2.13024	0	0.000222316	43	43
GOBP_FOCAL_ADHESION_ASSEMBLY	0.555667	2.12984	0	0.000221876	77	77
GOBP_POSITIVE_REGULATION_OF_CALCIUM_ION_DEPENDENT_EXOCYTOSIS	0.780128	2.12832	0	0.00022684	16	16
GOBP_NEGATIVE_REGULATION_OF_NEURON_PROJECTION_DEVELOPMENT	0.515806	2.12346	0	0.00024251	121	120
GOCC_CALCIUM_CHANNEL_COMPLEX	0.579688	2.12118	0	0.000256845	64	60
GOMF_CALCIUM_CHANNEL_REGULATOR_ACTIVITY	0.637294	2.11862	0	0.00026513	42	36
GOBP_POSITIVE_REGULATION_OF_CELL_DEVELOPMENT	0.465544	2.11853	0	0.000265092	275	273
GOMF_SYNTAXIN_1_BINDING	0.705036	2.11841	0	0.000264468	24	24
GOBP_REGULATION_OF_ACTIN_FILAMENT_ORGANIZATION	0.471948	2.11836	0	0.000263266	245	240
GOBP_REGULATION_OF_AMPA_RECEPTOR_ACTIVITY	0.699765	2.11827	0	0.000262075	26	24
GOBP_RESPONSE_TO_AXON_INJURY	0.559844	2.1176	0	0.000266101	71	70
GOBP_VISUAL_BEHAVIOR	0.613589	2.11686	0	0.000268939	43	43
GOBP_POSITIVE_REGULATION_OF_DENDRITIC_SPINE_DEVELOPMENT	0.62659	2.11418	0	0.000279778	40	40
GOBP_REGULATION_OF_RELEASE_OF_SEQUESTERED_CALCIUM_ION_INTO_CYTOSOL	0.561912	2.11367	0	0.00028253	68	68
GOBP_NEGATIVE_REGULATION_OF_CELL_PROJECTION_ORGANIZATION	0.49347	2.11284	0	0.000285825	159	158
GOBP_POSITIVE_REGULATION_OF_LAMELLIPODIUM_ASSEMBLY	0.671375	2.11165	0	0.000288526	28	28
GOBP_ARP2_3_COMPLEX_MEDIATED_ACTIN_NUCLEATION	0.656725	2.11154	0	0.000287261	34	31
GOBP_PROTEIN_POLYMERIZATION	0.466518	2.10928	0	0.000297783	262	257
GOBP_DENDRITE_EXTENSION	0.670358	2.10918	0	0.000297605	30	29
GOBP_SYNAPTIC_TRANSMISSION_GABAERGIC	0.612019	2.10914	0.000177968	0.000296317	43	43
GOCC_PLASMA_MEMBRANE_BOUNDED_CELL_PROJECTION_CYTOPLASM	0.483577	2.10849	0	0.000300575	193	188
GOCC_PHOSPHATASE_COMPLEX	0.61012	2.10744	0	0.00030149	45	43
GOBP_REGULATION_OF_ACTIN_FILAMENT_LENGTH	0.49084	2.10526	0	0.000313373	167	162
GOBP_CELL_COMMUNICATION_BY_ELECTRICAL_COUPLING_INVOLVED_IN_CARDIAC_CONDUCTION	0.716165	2.10494	0	0.000314772	21	21
GOCC_LEADING_EDGE_MEMBRANE	0.493473	2.10469	0	0.000315615	156	154
GOBP_REGULATION_OF_G_PROTEIN_COUPLED_RECEPTOR_SIGNALING_PATHWAY	0.505617	2.10371	0	0.000317534	129	129
GOBP_MEMBRANE_DEPOLARIZATION_DURING_ACTION_POTENTIAL	0.654602	2.10346	0.000178221	0.000318898	32	31
GOBP_CELL_SURFACE_RECEPTOR_SIGNALING_PATHWAY_INVOLVED_IN_CELL_CELL_SIGNALING	0.433469	2.10344	0	0.000317564	553	546
GOBP_ALTERNATIVE_MRNA_SPLICING_VIA_SPLICEOSOME	0.573509	2.10186	0	0.000328013	62	59
GOBP_REGULATION_OF_CYTOSKELETON_ORGANIZATION	0.440153	2.10168	0	0.00032825	461	453
GOBP_FOREBRAIN_CELL_MIGRATION	0.592055	2.09929	0	0.000340691	50	50
GOMF_STRUCTURAL_CONSTITUENT_OF_SYNAPSE	0.767111	2.09921	0	0.000339818	16	16
GOBP_REGULATION_OF_CELLULAR_COMPONENT_BIOGENESIS	0.421787	2.0987	0	0.000338951	844	835
GOBP_REGULATION_OF_SYNAPTIC_VESICLE_RECYCLING	0.711187	2.09825	0	0.000339665	22	22
GOBP_FEAR_RESPONSE	0.64427	2.09811	0	0.000340372	33	33
GOCC_CLATHRIN_COAT_OF_COATED_PIT	0.768112	2.09763	0.000189215	0.000339514	16	16
GOMF_GLUTAMATE_RECEPTOR_ACTIVITY	0.684666	2.09592	0	0.000350573	26	26
GOMF_METAL_ION_TRANSMEMBRANE_TRANSPORTER_ACTIVITY	0.445576	2.0954	0	0.000352775	392	386
GOBP_REGULATION_OF_PRESYNAPTIC_CYTOSOLIC_CALCIUM_ION_CONCENTRATION	0.763417	2.09421	0	0.000358042	16	16
GOBP_CATION_TRANSMEMBRANE_TRANSPORT	0.42279	2.09341	0	0.000360197	792	775
GOBP_CELL_CELL_ADHESION_VIA_PLASMA_MEMBRANE_ADHESION_MOLECULES	0.470373	2.09163	0	0.000373547	231	216
GOMF_DELAYED_RECTIFIER_POTASSIUM_CHANNEL_ACTIVITY	0.659277	2.09129	0	0.000373085	30	30
GOBP_POSITIVE_REGULATION_OF_MITOCHONDRIAL_OUTER_MEMBRANE_PERMEABILIZATION_INVOLVED_IN_APOPTOTIC_SIGNALING_PATHWAY	0.650132	2.08749	0	0.000398413	32	32
GOBP_POSITIVE_REGULATION_OF_AXONOGENESIS	0.540366	2.08634	0	0.000404909	77	77
GOCC_VOLTAGE_GATED_CALCIUM_CHANNEL_COMPLEX	0.625379	2.08535	0	0.00041035	40	36
GOMF_TRANSCRIPTION_COREPRESSOR_ACTIVITY	0.486182	2.08531	0	0.000409253	164	160
GOBP_ENZYME_LINKED_RECEPTOR_PROTEIN_SIGNALING_PATHWAY	0.417449	2.08415	0	0.000414138	931	923
GOCC_INTRINSIC_COMPONENT_OF_PLASMA_MEMBRANE	0.408642	2.08265	0	0.000423447	1430	1398
GOBP_LONG_TERM_MEMORY	0.652472	2.08186	0	0.000427746	30	30
GOBP_REGULATION_OF_MICROTUBULE_POLYMERIZATION_OR_DEPOLYMERIZATION	0.54562	2.07446	0	0.00048712	74	73
GOCC_EXTRINSIC_COMPONENT_OF_PLASMA_MEMBRANE	0.486583	2.07054	0	0.000515161	150	150
GOCC_AMPA_GLUTAMATE_RECEPTOR_COMPLEX	0.697953	2.06905	0	0.000527363	24	22
GOCC_PCG_PROTEIN_COMPLEX	0.601502	2.06875	0	0.000526824	43	43
GOCC_APICAL_DENDRITE	0.748342	2.06754	0	0.000536467	17	17
GOBP_CENTRAL_NERVOUS_SYSTEM_NEURON_AXONOGENESIS	0.635108	2.0664	0	0.000542658	33	33
GOBP_POSITIVE_REGULATION_OF_CELLULAR_COMPONENT_BIOGENESIS	0.431275	2.06559	0	0.000547359	473	468
GOCC_CLATHRIN_COATED_PIT	0.550889	2.0653	0	0.000548671	68	68
GOBP_REGULATION_OF_CELL_PROJECTION_ASSEMBLY	0.481138	2.06457	0	0.00055236	167	166
GOBP_CATION_TRANSPORT	0.41044	2.06191	0	0.000578377	1030	1009
GOBP_GLUTAMATE_SECRETION	0.631878	2.06002	0	0.000592355	35	34
GOBP_REGULATION_OF_HEART_CONTRACTION	0.464393	2.05963	0	0.000593954	218	214
GOBP_PROTEIN_LOCALIZATION_TO_POSTSYNAPSE	0.604102	2.05809	0.00018005	0.000610595	43	40
GOBP_REGULATION_OF_DENDRITE_MORPHOGENESIS	0.559319	2.05788	0	0.000610242	60	60
GOBP_CALCIUM_ION_TRANSMEMBRANE_TRANSPORT	0.450291	2.05753	0	0.000610824	280	276
GOBP_NERVOUS_SYSTEM_PROCESS	0.409424	2.05699	0	0.000616521	1094	996
GOBP_REGULATION_OF_ADENYLATE_CYCLASE_ACTIVITY	0.654894	2.056	0.000183419	0.000622641	29	28
GOBP_ADRENERGIC_RECEPTOR_SIGNALING_PATHWAY	0.66818	2.05574	0	0.000624559	26	25
GOMF_SODIUM_CHANNEL_REGULATOR_ACTIVITY	0.63354	2.05497	0.000179437	0.000628764	35	33
GOBP_CAMP_MEDIATED_SIGNALING	0.568022	2.05399	0	0.000640278	57	56
GOBP_REGULATION_OF_PROTEIN_AUTOPHOSPHORYLATION	0.595754	2.05367	0	0.000640742	44	42
GOBP_ADENYLATE_CYCLASE_ACTIVATING_G_PROTEIN_COUPLED_RECEPTOR_SIGNALING_PATHWAY	0.499259	2.05346	0	0.000642113	124	123
GOBP_METAL_ION_TRANSPORT	0.432051	2.05244	0	0.000648466	438	431
GOBP_REGULATION_OF_CELL_SUBSTRATE_JUNCTION_ORGANIZATION	0.551534	2.0521	0	0.000649348	63	63
GOBP_REGULATION_OF_SYNAPTIC_TRANSMISSION_GABAERGIC	0.643872	2.05109	0	0.000660588	30	30
GOBP_VENTRICULAR_CARDIAC_MUSCLE_CELL_ACTION_POTENTIAL	0.654731	2.0504	0	0.000663217	28	28
GOMF_PROTEIN_DOMAIN_SPECIFIC_BINDING	0.421334	2.05023	0	0.000664039	588	580
GOBP_MEMBRANE_DEPOLARIZATION	0.541872	2.05015	0	0.000662625	73	72
GOMF_SIGNALING_ADAPTOR_ACTIVITY	0.549832	2.04799	0	0.000680329	64	64
GOBP_POSITIVE_REGULATION_OF_CELLULAR_COMPONENT_ORGANIZATION	0.408269	2.04785	0	0.000679754	1008	991
GOBP_CENTRAL_NERVOUS_SYSTEM_NEURON_DIFFERENTIATION	0.474198	2.04779	0	0.000677859	172	172
GOBP_CALCIUM_ION_TRANSPORT	0.437069	2.04759	0	0.000677737	370	365
GOBP_CALCIUM_ION_TRANSPORT_INTO_CYTOSOL	0.485241	2.047	0	0.000681122	140	139
GOBP_PROTEIN_PHOSPHORYLATION	0.401343	2.04576	0	0.000695404	1397	1371
GOBP_REGULATION_OF_MICROTUBULE_CYTOSKELETON_ORGANIZATION	0.495684	2.04389	0	0.000716119	125	122
GOBP_NEGATIVE_REGULATION_OF_AXONOGENESIS	0.556894	2.04243	0	0.000726716	61	60
GOBP_POSITIVE_REGULATION_OF_AMYLOID_PRECURSOR_PROTEIN_CATABOLIC_PROCESS	0.705588	2.03926	0.000187126	0.000764482	20	20
GOBP_CYTOSOLIC_CALCIUM_ION_TRANSPORT	0.475275	2.03835	0	0.000771397	160	159
GOBP_AXON_EXTENSION	0.505242	2.03705	0	0.000782132	105	104
GOBP_CARDIAC_MUSCLE_CONTRACTION	0.496172	2.03588	0	0.000797076	119	118
GOBP_REGULATION_OF_RECEPTOR_LOCALIZATION_TO_SYNAPSE	0.724341	2.03457	0	0.000811494	18	18
GOCC_FILOPODIUM_TIP	0.743317	2.03318	0	0.000827943	16	16
GOBP_MODIFICATION_OF_SYNAPTIC_STRUCTURE	0.710018	2.03223	0	0.000837925	19	19
GOBP_PROTEIN_LOCALIZATION_TO_CELL_PERIPHERY	0.442697	2.02943	0	0.000876146	305	293
GOBP_RESPONSE_TO_DOPAMINE	0.54474	2.02936	0	0.000874116	67	65
GOBP_REGULATION_OF_CARDIAC_MUSCLE_CELL_ACTION_POTENTIAL	0.704443	2.02861	0.000187231	0.000881751	21	20
GOBP_REGULATION_OF_METAL_ION_TRANSPORT	0.457274	2.02677	0	0.000909834	216	214
GOBP_CELL_GROWTH	0.429086	2.02655	0	0.00091105	408	404
GOBP_CHROMATIN_ORGANIZATION	0.414967	2.0255	0	0.00092057	630	621
GOCC_I_BAND	0.49546	2.02445	0	0.000937485	118	117
GOBP_CELL_SUBSTRATE_JUNCTION_ORGANIZATION	0.508908	2.02292	0	0.000960898	95	95
GOCC_CALYX_OF_HELD	0.758271	2.02227	0.000378501	0.000966462	16	15
GOMF_TRANSMITTER_GATED_CHANNEL_ACTIVITY	0.573044	2.02035	0.00017334	0.000991685	50	50
GOBP_FILOPODIUM_ASSEMBLY	0.55698	2.01927	0	0.0010057	56	56
GOBP_ESTABLISHMENT_OR_MAINTENANCE_OF_CELL_POLARITY	0.459837	2.01913	0	0.00100577	191	190
GOBP_REGULATION_OF_PLATELET_DERIVED_GROWTH_FACTOR_RECEPTOR_SIGNALING_PATHWAY	0.681192	2.01808	0.000186498	0.00101559	22	22
GOMF_ACTIN_BINDING	0.428252	2.01792	0	0.00101685	395	390
GOBP_POSITIVE_REGULATION_OF_LAMELLIPODIUM_ORGANIZATION	0.612286	2.01627	0	0.0010395	36	35
GOBP_INORGANIC_ION_TRANSMEMBRANE_TRANSPORT	0.408783	2.01599	0	0.00103986	764	747
GOBP_IONOTROPIC_GLUTAMATE_RECEPTOR_SIGNALING_PATHWAY	0.66671	2.01574	0.000368936	0.00104103	24	24
GOMF_PRE_MRNA_BINDING	0.650242	2.01571	0.00054605	0.00103778	30	27
GOMF_CYTOSKELETAL_PROTEIN_BINDING	0.404524	2.01464	0	0.00105051	869	860
GOBP_REGULATION_OF_SODIUM_ION_TRANSMEMBRANE_TRANSPORT	0.554821	2.014	0	0.00106038	58	57
GOBP_REGULATION_OF_CELLULAR_COMPONENT_SIZE	0.432389	2.01338	0	0.00106622	347	340
GOCC_CONTRACTILE_FIBER	0.455699	2.01332	0	0.00106334	204	202
GOBP_REGULATION_OF_AMYLOID_PRECURSOR_PROTEIN_CATABOLIC_PROCESS	0.602913	2.01121	0.000363901	0.00109593	37	37
GOBP_PEPTIDYL_THREONINE_MODIFICATION	0.493702	2.01084	0	0.00109768	114	113
GOBP_LOCOMOTION	0.392987	2.01076	0	0.00109551	1576	1557
GOBP_POSITIVE_REGULATION_OF_DEVELOPMENTAL_PROCESS	0.398561	2.01007	0	0.00110272	1107	1085
GOCC_CELL_LEADING_EDGE	0.428697	2.00906	0	0.0011165	376	371
GOBP_REGULATION_OF_CALCIUM_ION_TRANSMEMBRANE_TRANSPORT	0.482088	2.00815	0	0.00112903	131	130
GOMF_NUCLEAR_RECEPTOR_COACTIVATOR_ACTIVITY	0.570784	2.00751	0	0.00113646	48	48
GOBP_POSITIVE_REGULATION_OF_MITOCHONDRION_ORGANIZATION	0.528596	2.00698	0.000167252	0.00114076	74	73
GOBP_ACTIVATION_OF_ADENYLATE_CYCLASE_ACTIVITY	0.615851	2.00514	0.000178476	0.00116657	34	34
GOCC_U2_SNRNP	0.697309	2.0041	0	0.00118149	19	19
GOBP_CAMP_METABOLIC_PROCESS	0.702263	2.00407	0.000368664	0.00117874	20	19
GOCC_TRANSPORT_VESICLE	0.430723	2.00206	0	0.00121525	347	342
GOBP_REGULATION_OF_PHOSPHORUS_METABOLIC_PROCESS	0.3928	2.00005	0	0.00125155	1377	1353
GOMF_PROTEIN_KINASE_ACTIVITY	0.416532	1.99801	0	0.00128915	507	495
GOBP_NEUROTRANSMITTER_RECEPTOR_LOCALIZATION_TO_POSTSYNAPTIC_SPECIALIZATION_MEMBRANE	0.696079	1.99681	0	0.00130764	21	19
GOBP_PLATELET_DERIVED_GROWTH_FACTOR_RECEPTOR_SIGNALING_PATHWAY	0.558217	1.99636	0.000172771	0.00131209	53	53
GOCC_EXTRINSIC_COMPONENT_OF_MEMBRANE	0.439703	1.99472	0	0.0013383	267	264
GOMF_EXTRACELLULAR_LIGAND_GATED_ION_CHANNEL_ACTIVITY	0.54321	1.99348	0.000171409	0.00136023	60	60
GOBP_SUPRAMOLECULAR_FIBER_ORGANIZATION	0.407715	1.99286	0	0.00137457	641	632
GOCC_PROTEIN_ACETYLTRANSFERASE_COMPLEX	0.508024	1.99115	0	0.00141041	86	86
GOBP_RAS_PROTEIN_SIGNAL_TRANSDUCTION	0.433594	1.99115	0	0.00140634	306	302
GOMF_SCAFFOLD_PROTEIN_BINDING	0.563711	1.99045	0.000354862	0.00141191	49	49
GOBP_SMALL_GTPASE_MEDIATED_SIGNAL_TRANSDUCTION	0.416995	1.98938	0	0.00143258	454	449
GOBP_GAMMA_AMINOBUTYRIC_ACID_SIGNALING_PATHWAY	0.655211	1.98882	0.000187758	0.00144209	25	25
GOMF_CHROMATIN_DNA_BINDING	0.513008	1.987	0.000167392	0.00147943	85	84
GOBP_TAXIS	0.410945	1.98554	0	0.00151217	557	550
GOBP_NEGATIVE_CHEMOTAXIS	0.574691	1.98323	0.000177746	0.00156004	45	45
GOCC_ACTIN_CYTOSKELETON	0.416729	1.98281	0	0.00156617	441	433
GOBP_REGULATION_OF_ANATOMICAL_STRUCTURE_MORPHOGENESIS	0.398259	1.98278	0	0.00156211	855	844
GOBP_REGULATION_OF_LAMELLIPODIUM_ORGANIZATION	0.562621	1.98199	0	0.00157254	49	48
GOBP_FC_RECEPTOR_SIGNALING_PATHWAY	0.463086	1.98121	0	0.0015858	161	158
GOBP_MICROTUBULE_POLYMERIZATION_OR_DEPOLYMERIZATION	0.491335	1.98059	0	0.00159395	103	102
GOBP_PEPTIDYL_SERINE_MODIFICATION	0.433577	1.97973	0	0.00160636	284	277
GOBP_REGULATION_OF_CALCIUM_ION_TRANSPORT_INTO_CYTOSOL	0.50826	1.97944	0	0.00161011	86	86
GOMF_TRANSCRIPTION_COREGULATOR_ACTIVITY	0.417966	1.97896	0	0.00161812	423	418
GOMF_CATION_TRANSMEMBRANE_TRANSPORTER_ACTIVITY	0.408069	1.97816	0	0.00163534	567	553
GOBP_NEURON_DEATH	0.429807	1.97813	0	0.00163153	308	303
GOBP_REGULATION_OF_BLOOD_CIRCULATION	0.437248	1.97704	0	0.00165534	256	252
GOCC_INTEGRAL_COMPONENT_OF_SYNAPTIC_VESICLE_MEMBRANE	0.641691	1.97696	0.000183217	0.00165256	26	26
GOBP_ACTIN_FILAMENT_BASED_MOVEMENT	0.474836	1.97547	0	0.00168146	128	127
GOBP_HISTONE_H2A_MONOUBIQUITINATION	0.722034	1.97457	0.000953834	0.00169546	16	16
GOBP_COVALENT_CHROMATIN_MODIFICATION	0.418546	1.9742	0	0.00170029	402	397
GOBP_DEVELOPMENTAL_GROWTH	0.407353	1.97386	0	0.0017023	552	548
GOMF_SEROTONIN_RECEPTOR_ACTIVITY	0.689253	1.97356	0.000377644	0.00170673	21	19
GOBP_G_PROTEIN_COUPLED_RECEPTOR_SIGNALING_PATHWAY	0.394823	1.97341	0	0.00170663	987	887
GOBP_REGULATION_OF_PROTEIN_PHOSPHORYLATION	0.393022	1.97286	0	0.00171242	1037	1018
GOBP_POSITIVE_REGULATION_OF_PHOSPHORUS_METABOLIC_PROCESS	0.395887	1.97259	0	0.0017161	839	829
GOCC_INTRINSIC_COMPONENT_OF_PRESYNAPTIC_ACTIVE_ZONE_MEMBRANE	0.733508	1.97212	0.000948767	0.00172389	15	15
GOBP_POSITIVE_REGULATION_OF_PROTEIN_POLYMERIZATION	0.483434	1.97049	0	0.00176014	116	113
GOMF_TRANSCRIPTION_REGULATOR_ACTIVITY	0.387203	1.97028	0	0.00176025	1365	1349
GOCC_PRESYNAPTIC_ACTIVE_ZONE_MEMBRANE	0.631523	1.96904	0.000182382	0.00178733	27	27
GOMF_ADRENERGIC_RECEPTOR_BINDING	0.70963	1.96903	0.000758006	0.00178293	17	17
GOBP_POSITIVE_REGULATION_OF_MOLECULAR_FUNCTION	0.385078	1.96836	0	0.00179588	1501	1480
GOBP_PEPTIDYL_LYSINE_ACETYLATION	0.46418	1.9673	0	0.00181249	150	149
GOBP_VENTRICULAR_SYSTEM_DEVELOPMENT	0.651456	1.96682	0.000366905	0.00182292	24	24
GOBP_MULTICELLULAR_ORGANISMAL_SIGNALING	0.452342	1.96677	0	0.00181881	184	180
GOBP_NEURON_APOPTOTIC_PROCESS	0.445627	1.96576	0	0.0018359	210	205
GOBP_MAPK_CASCADE	0.397551	1.96568	0	0.00183312	781	771
GOCC_CLATHRIN_COAT	0.567201	1.96368	0.000354421	0.00188086	45	44
GOBP_PROTEIN_DEPHOSPHORYLATION	0.431136	1.96328	0	0.00188631	276	271
GOBP_EXCITATORY_SYNAPSE_ASSEMBLY	0.655776	1.96282	0.000182882	0.00189407	24	23
GOBP_POSITIVE_REGULATION_OF_PROTEIN_KINASE_ACTIVITY	0.409958	1.96275	0	0.00189083	467	462
GOBP_NEGATIVE_REGULATION_OF_PEPTIDYL_THREONINE_PHOSPHORYLATION	0.699821	1.96233	0.000569801	0.00189754	18	18
GOBP_POSITIVE_REGULATION_OF_PROTEIN_PHOSPHORYLATION	0.398954	1.9621	0	0.00189894	704	695
GOBP_POSTSYNAPTIC_SPECIALIZATION_ASSEMBLY	0.690699	1.95924	0.000925583	0.00197277	19	18
GOBP_ACTIN_NUCLEATION	0.569793	1.95813	0	0.00200188	46	43
GOBP_HEART_PROCESS	0.433376	1.95784	0	0.00200791	257	253
GOMF_KINASE_BINDING	0.400032	1.95767	0	0.00200673	659	647
GOBP_AXO_DENDRITIC_TRANSPORT	0.528327	1.95696	0	0.00201728	64	63
GOBP_REGULATION_OF_TRANSFERASE_ACTIVITY	0.392107	1.9568	0	0.00201705	890	877
GOBP_POSITIVE_REGULATION_OF_PROTEIN_TYROSINE_KINASE_ACTIVITY	0.543912	1.95661	0	0.00201649	53	53
GOMF_G_PROTEIN_COUPLED_AMINE_RECEPTOR_ACTIVITY	0.605357	1.95657	0	0.00201206	36	32
GOBP_REGULATION_OF_ALTERNATIVE_MRNA_SPLICING_VIA_SPLICEOSOME	0.560685	1.9564	0.000176336	0.00201281	48	46
GOMF_CHROMATIN_BINDING	0.408244	1.95634	0	0.00200938	489	484
GOCC_RECEPTOR_COMPLEX	0.417268	1.95598	0	0.00201688	399	364
GOMF_PEPTIDE_LYSINE_N_ACETYLTRANSFERASE_ACTIVITY	0.579207	1.95492	0	0.00204483	39	39
GOBP_REGULATION_OF_CYCLASE_ACTIVITY	0.578606	1.95486	0.000355935	0.00204198	41	39
GOBP_NEGATIVE_REGULATION_OF_MICROTUBULE_POLYMERIZATION_OR_DEPOLYMERIZATION	0.588694	1.95467	0	0.00204074	36	36
GOBP_POSITIVE_REGULATION_OF_CYTOSKELETON_ORGANIZATION	0.44465	1.95398	0	0.00206016	198	194
GOBP_REGULATION_OF_HEART_RATE	0.502314	1.95381	0	0.00205857	84	83
GOCC_CELL_CELL_CONTACT_ZONE	0.531858	1.95365	0.000170648	0.00205729	64	62
GOBP_CLATHRIN_COAT_ASSEMBLY	0.702164	1.95362	0.00075959	0.00205224	17	17
GOCC_CLATHRIN_VESICLE_COAT	0.628672	1.95351	0	0.00204972	27	27
GOMF_KINASE_REGULATOR_ACTIVITY	0.445639	1.9532	0	0.00205319	195	191
GOBP_REGULATION_OF_CARDIAC_MUSCLE_CONTRACTION	0.526922	1.95305	0.000172831	0.00205226	65	64
GOBP_PROTEIN_DEPOLYMERIZATION	0.48403	1.95289	0	0.00205414	105	104
GOBP_POSITIVE_REGULATION_OF_EXOCYTOSIS	0.515913	1.95266	0	0.00205725	73	70
GOBP_CALCIUM_DEPENDENT_CELL_CELL_ADHESION_VIA_PLASMA_MEMBRANE_CELL_ADHESION_MOLECULES	0.594722	1.95259	0	0.00205445	37	35
GOBP_GLIAL_CELL_PROLIFERATION	0.575879	1.95203	0.000175747	0.00206655	41	41
GOBP_POSITIVE_REGULATION_OF_TRANSFERASE_ACTIVITY	0.400137	1.95095	0	0.00209468	605	599
GOMF_VOLTAGE_GATED_CALCIUM_CHANNEL_ACTIVITY	0.575153	1.95071	0.00035657	0.00209798	43	40
GOBP_POSITIVE_REGULATION_OF_NEUROTRANSMITTER_SECRETION	0.698518	1.94977	0.00114745	0.0021219	17	17
GOBP_PROTEIN_AUTOPHOSPHORYLATION	0.443776	1.94947	0	0.00212481	208	202
GOCC_CUL3_RING_UBIQUITIN_LIGASE_COMPLEX	0.607215	1.94883	0.00036503	0.00213782	31	31
GOMF_KINASE_ACTIVITY	0.398226	1.94858	0	0.00214099	650	635
GOBP_DOPAMINE_RECEPTOR_SIGNALING_PATHWAY	0.597836	1.94853	0.000357654	0.00213743	33	33
GOBP_POSITIVE_REGULATION_OF_NEURON_DIFFERENTIATION	0.49726	1.94817	0	0.00214149	87	86
GOBP_REGULATION_OF_ANATOMICAL_STRUCTURE_SIZE	0.408725	1.94708	0	0.00217195	451	444
GOBP_RHYTHMIC_PROCESS	0.429382	1.94662	0	0.00218197	272	267
GOCC_ADHERENS_JUNCTION	0.459464	1.94596	0	0.00219587	153	151
GOCC_TRANSCRIPTION_REPRESSOR_COMPLEX	0.519886	1.94591	0	0.00219102	67	67
GOBP_REGULATION_OF_CALCIUM_ION_TRANSMEMBRANE_TRANSPORTER_ACTIVITY	0.5106	1.94522	0	0.00220694	75	75
GOCC_CELL_CELL_JUNCTION	0.410478	1.94447	0	0.00222459	430	421
GOCC_SODIUM_CHANNEL_COMPLEX	0.638815	1.94394	0.000914244	0.00223557	25	25
GOBP_CELLULAR_PROTEIN_CONTAINING_COMPLEX_ASSEMBLY	0.390823	1.94384	0	0.00223425	886	858
GOBP_RNA_SPLICING	0.41351	1.94287	0	0.00226185	388	381
GOBP_DOPAMINE_SECRETION	0.614657	1.94187	0.000179953	0.00228961	30	29
GOBP_STRIATED_MUSCLE_CONTRACTION	0.455802	1.94185	0	0.00228462	156	154
GOBP_REGULATION_OF_PROTEIN_MODIFICATION_PROCESS	0.380852	1.94172	0	0.00228231	1389	1367
GOBP_POSITIVE_REGULATION_OF_CALCIUM_ION_TRANSPORT	0.478637	1.94007	0	0.00233227	105	105
GOCC_U2_TYPE_CATALYTIC_STEP_2_SPLICEOSOME	0.632514	1.93968	0.000182382	0.00234194	27	26
GOBP_INACTIVATION_OF_MAPK_ACTIVITY	0.663642	1.93906	0	0.00235539	21	21
GOBP_NEGATIVE_REGULATION_OF_TRANSCRIPTION_BY_RNA_POLYMERASE_II	0.392612	1.93851	0	0.00236702	732	723
GOBP_POSITIVE_REGULATION_OF_CELL_DIFFERENTIATION	0.392629	1.93761	0	0.00239059	731	719
GOBP_RECEPTOR_INTERNALIZATION	0.490355	1.93753	0	0.00238808	97	94
GOBP_POSITIVE_REGULATION_OF_PROTEIN_MODIFICATION_PROCESS	0.38798	1.93723	0	0.00239227	899	889
GOBP_PALLIUM_DEVELOPMENT	0.461106	1.93693	0	0.00239674	138	138
GOBP_REGULATION_OF_RECEPTOR_MEDIATED_ENDOCYTOSIS	0.497133	1.93692	0.000166085	0.00239307	87	85
GOBP_REGULATION_OF_PROTEIN_KINASE_ACTIVITY	0.393291	1.93674	0	0.00239115	697	687
GOMF_EPHRIN_RECEPTOR_ACTIVITY	0.684227	1.93665	0.000750469	0.00238751	18	18
GOBP_REGULATION_OF_DENDRITE_EXTENSION	0.660426	1.93622	0.000369891	0.00239511	23	22
GOBP_GROWTH	0.390079	1.93577	0	0.00240211	801	794
GOBP_MICROTUBULE_DEPOLYMERIZATION	0.563569	1.93577	0.00036062	0.00239674	43	43
GOBP_POSITIVE_REGULATION_OF_ESTABLISHMENT_OF_PROTEIN_LOCALIZATION_TO_MITOCHONDRION	0.543091	1.93576	0.000173551	0.00239141	53	53
GOBP_NEGATIVE_REGULATION_OF_NEURON_APOPTOTIC_PROCESS	0.468667	1.9354	0	0.00239751	125	123
GOBP_REGULATION_OF_CELLULAR_RESPONSE_TO_VASCULAR_ENDOTHELIAL_GROWTH_FACTOR_STIMULUS	0.669944	1.93528	0.000560643	0.00239589	20	20
GOMF_IONOTROPIC_GLUTAMATE_RECEPTOR_ACTIVITY	0.686131	1.93517	0.000932488	0.00239429	18	18
GOBP_NEGATIVE_REGULATION_OF_DEVELOPMENTAL_GROWTH	0.486741	1.93482	0	0.00240119	95	94
GOMF_PHOSPHATASE_REGULATOR_ACTIVITY	0.495896	1.93466	0.000168606	0.00240014	84	83
GOBP_REGULATION_OF_PROTEIN_TYROSINE_KINASE_ACTIVITY	0.499417	1.93388	0.000165481	0.0024214	83	83
GOBP_REGULATION_OF_CELL_DIFFERENTIATION	0.37963	1.93369	0	0.00242398	1366	1345
GOBP_NEGATIVE_REGULATION_OF_CYTOSKELETON_ORGANIZATION	0.4609	1.93352	0	0.00242457	143	140
GOBP_REGULATION_OF_PROTEIN_CONTAINING_COMPLEX_ASSEMBLY	0.410267	1.93251	0	0.00245797	393	386
GOMF_GTPASE_ACTIVITY	0.426001	1.93192	0	0.00247556	269	265
GOBP_ACIDIC_AMINO_ACID_TRANSPORT	0.529801	1.93171	0.000174795	0.00247744	59	58
GOMF_EPHRIN_RECEPTOR_BINDING	0.638434	1.93152	0.00110844	0.00247819	24	24
GOBP_REGULATION_OF_RYANODINE_SENSITIVE_CALCIUM_RELEASE_CHANNEL_ACTIVITY	0.639912	1.93095	0.000560957	0.00248979	24	24
GOBP_PROTEIN_LOCALIZATION_TO_MEMBRANE	0.398827	1.93088	0	0.00248718	576	558
GOCC_EXTRINSIC_COMPONENT_OF_CYTOPLASMIC_SIDE_OF_PLASMA_MEMBRANE	0.492693	1.93009	0	0.00250784	87	87
GOBP_RNA_SPLICING_VIA_TRANSESTERIFICATION_REACTIONS	0.419093	1.92979	0	0.00251101	310	303
GOBP_REGULATION_OF_RECEPTOR_INTERNALIZATION	0.559366	1.92949	0	0.00251747	45	44
GOBP_FIBROBLAST_GROWTH_FACTOR_RECEPTOR_SIGNALING_PATHWAY	0.484718	1.92944	0	0.00251428	95	95
GOBP_NEURON_RECOGNITION	0.557607	1.92894	0	0.00252619	44	44
GOBP_REGULATION_OF_PEPTIDYL_THREONINE_PHOSPHORYLATION	0.562694	1.92811	0.000178444	0.00255038	43	43
GOBP_REGULATION_OF_CYTOSOLIC_CALCIUM_ION_CONCENTRATION	0.420291	1.92741	0	0.00256927	311	307
GOBP_MOTOR_NEURON_AXON_GUIDANCE	0.606036	1.92733	0.000716204	0.00256627	30	30
GOBP_REGULATION_OF_RNA_SPLICING	0.464842	1.92722	0	0.00256491	126	124
GOBP_REGULATION_OF_ACTIN_FILAMENT_BASED_MOVEMENT	0.599722	1.9269	0.000730594	0.00256818	32	31
GOCC_SM_LIKE_PROTEIN_FAMILY_COMPLEX	0.50972	1.92492	0.000171438	0.0026351	73	70
GOBP_REGULATION_OF_PROTEIN_DEPOLYMERIZATION	0.501357	1.92387	0.000167701	0.00266578	78	77
GOBP_CATECHOLAMINE_SECRETION	0.551503	1.92259	0	0.00270821	47	46
GOBP_REGULATION_OF_MULTICELLULAR_ORGANISMAL_DEVELOPMENT	0.380093	1.92256	0	0.00270307	1173	1160
GOBP_REGULATION_OF_EXTENT_OF_CELL_GROWTH	0.478891	1.92235	0	0.00270547	100	99
GOCC_PLASMA_MEMBRANE_SIGNALING_RECEPTOR_COMPLEX	0.444804	1.92197	0	0.00271269	205	172
GOBP_NEGATIVE_REGULATION_OF_SIGNALING	0.379977	1.92189	0	0.00270998	1194	1175
GOBP_REGULATION_OF_GTPASE_ACTIVITY	0.407007	1.92169	0	0.00271129	409	403
GOBP_MEMBRANE_DEPOLARIZATION_DURING_CARDIAC_MUSCLE_CELL_ACTION_POTENTIAL	0.678389	1.92126	0.00131111	0.00272618	19	18
GOBP_REGULATION_OF_PROTEIN_LOCALIZATION_TO_SYNAPSE	0.621479	1.92092	0.000724638	0.00273064	27	27
GOBP_CALCIUM_MEDIATED_SIGNALING_USING_INTRACELLULAR_CALCIUM_SOURCE	0.681495	1.92084	0.00150688	0.00272818	18	18
GOBP_POSITIVE_REGULATION_OF_GTPASE_ACTIVITY	0.412749	1.92035	0	0.0027403	340	334
GOMF_TAU_PROTEIN_BINDING	0.5653	1.92015	0.000361991	0.00273995	40	40
GOBP_REGULATION_OF_SMALL_GTPASE_MEDIATED_SIGNAL_TRANSDUCTION	0.418359	1.92012	0	0.00273485	292	290
GOBP_REGULATION_OF_MICROTUBULE_DEPOLYMERIZATION	0.613514	1.92008	0.0003663	0.00273082	28	28
GOBP_NEGATIVE_REGULATION_OF_G_PROTEIN_COUPLED_RECEPTOR_SIGNALING_PATHWAY	0.560929	1.91993	0.000174764	0.00272944	41	41
GOBP_PEPTIDYL_AMINO_ACID_MODIFICATION	0.3812	1.91986	0	0.00272859	1097	1074
GOBP_NEGATIVE_REGULATION_OF_NUCLEOBASE_CONTAINING_COMPOUND_METABOLIC_PROCESS	0.378752	1.91979	0	0.00272512	1205	1190
GOBP_NEGATIVE_REGULATION_OF_LOCOMOTION	0.423119	1.9189	0	0.00275378	270	263
GOBP_SEROTONIN_RECEPTOR_SIGNALING_PATHWAY	0.65687	1.91823	0.00149282	0.00276981	23	21
GOMF_NEUROPEPTIDE_RECEPTOR_ACTIVITY	0.58344	1.91791	0.000905797	0.00277798	35	34
GOCC_METHYLTRANSFERASE_COMPLEX	0.494122	1.9169	0	0.00281181	85	83
GOBP_ADHERENS_JUNCTION_ORGANIZATION	0.517812	1.91681	0.000171762	0.00280847	62	62
GOBP_NEGATIVE_REGULATION_OF_SUPRAMOLECULAR_FIBER_ORGANIZATION	0.455678	1.91578	0	0.00284519	145	142
GOBP_NEURON_CELLULAR_HOMEOSTASIS	0.591528	1.91566	0.00054338	0.00284386	32	32
GOBP_REGULATION_OF_SECRETION	0.397406	1.91473	0	0.00287394	541	529
GOMF_CALMODULIN_DEPENDENT_PROTEIN_KINASE_ACTIVITY	0.628325	1.91472	0.000926784	0.00286819	26	25
GOBP_ESTABLISHMENT_OF_PROTEIN_LOCALIZATION_TO_MITOCHONDRIAL_MEMBRANE	0.548062	1.91398	0.000350631	0.00289425	48	47
GOMF_GDP_BINDING	0.51177	1.91332	0.00017334	0.00291432	66	65
GOBP_PERIPHERAL_NERVOUS_SYSTEM_DEVELOPMENT	0.505637	1.91321	0	0.00291261	70	70
GOBP_STRESS_FIBER_ASSEMBLY	0.480873	1.91315	0	0.00291015	94	94
GOBP_SNARE_COMPLEX_ASSEMBLY	0.69724	1.91077	0.001323	0.00299212	17	16
GOBP_CELL_COMMUNICATION_INVOLVED_IN_CARDIAC_CONDUCTION	0.54087	1.90877	0.0006965	0.00306006	49	48
GOCC_T_TUBULE	0.55524	1.90873	0.000701262	0.00305631	47	43
GOBP_CELL_MIGRATION	0.37676	1.90847	0	0.00306242	1246	1228
GOBP_RESPONSE_TO_GROWTH_FACTOR	0.39096	1.90816	0	0.00307331	627	617
GOBP_REGULATION_OF_SODIUM_ION_TRANSMEMBRANE_TRANSPORTER_ACTIVITY	0.548834	1.90764	0	0.00309221	47	46
GOBP_REGULATION_OF_ORGANELLE_ORGANIZATION	0.379757	1.9076	0	0.00308717	1032	1014
GOBP_REGULATION_OF_POTASSIUM_ION_TRANSPORT	0.491716	1.90695	0	0.00310923	83	83
GOBP_VESICLE_DOCKING	0.52387	1.90685	0	0.00310718	59	58
GOBP_SECOND_MESSENGER_MEDIATED_SIGNALING	0.420099	1.90661	0	0.00310938	268	266
GOBP_REGULATION_OF_PROTEIN_CONTAINING_COMPLEX_DISASSEMBLY	0.47238	1.90607	0	0.00313127	107	106
GOMF_HISTONE_BINDING	0.434305	1.90501	0	0.00317373	191	191
GOBP_NEUROTROPHIN_SIGNALING_PATHWAY	0.578972	1.90386	0.000534093	0.00321876	36	35
GOBP_POSITIVE_REGULATION_OF_CATALYTIC_ACTIVITY	0.376238	1.90329	0	0.0032356	1196	1181
GOBP_REGULATION_OF_CIRCADIAN_RHYTHM	0.470123	1.90296	0	0.00324323	108	106
GOCC_CATALYTIC_STEP_2_SPLICEOSOME	0.500467	1.90275	0	0.00324563	76	73
GOBP_PROTEIN_ACYLATION	0.430393	1.90233	0	0.00325912	213	211
GOMF_STRUCTURAL_CONSTITUENT_OF_CYTOSKELETON	0.486599	1.90162	0	0.00328117	85	85
GOBP_NEGATIVE_REGULATION_OF_PHOSPHORUS_METABOLIC_PROCESS	0.40041	1.90139	0	0.00328718	440	429
GOBP_ADENYLATE_CYCLASE_ACTIVATING_ADRENERGIC_RECEPTOR_SIGNALING_PATHWAY	0.642535	1.90076	0.000739372	0.00331056	22	22
GOBP_CALCIUM_ION_REGULATED_EXOCYTOSIS_OF_NEUROTRANSMITTER	0.692306	1.9006	0.00168666	0.00331306	16	16
GOBP_CYCLIC_NUCLEOTIDE_METABOLIC_PROCESS	0.577507	1.89989	0.00144796	0.00334021	37	35
GOMF_ALPHA_ACTININ_BINDING	0.631082	1.89987	0.00127854	0.00333509	24	24
GOCC_CYCLIN_DEPENDENT_PROTEIN_KINASE_HOLOENZYME_COMPLEX	0.576139	1.89973	0.000358295	0.00333437	36	36
GOMF_LIGAND_GATED_ANION_CHANNEL_ACTIVITY	0.698452	1.8991	0.00153994	0.00335331	16	16
GOBP_POSITIVE_REGULATION_OF_PROTEIN_AUTOPHOSPHORYLATION	0.616042	1.89906	0.00108637	0.00335013	26	26
GOBP_CYTOSKELETON_ORGANIZATION	0.374411	1.89822	0	0.0033801	1222	1200
GOCC_SARCOLEMMA	0.462882	1.898	0	0.00338485	120	116
GOBP_NEGATIVE_REGULATION_OF_PROTEIN_SERINE_THREONINE_KINASE_ACTIVITY	0.462236	1.89697	0	0.00342645	122	118
GOMF_STEROID_HORMONE_RECEPTOR_BINDING	0.499456	1.89649	0	0.00343903	74	71
GOBP_MEMBRANE_REPOLARIZATION_DURING_ACTION_POTENTIAL	0.640277	1.89586	0.00127691	0.00346093	22	22
GOMF_PROTEIN_SERINE_THREONINE_KINASE_ACTIVITY	0.402887	1.89511	0	0.0034873	385	373
GOBP_CLATHRIN_DEPENDENT_ENDOCYTOSIS	0.551069	1.8951	0.000533523	0.0034808	43	43
GOCC_FILOPODIUM	0.478835	1.8942	0	0.00351515	93	92
GOBP_REGULATION_OF_PROTEIN_LOCALIZATION_TO_MEMBRANE	0.435091	1.89363	0	0.00353079	182	177
GOCC_ACTIN_FILAMENT	0.472343	1.89349	0.000163666	0.00352853	100	99
GOBP_CARDIAC_CONDUCTION	0.457132	1.8916	0	0.00361102	132	128
GOBP_ANTEROGRADE_AXONAL_TRANSPORT	0.545438	1.89141	0.000355999	0.00361408	45	45
GOBP_AXONAL_FASCICULATION	0.677086	1.89115	0.00131951	0.00361948	17	17
GOCC_SPANNING_COMPONENT_OF_MEMBRANE	0.666785	1.88993	0.000557621	0.00367421	18	18
GOBP_REGULATION_OF_CAMP_MEDIATED_SIGNALING	0.572748	1.88982	0.000904486	0.00367218	36	35
GOMF_SYNTAXIN_BINDING	0.506037	1.88952	0.000170969	0.00367957	66	65
GOMF_NUCLEOSOME_BINDING	0.530535	1.88921	0.000347222	0.00368411	52	52
GOBP_REGULATION_OF_ENDOCYTOSIS	0.438296	1.88888	0.000156446	0.00369051	176	173
GOCC_SNARE_COMPLEX	0.553807	1.88827	0.000179308	0.00370788	42	41
GOBP_LENS_FIBER_CELL_DIFFERENTIATION	0.599145	1.88712	0.000732198	0.00374971	29	29
GOBP_MAINTENANCE_OF_SYNAPSE_STRUCTURE	0.706093	1.88708	0.000755572	0.003745	16	15
GOBP_DICARBOXYLIC_ACID_TRANSPORT	0.488767	1.88633	0.000166778	0.00376846	83	81
GOBP_POSITIVE_REGULATION_OF_RELEASE_OF_SEQUESTERED_CALCIUM_ION_INTO_CYTOSOL	0.566889	1.88622	0.000536289	0.00376536	37	37
GOCC_PROTEIN_PHOSPHATASE_TYPE_2A_COMPLEX	0.692631	1.88542	0.000947688	0.00380191	17	16
GOBP_MICROVILLUS_ORGANIZATION	0.64875	1.88486	0.00110906	0.00382838	21	21
GOBP_CELLULAR_RESPONSE_TO_NITROGEN_COMPOUND	0.387128	1.88451	0	0.00383789	600	592
GOBP_VESICLE_FUSION_TO_PLASMA_MEMBRANE	0.655571	1.88428	0.00150602	0.00384368	21	20
GOBP_CELL_CELL_SIGNALING_BY_WNT	0.395464	1.88359	0	0.00386948	461	455
GOBP_PROTEIN_DNA_COMPLEX_SUBUNIT_ORGANIZATION	0.433329	1.88356	0	0.00386347	183	180
GOBP_POSITIVE_REGULATION_OF_TRANSPORT	0.380321	1.88355	0	0.00385726	782	772
GOBP_RECEPTOR_CLUSTERING	0.538444	1.88304	0.000345961	0.00387511	51	49
GOBP_CELL_COMMUNICATION_BY_ELECTRICAL_COUPLING	0.604905	1.88237	0.00036543	0.00390432	27	27
GOBP_CALCIUM_ION_IMPORT	0.495244	1.88211	0.000343171	0.00390765	74	73
GOBP_REGULATION_OF_RAS_PROTEIN_SIGNAL_TRANSDUCTION	0.434599	1.88184	0	0.00391211	174	173
GOCC_AXONAL_GROWTH_CONE	0.611707	1.87982	0.00216881	0.00400247	27	26
GOBP_POSITIVE_REGULATION_OF_AMYLOID_BETA_FORMATION	0.701433	1.87955	0.00188679	0.00400923	15	15
GOBP_NEGATIVE_REGULATION_OF_CELL_DEVELOPMENT	0.442598	1.87916	0	0.00402436	154	153
GOBP_NEGATIVE_REGULATION_OF_PROTEIN_POLYMERIZATION	0.501232	1.87863	0	0.00404599	69	68
GOBP_REGULATION_OF_STRIATED_MUSCLE_CONTRACTION	0.486998	1.87834	0	0.00405061	80	79
GOBP_DEPHOSPHORYLATION	0.396449	1.87802	0	0.0040586	422	416
GOMF_TRANSMEMBRANE_RECEPTOR_PROTEIN_KINASE_ACTIVITY	0.494399	1.87793	0	0.00405644	73	73
GOBP_REGULATION_OF_DNA_TEMPLATED_TRANSCRIPTION_INITIATION	0.56203	1.87735	0.000178763	0.00408191	37	37
GOBP_POSITIVE_REGULATION_OF_PROTEIN_METABOLIC_PROCESS	0.369685	1.8754	0	0.00417541	1289	1273
GOBP_REGULATION_OF_CELLULAR_COMPONENT_MOVEMENT	0.376034	1.87501	0	0.00418895	874	862
GOBP_PROTEIN_INSERTION_INTO_MITOCHONDRIAL_MEMBRANE_INVOLVED_IN_APOPTOTIC_SIGNALING_PATHWAY	0.602237	1.87472	0.000733945	0.00419797	27	27
GOBP_POSITIVE_REGULATION_OF_SYNAPTIC_TRANSMISSION_GLUTAMATERGIC	0.60943	1.87403	0.00128511	0.0042259	27	25
GOBP_INSULIN_SECRETION	0.429223	1.87186	0	0.00434188	186	184
GOBP_POSITIVE_REGULATION_OF_ORGANELLE_ORGANIZATION	0.38896	1.87072	0	0.00439192	519	507
GOBP_SUBPALLIUM_DEVELOPMENT	0.632857	1.87064	0.000945537	0.00438788	22	22
GOBP_POSTSYNAPTIC_SIGNAL_TRANSDUCTION	0.585759	1.87045	0.00108167	0.00439028	30	30
GOBP_REGULATION_OF_VESICLE_FUSION	0.637354	1.8699	0.00110926	0.00441345	22	21
GOBP_POSITIVE_REGULATION_OF_ION_TRANSPORT	0.38459	1.86946	0	0.00443168	593	587
GOBP_INNERVATION	0.632767	1.86834	0.00093301	0.00448113	23	22
GOBP_NEGATIVE_REGULATION_OF_PROTEIN_CONTAINING_COMPLEX_DISASSEMBLY	0.485244	1.86623	0	0.00459045	76	76
GOMF_LIGAND_GATED_ION_CHANNEL_ACTIVITY	0.454792	1.86616	0	0.00458743	116	116
GOBP_LOCALIZATION_WITHIN_MEMBRANE	0.496957	1.86589	0	0.0045945	70	66
GOBP_CELLULAR_RESPONSE_TO_OXYGEN_CONTAINING_COMPOUND	0.37162	1.86556	0	0.00460133	998	985
GOMF_CLATHRIN_BINDING	0.504434	1.86436	0.000172891	0.00466012	64	63
GOBP_NEGATIVE_REGULATION_OF_CELL_GROWTH	0.436274	1.86398	0	0.00467641	162	160
GOMF_N_ACETYLTRANSFERASE_ACTIVITY	0.51261	1.86391	0.000863409	0.00467219	57	57
GOBP_NEGATIVE_REGULATION_OF_PROTEIN_CONTAINING_COMPLEX_ASSEMBLY	0.454917	1.8633	0	0.00470339	120	119
GOMF_DNA_BINDING_TRANSCRIPTION_FACTOR_ACTIVITY	0.372259	1.8625	0	0.00474296	944	933
GOBP_PROTEIN_LOCALIZATION_TO_PLASMA_MEMBRANE	0.412915	1.86248	0	0.00473713	252	243
GOBP_NEURON_PROJECTION_ARBORIZATION	0.602791	1.862	0.00201761	0.00475445	26	26
GOBP_NEGATIVE_REGULATION_OF_GROWTH	0.42259	1.86048	0	0.00483193	207	205
GOBP_REGULATION_OF_CYTOKINESIS	0.489565	1.86024	0	0.00483847	75	73
GOCC_CELL_PROJECTION_MEMBRANE	0.406062	1.85959	0	0.00486564	300	292
GOBP_ATRIOVENTRICULAR_VALVE_DEVELOPMENT	0.60767	1.85904	0.00221117	0.00489144	25	25
GOBP_POSITIVE_REGULATION_OF_TRANSFORMING_GROWTH_FACTOR_BETA_PRODUCTION	0.669256	1.85784	0.0028615	0.00495552	17	17
GOMF_POSTSYNAPTIC_NEUROTRANSMITTER_RECEPTOR_ACTIVITY	0.520477	1.85754	0.000348189	0.0049676	53	53
GOMF_NUCLEOSIDE_TRIPHOSPHATASE_REGULATOR_ACTIVITY	0.391255	1.85737	0	0.00496831	443	437
GOBP_CEREBRAL_CORTEX_DEVELOPMENT	0.46652	1.85668	0	0.00499867	93	93
GOBP_POSTSYNAPSE_ASSEMBLY	0.606098	1.8562	0.002197	0.00501913	26	25
GOBP_NEGATIVE_REGULATION_OF_NEURON_DEATH	0.427527	1.85564	0	0.00504718	177	175
GOBP_RESPONSE_TO_ENDOGENOUS_STIMULUS	0.363759	1.85544	0	0.00505412	1392	1371
GOBP_NEGATIVE_REGULATION_OF_MAP_KINASE_ACTIVITY	0.501987	1.85542	0.000511683	0.00504747	63	61
GOBP_REGULATION_OF_CELL_SUBSTRATE_ADHESION	0.425433	1.855	0	0.00506751	186	185
GOBP_CYCLIC_NUCLEOTIDE_MEDIATED_SIGNALING	0.481131	1.85493	0	0.0050634	80	79
GOBP_G_PROTEIN_COUPLED_GLUTAMATE_RECEPTOR_SIGNALING_PATHWAY	0.69072	1.85486	0.00131951	0.00505846	15	15
GOBP_SEQUESTERING_OF_CALCIUM_ION	0.458561	1.85447	0	0.00507627	107	106
GOBP_NEGATIVE_REGULATION_OF_CATION_TRANSMEMBRANE_TRANSPORT	0.492919	1.85413	0.000172861	0.00509171	70	69
GOBP_POSITIVE_REGULATION_OF_ACTIN_FILAMENT_POLYMERIZATION	0.475408	1.85289	0.000168947	0.00515873	87	84
GOBP_POSITIVE_REGULATION_OF_HYDROLASE_ACTIVITY	0.378323	1.85245	0	0.0051765	633	624
GOMF_SNARE_BINDING	0.46072	1.85231	0.000163506	0.00517518	101	100
GOCC_SMALL_NUCLEAR_RIBONUCLEOPROTEIN_COMPLEX	0.503283	1.85127	0.000521195	0.00523421	63	60
GOBP_REGULATION_OF_MICROTUBULE_POLYMERIZATION	0.538039	1.85082	0.000521105	0.00525636	44	43
GOBP_CALCIUM_ION_IMPORT_INTO_CYTOSOL	0.631731	1.84947	0.0022338	0.00534733	21	21
GOCC_CHROMATIN	0.368134	1.84943	0	0.00534055	994	984
GOBP_IMMUNE_RESPONSE_REGULATING_SIGNALING_PATHWAY	0.40212	1.84943	0	0.00533192	312	301
GOBP_NEGATIVE_REGULATION_OF_TRANSPORTER_ACTIVITY	0.497006	1.84919	0.000170068	0.00534093	65	65
GOMF_TRANSCRIPTION_FACTOR_BINDING	0.381688	1.84886	0	0.00535363	570	562
GOBP_POSITIVE_REGULATION_OF_BONE_MINERALIZATION	0.553038	1.84872	0.00105951	0.00535473	37	37
GOBP_G_PROTEIN_COUPLED_ACETYLCHOLINE_RECEPTOR_SIGNALING_PATHWAY	0.674818	1.84857	0.00301545	0.00535479	16	16
GOBP_DIVALENT_INORGANIC_CATION_HOMEOSTASIS	0.389688	1.84814	0	0.00537296	439	433
GOBP_REGULATION_OF_MEMBRANE_DEPOLARIZATION	0.571466	1.84813	0.00126331	0.00536642	33	32
GOBP_CELL_CELL_ADHESION	0.376339	1.84789	0	0.00537282	711	687
GOBP_ACTIN_FILAMENT_BUNDLE_ORGANIZATION	0.437159	1.84786	0	0.00536528	144	142
GOBP_POSITIVE_REGULATION_OF_TRANSCRIPTION_BY_RNA_POLYMERASE_II	0.367422	1.84657	0	0.0054461	1039	1027
GOMF_N_ACYLTRANSFERASE_ACTIVITY	0.482896	1.84651	0	0.00544173	75	75
GOCC_GABA_RECEPTOR_COMPLEX	0.663371	1.84638	0.00268405	0.00544063	17	17
GOMF_NEUROTRANSMITTER_RECEPTOR_ACTIVITY_INVOLVED_IN_REGULATION_OF_POSTSYNAPTIC_MEMBRANE_POTENTIAL	0.539509	1.84491	0.000879198	0.00552136	41	41
GOBP_POSITIVE_REGULATION_OF_PROTEIN_LOCALIZATION_TO_MEMBRANE	0.449887	1.84419	0	0.00556342	117	114
GOMF_MOLECULAR_ADAPTOR_ACTIVITY	0.402545	1.84417	0	0.00555646	298	290
GOBP_REGULATION_OF_HEART_RATE_BY_CARDIAC_CONDUCTION	0.565763	1.84391	0.00160514	0.0055641	33	33
GOMF_CIS_REGULATORY_REGION_SEQUENCE_SPECIFIC_DNA_BINDING	0.370407	1.84279	0	0.0056334	844	836
GOBP_POSITIVE_REGULATION_OF_SIGNALING	0.360812	1.84259	0	0.00563989	1494	1472
GOBP_REGULATION_OF_MICROTUBULE_BASED_PROCESS	0.418979	1.84187	0	0.00567801	199	196
GOBP_REGULATION_OF_GROWTH	0.379866	1.84144	0	0.00569971	557	550
GOCC_INTERCALATED_DISC	0.539747	1.84102	0.000534188	0.00571912	43	41
GOMF_SEQUENCE_SPECIFIC_DNA_BINDING	0.36391	1.84086	0	0.00572263	1164	1150
GOBP_NEGATIVE_REGULATION_OF_AMINE_TRANSPORT	0.63328	1.84019	0.00317935	0.00575858	20	20
GOBP_REGULATION_OF_CELLULAR_RESPONSE_TO_GROWTH_FACTOR_STIMULUS	0.409048	1.84017	0	0.00575021	247	243
GOBP_POSITIVE_REGULATION_OF_CALCIUM_ION_TRANSMEMBRANE_TRANSPORT	0.494741	1.83938	0.000339616	0.00579699	65	65
GOBP_NEGATIVE_REGULATION_OF_PROTEIN_MODIFICATION_PROCESS	0.385307	1.83887	0	0.00582448	469	457
GOBP_ENSHEATHMENT_OF_NEURONS	0.449201	1.83743	0.000161577	0.00591202	118	118
GOBP_RETINAL_GANGLION_CELL_AXON_GUIDANCE	0.64569	1.83712	0.00247383	0.00592652	19	19
GOBP_REGULATION_OF_VOLTAGE_GATED_CALCIUM_CHANNEL_ACTIVITY	0.559293	1.83624	0.00106289	0.00597969	34	34
GOBP_REGULATION_OF_PHOSPHOPROTEIN_PHOSPHATASE_ACTIVITY	0.463587	1.83608	0	0.00598037	95	94
GOBP_MEMBRANE_BIOGENESIS	0.562958	1.83591	0.00236235	0.00598461	35	34
GOBP_LOCOMOTORY_BEHAVIOR	0.432198	1.83491	0	0.00604791	153	150
GOBP_SPLICEOSOMAL_COMPLEX_ASSEMBLY	0.516999	1.83458	0.00107953	0.00605914	52	49
GOCC_INTRACELLULAR_PROTEIN_CONTAINING_COMPLEX	0.374601	1.83439	0	0.00606206	657	651
GOCC_ANCHORED_COMPONENT_OF_MEMBRANE	0.445371	1.83351	0	0.00611905	123	118
GOMF_MYOSIN_BINDING	0.494834	1.83346	0.000340832	0.00611342	65	64
GOBP_MRNA_PROCESSING	0.385726	1.8334	0	0.0061086	445	438
GOBP_SENSORY_PERCEPTION_OF_TEMPERATURE_STIMULUS	0.612772	1.83315	0.00183419	0.00611965	23	23
GOMF_CHANNEL_INHIBITOR_ACTIVITY	0.556017	1.83281	0.00163934	0.00613242	38	35
GOBP_CHROMATIN_ASSEMBLY_OR_DISASSEMBLY	0.441198	1.83243	0	0.00615179	127	124
GOBP_REGULATION_OF_POTASSIUM_ION_TRANSMEMBRANE_TRANSPORTER_ACTIVITY	0.517388	1.83235	0.000864155	0.00614908	49	49
GOCC_CATALYTIC_COMPLEX	0.361845	1.83204	0	0.00616389	1228	1203
GOBP_LIPID_EXPORT_FROM_CELL	0.487522	1.83155	0	0.00618799	70	69
GOBP_CARDIAC_CHAMBER_MORPHOGENESIS	0.452715	1.83136	0	0.0061961	108	108
GOBP_REGULATION_OF_PROTEIN_LOCALIZATION	0.370216	1.83121	0	0.00619721	789	775
GOBP_NEUROTRANSMITTER_RECEPTOR_TRANSPORT	0.538743	1.83066	0.0010661	0.0062314	43	41
GOBP_CAMERA_TYPE_EYE_DEVELOPMENT	0.399295	1.83043	0	0.00623844	291	287
GOBP_NEGATIVE_REGULATION_OF_PHOSPHORYLATION	0.393267	1.83031	0	0.00623736	348	338
GOBP_REGULATION_OF_ARP2_3_COMPLEX_MEDIATED_ACTIN_NUCLEATION	0.64528	1.83028	0.00246914	0.00622955	22	19
GOBP_NEGATIVE_REGULATION_OF_AXON_EXTENSION	0.544343	1.83028	0.00143756	0.0062208	40	39
GOMF_PROTEIN_SERINE_THREONINE_PHOSPHATASE_ACTIVITY	0.466828	1.83018	0.000167954	0.00621861	90	88
GOBP_TRANSMEMBRANE_TRANSPORT	0.358526	1.82951	0	0.00626357	1414	1390
GOMF_ENZYME_BINDING	0.355813	1.82913	0	0.00628046	1712	1687
GOCC_AXON_CYTOPLASM	0.512836	1.82874	0.000699056	0.0062971	51	51
GOBP_REGULATION_OF_EPITHELIAL_TO_MESENCHYMAL_TRANSITION	0.467591	1.82828	0.00016518	0.00632362	85	84
GOBP_NEGATIVE_REGULATION_OF_RESPONSE_TO_WOUNDING	0.477404	1.82721	0	0.00638569	76	74
GOBP_NEGATIVE_REGULATION_OF_CELL_JUNCTION_ASSEMBLY	0.588109	1.82716	0.00198735	0.00637965	27	27
GOBP_NEUROTRANSMITTER_RECEPTOR_INTERNALIZATION	0.614089	1.82694	0.00186706	0.00638693	24	22
GOBP_NEGATIVE_REGULATION_OF_ACTIN_FILAMENT_POLYMERIZATION	0.505638	1.82671	0.000862813	0.00639192	56	55
GOBP_MESENCHYME_DEVELOPMENT	0.403694	1.82633	0	0.0064092	257	255
GOCC_NEUROMUSCULAR_JUNCTION	0.487995	1.82632	0.000854555	0.00639976	67	66
GOBP_REGULATION_OF_MITOCHONDRIAL_OUTER_MEMBRANE_PERMEABILIZATION_INVOLVED_IN_APOPTOTIC_SIGNALING_PATHWAY	0.546276	1.82516	0.0012695	0.00647136	38	38
GOBP_REGULATION_OF_THE_FORCE_OF_HEART_CONTRACTION	0.602152	1.82488	0.00223007	0.00648336	24	24
GOBP_NEGATIVE_REGULATION_OF_CELL_DIFFERENTIATION	0.378171	1.82463	0	0.00649193	536	528
GOMF_SMAD_BINDING	0.487097	1.82436	0	0.00650367	70	68
GOBP_NEGATIVE_REGULATION_OF_DEVELOPMENTAL_PROCESS	0.369333	1.82389	0	0.00652909	738	729
GOMF_PEPTIDE_N_ACETYLTRANSFERASE_ACTIVITY	0.525842	1.82341	0.000530316	0.00655199	46	46
GOCC_MRNA_CLEAVAGE_FACTOR_COMPLEX	0.629202	1.82242	0.00395108	0.00661732	20	20
GOMF_PROTEIN_PHOSPHATASE_1_BINDING	0.603863	1.82101	0.00221198	0.0067191	25	24
GOBP_REGULATION_OF_PROTEIN_DEPHOSPHORYLATION	0.446105	1.82093	0	0.00671475	114	113
GOMF_PHOSPHOPROTEIN_PHOSPHATASE_ACTIVITY	0.428168	1.82065	0	0.00672942	158	154
GOBP_NEURON_PROJECTION_EXTENSION_INVOLVED_IN_NEURON_PROJECTION_GUIDANCE	0.551006	1.82064	0.00164144	0.00672078	36	36
GOBP_CELL_MATRIX_ADHESION	0.414768	1.8206	0	0.00671533	194	193
GOMF_ION_TRANSMEMBRANE_TRANSPORTER_ACTIVITY	0.366539	1.81993	0	0.00675963	842	825
GOBP_VESICLE_DOCKING_INVOLVED_IN_EXOCYTOSIS	0.541866	1.81992	0.00125718	0.00675006	40	39
GOBP_POSITIVE_REGULATION_OF_CATION_CHANNEL_ACTIVITY	0.491823	1.81939	0.000514315	0.00678382	63	63
GOMF_GTPASE_ACTIVATOR_ACTIVITY	0.407994	1.81891	0	0.00681915	227	224
GOBP_SENSORY_SYSTEM_DEVELOPMENT	0.391558	1.81876	0	0.00682392	345	339
GOBP_VASCULAR_ENDOTHELIAL_GROWTH_FACTOR_RECEPTOR_SIGNALING_PATHWAY	0.469865	1.81868	0.0005077	0.00682003	80	79
GOBP_NEGATIVE_REGULATION_OF_NERVOUS_SYSTEM_DEVELOPMENT	0.437501	1.81752	0.000160231	0.00690244	126	125
GOBP_REGULATION_OF_MAPK_CASCADE	0.374266	1.8168	0	0.00695411	595	585
GOBP_PROTEIN_MODIFICATION_BY_SMALL_PROTEIN_CONJUGATION_OR_REMOVAL	0.362596	1.81594	0	0.00701261	964	953
GOBP_REGULATION_OF_HIPPO_SIGNALING	0.675143	1.81567	0.00324489	0.00702642	15	15
GOBP_CARDIAC_CHAMBER_DEVELOPMENT	0.42987	1.8155	0	0.00702556	143	142
GOBP_VIRAL_RNA_GENOME_REPLICATION	0.616	1.81516	0.00297674	0.00703931	22	22
GOCC_TRANSFERASE_COMPLEX	0.369901	1.81482	0	0.00705832	678	671
GOBP_MONOAMINE_TRANSPORT	0.484044	1.81394	0.000169405	0.00711333	71	69
GOBP_REGULATION_OF_PROTEIN_SERINE_THREONINE_KINASE_ACTIVITY	0.382714	1.81383	0	0.00711254	432	423
GOMF_PROTEIN_TYROSINE_KINASE_ACTIVITY	0.437724	1.81341	0.000157629	0.00713517	130	129
GOBP_NEGATIVE_REGULATION_OF_RESPONSE_TO_STIMULUS	0.356722	1.81317	0	0.00714269	1373	1351
GOMF_ACTIN_MONOMER_BINDING	0.602007	1.81293	0.00222841	0.00715181	23	23
GOBP_BONE_CELL_DEVELOPMENT	0.567189	1.81189	0.0023714	0.00722151	30	30
GOBP_FAT_CELL_DIFFERENTIATION	0.411087	1.81178	0	0.00722129	195	194
GOBP_HETEROPHILIC_CELL_CELL_ADHESION_VIA_PLASMA_MEMBRANE_CELL_ADHESION_MOLECULES	0.547533	1.81164	0.00142883	0.0072207	36	36
GOBP_POSITIVE_REGULATION_OF_CELL_DEATH	0.37509	1.81133	0	0.00723723	532	520
GOBP_VENTRICULAR_SEPTUM_MORPHOGENESIS	0.553589	1.81087	0.00198234	0.00726577	34	34
GOBP_REGULATION_OF_CELLULAR_LOCALIZATION	0.366351	1.8102	0	0.00731021	746	732
GOBP_NEGATIVE_REGULATION_OF_CELLULAR_COMPONENT_ORGANIZATION	0.370475	1.8102	0	0.00730089	619	612
GOBP_REGULATION_OF_CYCLIN_DEPENDENT_PROTEIN_KINASE_ACTIVITY	0.459624	1.80973	0	0.00733388	88	86
GOCC_PHOSPHATIDYLINOSITOL_3_KINASE_COMPLEX	0.593939	1.80941	0.00315457	0.00734799	26	25
GOBP_ACTIVATION_OF_PROTEIN_KINASE_A_ACTIVITY	0.654869	1.80937	0.00378	0.00734188	17	17
GOBP_PEPTIDE_HORMONE_SECRETION	0.405607	1.80875	0	0.00738127	224	222
GOBP_REGULATION_OF_MUSCLE_SYSTEM_PROCESS	0.407879	1.80784	0	0.00744477	203	202
GOMF_PROTEIN_PHOSPHORYLATED_AMINO_ACID_BINDING	0.502399	1.80778	0.00105079	0.00743819	53	52
GOBP_REGULATION_OF_TRANSCRIPTION_INITIATION_FROM_RNA_POLYMERASE_II_PROMOTER	0.566638	1.80773	0.00292558	0.00743323	31	31
GOMF_ACTIN_FILAMENT_BINDING	0.414899	1.80772	0	0.00742385	187	184
GOCC_SUPRAMOLECULAR_POLYMER	0.36502	1.80729	0	0.00744621	792	775
GOMF_PHOSPHATIDYLSERINE_BINDING	0.508024	1.80658	0.00139934	0.00749574	51	51
GOMF_PHOSPHATIDYLINOSITOL_3_KINASE_REGULATOR_ACTIVITY	0.637565	1.80647	0.0028334	0.00749461	19	18
GOBP_NEGATIVE_REGULATION_OF_CELL_MATRIX_ADHESION	0.55697	1.80594	0.00218142	0.00752648	33	33
GOMF_GTPASE_BINDING	0.409333	1.8044	0	0.00764563	207	204
GOBP_BIOLOGICAL_ADHESION	0.356481	1.80396	0	0.00767281	1218	1191
GOMF_TRANSFERASE_ACTIVITY_TRANSFERRING_PHOSPHORUS_CONTAINING_GROUPS	0.364612	1.80373	0	0.00767742	778	763
GOBP_REGULATION_OF_CELL_MORPHOGENESIS	0.39609	1.8035	0	0.00768588	278	274
GOBP_REGULATION_OF_PHOSPHATASE_ACTIVITY	0.428598	1.80314	0	0.00770535	142	141
GOBP_CEREBRAL_CORTEX_CELL_MIGRATION	0.540937	1.80297	0.00143859	0.0077113	37	37
GOBP_CALCIUM_MEDIATED_SIGNALING	0.417788	1.80272	0	0.00772038	170	169
GOBP_NEUROPEPTIDE_SIGNALING_PATHWAY	0.464377	1.80237	0	0.00774339	84	83
GOBP_HISTONE_UBIQUITINATION	0.522353	1.80237	0.0010597	0.00773306	43	43
GOCC_CELL_CORTEX_REGION	0.544253	1.80234	0.00143138	0.00772432	36	36
GOBP_GLIOGENESIS	0.398305	1.80207	0	0.00773785	257	253
GOMF_BHLH_TRANSCRIPTION_FACTOR_BINDING	0.59506	1.80195	0.00424668	0.00774058	24	24
GOBP_REGULATION_OF_DEPHOSPHORYLATION	0.418173	1.80132	0	0.00778144	171	170
GOBP_REGULATION_OF_LYASE_ACTIVITY	0.533118	1.80108	0.000897666	0.0077912	42	40
GOBP_MUSCLE_SYSTEM_PROCESS	0.382159	1.80101	0	0.00778711	387	383
GOMF_SULFOTRANSFERASE_ACTIVITY	0.524883	1.80036	0.00141643	0.00783101	43	43
GOBP_REGULATION_OF_ANION_TRANSPORT	0.364747	1.8	0	0.00785067	750	738
GOBP_MESENCHYMAL_CELL_DIFFERENTIATION	0.406296	1.7989	0	0.0079362	210	208
GOBP_TRANSCRIPTION_INITIATION_FROM_RNA_POLYMERASE_II_PROMOTER	0.417192	1.7984	0	0.00797458	166	166
GOBP_METAL_ION_EXPORT	0.530378	1.79833	0.00106819	0.0079701	40	40
GOBP_NEGATIVE_REGULATION_OF_BIOSYNTHETIC_PROCESS	0.354179	1.79826	0	0.00796734	1284	1266
GOCC_PROTEIN_KINASE_COMPLEX	0.461068	1.79806	0.000166861	0.00797521	84	84
GOBP_RESPONSE_TO_CALCIUM_ION	0.433571	1.79599	0.000161264	0.00814859	127	125
GOBP_SYNAPTIC_VESICLE_LOCALIZATION	0.506586	1.79464	0.00157729	0.00826396	52	51
GOBP_PROTEIN_ACETYLATION	0.416644	1.79463	0	0.00825469	174	173
GOMF_KINASE_ACTIVATOR_ACTIVITY	0.469314	1.79322	0.000668561	0.00837353	78	78
GOBP_ENDOTHELIAL_CELL_MIGRATION	0.408838	1.79279	0	0.00840258	191	190
GOBP_POSITIVE_REGULATION_OF_MULTICELLULAR_ORGANISMAL_PROCESS	0.353987	1.79218	0	0.00844854	1191	1176
GOBP_MICROTUBULE_POLYMERIZATION	0.481376	1.7912	0.000510725	0.00853052	67	66
GOMF_ATPASE_ACTIVITY_COUPLED_TO_TRANSMEMBRANE_MOVEMENT_OF_IONS_ROTATIONAL_MECHANISM	0.62718	1.79106	0.00298285	0.00853095	19	19
GOBP_PHOSPHATIDYLINOSITOL_PHOSPHORYLATION	0.517162	1.79102	0.000532104	0.00852225	48	45
GOBP_HISTONE_H2A_UBIQUITINATION	0.587679	1.79066	0.00276702	0.00854297	25	25
GOBP_POSITIVE_REGULATION_OF_TRANSMEMBRANE_TRANSPORT	0.411456	1.79059	0	0.00853985	183	183
GOMF_NUCLEAR_RECEPTOR_BINDING	0.455222	1.79048	0.000501756	0.00854195	92	88
GOCC_CYTOPLASMIC_SIDE_OF_MEMBRANE	0.414274	1.79042	0	0.00853598	170	169
GOBP_HOMOPHILIC_CELL_ADHESION_VIA_PLASMA_MEMBRANE_ADHESION_MOLECULES	0.430507	1.79039	0.000160051	0.00852833	139	127
GOBP_REGULATION_OF_DEVELOPMENTAL_GROWTH	0.391272	1.79002	0	0.00854875	289	285
GOBP_CELLULAR_ION_HOMEOSTASIS	0.367892	1.78986	0	0.00855117	587	580
GOBP_CELLULAR_RESPONSE_TO_CALCIUM_ION	0.476461	1.78977	0.000171851	0.00854738	71	69
GOBP_CYTOSOLIC_TRANSPORT	0.423026	1.78946	0.000156838	0.00856485	151	149
GOCC_MRNA_CLEAVAGE_AND_POLYADENYLATION_SPECIFICITY_FACTOR_COMPLEX	0.654408	1.78937	0.00454718	0.00856306	16	16
GOBP_REGULATION_OF_MRNA_SPLICING_VIA_SPLICEOSOME	0.460477	1.78909	0.000335627	0.00857646	87	85
GOCC_CELL_CORTEX	0.39409	1.78885	0	0.00858632	269	266
GOCC_TRANSFERASE_COMPLEX_TRANSFERRING_PHOSPHORUS_CONTAINING_GROUPS	0.402447	1.78816	0	0.00863575	214	213
GOMF_ANKYRIN_BINDING	0.634973	1.78665	0.00340008	0.00877078	19	18
GOBP_NEGATIVE_REGULATION_OF_PROTEIN_CATABOLIC_PROCESS	0.442183	1.78628	0.000164799	0.00879695	105	104
GOBP_RETINA_DEVELOPMENT_IN_CAMERA_TYPE_EYE	0.42793	1.78521	0	0.00889181	135	133
GOBP_CELLULAR_RESPONSE_TO_HORMONE_STIMULUS	0.369887	1.78489	0	0.00891114	545	535
GOBP_EPITHELIAL_TO_MESENCHYMAL_TRANSITION	0.427369	1.78374	0	0.00900859	135	134
GOBP_SPECIFICATION_OF_ANIMAL_ORGAN_IDENTITY	0.548534	1.78332	0.00328108	0.00904026	33	33
GOBP_CANONICAL_WNT_SIGNALING_PATHWAY	0.389067	1.78329	0	0.00903079	297	292
GOBP_REGULATION_OF_COLLATERAL_SPROUTING	0.641264	1.7826	0.00454976	0.0090854	17	17
GOBP_BRANCHING_MORPHOGENESIS_OF_AN_EPITHELIAL_TUBE	0.42522	1.78203	0	0.00913461	135	134
GOBP_POSITIVE_REGULATION_OF_OSSIFICATION	0.510716	1.78008	0.00175316	0.00932345	46	46
GOBP_HIPPOCAMPUS_DEVELOPMENT	0.473847	1.77992	0.000510986	0.00932827	68	68
GOBP_SODIUM_ION_TRANSMEMBRANE_TRANSPORT	0.415348	1.77851	0.000157431	0.00946166	158	157
GOBP_GLYCOSPHINGOLIPID_BIOSYNTHETIC_PROCESS	0.582585	1.77784	0.00376223	0.00951374	25	25
GOBP_POSITIVE_REGULATION_OF_DNA_TEMPLATED_TRANSCRIPTION_INITIATION	0.557314	1.77781	0.00438917	0.00950474	30	30
GOBP_RESPONSE_TO_ACETYLCHOLINE	0.582159	1.7777	0.00404486	0.00950245	25	25
GOBP_REGULATION_OF_HORMONE_SECRETION	0.397356	1.77751	0	0.00951109	233	230
GOBP_CELL_JUNCTION_MAINTENANCE	0.558872	1.77725	0.00329308	0.00952866	31	30
GOBP_RESPONSE_TO_OXYGEN_CONTAINING_COMPOUND	0.348924	1.77714	0	0.00952717	1409	1389
GOBP_PLACENTA_BLOOD_VESSEL_DEVELOPMENT	0.56717	1.77656	0.0036324	0.00957698	28	28
GOBP_PROTEIN_PALMITOYLATION	0.556857	1.77582	0.0037763	0.00964175	31	30
GOBP_POSITIVE_REGULATION_OF_DENDRITE_MORPHOGENESIS	0.54703	1.77551	0.00322234	0.00966392	33	33
GOMF_POTASSIUM_CHANNEL_REGULATOR_ACTIVITY	0.507985	1.77496	0.00211342	0.00971143	47	47
GOBP_POSITIVE_REGULATION_OF_NUCLEOBASE_CONTAINING_COMPOUND_METABOLIC_PROCESS	0.346394	1.77493	0	0.00970293	1615	1591
GOCC_CHROMOSOME	0.347038	1.77445	0	0.0097443	1484	1463
GOBP_HORMONE_TRANSPORT	0.387082	1.77396	0	0.00978187	286	283
GOBP_MITOCHONDRIAL_OUTER_MEMBRANE_PERMEABILIZATION	0.502212	1.77369	0.00140425	0.00979986	49	49
GOBP_PEPTIDYL_TYROSINE_MODIFICATION	0.383868	1.77232	0	0.00993322	321	318
GOBP_REGULATION_OF_PEPTIDE_TRANSPORT	0.367639	1.7702	0	0.010142	522	513
GOBP_PROTEIN_CONTAINING_COMPLEX_SUBUNIT_ORGANIZATION	0.345023	1.77002	0	0.0101479	1645	1605
GOBP_REGULATION_OF_PHOSPHATIDYLINOSITOL_3_KINASE_ACTIVITY	0.498921	1.76964	0.00174246	0.0101718	53	51
GOBP_PROTEIN_CONTAINING_COMPLEX_LOCALIZATION	0.392955	1.76951	0	0.0101742	257	251
GOMF_PROTEIN_SERINE_PHOSPHATASE_ACTIVITY	0.482594	1.76896	0.000867152	0.0102205	63	61
GOBP_NUCLEOSOME_ORGANIZATION	0.444855	1.76783	0.000165125	0.010341	99	96
GOBP_PROTEIN_MODIFICATION_BY_SMALL_PROTEIN_CONJUGATION	0.356654	1.76757	0	0.0103602	801	793
GOBP_CIRCULATORY_SYSTEM_PROCESS	0.365295	1.7669	0	0.0104186	550	545
GOBP_CAMERA_TYPE_EYE_PHOTORECEPTOR_CELL_DIFFERENTIATION	0.589297	1.76686	0.00470898	0.0104129	24	23
GOBP_REGULATION_OF_INTRACELLULAR_SIGNAL_TRANSDUCTION	0.345482	1.76681	0	0.0104054	1524	1501
GOBP_REGULATION_OF_PEPTIDE_HORMONE_SECRETION	0.404236	1.76674	0	0.0104005	188	186
GOBP_NEGATIVE_REGULATION_OF_EPITHELIAL_TO_MESENCHYMAL_TRANSITION	0.539048	1.76655	0.00251256	0.0104076	35	34
GOBP_REGULATION_OF_RESPIRATORY_GASEOUS_EXCHANGE	0.611317	1.76652	0.00589802	0.0103986	20	20
GOBP_EXPLORATION_BEHAVIOR	0.616748	1.76629	0.00465549	0.010412	19	19
GOBP_PEPTIDYL_LYSINE_MODIFICATION	0.380172	1.76597	0	0.010438	339	331
GOBP_POSITIVE_REGULATION_OF_CELL_GROWTH	0.420438	1.76593	0	0.0104287	140	139
GOBP_REGULATION_OF_RESPONSE_TO_WOUNDING	0.420488	1.76529	0	0.0104806	141	137
GOCC_MEMBRANE_PROTEIN_COMPLEX	0.35014	1.76405	0	0.0106097	1075	1021
GOCC_SUPRAMOLECULAR_COMPLEX	0.350282	1.76388	0	0.0106134	1071	1048
GOBP_RAC_PROTEIN_SIGNAL_TRANSDUCTION	0.529246	1.76374	0.00181192	0.0106156	37	37
GOBP_POSITIVE_REGULATION_OF_NOTCH_SIGNALING_PATHWAY	0.501791	1.76295	0.0022803	0.0106876	49	48
GOBP_ERK1_AND_ERK2_CASCADE	0.390775	1.76275	0	0.0106965	261	256
GOBP_STRIATUM_DEVELOPMENT	0.647339	1.76267	0.00479019	0.0106931	16	16
GOCC_TERMINAL_BOUTON	0.501282	1.76257	0.00190147	0.0106903	50	48
GOBP_EPIDERMAL_GROWTH_FACTOR_RECEPTOR_SIGNALING_PATHWAY	0.432535	1.76232	0.000163452	0.0107088	111	111
GOBP_CELL_CYCLE_ARREST	0.398948	1.7623	0	0.0106995	206	205
GOBP_CYTOKINESIS	0.420122	1.76205	0	0.0107146	143	139
GOBP_CELL_MIGRATION_INVOLVED_IN_SPROUTING_ANGIOGENESIS	0.496782	1.76148	0.00244328	0.0107634	50	50
GOBP_POSITIVE_REGULATION_OF_CALCIUM_ION_TRANSMEMBRANE_TRANSPORTER_ACTIVITY	0.531519	1.76106	0.00216138	0.0108021	36	36
GOBP_PEPTIDYL_SERINE_DEPHOSPHORYLATION	0.651595	1.76079	0.0067948	0.0108227	16	15
GOBP_REGULATION_OF_BEHAVIOR	0.485726	1.76047	0.000689417	0.0108454	57	57
GOBP_OVULATION_CYCLE	0.481786	1.76031	0.000683761	0.0108504	59	58
GOBP_RESPONSE_TO_ELECTRICAL_STIMULUS	0.529177	1.76029	0.0016	0.0108384	39	37
GOBP_RESPONSE_TO_AMPHETAMINE	0.560264	1.76027	0.00308922	0.010829	28	28
GOBP_ACTOMYOSIN_STRUCTURE_ORGANIZATION	0.406826	1.75905	0	0.0109618	174	173
GOBP_LIMBIC_SYSTEM_DEVELOPMENT	0.446264	1.75896	0.000498173	0.010959	92	91
GOBP_CELLULAR_COMPONENT_MAINTENANCE	0.48512	1.75839	0.00158117	0.011013	57	55
GOBP_POSITIVE_REGULATION_OF_REGULATED_SECRETORY_PATHWAY	0.517523	1.75818	0.00142628	0.011025	44	41
GOBP_DOPAMINE_TRANSPORT	0.518442	1.75804	0.00282536	0.0110275	43	42
GOBP_HISTONE_H4_ACETYLATION	0.472824	1.75791	0.00085955	0.0110296	62	62
GOBP_VENTRICULAR_SEPTUM_DEVELOPMENT	0.479324	1.75749	0.00154852	0.0110665	61	60
GOBP_COLLATERAL_SPROUTING	0.591619	1.75747	0.00532697	0.011055	23	23
GOCC_TIGHT_JUNCTION	0.435492	1.75725	0.000489157	0.0110689	108	106
GOBP_DNA_TEMPLATED_TRANSCRIPTION_INITIATION	0.398304	1.75724	0	0.0110562	203	203
GOBP_CARDIAC_VENTRICLE_DEVELOPMENT	0.434454	1.75691	0.000494478	0.0110812	108	107
GOMF_PEPTIDE_BINDING	0.387578	1.75669	0	0.0110933	264	251
GOBP_RESPONSE_TO_ISOQUINOLINE_ALKALOID	0.563695	1.7566	0.00582136	0.0110888	28	27
GOMF_DNA_BINDING_TRANSCRIPTION_ACTIVATOR_ACTIVITY	0.373287	1.75469	0	0.0113095	372	368
GOBP_HEART_VALVE_DEVELOPMENT	0.48531	1.75454	0.0015448	0.0113135	56	55
GOBP_REGULATION_OF_NOTCH_SIGNALING_PATHWAY	0.446994	1.75379	0.000334169	0.0113856	89	88
GOBP_POSITIVE_REGULATION_OF_GLIOGENESIS	0.486527	1.75364	0.00138313	0.0113917	56	55
GOBP_POSITIVE_REGULATION_OF_MEMBRANE_PERMEABILITY	0.480864	1.75354	0.00154905	0.0113886	57	57
GOBP_VOCALIZATION_BEHAVIOR	0.650708	1.75317	0.00603205	0.011416	16	15
GOMF_SIGNALING_RECEPTOR_COMPLEX_ADAPTOR_ACTIVITY	0.514207	1.75313	0.00196604	0.0114072	42	42
GOMF_GABA_RECEPTOR_ACTIVITY	0.611421	1.75289	0.00427509	0.0114219	19	19
GOBP_REGULATION_OF_GLIAL_CELL_PROLIFERATION	0.568915	1.75276	0.00442396	0.0114231	26	26
GOMF_PHOSPHORUS_OXYGEN_LYASE_ACTIVITY	0.590436	1.75238	0.00580524	0.0114538	22	22
GOMF_PHOSPHOPROTEIN_BINDING	0.450801	1.75193	0.00049975	0.0114943	83	82
GOBP_POSITIVE_REGULATION_OF_PHOSPHOPROTEIN_PHOSPHATASE_ACTIVITY	0.653994	1.75183	0.00473306	0.0114943	15	15
GOBP_POSITIVE_REGULATION_OF_MAPK_CASCADE	0.367508	1.75148	0	0.0115251	451	446
GOBP_REGULATION_OF_CLATHRIN_DEPENDENT_ENDOCYTOSIS	0.632325	1.75126	0.0056391	0.0115359	17	17
GOCC_APICAL_JUNCTION_COMPLEX	0.426357	1.75009	0.000323258	0.0116636	121	119
GOBP_REGULATION_OF_LIPID_KINASE_ACTIVITY	0.472385	1.74998	0.00137741	0.0116616	65	63
GOBP_RECEPTOR_MEDIATED_ENDOCYTOSIS	0.391645	1.74996	0.000150038	0.0116503	226	221
GOBP_NON_CANONICAL_WNT_SIGNALING_PATHWAY	0.414879	1.74967	0	0.011671	145	142
GOBP_METENCEPHALON_DEVELOPMENT	0.442252	1.74961	0.000165948	0.011666	97	95
GOBP_NUCLEAR_TRANSCRIBED_MRNA_POLY_A_TAIL_SHORTENING	0.546229	1.74953	0.00308194	0.0116627	32	31
GOBP_CELL_SUBSTRATE_ADHESION	0.379883	1.74944	0	0.0116585	308	306
GOMF_UBIQUITIN_LIKE_PROTEIN_TRANSFERASE_ACTIVITY	0.373962	1.74802	0	0.0118275	364	362
GOBP_NEGATIVE_REGULATION_OF_NEURON_DIFFERENTIATION	0.476468	1.74801	0.00205233	0.0118161	62	61
GOMF_CALCIUM_ION_BINDING	0.360428	1.74739	0	0.0118788	583	566
GOBP_NEGATIVE_REGULATION_OF_CELL_SUBSTRATE_JUNCTION_ORGANIZATION	0.632504	1.74705	0.00740038	0.0119076	17	17
GOBP_REGULATION_OF_CAMP_DEPENDENT_PROTEIN_KINASE_ACTIVITY	0.604	1.74453	0.00461255	0.0122122	20	20
GOBP_CEREBRAL_CORTEX_RADIALLY_ORIENTED_CELL_MIGRATION	0.559614	1.74442	0.00549954	0.0122106	27	27
GOBP_CELL_POPULATION_PROLIFERATION	0.340343	1.74437	0	0.0122043	1590	1569
GOBP_CARDIAC_MUSCLE_CELL_MEMBRANE_REPOLARIZATION	0.544841	1.74384	0.00434232	0.012255	31	31
GOBP_NEGATIVE_REGULATION_OF_SMALL_GTPASE_MEDIATED_SIGNAL_TRANSDUCTION	0.48803	1.74361	0.00157178	0.0122736	52	52
GOBP_CELL_CELL_JUNCTION_ORGANIZATION	0.401099	1.74354	0	0.0122682	181	178
GOBP_ION_HOMEOSTASIS	0.354625	1.74338	0	0.0122734	689	681
GOBP_POSITIVE_REGULATION_OF_CYTOKINESIS	0.553752	1.74323	0.00442396	0.0122789	30	29
[truncated: 4,357 more rows]

## Sheet: Fly Neurons
Term	es	nes	pval	fdr	geneset_size	matched_size
[truncated: 841 more rows]

[truncated: 10 more sheets: Mouse Brain Development, A.thaliana, Z.mays, G.max, Zeisel, Expr Diff (10%,90%), Zeisel, Expr Diff (50%, 50%), Zeisel, No Synap. Genes for ER, Zeisel, No Enr. GO Genes for ER, Zeisel, Uncorrected Expr., Fly Neurons, Uncorrected Expr.]
