# Supplementary material for: Functional Optimization in Distinct Tissues and Conditions Constrains the Rate of Protein Evolution
Source: Mol Biol Evol. 2024 Oct 21;41(10):msae200. doi: 10.1093/molbev/msae200 (PMC11523136; doi:10.1093/molbev/msae200)
Supplement: msae200_Supplementary_Data [file msae200_supplementary_data.zip › TableS6_EvoRate.xlsx]

## Sheet: H.sapiens
id	id_symbol	dN	SNP rate
ENSG00000000003	TSPAN6	0.0618	0.00408163
ENSG00000000005	TNMD	0.0312	0
ENSG00000000419	DPM1	0.0596	0.00338983
ENSG00000000457	SCYL3	0.172	0.00134771
ENSG00000000460	C1orf112	0.2327	0.00820633
ENSG00000000938	FGR	0.1185	0
ENSG00000000971	CFH	0.4895	0.00974817
ENSG00000001036	FUCA2	0.1765	0.00642398
ENSG00000001084	GCLC	0.0389	0
ENSG00000001167	NFYA	0.0014	0
ENSG00000001460	STPG1	0.2469	0.011976
ENSG00000001461	NIPAL3	0.0653	0
ENSG00000001497	LAS1L	0.2068	0
ENSG00000001561	ENPP4	0.1477	0.00662252
ENSG00000001617	SEMA3F	0.0546	0.00509554
ENSG00000001626	CFTR	0.1638	0.00202703
ENSG00000001629	ANKIB1	0.0265	0.000918274
ENSG00000001630	CYP51A1	0.0584	0
ENSG00000001631	KRIT1	0.035264	0
ENSG00000002016	RAD52	0.28	0.00478469
ENSG00000002330	BAD	0.1862	0
ENSG00000002549	LAP3	0.0495	0
ENSG00000002586	CD99	0.459116	0.0216216
ENSG00000002587	HS3ST1	0.0848	0.00325733
ENSG00000002726	AOC1	0.2022	0.00519481
ENSG00000002745	WNT16	0.0578	0.00547945
ENSG00000002746	HECW1	0.1103	0.00435866
ENSG00000002822	MAD1L1	0.134	0.00417827
ENSG00000002834	LASP1	0.0373
ENSG00000002919	SNX11	0.1183
ENSG00000002933	TMEM176A	0.5932	0.0212766
ENSG00000003056	M6PR	0.055	0
ENSG00000003096	KLHL13	0.033	0
ENSG00000003137	CYP26B1	0.0284	0.00390625
ENSG00000003147	ICA1	0.1024	0
ENSG00000003249	DBNDD1	0.196279	0
ENSG00000003393	ALS2	0.095	0.002414
ENSG00000003400	CASP10	0.502236	0.00574713
ENSG00000003402	CFLAR	0.323	0.00208333
ENSG00000003436	TFPI	0.3979	0.00328947
ENSG00000003509	NDUFAF7	0.1425	0.00226757
ENSG00000003756	RBM5	0.0128567	0
ENSG00000003987	MTMR7	0.0363	0.00151515
ENSG00000003989	SLC7A2	0.0944	0.00716332
ENSG00000004059	ARF5	0.0003	0
ENSG00000004139	SARM1	0.0441783
ENSG00000004142	POLDIP2	0.0436
ENSG00000004399	PLXND1	0.0994	0.00415584
ENSG00000004455	AK2	0.0361	0
ENSG00000004468	CD38	0.4282	0
ENSG00000004478	FKBP4	0.0943	0.00217865
ENSG00000004487	KDM1A	0.0113	0
ENSG00000004534	RBM6	0.0905	0
ENSG00000004660	CAMKK1	0.048
ENSG00000004700	RECQL	0.1036	0.00616333
ENSG00000004766	VPS50	0.0511	0.00311203
ENSG00000004776	HSPB6	0.0656	0
ENSG00000004777	ARHGAP33	0.0717	0.000888099
ENSG00000004779	NDUFAB1	0.1755	0
ENSG00000004799	PDK4	0.0539	0
ENSG00000004809	SLC22A16	0.4054	0.00693241
ENSG00000004838	ZMYND10	0.1071	0
ENSG00000004846	ABCB5	0.2132	0.0111376
ENSG00000004848	ARX	0.0214164	0
ENSG00000004864	SLC25A13	0.0302	0.00147929
ENSG00000004866	ST7	0.0012	0
ENSG00000004897	CDC27	0.0332
ENSG00000004939	SLC4A1	0.1766
ENSG00000004948	CALCR	0.208	0.00393701
ENSG00000004961	HCCS	0.1167	0
ENSG00000004975	DVL2	0.0261258
ENSG00000005001	PRSS22	0.177689	0
ENSG00000005007	UPF1	0.015	0
ENSG00000005020	SKAP2	0.0812	0.00835655
ENSG00000005022	SLC25A5	0.0524719	0.0033557
ENSG00000005059	MCUB	0.255206	0.00892857
ENSG00000005073	HOXA11	0.0125583	0
ENSG00000005075	POLR2J	0.0178138	0.0189873
ENSG00000005100	DHX33	0.0827
ENSG00000005102	MEOX1	0.1771
ENSG00000005108	THSD7A	0.0751	0.0030175
ENSG00000005156	LIG3	0.1056
ENSG00000005175	RPAP3	0.1824	0
ENSG00000005187	ACSM3	0.1445	0.00853242
ENSG00000005189	REXO5	0.2858	0.00129199
ENSG00000005194	CIAPIN1	0.1384	0.00961538
ENSG00000005206	SPPL2B	0.1005	0.0219595
ENSG00000005238	FAM214B	0.0772	0.00185874
ENSG00000005243	COPZ2	0.0576
ENSG00000005249	PRKAR2B	0.0306	0
ENSG00000005302	MSL3	0.0583	0
ENSG00000005339	CREBBP	0.0393	0.000819001
ENSG00000005379	TSPOAP1	0.1701
ENSG00000005381	MPO	0.1339
ENSG00000005421	PON1	0.1817	0.0084507
ENSG00000005436	GCFC2	0.2689	0.00768246
ENSG00000005448	WDR54	0.1073	0
ENSG00000005469	CROT	0.1339	0.0015625
ENSG00000005471	ABCB4	0.0891	0.00544323
ENSG00000005483	KMT2E	0.071	0.000538213
ENSG00000005486	RHBDD2	0.0804	0
ENSG00000005513	SOX8	0.115267	0
ENSG00000005700	IBTK	0.1065	0.00369549
ENSG00000005801	ZNF195	0.3367	0.00315956
ENSG00000005810	MYCBP2	0.0241
ENSG00000005812	FBXL3	0.0152
ENSG00000005844	ITGAL	0.2566	0.0025641
ENSG00000005882	PDK2	0.172228
ENSG00000005884	ITGA3	0.0978
ENSG00000005889	ZFX	0.0191	0
ENSG00000005893	LAMP2	0.2963	0
ENSG00000005961	ITGA2B	0.1643
ENSG00000005981	ASB4	0.0426	0.00234742
ENSG00000006007	GDE1	0.098	0
ENSG00000006015	REX1BD	0.2501	0.00995025
ENSG00000006016	CRLF1	0.0336383	0.00236967
ENSG00000006025	OSBPL7	0.0515
ENSG00000006042	TMEM98	0.0131
ENSG00000006047	YBX2	0.109549
ENSG00000006059	KRT33A	0.109793
ENSG00000006062	MAP3K14	0.1236
ENSG00000006071	ABCC8	0.0461	0.00249532
ENSG00000006116	CACNG3	0.0058	0
ENSG00000006118	TMEM132A	0.1145	0.00292969
ENSG00000006125	AP2B1	0.002
ENSG00000006128	TAC1	0.0393	0
ENSG00000006194	ZNF263	0.1304	0.00146413
ENSG00000006210	CX3CL1	0.387	0
ENSG00000006282	SPATA20	0.0891
ENSG00000006283	CACNA1G	0.0452
ENSG00000006327	TNFRSF12A	0.2042	0
ENSG00000006377	DLX6	0.0265	0
ENSG00000006432	MAP3K9	0.037
ENSG00000006451	RALA	0.0046	0.00970874
ENSG00000006453	BAIAP2L1	0.0997	0
ENSG00000006459	KDM7A	0.083	0.0010627
ENSG00000006468	ETV1	0.0155	0.00203666
ENSG00000006530	AGK	0.0545	0
ENSG00000006534	ALDH3B1	0.1495	0
ENSG00000006555	TTC22	0.1125	0.0105448
ENSG00000006576	PHTF2	0.0521	0.00127389
ENSG00000006606	CCL26	0.58468	0
ENSG00000006607	FARP2	0.1655	0.00664137
ENSG00000006611	USH1C	0.0858	0.00778643
ENSG00000006625	GGCT	0.1115	0
ENSG00000006634	DBF4	0.3243	0.00296736
ENSG00000006638	TBXA2R	0.181201	0.00737101
ENSG00000006652	IFRD1	0.0383	0
ENSG00000006659	LGALS14	0.174076	0.0297619
ENSG00000006695	COX10	0.165
ENSG00000006704	GTF2IRD1	0.0845	0.00102459
ENSG00000006712	PAF1	0.0154	0
ENSG00000006715	VPS41	0.0167	0.00117096
ENSG00000006740	ARHGAP44	0.0607
ENSG00000006744	ELAC2	0.1979
ENSG00000006747	SCIN	0.0786	0.00979021
ENSG00000006756	ARSD	0.15743	0.010118
ENSG00000006757	PNPLA4	0.181702	0
ENSG00000006788	MYH13	0.0456
ENSG00000006831	ADIPOR2	0.0533	0.00259067
ENSG00000006837	CDKL3	0.1484	0
ENSG00000007001	UPP2	0.1178	0.0026738
ENSG00000007038	PRSS21	0.3706	0.00318471
ENSG00000007047	MARK4	0.0238	0
ENSG00000007062	PROM1	0.3548	0
ENSG00000007080	CCDC124	0.0532	0.0044843
ENSG00000007129	CEACAM21	0.969345	0.00341297
ENSG00000007168	PAFAH1B1	0.007
ENSG00000007171	NOS2	0.1395
ENSG00000007174	DNAH9	0.134
ENSG00000007202	KIAA0100	0.0584
ENSG00000007216	SLC13A2	0.2273
ENSG00000007237	GAS7	0.0161
ENSG00000007255	TRAPPC6A	0.1339	0
ENSG00000007264	MATK	0.0587	0.00393701
ENSG00000007306	CEACAM7	0.737687	0.0113208
ENSG00000007312	CD79B	0.4022
ENSG00000007314	SCN4A	0.0662
ENSG00000007341	ST7L	0.155	0.00347826
ENSG00000007350	TKTL1	0.2548	0
ENSG00000007372	PAX6	0.012	0.00211416
ENSG00000007376	RPUSD1	0.1396	0.00961538
ENSG00000007384	RHBDF1	0.0326	0.00116959
ENSG00000007392	LUC7L	0.0058	0
ENSG00000007402	CACNA2D2	0.0174	0.00173461
ENSG00000007516	BAIAP3	0.1176	0.00589722
ENSG00000007520	TSR3	0.2197
ENSG00000007541	PIGQ	0.1759	0.00921053
ENSG00000007545	CRAMP1	0.1353	0.00236407
ENSG00000007866	TEAD3	0.0381	0.00229885
ENSG00000007908	SELE	0.2634	0.00655738
ENSG00000007923	DNAJC11	0.0432	0.00536673
ENSG00000007933	FMO3	0.202	0.0093985
ENSG00000007944	MYLIP	0.0362	0.00224719
ENSG00000007952	NOX1	0.1591	0.00177305
ENSG00000007968	E2F2	0.1285	0.00228833
ENSG00000008018	PSMB1	0.0621018	0.00414938
ENSG00000008056	SYN1	0.0364	0.00992908
ENSG00000008083	JARID2	0.0478	0.00160514
ENSG00000008086	CDKL5	0.0324	0.000970874
ENSG00000008118	CAMK1G	0.0587	0.00210084
ENSG00000008128	CDK11A	0.234611	0.0063857
ENSG00000008130	NADK	0.1405	0.00846024
ENSG00000008196	TFAP2B	0.0015	0.00434783
ENSG00000008197	TFAP2D	0.0061	0.00221239
ENSG00000008226	DLEC1	0.2557	0.00224972
ENSG00000008256	CYTH3	0.0027	0
ENSG00000008277	ADAM22	0.1026	0.00662252
ENSG00000008282	SYPL1	0.1829	0
ENSG00000008283	CYB561	0.1112
ENSG00000008294	SPAG9	0.0265
ENSG00000008300	CELSR3	0.0672835	0.000905797
ENSG00000008311	AASS	0.1183	0
ENSG00000008323	PLEKHG6	0.1752	0.00379747
ENSG00000008324	SS18L2	0.0951
ENSG00000008382	MPND	0.1106	0.00397614
ENSG00000008394	MGST1	0.1892	0
ENSG00000008405	CRY1	0.0256	0
ENSG00000008438	PGLYRP1	0.4387	0
ENSG00000008441	NFIX	0.0011	0
ENSG00000008513	ST3GAL1	0.118	0.00588235
ENSG00000008516	MMP25	0.2389	0.00711744
ENSG00000008517	IL32	1.68672	0.0042735
ENSG00000008710	PKD1	0.2439	0.00488032
ENSG00000008735	MAPK8IP2	0.0898143	0.00121359
ENSG00000008838	MED24	0.0334
ENSG00000008853	RHOBTB2	0.0284	0
ENSG00000008869	HEATR5B	0.0366	0.00144858
ENSG00000008952	SEC62	0.0402	0.00250627
ENSG00000008988	RPS20	0.0009	0.00704225
ENSG00000009307	CSDE1	0.0078	0
ENSG00000009335	UBE3C	0.0582	0
ENSG00000009413	REV3L	0.1092	0.00255591
ENSG00000009694	TENM1	0.0283	0.000732064
ENSG00000009709	PAX7	0.021	0
ENSG00000009724	MASP2	0.1964	0.0102041
ENSG00000009765	IYD	0.1406	0.0238908
ENSG00000009780	FAM76A	0.0152	0.0058651
ENSG00000009790	TRAF3IP3	0.1848	0.00725953
ENSG00000009830	POMT2	0.0772
ENSG00000009844	VTA1	0.0609	0
ENSG00000009950	MLXIPL	0.1393	0.00352113
ENSG00000009954	BAZ1B	0.0635	0
ENSG00000010017	RANBP9	0.0624361	0
ENSG00000010030	ETV7	0.222828	0.0117302
ENSG00000010072	SPRTN	0.2847	0.00408998
ENSG00000010165	METTL13	0.0888
ENSG00000010219	DYRK4	0.2649	0.00630915
ENSG00000010244	ZNF207	0.0058
ENSG00000010256	UQCRC1	0.1217	0.00416667
ENSG00000010270	STARD3NL	0.0359988	0
ENSG00000010278	CD9	0.0939	0.00398406
ENSG00000010282	HHATL	0.0825	0.00198413
ENSG00000010292	NCAPD2	0.1238	0.00499643
ENSG00000010295	IFFO1	0.0347	0.00350263
ENSG00000010310	GIPR	0.1441	0.00214592
ENSG00000010318	PHF7	0.1517	0.00262467
ENSG00000010319	SEMA3G	0.1615	0.00127877
ENSG00000010322	NISCH	0.0912	0.00132979
ENSG00000010327	STAB1	0.1687	0.00272374
ENSG00000010361	FUZ	0.1119	0.00717703
ENSG00000010379	SLC6A13	0.0714619	0.00498339
ENSG00000010404	IDS	0.1684	0.00545455
ENSG00000010438	PRSS3	0.200461	0.00657895
ENSG00000010539	ZNF200	0.0937175	0.00759494
ENSG00000010610	CD4	0.5456	0.00655022
ENSG00000010626	LRRC23	0.2074	0.0058309
ENSG00000010671	BTK	0.0107	0.001443
ENSG00000010704	HFE	0.2898	0.00574713
ENSG00000010803	SCMH1	0.0462	0
ENSG00000010810	FYN	0.0052	0.00558659
ENSG00000010818	HIVEP2	0.0856	0.000817661
ENSG00000010932	FMO1	0.1411	0.0037594
ENSG00000011007	ELOA	0.1278	0.0037594
ENSG00000011009	LYPLA2	0.0434	0
ENSG00000011021	CLCN6	0.0406	0
ENSG00000011028	MRC2	0.0854
ENSG00000011083	SLC6A7	0.0263	0.003003
ENSG00000011105	TSPAN9	0.024	0.00369004
ENSG00000011114	BTBD7	0.0455
ENSG00000011132	APBA3	0.2054	0.013913
ENSG00000011143	MKS1	0.0907
ENSG00000011198	ABHD5	0.0353	0
ENSG00000011201	ANOS1	0.0917235	0.00147059
ENSG00000011243	AKAP8L	0.0603	0
ENSG00000011258	MBTD1	0.0104
ENSG00000011260	UTP18	0.1338
ENSG00000011275	RNF216	0.1728	0.00108342
ENSG00000011295	TTC19	0.16
ENSG00000011304	PTBP1	0.0614	0.00340136
ENSG00000011332	DPF1	0.021	0
ENSG00000011347	SYT7	0.0253	0.00291545
ENSG00000011376	LARS2	0.117	0.00332226
ENSG00000011405	PIK3C2A	0.09	0.00059312
ENSG00000011422	PLAUR	0.4417	0.0119403
ENSG00000011426	ANLN	0.1621	0.00266904
ENSG00000011451	WIZ	0.1132	0.000588582
ENSG00000011454	RABGAP1	0.018	0
ENSG00000011465	DCN	0.1605	0.00278552
ENSG00000011478	QPCTL	0.130648	0.0078534
ENSG00000011485	PPP5C	0.0195	0.00200401
ENSG00000011523	CEP68	0.381	0.00924703
ENSG00000011566	MAP4K3	0.0359	0.00111857
ENSG00000011590	ZBTB32	0.3232	0.00205339
ENSG00000011600	TYROBP	0.3127	0.00694444
ENSG00000011638	TMEM159	0.3583	0.027027
ENSG00000011677	GABRA3	0.0461	0
ENSG00000012048	BRCA1	0.4194
ENSG00000012061	ERCC1	0.1311	0.0154799
ENSG00000012124	CD22	0.5074	0.00354191
ENSG00000012171	SEMA3B	0.1261	0.00132626
ENSG00000012174	MBTPS2	0.0238	0.00192678
ENSG00000012211	PRICKLE3	0.119	0
ENSG00000012223	LTF	0.3477	0.00704225
ENSG00000012232	EXTL3	0.0201	0.00108814
ENSG00000012504	NR1H4	0.0474	0.00205761
ENSG00000012660	ELOVL5	0.0495	0
ENSG00000012779	ALOX5	0.0622	0.00148368
ENSG00000012817	KDM5D	0.209874	0
ENSG00000012822	CALCOCO1	0.1234	0.00289436
ENSG00000012963	UBR7	0.0976
ENSG00000012983	MAP4K5	0.0331
ENSG00000013016	EHD3	0.0194	0
ENSG00000013275	PSMC4	0.0034	0
ENSG00000013288	MAN2B2	0.3607	0.012884
ENSG00000013293	SLC7A14	0.0297	0.00129702
ENSG00000013297	CLDN11	0.0555	0
ENSG00000013306	SLC25A39	0.1071
ENSG00000013364	MVP	0.0656	0.00111982
ENSG00000013374	NUB1	0.1299	0.00156495
ENSG00000013375	PGM3	0.0889	0.00526316
ENSG00000013392	RWDD2A	0.0471	0
ENSG00000013441	CLK1	0.0783	0
ENSG00000013503	POLR3B	0.0039	0.000882613
ENSG00000013523	ANGEL1	0.1189
ENSG00000013561	RNF14	0.0619	0
ENSG00000013563	DNASE1L1	0.245778	0.00331126
ENSG00000013573	DDX11	0.1891	0.0134021
ENSG00000013583	HEBP1	0.0979	0.00483092
ENSG00000013588	GPRC5A	0.245992	0.00560224
ENSG00000013619	MAMLD1	0.2233	0.00501002
ENSG00000013725	CD6	0.2788	0.010479
ENSG00000013810	TACC3	0.5538	0.00596659
ENSG00000014123	UFL1	0.0726	0
ENSG00000014138	POLA2	0.146822	0.00334448
ENSG00000014164	ZC3H3	0.3022	0.0253165
ENSG00000014216	CAPN1	0.0706	0.00280112
ENSG00000014257	ACPP	0.1838
ENSG00000014641	MDH1	0.0312	0
ENSG00000014824	SLC30A9	0.0893	0.00528169
ENSG00000014914	MTMR11	0.1426	0.00705219
ENSG00000014919	COX15	0.0962	0.00487805
ENSG00000015133	CCDC88C	0.1392
ENSG00000015153	YAF2	0.0438	0
ENSG00000015171	ZMYND11	0.0148	0.00166113
ENSG00000015285	WAS	0.1114	0
ENSG00000015413	DPEP1	0.2919	0.00486618
ENSG00000015475	BID	0.3812	0.00414938
ENSG00000015479	MATR3	0.0153209	0
ENSG00000015520	NPC1L1	0.2025	0.00147167
ENSG00000015532	XYLT2	0.0523
ENSG00000015568	RGPD5	0.0878326	0.000566572
ENSG00000015592	STMN4	0.0122	0.00387597
ENSG00000015676	NUDCD3	0.1048	0.00554017
ENSG00000016082	ISL1	0.0094	0.00286533
ENSG00000016391	CHDH	0.1357	0.00673401
ENSG00000016402	IL20RA	0.3284	0.00542495
ENSG00000016490	CLCA1	0.249	0.00547046
ENSG00000016602	CLCA4	0.33076	0.00326442
ENSG00000016864	GLT8D1	0.0805077	0.00539084
ENSG00000017260	ATP2C1	0.0157	0.0020555
ENSG00000017427	IGF1	0.0589	0.00512821
ENSG00000017483	SLC38A5	0.0919	0.00211864
ENSG00000017797	RALBP1	0.1201
ENSG00000018189	RUFY3	0.041	0
ENSG00000018236	CNTN1	0.0316	0.000982318
ENSG00000018280	SLC11A1	0.1094	0.00363636
ENSG00000018408	WWTR1	0.045	0.005
ENSG00000018510	AGPS	0.0547	0
ENSG00000018610	CXorf56	0.0052	0
ENSG00000018625	ATP1A2	0.0062	0.000980392
ENSG00000018699	TTC27	0.1233	0.00355872
ENSG00000018869	ZNF582	0.1966	0.00193424
ENSG00000019102	VSIG2	0.1507	0.00917431
ENSG00000019144	PHLDB1	0.0486	0.00217865
ENSG00000019169	MARCO	0.4648	0.00384615
ENSG00000019186	CYP24A1	0.1345	0.00194553
ENSG00000019485	PRDM11	0.0700691	0.00509771
ENSG00000019505	SYT13	0.0819616	0
ENSG00000019549	SNAI2	0.0211	0
ENSG00000019582	CD74	0.1873	0
ENSG00000019991	HGF	0.0864	0.00137363
ENSG00000019995	ZRANB1	0.0034	0.00141243
ENSG00000020129	NCDN	0.012	0
ENSG00000020181	ADGRA2	0.1249	0.00373692
ENSG00000020256	ZFP64	0.0734	0.00440529
ENSG00000020426	MNAT1	0.0323
ENSG00000020577	SAMD4A	0.0335
ENSG00000020633	RUNX3	0.0438	0.002331
ENSG00000020922	MRE11	0.0847472	0.00281294
ENSG00000021300	PLEKHB1	0.0647	0
ENSG00000021355	SERPINB1	0.1803	0.00263852
ENSG00000021461	CYP3A43	0.153625	0.0138889
ENSG00000021488	SLC7A9	0.141	0.00616016
ENSG00000021574	SPAST	0.0353	0
ENSG00000021645	NRXN3	0.0163
ENSG00000021762	OSBPL5	0.1159	0.00682594
ENSG00000021776	AQR	0.0376	0.0013468
ENSG00000021826	CPS1	0.0479	0.00199203
ENSG00000021852	C8B	0.2413	0.00507614
ENSG00000022267	FHL1	0.0222	0
ENSG00000022277	RTFDC1	0.133
ENSG00000022355	GABRA1	0.0082	0
ENSG00000022556	NLRP2	0.765387	0.0112994
ENSG00000022567	SLC45A4	0.1287	0.00618812
ENSG00000022840	RNF10	0.0666	0
ENSG00000022976	ZNF839	0.583
ENSG00000023041	ZDHHC6	0.0412	0.00242131
ENSG00000023171	GRAMD1B	0.0194	0.0022805
ENSG00000023191	RNH1	0.2728	0.00433839
ENSG00000023228	NDUFS1	0.0638	0.00134953
ENSG00000023287	RB1CC1	0.0789	0.00188206
ENSG00000023318	ERP44	0.0434	0
ENSG00000023330	ALAS1	0.0587	0.0015625
ENSG00000023445	BIRC3	0.289919	0.00331126
ENSG00000023516	AKAP11	0.2199
ENSG00000023572	GLRX2	0.2059	0.00606061
ENSG00000023608	SNAPC1	0.1698
ENSG00000023697	DERA	0.0589	0
ENSG00000023734	STRAP	0.0622	0
ENSG00000023839	ABCC2	0.2158	0.00453074
ENSG00000023892	DEF6	0.0563	0.00475436
ENSG00000023902	PLEKHO1	0.0863	0.00488998
ENSG00000023909	GCLM	0.0374	0
ENSG00000024048	UBR2	0.0942	0.002849
ENSG00000024422	EHD2	0.018	0.00736648
ENSG00000024526	DEPDC1	0.1338	0.00123305
ENSG00000024862	CCDC28A	0.1396	0.00729927
ENSG00000025039	RRAGD	0.0273	0.0025
ENSG00000025156	HSF2	0.03	0
ENSG00000025293	PHF20	0.0822	0.000988142
ENSG00000025423	HSD17B6	0.27931	0
ENSG00000025434	NR1H3	0.0646	0.00214592
ENSG00000025708	TYMP	0.1698	0.00821355
ENSG00000025770	NCAPH2	0.1747	0.0049505
ENSG00000025772	TOMM34	0.0995	0.00323625
ENSG00000025796	SEC63	0.0284	0.00263158
ENSG00000025800	KPNA6	0.0037	0
ENSG00000026025	VIM	0.0188565	0
ENSG00000026103	FAS	0.6348	0.00298507
ENSG00000026297	RNASET2	0.3389	0.00653595
ENSG00000026508	CD44	0.2802	0.00539084
ENSG00000026559	KCNG1	0.0359	0.00194932
ENSG00000026652	AGPAT4	0.102535	0
ENSG00000026751	SLAMF7	0.5452	0.00895522
ENSG00000026950	BTN3A1	0.326389	0.00974659
ENSG00000027001	MIPEP	0.1293
ENSG00000027075	PRKCH	0.0327
ENSG00000027644	INSRR	0.0886931	0.00077101
ENSG00000027697	IFNGR1	0.4918	0.00408998
ENSG00000027847	B4GALT7	0.0814259	0.0030581
ENSG00000027869	SH2D2A	0.2846	0
ENSG00000028116	VRK2	0.1603	0.00787402
ENSG00000028137	TNFRSF1B	0.3792	0.00867679
ENSG00000028203	VEZT	0.0907	0.00770218
ENSG00000028277	POU2F2	0.0166	0.00161812
ENSG00000028310	BRD9	0.0696	0.00502513
ENSG00000028528	SNX1	0.044	0.00179533
ENSG00000028839	TBPL1	0.0053	0
ENSG00000029153	ARNTL2	0.2162	0.00314465
ENSG00000029363	BCLAF1	0.0183	0.00108696
ENSG00000029364	SLC39A9	0.0515
ENSG00000029534	ANK1	0.0771	0.00210859
ENSG00000029559	IBSP	0.2925	0.022082
ENSG00000029639	TFB1M	0.1583	0
ENSG00000029725	RABEP1	0.0574
ENSG00000029993	HMGB3	0.0245	0
ENSG00000030066	NUP160	0.0722	0.00348189
ENSG00000030110	BAK1	0.208394	0
ENSG00000030304	MUSK	0.0523	0.00575374
ENSG00000030419	IKZF2	0.0144	0.0018797
ENSG00000030582	GRN	0.2668
ENSG00000031003	FAM13B	0.078	0
ENSG00000031081	ARHGAP31	0.1973	0.00277008
ENSG00000031691	CENPQ	0.3608	0.00746269
ENSG00000031698	SARS	0.0409
ENSG00000031823	RANBP3	0.1479	0.00176367
ENSG00000032219	ARID4A	0.0975
ENSG00000032389	EIPR1	0.0769	0.00241546
ENSG00000032444	PNPLA6	0.0265	0.00218182
ENSG00000032742	IFT88	0.0803
ENSG00000033011	ALG1	0.1875	0.0107759
ENSG00000033030	ZCCHC8	0.2376	0.00141443
ENSG00000033050	ABCF2	0.013	0.00160514
ENSG00000033100	CHPF2	0.0323	0
ENSG00000033122	LRRC7	0.0285	0
ENSG00000033170	FUT8	0.019
ENSG00000033178	UBA6	0.0788	0.00095057
ENSG00000033327	GAB2	0.0509	0.00443787
ENSG00000033627	ATP6V0A1	0.0396
ENSG00000033800	PIAS1	0.009	0.00153139
ENSG00000033867	SLC4A7	0.0469	0.00238284
ENSG00000034053	APBA2	0.0714	0.00133511
ENSG00000034152	MAP2K3	0.0196
ENSG00000034239	EFCAB1	0.0574	0
ENSG00000034510	TMSB10	0.000560639	0.0227273
ENSG00000034533	ASTE1	0.1846	0
ENSG00000034677	RNF19A	0.0442315	0
ENSG00000034693	PEX3	0.0457	0.00268097
ENSG00000034713	GABARAPL2	0.00049441	0
ENSG00000034971	MYOC	0.1631	0.00198413
ENSG00000035115	SH3YL1	0.072	0
ENSG00000035141	FAM136A	0.0771	0.0122449
ENSG00000035403	VCL	0.0065	0.00176367
ENSG00000035499	DEPDC1B	0.0601	0
ENSG00000035664	DAPK2	0.0861	0.0102459
ENSG00000035681	NSMAF	0.0561	0.00316456
ENSG00000035687	ADSS	0.0298
ENSG00000035720	STAP1	0.1522	0.00677966
ENSG00000035862	TIMP2	0.0701
ENSG00000035928	RFC1	0.1431	0.00087108
ENSG00000036054	TBC1D23	0.0462	0
ENSG00000036257	CUL3	0.0029	0.00260417
ENSG00000036448	MYOM2	0.128887	0.0116041
ENSG00000036473	OTC	0.1316	0.00564972
ENSG00000036530	CYP46A1	0.0465
ENSG00000036549	ZZZ3	0.0859	0.00221484
ENSG00000036565	SLC18A1	0.167	0.0114286
ENSG00000036672	USP2	0.1102	0.00330579
ENSG00000036828	CASR	0.0502	0.00459559
ENSG00000037042	TUBG2	0.0124
ENSG00000037241	RPL26L1	0.0113579	0
ENSG00000037280	FLT4	0.1134	0.00513573
ENSG00000037474	NSUN2	0.1057	0.00391134
ENSG00000037637	FBXO42	0.0365	0.0027894
ENSG00000037749	MFAP3	0.1149	0.00276243
ENSG00000037757	MRI1	0.1534	0.00813008
ENSG00000037897	METTL1	0.0798	0
ENSG00000037965	HOXC8	0.00964299	0.00826446
ENSG00000038002	AGA	0.3121	0.00289017
ENSG00000038210	PI4K2B	0.0903	0.004158
ENSG00000038219	BOD1L1	0.2739	0.00262209
ENSG00000038274	MAT2B	0.0341	0
ENSG00000038295	TLL1	0.06	0.00289575
ENSG00000038358	EDC4	0.0379	0
ENSG00000038382	TRIO	0.0261	0.000322893
ENSG00000038427	VCAN	0.3459	0.0041225
ENSG00000038532	CLEC16A	0.052	0.002849
ENSG00000038945	MSR1	0.2852	0.00639659
ENSG00000039068	CDH1	0.2113	0.00332226
ENSG00000039123	SKIV2L2	0.0173
ENSG00000039139	DNAH5	0.106389	0.00475779
ENSG00000039319	ZFYVE16	0.2397	0.00389864
ENSG00000039523	RIPOR1	0.1785	0.000807103
ENSG00000039537	C6	0.2471	0.00535332
ENSG00000039560	RAI14	0.1169	0.00203459
ENSG00000039600	SOX30	0.236349	0.00796813
ENSG00000039650	PNKP	0.1549	0.00383877
ENSG00000039987	BEST2	0.0815169	0.00589391
ENSG00000040199	PHLPP2	0.0842	0.00220913
ENSG00000040275	SPDL1	0.2316	0.00330579
ENSG00000040341	STAU2	0.0764	0.00526316
ENSG00000040487	PQLC2	0.1258
ENSG00000040531	CTNS	0.1432
ENSG00000040608	RTN4R	0.0941	0
ENSG00000040633	PHF23	0.0380345
ENSG00000040731	CDH10	0.023	0
ENSG00000040933	INPP4A	0.0245	0.00102354
ENSG00000041353	RAB27B	0.0584
ENSG00000041357	PSMA4	0.0022	0.00383142
ENSG00000041515	MYO16	0.1877
ENSG00000041802	LSG1	0.1706	0.00303951
ENSG00000041880	PARP3	0.2276	0.0037037
ENSG00000041982	TNC	0.116	0.00726942
ENSG00000041988	THAP3	0.2091	0.0041841
ENSG00000042062	RIPOR3	0.2203	0.00526316
ENSG00000042088	TDP1	0.1574
ENSG00000042286	AIFM2	0.0817	0.00536193
ENSG00000042304	C2orf83	1.0952	0.02
ENSG00000042317	SPATA7	0.3216
ENSG00000042429	MED17	0.0387	0.00306748
ENSG00000042445	RETSAT	0.2143	0.00491803
ENSG00000042493	CAPG	0.0661	0.00862069
ENSG00000042753	AP2S1	0.2213	0.00632911
ENSG00000042781	USH2A	0.2517	0.00557478
ENSG00000042813	ZPBP	0.24091	0
ENSG00000042832	TG	0.2728	0.00794798
ENSG00000042980	ADAM28	0.2936	0.0116129
ENSG00000043039	BARX2	0.0978875	0.0107527
ENSG00000043093	DCUN1D1	0.00546411	0
ENSG00000043143	JADE2	0.0577	0.00119904
ENSG00000043355	ZIC2	0.01054
ENSG00000043462	LCP2	0.1393	0.00187617
ENSG00000043514	TRIT1	0.0916	0.00428266
ENSG00000043591	ADRB1	0.054163	0.00419287
ENSG00000044012	GUCA2B	0.2661	0.00892857
ENSG00000044090	CUL7	0.1764	0.00280584
ENSG00000044115	CTNNA1	0.0078	0
ENSG00000044446	PHKA2	0.0633	0.000809717
ENSG00000044459	CNTLN	0.2068	0.0113798
ENSG00000044524	EPHA3	0.0294	0.00305188
ENSG00000044574	HSPA5	0.0107	0
ENSG00000046604	DSG2	0.2289
ENSG00000046647	GEMIN8	0.3236	0.00826446
ENSG00000046651	OFD1	0.2919	0.000988142
ENSG00000046653	GPM6B	0.0598	0
ENSG00000046774	MAGEC2	0.750238	0
ENSG00000046889	PREX2	0.0415	0.00498132
ENSG00000047056	WDR37	0.0441	0
ENSG00000047188	YTHDC2	0.0303	0.0041958
ENSG00000047230	CTPS2	0.0757	0.00341297
ENSG00000047249	ATP6V1H	0.0113	0
ENSG00000047315	POLR2B	0.0007	0.00425894
ENSG00000047346	FAM214A	0.2388	0.00554017
ENSG00000047365	ARAP2	0.687	0.00117371
ENSG00000047410	TPR	0.0449985	0.00169276
ENSG00000047457	CP	0.1556	0.00657277
ENSG00000047578	KIAA0556	0.2628	0.00432633
ENSG00000047579	DTNBP1	0.1897	0.011396
ENSG00000047597	XK	0.1248	0
ENSG00000047617	ANO2	0.1141	0.00598205
ENSG00000047621	C12orf4	0.0406	0
ENSG00000047634	SCML1	0.639323	0
ENSG00000047644	WWC3	0.0934682	0.00274725
ENSG00000047648	ARHGAP6	0.0945	0.00102669
ENSG00000047662	FAM184B	0.2175	0.00943396
ENSG00000047849	MAP4	0.3683	0.0043535
ENSG00000047932	GOPC	0.062	0
ENSG00000047936	ROS1	0.1795	0.00681721
ENSG00000048028	USP28	0.0607	0
ENSG00000048052	HDAC9	0.0495	0.00467727
ENSG00000048140	TSPAN17	0.0305	0.00301205
ENSG00000048162	NOP16	0.1491	0.00843882
ENSG00000048342	CC2D2A	0.1194	0.00123457
ENSG00000048392	RRM2B	0.022	0.00490196
ENSG00000048405	ZNF800	0.032	0
ENSG00000048462	TNFRSF17	0.3201	0.00543478
ENSG00000048471	SNX29	0.1157	0.00492005
ENSG00000048540	LMO3	0.0193	0
ENSG00000048544	MRPS10	0.1462	0
ENSG00000048545	GUCA1A	0.0454	0
ENSG00000048649	RSF1	0.1178	0.000693963
ENSG00000048707	VPS13D	0.0655	0.000911577
ENSG00000048740	CELF2	0.0011	0
ENSG00000048828	FAM120A	0.0267	0.00268336
ENSG00000048991	R3HDM1	0.0816	0.00272727
ENSG00000049089	COL9A2	0.1174	0.00580552
ENSG00000049130	KITLG	0.1243	0
ENSG00000049167	ERCC8	0.0667	0.00252525
ENSG00000049192	ADAMTS6	0.0313	0.000895255
ENSG00000049239	H6PD	0.1348	0.00374065
ENSG00000049245	VAMP3	0.0509	0.01
ENSG00000049246	PER3	0.3661	0.00495868
ENSG00000049247	UTS2	0.4906	0.028777
ENSG00000049249	TNFRSF9	0.427	0.00392157
ENSG00000049283	EPN3	0.0901
ENSG00000049323	LTBP1	0.0708	0.00174317
ENSG00000049449	RCN1	0.0392	0.00302115
ENSG00000049540	ELN	0.861079	0.00254453
ENSG00000049541	RFC2	0.0421484	0.00282486
ENSG00000049618	ARID1B	0.0421	0.000857633
ENSG00000049656	CLPTM1L	0.1265	0.00185874
ENSG00000049759	NEDD4L	0.0238
ENSG00000049768	FOXP3	0.1209	0
ENSG00000049769	PPP1R3F	0.142514	0.00375469
ENSG00000049860	HEXB	0.2253	0.0125899
ENSG00000049883	PTCD2	0.321	0
ENSG00000050030	NEXMIF	0.1061	0
ENSG00000050130	JKAMP	0.0097
ENSG00000050165	DKK3	0.1291	0.0164835
ENSG00000050327	ARHGEF5	0.3604	0.00125235
ENSG00000050344	NFE2L3	0.3189	0
ENSG00000050393	MCUR1	0.249924	0.00835655
ENSG00000050405	LIMA1	0.2108	0
ENSG00000050426	LETMD1	0.1632	0.0080429
ENSG00000050438	SLC4A8	0.0252	0.00182983
ENSG00000050555	LAMC3	0.256	0.00761905
ENSG00000050628	PTGER3	0.0899	0
ENSG00000050730	TNIP3	0.4116	0.0106383
ENSG00000050748	MAPK9	0.0049	0
ENSG00000050767	COL23A1	0.5256	0.00555556
ENSG00000050820	BCAR1	0.10269	0.00873362
ENSG00000051009	FAM160A2	0.0613	0.0040568
ENSG00000051108	HERPUD1	0.1022	0.00255754
ENSG00000051128	HOMER3	0.0801402	0.00277008
ENSG00000051180	RAD51	0.0131	0
ENSG00000051341	POLQ	0.2489	0.00733945
ENSG00000051382	PIK3CB	0.0451	0.000934579
ENSG00000051523	CYBA	0.1034	0.0142857
ENSG00000051596	THOC3	0.0119	0.002849
ENSG00000051620	HEBP2	0.1317	0.00487805
ENSG00000051825	MPHOSPH9	0.2161	0.00169062
ENSG00000052126	PLEKHA5	0.0959	0.00156006
ENSG00000052344	PRSS8	0.246	0.00291545
ENSG00000052723	SIKE1	0.0507	0
ENSG00000052749	RRP12	0.0835	0.00308404
ENSG00000052795	FNIP2	0.2017	0.00179533
ENSG00000052802	MSMO1	0.0662	0.00341297
ENSG00000052841	TTC17	0.0405	0.000876424
ENSG00000052850	ALX4	0.0626794	0.00729927
ENSG00000053108	FSTL4	0.1401	0.00475059
ENSG00000053254	FOXN3	0.0333203
ENSG00000053328	METTL24	0.1523	0.00819672
ENSG00000053371	AKR7A2	0.191672	0.0194986
ENSG00000053372	MRTO4	0.0725	0
ENSG00000053438	NNAT	0.0388	0
ENSG00000053501	USE1	0.0841	0.00772201
ENSG00000053524	MCF2L2	0.284891	0.00718133
ENSG00000053702	NRIP2	0.1977
ENSG00000053747	LAMA3	0.2101
ENSG00000053770	AP5M1	0.1148
ENSG00000053900	ANAPC4	0.0447843	0.00247219
ENSG00000053918	KCNQ1	0.0749	0.00295858
ENSG00000054116	TRAPPC3	0.0101	0
ENSG00000054118	THRAP3	0.0411415	0.00209424
ENSG00000054148	PHPT1	0.1332	0.008
ENSG00000054179	ENTPD2	0.1622	0.0040404
ENSG00000054219	LY75	0.193827	0.00929152
ENSG00000054267	ARID4B	0.0696	0.000762195
ENSG00000054277	OPN3	0.0941066	0.00746269
ENSG00000054282	SDCCAG8	0.129512	0.00280505
ENSG00000054356	PTPRN	0.1135	0.0020429
ENSG00000054392	HHAT	0.1332	0.0121457
ENSG00000054523	KIF1B	0.0374	0.00109709
ENSG00000054598	FOXC1	0.051347	0.00180832
ENSG00000054611	TBC1D22A	0.1374	0.00773694
ENSG00000054654	SYNE2	0.2706
ENSG00000054690	PLEKHH1	0.1506
ENSG00000054793	ATP9A	0.0106	0.00095511
ENSG00000054796	SPO11	0.1497	0.00252525
ENSG00000054803	CBLN4	0.0167	0
ENSG00000054938	CHRDL2	0.2184	0.00443459
ENSG00000054965	FAM168A	0.0026	0
ENSG00000054967	RELT	0.1598	0.00232558
ENSG00000054983	GALC	0.1289
ENSG00000055044	NOP58	0.1617	0
ENSG00000055070	SZRD1	0.0204	0
ENSG00000055118	KCNH2	0.0344	0.00258844
ENSG00000055130	CUL1	0.00393968	0
ENSG00000055147	FAM114A2	0.1691	0.00594059
ENSG00000055163	CYFIP2	0.0022	0.00156495
ENSG00000055208	TAB2	0.0333	0.001443
ENSG00000055211	GINM1	0.2255	0.00606061
ENSG00000055332	EIF2AK2	0.5566	0
ENSG00000055483	USP36	0.2647
ENSG00000055609	KMT2C	0.1296	0.00101812
ENSG00000055732	MCOLN3	0.0803	0
ENSG00000055813	CCDC85A	0.0652	0.0126582
ENSG00000055917	PUM2	0.012	0
ENSG00000055950	MRPL43	0.1426
ENSG00000055955	ITIH4	0.341	0.00534759
ENSG00000055957	ITIH1	0.1685	0.00439078
ENSG00000056050	HPF1	0.1098	0.00289017
ENSG00000056097	ZFR	0.0205	0.0018622
ENSG00000056277	ZNF280C	0.3073	0
ENSG00000056291	NPFFR2	0.1936	0.00191571
ENSG00000056487	PHF21B	0.1666	0.00188324
ENSG00000056558	TRAF1	0.0612	0.00240385
ENSG00000056586	RC3H2	0.0258	0.00335852
ENSG00000056736	IL17RB	0.2349	0.0139442
ENSG00000056972	TRAF3IP2	0.1652	0.00522648
ENSG00000056998	GYG2	0.231303	0.00998004
ENSG00000057019	DCBLD2	0.124	0.00380228
ENSG00000057149	SERPINB3	0.49769
ENSG00000057252	SOAT1	0.0821	0.00545455
ENSG00000057294	PKP2	0.147	0.00340522
ENSG00000057468	MSH4	0.0685692	0.00320513
ENSG00000057593	F7	0.2929
ENSG00000057608	GDI2	0.0276	0
ENSG00000057657	PRDM1	0.0846	0.00357569
ENSG00000057663	ATG5	0.0242	0
ENSG00000057704	TMCC3	0.049	0.00419287
ENSG00000057757	PITHD1	0.0087	0
ENSG00000057935	MTA3	0.059	0.00673401
ENSG00000058056	USP13	0.0312	0.0023175
ENSG00000058063	ATP11B	0.051534	0.000849618
ENSG00000058085	LAMC2	0.1568	0.00586756
ENSG00000058091	CDK14	0.0087	0
ENSG00000058262	SEC61A1	0.0007	0
ENSG00000058272	PPP1R12A	0.0396	0
ENSG00000058335	RASGRF1	0.0939631	0.000785546
ENSG00000058404	CAMK2B	0.0263	0.0015015
ENSG00000058453	CROCC	0.1434	0.006941
ENSG00000058600	POLR3E	0.0644	0.00141243
ENSG00000058668	ATP2B4	0.0997	0.000829876
ENSG00000058673	ZC3H11A	0.1667	0.00493827
ENSG00000058729	RIOK2	0.1618	0.00905797
ENSG00000058799	YIPF1	0.1194	0
ENSG00000058804	NDC1	0.1226	0
ENSG00000058866	DGKG	0.102	0.00252845
ENSG00000059122	FLYWCH1	0.1966	0.00558659
ENSG00000059145	UNKL	0.1402	0.00682128
ENSG00000059377	TBXAS1	0.1816	0.0155172
ENSG00000059378	PARP12	0.1697	0.00713267
ENSG00000059573	ALDH18A1	0.0445	0.00251572
ENSG00000059588	TARBP1	0.2421	0.00616903
ENSG00000059691	GATB	0.1439	0.00179533
ENSG00000059728	MXD1	0.0656	0
ENSG00000059758	CDK17	0.0064	0
ENSG00000059769	DNAJC25	0.0679	0.00277778
ENSG00000059804	SLC2A3	0.153885	0
ENSG00000059915	PSD	0.0636	0.00292969
ENSG00000060069	CTDP1	0.189
ENSG00000060138	YBX3	0.0845	0.00268817
ENSG00000060140	STYK1	0.2295	0.007109
ENSG00000060237	WNK1	0.1248	0.00388281
ENSG00000060339	CCAR1	0.0287	0
ENSG00000060491	OGFR	0.4449	0.014771
ENSG00000060558	GNA15	0.0868	0.0026738
ENSG00000060566	CREB3L3	0.2857	0
ENSG00000060642	PIGV	0.1758	0.0020284
ENSG00000060656	PTPRU	0.0323561	0.00207469
ENSG00000060688	SNRNP40	0.0109	0
ENSG00000060709	RIMBP2	0.1356	0.00367107
ENSG00000060718	COL11A1	0.0432	0.00440044
ENSG00000060749	QSER1	0.1304	0.0026824
ENSG00000060762	MPC1	0.0581	0
ENSG00000060971	ACAA1	0.1011	0.00707547
ENSG00000060982	BCAT1	0.1263	0.00753769
ENSG00000061273	HDAC7	0.0667	0.000986193
ENSG00000061337	LZTS1	0.0706	0.00167785
ENSG00000061455	PRDM6	0.0341734	0.00672269
ENSG00000061492	WNT8A	0.2411	0.00271003
ENSG00000061656	SPAG4	0.1786	0.00457666
ENSG00000061676	NCKAP1	0.0033	0
ENSG00000061794	MRPS35	0.2742	0.00928793
ENSG00000061918	GUCY1B3	0.0093
ENSG00000061936	SFSWAP	0.1111	0.000997009
ENSG00000061938	TNK2	0.0613	0.00644567
ENSG00000061987	MON2	0.0347	0.00116414
ENSG00000062038	CDH3	0.1654	0.00844391
ENSG00000062096	ARSF	0.298849	0.00847458
ENSG00000062194	GPBP1	0.028	0
ENSG00000062282	DGAT2	0.046	0.00257732
ENSG00000062370	ZNF112	0.3115	0.00985761
ENSG00000062485	CS	0.0436	0
ENSG00000062524	LTK	0.2115	0.00810185
ENSG00000062582	MRPS24	0.1743	0.011976
ENSG00000062598	ELMO2	0.0065	0.00138889
ENSG00000062650	WAPL	0.0461	0.000840336
ENSG00000062716	VMP1	0.0474
ENSG00000062725	APPBP2	0.0572
ENSG00000062822	POLD1	0.1022	0.00176523
ENSG00000063015	SEZ6	0.0966
ENSG00000063046	EIF4B	0.0486	0.00162338
ENSG00000063127	SLC6A16	0.6339	0.0013587
ENSG00000063169	BICRA	0.2321	0.00192308
ENSG00000063176	SPHK2	0.1374	0.00301659
ENSG00000063177	RPL18	0.0293	0
ENSG00000063180	CA11	0.0312	0
ENSG00000063241	ISOC2	0.1516	0
ENSG00000063244	U2AF2	0.0587	0.00421053
ENSG00000063245	EPN1	0.0421	0.00151057
ENSG00000063322	MED29	0.0428	0.00452489
ENSG00000063438	AHRR	0.519855
ENSG00000063515	GSC2	0.22644	0.00487805
ENSG00000063587	ZNF275	0.0669	0
ENSG00000063601	MTMR1	0.0564	0
ENSG00000063660	GPC1	0.0957571	0.0107527
ENSG00000063761	ADCK1	0.0832
ENSG00000063854	HAGH	0.0832	0.00974026
ENSG00000063978	RNF4	0.0593	0.00526316
ENSG00000064012	CASP8	0.3052	0.00371747
ENSG00000064042	LIMCH1	0.1834	0.00477164
ENSG00000064102	INTS13	0.026892	0.00141643
ENSG00000064115	TM7SF3	0.1929	0.00526316
ENSG00000064195	DLX3	0.0107
ENSG00000064199	SPA17	0.2301	0
ENSG00000064201	TSPAN32	0.426	0.025
ENSG00000064205	WISP2	0.2478
ENSG00000064218	DMRT3	0.10458	0.00847458
ENSG00000064225	ST3GAL6	0.1639	0.0078125
ENSG00000064270	ATP2C2	0.1382	0.00717949
ENSG00000064300	NGFR	0.0517
ENSG00000064309	CDON	0.1817	0.00777001
ENSG00000064313	TAF2	0.0383	0.00417014
ENSG00000064393	HIPK2	0.0278	0
ENSG00000064419	TNPO3	0.0076	0
ENSG00000064490	RFXANK	0.1058	0.00384615
ENSG00000064545	TMEM161A	0.1437	0.00208768
ENSG00000064547	LPAR2	0.0621	0.002849
ENSG00000064601	CTSA	0.0945	0.00200803
ENSG00000064607	SUGP2	0.1879	0.00547445
ENSG00000064651	SLC12A2	0.0408	0.000825083
ENSG00000064652	SNX24	0.0134	0
ENSG00000064655	EYA2	0.1251	0.00185874
ENSG00000064666	CNN2	0.0402	0
ENSG00000064687	ABCA7	0.2051	0.0083877
ENSG00000064692	SNCAIP	0.1	0.000984252
ENSG00000064703	DDX20	0.1667	0.00485437
ENSG00000064726	BTBD1	0.0408145	0.00207469
ENSG00000064763	FAR2	0.1459	0
ENSG00000064787	BCAS1	0.3582	0.015411
ENSG00000064835	POU1F1	0.036	0
ENSG00000064886	CHI3L2	0.0974562	0.00512821
ENSG00000064932	SBNO2	0.1564	0.00512445
ENSG00000064933	PMS1	0.2087	0.00321888
ENSG00000064961	HMG20B	0.089	0
ENSG00000064989	CALCRL	0.0822	0.0021692
ENSG00000064995	TAF11	0.1422	0.00947867
ENSG00000064999	ANKS1A	0.1002	0.00167504
ENSG00000065000	AP3D1	0.067	0.00246914
ENSG00000065029	ZNF76	0.1166	0.00701754
ENSG00000065054	SLC9A3R2	0.1105	0.00593472
ENSG00000065057	NTHL1	0.1872	0
ENSG00000065060	UHRF1BP1	0.1261	0.00486111
ENSG00000065135	GNAI3	0.0106	0
ENSG00000065150	IPO5	0.0111
ENSG00000065154	OAT	0.0855	0
ENSG00000065183	WDR3	0.081	0.00530223
ENSG00000065243	PKN2	0.0484	0.00304878
ENSG00000065268	WDR18	0.1137	0.0115741
ENSG00000065308	TRAM2	0.0702	0.0027027
ENSG00000065320	NTN1	0.0407614
ENSG00000065325	GLP2R	0.1677
ENSG00000065328	MCM10	0.2187	0.00685714
ENSG00000065357	DGKA	0.1171	0.00408163
ENSG00000065361	ERBB3	0.0761	0.00149031
ENSG00000065371	ROPN1	0.435199	0.00471698
ENSG00000065413	ANKRD44	0.0328	0.00189394
ENSG00000065427	KARS	0.0669
ENSG00000065457	ADAT1	0.2179	0.00796813
ENSG00000065485	PDIA5	0.0728	0.00192678
ENSG00000065491	TBC1D22B	0.0235	0.0019802
ENSG00000065518	NDUFB4	0.414201	0
ENSG00000065526	SPEN	0.1439	0.00218341
ENSG00000065534	MYLK	0.1496	0.00522466
ENSG00000065548	ZC3H15	0.0301	0
ENSG00000065559	MAP2K4	0.0104
ENSG00000065600	TMEM206	0.083783
ENSG00000065609	SNAP91	0.0463	0
ENSG00000065613	SLK	0.1359	0.00242915
ENSG00000065615	CYB5R4	0.1412	0.00383877
ENSG00000065618	COL17A1	0.1931	0.00400802
ENSG00000065621	GSTO2	0.1661	0.0123457
ENSG00000065665	SEC61A2	0.0017	0.00210084
ENSG00000065675	PRKCQ	0.0417	0.00424929
ENSG00000065717	TLE2	0.0643	0.00403226
ENSG00000065802	ASB1	0.0506	0
ENSG00000065809	FAM107B	0.1973	0.00653595
ENSG00000065833	ME1	0.1031	0
ENSG00000065882	TBC1D1	0.0827	0.00684932
ENSG00000065883	CDK13	0.0302	0.00198413
ENSG00000065911	MTHFD2	0.0933	0
ENSG00000065923	SLC9A7	0.0416	0
ENSG00000065970	FOXJ2	0.0643	0
ENSG00000065978	YBX1	0.0405	0
ENSG00000065989	PDE4A	0.132102	0.00112867
ENSG00000066027	PPP2R5A	0.015	0.00205761
ENSG00000066032	CTNNA2	0.0007	0.00419727
ENSG00000066044	ELAVL1	0.0071	0
ENSG00000066056	TIE1	0.0768	0
ENSG00000066084	DIP2B	0.0169	0.00126904
ENSG00000066117	SMARCD1	0.0039	0
ENSG00000066135	KDM4A	0.0786	0.0018797
ENSG00000066136	NFYC	0.0109	0.00655022
ENSG00000066185	ZMYND12	0.1541	0.00273973
ENSG00000066230	SLC9A3	0.0963	0.00112486
ENSG00000066248	NGEF	0.0576	0.0028169
ENSG00000066279	ASPM	0.2659	0.00546448
ENSG00000066294	CD84	0.3952	0
ENSG00000066322	ELOVL1	0.0668	0
ENSG00000066336	SPI1	0.0638	0
ENSG00000066379	ZNRD1	0.1613	0.00793651
ENSG00000066382	MPPED2	0.0033	0
ENSG00000066405	CLDN18	0.0626	0.00383142
ENSG00000066422	ZBTB11	0.0882	0.00189934
ENSG00000066427	ATXN3	0.0699
ENSG00000066455	GOLGA5	0.1369
ENSG00000066468	FGFR2	0.0239	0.00243309
ENSG00000066557	LRRC40	0.1435	0
ENSG00000066583	ISOC1	0.0358	0.0033557
ENSG00000066629	EML1	0.0345
ENSG00000066651	TRMT11	0.0609	0.00215983
ENSG00000066654	THUMPD1	0.1344	0.00283286
ENSG00000066697	MSANTD3	0.0236	0.00363636
ENSG00000066735	KIF26A	0.217064
ENSG00000066739	ATG2B	0.0734
ENSG00000066777	ARFGEF1	0.0412	0.00108167
ENSG00000066813	ACSM2B	0.40618	0.0103986
ENSG00000066827	ZFAT	0.098	0.00321802
ENSG00000066855	MTFR1	0.1814	0
ENSG00000066923	STAG3	0.1942	0.0040783
ENSG00000066926	FECH	0.0554
ENSG00000066933	MYO9A	0.0877	0.00510204
ENSG00000067048	DDX3Y	0.0804362	0
ENSG00000067057	PFKP	0.0666636	0.00255102
ENSG00000067064	IDI1	0.1231	0.00704225
ENSG00000067066	SP100	0.7396	0.00677966
ENSG00000067082	KLF6	0.0481	0.00353357
ENSG00000067113	PLPP1	0.159959	0
ENSG00000067141	NEO1	0.0475	0.00136893
ENSG00000067167	TRAM1	0.0432	0.0026738
ENSG00000067177	PHKA1	0.051	0
ENSG00000067182	TNFRSF1A	0.3306	0.0021978
ENSG00000067191	CACNB1	0.0180396
ENSG00000067208	EVI5	0.0644	0.00487211
ENSG00000067221	STOML1	0.1042	0
ENSG00000067225	PKM	0.0173	0.00188324
ENSG00000067248	DHX29	0.0713	0.00145985
ENSG00000067334	DNTTIP2	0.329561	0.00661376
ENSG00000067365	METTL22	0.1997	0.0321782
ENSG00000067369	TP53BP1	0.157	0.00252908
ENSG00000067445	TRO	0.224564	0.00139762
ENSG00000067533	RRP15	0.2427	0.0106383
ENSG00000067560	RHOA	0.0103	0
ENSG00000067596	DHX8	0.0161
ENSG00000067606	PRKCZ	0.0175	0.00506757
ENSG00000067646	ZFY	0.195774	0
ENSG00000067704	IARS2	0.1328	0.00395257
ENSG00000067715	SYT1	0.0161	0
ENSG00000067798	NAV3	0.0827	0.00125786
ENSG00000067829	IDH3G	0.0264	0.00254453
ENSG00000067836	ROGDI	0.052	0.00348432
ENSG00000067840	PDZD4	0.0516	0
ENSG00000067842	ATP2B3	0.0209	0
ENSG00000067900	ROCK1	0.0211
ENSG00000067955	CBFB	0.0133	0
ENSG00000067992	PDK3	0.0224	0.00240964
ENSG00000068001	HYAL2	0.1554	0.00422833
ENSG00000068024	HDAC4	0.0464	0.00184502
ENSG00000068028	RASSF1	0.0913	0.0116279
ENSG00000068078	FGFR3	0.0615	0.00123762
ENSG00000068079	IFI35	0.3376
ENSG00000068097	HEATR6	0.1662
ENSG00000068120	COASY	0.1079
ENSG00000068137	PLEKHH3	0.0633
ENSG00000068305	MEF2A	0.0286	0.00594059
ENSG00000068308	OTUD5	0.0174175	0
ENSG00000068323	TFE3	0.0250706	0.00347826
ENSG00000068354	TBC1D25	0.0729	0.00290698
ENSG00000068366	ACSL4	0.0271	0
ENSG00000068383	INPP5A	0.0276	0.00485437
ENSG00000068394	GPKOW	0.2228	0.00210084
ENSG00000068400	GRIPAP1	0.0638	0
ENSG00000068438	FTSJ1	0.0914	0
ENSG00000068489	PRR11	0.2621
ENSG00000068615	REEP1	0.05	0
ENSG00000068650	ATP11A	0.0583
ENSG00000068654	POLR1A	0.1304	0.00581395
ENSG00000068697	LAPTM4A	0.021	0.00429185
ENSG00000068724	TTC7A	0.0868	0.00340136
ENSG00000068745	IP6K2	0.0194	0.00469484
ENSG00000068781	STON1-GTF2A1L	0.180343	0
ENSG00000068784	SRBD1	0.1629	0.00201005
ENSG00000068796	KIF2A	0.0147	0.00134409
ENSG00000068831	RASGRP2	0.0237	0.00655738
ENSG00000068878	PSME4	0.0365	0.00271297
ENSG00000068885	IFT80	0.0416	0.001287
ENSG00000068903	SIRT2	0.1188	0.00514139
ENSG00000068912	ERLEC1	0.0316	0.00414079
ENSG00000068971	PPP2R5B	0.0099	0
ENSG00000068976	PYGM	0.0266	0.0023753
ENSG00000068985	PAGE1	0.826435	0.00684932
ENSG00000069011	PITX1	0.0171555	0.00318471
ENSG00000069018	TRPC7	0.0167	0
ENSG00000069020	MAST4	0.1827	0.00304994
ENSG00000069122	ADGRF5	0.2754	0.00445765
ENSG00000069188	SDK2	0.0414
ENSG00000069206	ADAM7	0.316	0.00515464
ENSG00000069248	NUP133	0.151	0.00432526
ENSG00000069275	NUCKS1	0.0249	0
ENSG00000069329	VPS35	0.0225	0
ENSG00000069345	DNAJA2	0.0034	0
ENSG00000069399	BCL3	0.164267	0.00660793
ENSG00000069424	KCNAB2	0.0064	0.00481928
ENSG00000069431	ABCC9	0.0273	0
ENSG00000069482	GAL	0.3263	0
ENSG00000069493	CLEC2D	0.6303	0.0103093
ENSG00000069509	FUNDC1	0.0212	0
ENSG00000069535	MAOB	0.142	0
ENSG00000069667	RORA	0.006	0.00359712
ENSG00000069696	DRD4	0.234474	0.00954654
ENSG00000069702	TGFBR3	0.1341	0.00235018
ENSG00000069764	PLA2G10	0.281329	0
ENSG00000069812	HES2	0.2432	0.00578035
ENSG00000069849	ATP1B3	0.2438	0
ENSG00000069869	NEDD4	0.1529	0.00530705
ENSG00000069943	PIGB	0.2275	0.00540541
ENSG00000069956	MAPK6	0.0374	0.00138696
ENSG00000069966	GNB5	0.0275348	0.00759494
ENSG00000069974	RAB27A	0.0596	0
ENSG00000069998	HDHD5	0.209	0.00945626
ENSG00000070010	UFD1	0.0095	0.00325733
ENSG00000070018	LRP6	0.0203565	0.00123993
ENSG00000070019	GUCY2C	0.166734	0.00186393
ENSG00000070031	SCT	0.871352	0
ENSG00000070047	PHRF1	0.290088	0.00545785
ENSG00000070061	ELP1	0.1708	0.00825826
ENSG00000070081	NUCB2	0.1458	0.00238095
ENSG00000070087	PFN2	0.0034	0
ENSG00000070159	PTPN3	0.0638	0.00219058
ENSG00000070182	SPTB	0.0704
ENSG00000070190	DAPP1	0.0451	0.00714286
ENSG00000070193	FGF10	0.0365	0
ENSG00000070214	SLC44A1	0.0311	0.00304414
ENSG00000070269	TMEM260	0.1462
ENSG00000070366	SMG6	0.1474
ENSG00000070367	EXOC5	0.0267
ENSG00000070371	CLTCL1	0.145312	0.00670732
ENSG00000070388	FGF22	0.1901	0.00588235
ENSG00000070404	FSTL3	0.179853	0
ENSG00000070413	DGCR2	0.0556	0.00363636
ENSG00000070423	RNF126	0.0569	0.00321543
ENSG00000070444	MNT	0.0925684
ENSG00000070476	ZXDC	0.1806	0.0034965
ENSG00000070495	JMJD6	0.0137
ENSG00000070501	POLB	0.0342	0
ENSG00000070526	ST6GALNAC1	0.3195
ENSG00000070540	WIPI1	0.0397
ENSG00000070601	FRMPD1	0.1954	0.00697085
ENSG00000070610	GBA2	0.1116	0.0021575
ENSG00000070614	NDST1	0.0181	0
ENSG00000070669	ASNS	0.0671	0.00356506
ENSG00000070718	AP3M2	0.0127	0
ENSG00000070729	CNGB1	0.2377	0.011191
ENSG00000070731	ST6GALNAC2	0.2546
ENSG00000070748	CHAT	0.1077	0.00935829
ENSG00000070756	PABPC1	0.0088	0.00471698
ENSG00000070759	TESK2	0.0951	0.00175131
ENSG00000070761	CFAP20	0.0026	0
ENSG00000070770	CSNK2A2	0.0051	0
ENSG00000070778	PTPN21	0.0932046
ENSG00000070785	EIF2B3	0.0791	0.00221239
ENSG00000070808	CAMK2A	0.001	0
ENSG00000070814	TCOF1	0.4292	0.00604433
ENSG00000070831	CDC42	0.0003	0
ENSG00000070882	OSBPL3	0.0734	0
ENSG00000070886	EPHA8	0.0344	0.00597015
ENSG00000070915	SLC12A3	0.0758	0.0038835
ENSG00000070950	RAD18	0.2028	0.0040404
ENSG00000070961	ATP2B1	0.0177	0
ENSG00000070985	TRPM5	0.1432	0.00852515
ENSG00000071051	NCK2	0.0174	0
ENSG00000071054	MAP4K4	0.0134	0
ENSG00000071073	MGAT4A	0.0279	0.00186916
ENSG00000071082	RPL31	0.0042	0.0230769
ENSG00000071127	WDR1	0.0431	0.00165017
ENSG00000071189	SNX13	0.02	0.00104493
ENSG00000071203	MS4A12	0.7346	0.00374532
ENSG00000071205	ARHGAP10	0.0796	0.00127226
ENSG00000071242	RPS6KA2	0.0367	0.00395778
ENSG00000071243	ING3	0.0361	0
ENSG00000071246	VASH1	0.0537
ENSG00000071282	LMCD1	0.0538	0.00273973
ENSG00000071462	BUD23	0.1712	0
ENSG00000071537	SEL1L	0.0482
ENSG00000071539	TRIP13	0.1791	0.00231481
ENSG00000071553	ATP6AP1	0.1037	0.00212766
ENSG00000071564	TCF3	0.219	0.00736377
ENSG00000071575	TRIB2	0.0151	0
ENSG00000071626	DAZAP1	0.0083	0.002457
ENSG00000071655	MBD3	0.0386	0
ENSG00000071677	PRLH	0.271686	0
ENSG00000071794	HLTF	0.1073	0.00594648
ENSG00000071859	FAM50A	0.0148	0
ENSG00000071889	FAM3A	0.0585	0
ENSG00000071894	CPSF1	0.0255	0.000693001
ENSG00000071909	MYO3B	0.114	0.00671141
ENSG00000071967	CYBRD1	0.2736	0.0034965
ENSG00000071991	CDH19	0.2209
ENSG00000071994	PDCD2	0.1362	0.00290698
ENSG00000072041	SLC6A15	0.0655	0.00547945
ENSG00000072042	RDH11	0.1217
ENSG00000072062	PRKACA	0.0139281	0.002849
ENSG00000072071	ADGRL1	0.0098	0.000678426
ENSG00000072080	SPP2	0.2964	0.00473934
ENSG00000072110	ACTN1	0.0069
ENSG00000072121	ZFYVE26	0.1609
ENSG00000072133	RPS6KA6	0.0648	0.00134228
ENSG00000072134	EPN2	0.1143
ENSG00000072135	PTPN18	0.2368	0.00434783
ENSG00000072163	LIMS2	0.0609	0.00821918
ENSG00000072182	ASIC4	0.0461	0.00600601
ENSG00000072195	SPEG	0.07	0.003367
ENSG00000072201	LNX1	0.1177	0.00274725
ENSG00000072210	ALDH3A2	0.1258
ENSG00000072274	TFRC	0.2366	0.00263158
ENSG00000072310	SREBF1	0.1534
ENSG00000072315	TRPC5	0.0217	0.00102775
ENSG00000072364	AFF4	0.043	0.000859845
ENSG00000072401	UBE2D1	0.0007	0
ENSG00000072415	MPP5	0.0301
ENSG00000072422	RHOBTB1	0.098181	0
ENSG00000072501	SMC1A	0.0008	0
ENSG00000072506	HSD17B10	0.125	0
ENSG00000072518	MARK2	0.0093	0.00126904
ENSG00000072571	HMMR	0.2293	0.00827586
ENSG00000072609	CHFR	0.1635	0.0105422
ENSG00000072657	TRHDE	0.0404	0
ENSG00000072682	P4HA2	0.0546	0
ENSG00000072694	FCGR2B	0.3958	0.00967742
ENSG00000072736	NFATC3	0.0857	0
ENSG00000072756	TRNT1	0.0763	0.00460829
ENSG00000072778	ACADVL	0.1332
ENSG00000072786	STK10	0.1162	0.00309917
ENSG00000072803	FBXW11	0.0028	0
ENSG00000072818	ACAP1	0.0891
ENSG00000072832	CRMP1	0.0309	0.00728863
ENSG00000072840	EVC	0.271	0.0120968
ENSG00000072849	DERL2	0.0064
ENSG00000072858	SIDT1	0.0754	0.00961538
ENSG00000072864	NDE1	0.0608	0.00597015
ENSG00000072952	MRVI1	0.1235	0.00986842
ENSG00000072954	TMEM38A	0.071	0
ENSG00000072958	AP1M1	0.0222	0
ENSG00000073008	PVR	0.44498	0.00959233
ENSG00000073050	XRCC1	0.1214	0.0110585
ENSG00000073060	SCARB1	0.1485	0.00724638
ENSG00000073067	CYP2W1	0.2224	0.0122449
ENSG00000073111	MCM2	0.0339	0.00331858
ENSG00000073146	MOV10L1	0.1841	0.00660611
ENSG00000073150	PANX2	0.0481	0
ENSG00000073169	SELENOO	0.167183	0.00896861
ENSG00000073282	TP63	0.0084	0
ENSG00000073331	ALPK1	0.2939	0.00803859
ENSG00000073350	LLGL2	0.1256
ENSG00000073417	PDE8A	0.1229	0.00241255
ENSG00000073464	CLCN4	0.0931	0
ENSG00000073536	NLE1	0.0799
ENSG00000073578	SDHA	0.089	0.00753012
ENSG00000073584	SMARCE1	0.0109
ENSG00000073598	FNDC8	0.2764
ENSG00000073605	GSDMB	0.581684
ENSG00000073614	KDM5A	0.0388	0.00118343
ENSG00000073670	ADAM11	0.040713
ENSG00000073711	PPP2R3A	0.119	0.00695652
ENSG00000073712	FERMT2	0.0955
ENSG00000073734	ABCB11	0.1519	0.00227101
ENSG00000073737	DHRS9	0.1239	0.00527704
ENSG00000073754	CD5L	0.3758	0.00288184
ENSG00000073756	PTGS2	0.1094	0.00331126
ENSG00000073792	IGF2BP2	0.0313	0
ENSG00000073803	MAP3K13	0.0797	0
ENSG00000073849	ST6GAL1	0.1595	0.00246305
ENSG00000073861	TBX21	0.0911
ENSG00000073910	FRY	0.0292
ENSG00000073921	PICALM	0.0323	0.00153374
ENSG00000073969	NSF	0.1024
ENSG00000074047	GLI2	0.1293	0.00252207
ENSG00000074054	CLASP1	0.0169	0.000650195
ENSG00000074071	MRPS34	0.1161	0
ENSG00000074181	NOTCH3	0.0923	0.00215424
ENSG00000074201	CLNS1A	0.0557447	0
ENSG00000074211	PPP2R2C	0.0041	0.00223714
ENSG00000074219	TEAD2	0.0433	0.00221729
ENSG00000074266	EED	0.0005	0.00214592
ENSG00000074276	CDHR2	0.284657	0.00763359
ENSG00000074317	SNCB	0.0231	0
ENSG00000074319	TSG101	0.032	0.0025641
ENSG00000074356	NCBP3	0.0381
ENSG00000074370	ATP2A3	0.0619
ENSG00000074410	CA12	0.1748	0
ENSG00000074416	MGLL	0.0952	0
ENSG00000074527	NTN4	0.0888	0.00159236
ENSG00000074582	BCS1L	0.0592	0.00477327
ENSG00000074590	NUAK1	0.0645	0.00302572
ENSG00000074603	DPP8	0.0347	0
ENSG00000074621	SLC24A1	0.34	0.00545951
ENSG00000074657	ZNF532	0.1196
ENSG00000074660	SCARF1	0.333
ENSG00000074695	LMAN1	0.104675
ENSG00000074696	HACD3	0.0677	0.0025
ENSG00000074706	IPCEF1	0.1681	0
ENSG00000074755	ZZEF1	0.0869
ENSG00000074771	NOX3	0.1833	0.00704225
ENSG00000074800	ENO1	0.0456	0.00230415
ENSG00000074803	SLC12A1	0.0521	0.00174672
ENSG00000074842	MYDGF	0.192215	0.021164
ENSG00000074855	ANO8	0.1035	0.00162338
ENSG00000074935	TUBE1	0.101	0.00210526
ENSG00000074964	ARHGEF10L	0.0517	0.00469116
ENSG00000074966	TXK	0.1225	0.0056926
ENSG00000075035	WSCD2	0.0818	0.0017094
ENSG00000075043	KCNQ2	0.0426	0.00344037
ENSG00000075073	TACR2	0.1342	0.0201005
ENSG00000075089	ACTR6	0.0059	0
ENSG00000075131	TIPIN	0.268813	0.013289
ENSG00000075142	SRI	0.0247	0
ENSG00000075151	EIF4G3	0.1155	0.0011274
ENSG00000075188	NUP37	0.0739	0
ENSG00000075213	SEMA3A	0.0448	0.00129702
ENSG00000075218	GTSE1	0.5015	0.014885
ENSG00000075223	SEMA3C	0.056	0.00399467
ENSG00000075234	TTC38	0.1518	0.00639659
ENSG00000075239	ACAT1	0.1251	0.00234192
ENSG00000075240	GRAMD4	0.0373	0.00346021
ENSG00000075275	CELSR1	0.1496	0.00928998
ENSG00000075290	WNT8B	0.0372	0.002849
ENSG00000075292	ZNF638	0.192315	0.00303337
ENSG00000075303	SLC25A40	0.1346	0.00295858
ENSG00000075336	TIMM21	0.3145
ENSG00000075340	ADD2	0.0338	0.00550964
ENSG00000075388	FGF4	0.16281	0
ENSG00000075391	RASAL2	0.0223	0
ENSG00000075399	VPS9D1	0.1423	0.00316957
ENSG00000075407	ZNF37A	0.4967	0.00356506
ENSG00000075413	MARK3	0.0248
ENSG00000075415	SLC25A3	0.065	0
ENSG00000075420	FNDC3B	0.0619	0.00166113
ENSG00000075426	FOSL2	0.0377	0.00306748
ENSG00000075429	CACNG5	0.0191738
ENSG00000075461	CACNG4	0.0776
ENSG00000075539	FRYL	0.0393	0.00132758
ENSG00000075568	TMEM131	0.0707	0.0015932
ENSG00000075618	FSCN1	0.0209	0
ENSG00000075624	ACTB	0.0029	0
ENSG00000075643	MOCOS	0.232
ENSG00000075651	PLD1	0.0928	0.0018622
ENSG00000075673	ATP12A	0.1171
ENSG00000075702	WDR62	0.184	0.00656599
ENSG00000075711	DLG1	0.0293	0.00323974
ENSG00000075785	RAB7A	0.0006	0
ENSG00000075790	BCAP29	0.1699	0.00574713
ENSG00000075826	SEC31B	0.2442	0.00508906
ENSG00000075856	SART3	0.1155	0.00611621
ENSG00000075884	ARHGAP15	0.0947	0.00210526
ENSG00000075886	TUBA3D	0.00123602	0
ENSG00000075891	PAX2	0.0055	0
ENSG00000075914	EXOSC7	0.0518	0.0103093
ENSG00000075945	KIFAP3	0.0206	0
ENSG00000075975	MKRN2	0.0913	0
ENSG00000076003	MCM6	0.0399	0
ENSG00000076043	REXO2	0.0227	0.00421941
ENSG00000076053	RBM7	0.1375	0
ENSG00000076067	RBMS2	0.0765	0.004914
ENSG00000076108	BAZ2A	0.114	0.000524934
ENSG00000076201	PTPN23	0.0776	0.000611247
ENSG00000076242	MLH1	0.0869	0.0026455
ENSG00000076248	UNG	0.1035	0
ENSG00000076258	FMO4	0.1783	0.00179211
ENSG00000076321	KLHL20	0.0004	0
ENSG00000076344	RGS11	0.2267	0.012848
ENSG00000076351	SLC46A1	0.1134
ENSG00000076356	PLXNA2	0.0316	0.00369588
ENSG00000076382	SPAG5	0.326989
ENSG00000076513	ANKRD13A	0.0743	0.00169492
ENSG00000076554	TPD52	0.0904	0.00404858
ENSG00000076555	ACACB	0.1171	0.00325468
ENSG00000076604	TRAF4	0.0262
ENSG00000076641	PAG1	0.1656	0.00231481
ENSG00000076650	GPATCH1	0.1329	0.00644468
ENSG00000076662	ICAM3	0.422726	0.00548446
ENSG00000076685	NT5C2	0.001	0.00356506
ENSG00000076706	MCAM	0.1914	0.00464396
ENSG00000076716	GPC4	0.0497127	0.00359712
ENSG00000076770	MBNL3	0.1142	0
ENSG00000076826	CAMSAP3	0.0734976	0.000783699
ENSG00000076864	RAP1GAP	0.0254	0.00534759
ENSG00000076924	XAB2	0.0098	0.00116959
ENSG00000076928	ARHGEF1	0.1235	0
ENSG00000076944	STXBP2	0.0863	0.00827815
ENSG00000076984	MAP2K7	0.0075	0
ENSG00000077009	NMRK2	0.1537	0.00425532
ENSG00000077044	DGKD	0.0431	0.000823723
ENSG00000077063	CTTNBP2	0.1197	0.00120265
ENSG00000077080	ACTL6B	0.0014	0
ENSG00000077092	RARB	0.0148	0.00223214
ENSG00000077097	TOP2B	0.0144	0.00184502
ENSG00000077147	TM9SF3	0.0055	0.00509338
ENSG00000077150	NFKB2	0.0826	0.00111111
ENSG00000077152	UBE2T	0.1293	0
ENSG00000077157	PPP1R12B	0.084	0
ENSG00000077232	DNAJC10	0.072	0.0075662
ENSG00000077235	GTF3C1	0.1636	0.00142248
ENSG00000077238	IL4R	0.5053	0.0145455
ENSG00000077254	USP33	0.0563	0
ENSG00000077264	PAK3	0.0115	0
ENSG00000077274	CAPN6	0.0452	0.00156006
ENSG00000077279	DCX	0.0062	0
ENSG00000077312	SNRPA	0.0262	0.0070922
ENSG00000077327	SPAG6	0.0288	0.00196464
ENSG00000077348	EXOSC5	0.0969	0
ENSG00000077380	DYNC1I2	0.0109	0
ENSG00000077420	APBB1IP	0.1856	0.003003
ENSG00000077454	LRCH4	0.1426	0.00439239
ENSG00000077458	FAM76B	0.0204	0.00294985
ENSG00000077463	SIRT6	0.0914	0.0056338
ENSG00000077498	TYR	0.13	0.00378072
ENSG00000077514	POLD3	0.1391	0
ENSG00000077522	ACTN2	0.0084	0.00223714
ENSG00000077549	CAPZB	0.0024	0.00332226
ENSG00000077585	GPR137B	0.0309	0
ENSG00000077616	NAALAD2	0.1248	0.00540541
ENSG00000077684	JADE1	0.0416	0.0023753
ENSG00000077713	SLC25A43	0.135317	0.00293255
ENSG00000077721	UBE2A	0.0004	0
ENSG00000077782	FGFR1	0.0136	0
ENSG00000077800	FKBP6	0.1731	0.0030581
ENSG00000077935	SMC1B	0.1671	0.0048583
ENSG00000077942	FBLN1	0.1283	0.00138696
ENSG00000077943	ITGA8	0.1152	0.00376294
ENSG00000077984	CST7	0.2753	0
ENSG00000078018	MAP2	0.1566	0.00218938
ENSG00000078043	PIAS2	0.012
ENSG00000078053	AMPH	0.1139	0.0100719
ENSG00000078061	ARAF	0.0369	0
ENSG00000078070	MCCC1	0.1423	0.00137931
ENSG00000078081	LAMP3	0.4943	0.00240385
ENSG00000078098	FAP	0.0772	0
ENSG00000078114	NEBL	0.1145	0.00493097
ENSG00000078124	ACER3	0.0733	0.011236
ENSG00000078140	UBE2K	0.0002	0
ENSG00000078142	PIK3C3	0.014
ENSG00000078177	N4BP2	0.2303	0.00677966
ENSG00000078237	TIGAR	0.2382	0
ENSG00000078246	TULP3	0.3735	0.00598802
ENSG00000078269	SYNJ2	0.0901	0.00200535
ENSG00000078295	ADCY2	0.0331	0.00274977
ENSG00000078304	PPP2R5C	0.0047
ENSG00000078328	RBFOX1	0.0198	0.00171821
ENSG00000078369	GNB1	0.0009	0.00882353
ENSG00000078399	HOXA9	0.0317132	0
ENSG00000078401	EDN1	0.341429	0.00943396
ENSG00000078403	MLLT10	0.0502	0
ENSG00000078487	ZCWPW1	0.327	0.00308642
ENSG00000078549	ADCYAP1R1	0.0503	0
ENSG00000078579	FGF20	0.0540456	0.00473934
ENSG00000078589	P2RY10	0.114043	0.00294985
ENSG00000078596	ITM2A	0.0275	0
ENSG00000078618	NRDC	0.0583	0
ENSG00000078668	VDAC3	0.0164	0
ENSG00000078674	PCM1	0.1023	0.00494071
ENSG00000078687	TNRC6C	0.0656
ENSG00000078699	CBFA2T2	0.0292	0.00162866
ENSG00000078725	BRINP1	0.0087	0.00262812
ENSG00000078747	ITCH	0.038	0.00221484
ENSG00000078795	PKD2L2	0.1544	0.00480769
ENSG00000078804	TP53INP2	0.137805	0
ENSG00000078808	SDF4	0.1075	0.0110497
ENSG00000078814	MYH7B	0.0368049	0.00302572
ENSG00000078898	BPIFB2	0.356006	0.00218341
ENSG00000078900	TP73	0.0599	0.00157233
ENSG00000078902	TOLLIP	0.043	0.00729927
ENSG00000078967	UBE2D4	0.0164504	0.00680272
ENSG00000079101	CLUL1	0.415747
ENSG00000079102	RUNX1T1	0.0052	0
ENSG00000079112	CDH17	0.2264	0.00600962
ENSG00000079134	THOC1	0.0289
ENSG00000079150	FKBP7	0.1096	0.0045045
ENSG00000079156	OSBPL6	0.0212	0.00104275
ENSG00000079215	SLC1A3	0.0281	0.00184502
ENSG00000079246	XRCC5	0.1524	0
ENSG00000079257	LXN	0.1386	0.0135135
ENSG00000079263	SP140	0.502255	0.00576701
ENSG00000079277	MKNK1	0.0569	0.00430108
ENSG00000079308	TNS1	0.0861	0.0123656
ENSG00000079313	REXO1	0.2243	0.00573301
ENSG00000079332	SAR1A	0.0025	0
ENSG00000079335	CDC14A	0.0973	0.00320513
ENSG00000079337	RAPGEF3	0.0709263	0.00541712
ENSG00000079385	CEACAM1	0.6251	0.00570342
ENSG00000079387	SENP1	0.0864	0.0015528
ENSG00000079393	DUSP13	0.3115	0.0239521
ENSG00000079432	CIC	0.0651	0
ENSG00000079435	LIPE	0.1887	0.00743494
ENSG00000079459	FDFT1	0.066	0.012605
ENSG00000079462	PAFAH1B3	0.0439	0
ENSG00000079482	OPHN1	0.0524	0.00249377
ENSG00000079557	AFM	0.3066	0.00500835
ENSG00000079616	KIF22	0.1265	0.00300752
ENSG00000079689	SCGN	0.1516	0
ENSG00000079691	CARMIL1	0.0878	0.00729395
ENSG00000079739	PGM1	0.027	0.00684932
ENSG00000079785	DDX1	0.0168	0.00135135
ENSG00000079805	DNM2	0.0444	0
ENSG00000079819	EPB41L2	0.1875	0.0039801
ENSG00000079841	RIMS1	0.1371	0.00236407
ENSG00000079931	MOXD1	0.1056	0.00163132
ENSG00000079950	STX7	0.0344	0
ENSG00000079974	RABL2B	0.147008	0
ENSG00000079999	KEAP1	0.0418	0
ENSG00000080007	DDX43	0.2192	0.00462963
ENSG00000080031	PTPRH	0.4682	0.00807175
ENSG00000080166	DCT	0.2461
ENSG00000080189	SLC35C2	0.0381	0
ENSG00000080200	CRYBG3	0.355167	0.0040404
ENSG00000080224	EPHA6	0.0519	0.00353982
ENSG00000080293	SCTR	0.1717	0.00454545
ENSG00000080298	RFX3	0.0042	0
ENSG00000080345	RIF1	0.2775	0.00283172
ENSG00000080371	RAB21	0.0224993	0.00444444
ENSG00000080493	SLC4A4	0.0269	0.00274223
ENSG00000080503	SMARCA2	0.02	0.00251572
ENSG00000080511	RDH8	0.1641	0.00906344
ENSG00000080546	SESN1	0.0166	0.00362976
ENSG00000080561	MID2	0.0101	0.00136054
ENSG00000080572	PIH1D3	0.3441
ENSG00000080573	COL5A3	0.259	0.00744986
ENSG00000080603	SRCAP	0.1212	0
ENSG00000080608	PUM3	0.0944	0.00925926
ENSG00000080618	CPB2	0.2017
ENSG00000080644	CHRNA3	0.065	0.00594059
ENSG00000080709	KCNN2	0.01	0.00233372
ENSG00000080802	CNOT4	0.0097	0.00280505
ENSG00000080815	PSEN1	0.0269
ENSG00000080819	CPOX	0.151821	0.0110132
ENSG00000080822	CLDND1	0.0514	0
ENSG00000080823	MOK	0.166
ENSG00000080824	HSP90AA1	0.0155304
ENSG00000080839	RBL1	0.0818	0.00093633
ENSG00000080845	DLGAP4	0.0196	0.00201613
ENSG00000080854	IGSF9B	0.0334275	0.00139179
ENSG00000080910	CFHR2	0.329117	0.0056338
ENSG00000080986	NDC80	0.1079
ENSG00000081014	AP4E1	0.1571	0.00351803
ENSG00000081019	RSBN1	0.0477	0
ENSG00000081026	MAGI3	0.0474	0.000675219
ENSG00000081041	CXCL2	0.3409	0
ENSG00000081051	AFP	0.3021	0.00321543
ENSG00000081052	COL4A4	0.235	0.00828402
ENSG00000081059	TCF7	0.0843	0.00623701
ENSG00000081087	OSTM1	0.1765	0.00598802
ENSG00000081138	CDH7	0.0158
ENSG00000081148	IMPG2	0.2328	0.00241741
ENSG00000081154	PCNP	0.0322	0
ENSG00000081177	EXD2	0.0982
ENSG00000081181	ARG2	0.1063
ENSG00000081189	MEF2C	0.0059	0
ENSG00000081237	PTPRC	0.4214	0.00153139
ENSG00000081248	CACNA1S	0.069	0.00480513
ENSG00000081277	PKP1	0.0427	0.00669344
ENSG00000081307	UBA5	0.0559	0.00247525
ENSG00000081320	STK17B	0.0655	0.00268817
ENSG00000081377	CDC14B	0.0794	0.00401606
ENSG00000081386	ZNF510	0.275279	0.011713
ENSG00000081479	LRP2	0.1933	0.00322234
ENSG00000081665	ZNF506	0.324023
ENSG00000081692	JMJD4	0.218873	0.012959
ENSG00000081721	DUSP12	0.167407	0
ENSG00000081760	AACS	0.1092	0.00744048
ENSG00000081791	KIAA0141	0.2473
ENSG00000081800	SLC13A1	0.2502	0.00336134
ENSG00000081803	CADPS2	0.025	0.00153728
ENSG00000081818	PCDHB4	0.187029	0.0100629
ENSG00000081842	PCDHA6	0.145612	0.00315789
ENSG00000081853	PCDHGA2	0.150187	0.00643777
ENSG00000081870	HSPB11	0.141505	0
ENSG00000081913	PHLPP1	0.0727
ENSG00000081923	ATP8B1	0.0946
ENSG00000081985	IL12RB2	0.3075	0.00232019
ENSG00000082014	SMARCD3	0.0028	0.00414079
ENSG00000082068	WDR70	0.0598	0
ENSG00000082074	FYB1	0.2101	0.00357569
ENSG00000082126	MPP4	0.1535	0.00470958
ENSG00000082146	STRADB	0.0523	0
ENSG00000082153	BZW1	0.0344	0
ENSG00000082175	PGR	0.1539	0.00428725
ENSG00000082196	C1QTNF3	0.0493171	0
ENSG00000082212	ME2	0.0893
ENSG00000082213	C5orf22	0.1697	0.00678733
ENSG00000082258	CCNT2	0.0879	0.00273973
ENSG00000082269	FAM135A	0.1245	0.00264026
ENSG00000082293	COL19A1	0.2019	0.00175131
ENSG00000082397	EPB41L3	0.1153
ENSG00000082438	COBLL1	0.279	0.00567721
ENSG00000082458	DLG3	0.0125	0
ENSG00000082482	KCNK2	0.0196	0
ENSG00000082497	SERTAD4	0.1245	0
ENSG00000082512	TRAF5	0.2119	0
ENSG00000082515	MRPL22	0.1046	0.00431034
ENSG00000082516	GEMIN5	0.1427	0.00331565
ENSG00000082556	OPRK1	0.0448	0.00263158
ENSG00000082641	NFE2L1	0.0228
ENSG00000082684	SEMA5B	0.0644	0.00746888
ENSG00000082701	GSK3B	0.0089	0
ENSG00000082781	ITGB5	0.0677	0.00375469
ENSG00000082805	ERC1	0.0224	0.00357143
ENSG00000082898	XPO1	0.0223	0
ENSG00000082996	RNF13	0.0398	0.00524934
ENSG00000083067	TRPM3	0.0176	0.00292227
ENSG00000083093	PALB2	0.3321	0.00337268
ENSG00000083097	DOPEY1	0.0524
ENSG00000083099	LYRM2	0.1293	0.0306122
ENSG00000083123	BCKDHB	0.0393	0
ENSG00000083168	KAT6A	0.0774	0.00149551
ENSG00000083223	ZCCHC6	0.165
ENSG00000083290	ULK2	0.0672
ENSG00000083307	GRHL2	0.0352	0.0128
ENSG00000083312	TNPO1	0.0037	0
ENSG00000083444	PLOD1	0.1319	0.00825309
ENSG00000083454	P2RX5	0.2962
ENSG00000083457	ITGAE	0.3951
ENSG00000083520	DIS3	0.0756
ENSG00000083535	PIBF1	0.0822
ENSG00000083544	TDRD3	0.1127
ENSG00000083635	NUFIP1	0.259706
ENSG00000083642	PDS5B	0.0322
ENSG00000083720	OXCT1	0.0633	0
ENSG00000083750	RRAGB	0.0157027	0
ENSG00000083782	EPYC	0.1347	0.00310559
ENSG00000083799	CYLD	0.0337	0
ENSG00000083807	SLC27A5	0.2764	0.00289855
ENSG00000083812	ZNF324	0.2065	0
ENSG00000083814	ZNF671	0.251492	0.00374532
ENSG00000083817	ZNF416	0.172231	0.0016835
ENSG00000083828	ZNF586	0.248977	0.00248756
ENSG00000083838	ZNF446	0.3368	0.00888889
ENSG00000083844	ZNF264	0.106704	0.00478469
ENSG00000083845	RPS5	0.0182	0
ENSG00000083857	FAT1	0.1355	0.00522876
ENSG00000083896	YTHDC1	0.0152	0.00272109
ENSG00000083937	CHMP2B	0.0186	0
ENSG00000084070	SMAP2	0.0272	0.002331
ENSG00000084072	PPIE	0.023	0
ENSG00000084073	ZMPSTE24	0.0524	0
ENSG00000084090	STARD7	0.0755	0.0027027
ENSG00000084092	NOA1	0.2683	0
ENSG00000084093	REST	0.285	0.00364631
ENSG00000084110	HAL	0.07	0.00304414
ENSG00000084112	SSH1	0.1498	0.000953289
ENSG00000084207	GSTP1	0.13671	0.00952381
ENSG00000084234	APLP2	0.0598	0.00131062
ENSG00000084444	FAM234B	0.1062	0.00643087
ENSG00000084453	SLCO1A2	0.1701	0.00447761
ENSG00000084463	WBP11	0.0325	0
ENSG00000084623	EIF3I	0.0388	0
ENSG00000084628	NKAIN1	0.0089	0
ENSG00000084636	COL16A1	0.1067	0.00436409
ENSG00000084652	TXLNA	0.07	0.0018315
ENSG00000084674	APOB	0.2948	0.0052597
ENSG00000084676	NCOA1	0.0526	0
ENSG00000084693	AGBL5	0.0822	0
ENSG00000084710	EFR3B	0.0299	0
ENSG00000084731	KIF3C	0.0257	0
ENSG00000084733	RAB10	0.0003	0
ENSG00000084734	GCKR	0.0974	0.0016
ENSG00000084754	HADHA	0.1117	0.00126263
ENSG00000084764	MAPRE3	0.0051	0
ENSG00000084774	CAD	0.0359	0.000898876
ENSG00000085063	CD59	0.883337	0
ENSG00000085117	CD82	0.2141	0.00374532
ENSG00000085185	BCORL1	0.0717	0.00116891
ENSG00000085224	ATRX	0.1007	0
ENSG00000085231	AK6	0.0735	0
ENSG00000085265	FCN1	0.344233	0.00833333
ENSG00000085274	MYNN	0.0583	0.00163934
ENSG00000085276	MECOM	0.0428	0.000807103
ENSG00000085365	SCAMP1	0.0194	0.00295858
ENSG00000085377	PREP	0.0355	0.0028169
ENSG00000085382	HACE1	0.0167	0
ENSG00000085415	SEH1L	0.027247
ENSG00000085433	WDR47	0.0307	0.00107875
ENSG00000085449	WDFY1	0.0222	0
ENSG00000085465	OVGP1	0.384898	0.019174
ENSG00000085491	SLC25A24	0.0501	0.00209644
ENSG00000085511	MAP3K4	0.0849	0.00186567
ENSG00000085514	PILRA	0.7467	0.00660066
ENSG00000085552	IGSF9	0.117361	0.00339271
ENSG00000085563	ABCB1	0.1402	0.00390625
ENSG00000085644	ZNF213	0.2131	0.0043573
ENSG00000085662	AKR1B1	0.1048	0
ENSG00000085719	CPNE3	0.0567	0.00372439
ENSG00000085721	RRN3	0.1396
ENSG00000085733	CTTN	0.0727	0.00315457
ENSG00000085741	WNT11	0.025	0.00282486
ENSG00000085760	MTIF2	0.2149	0.00275103
ENSG00000085788	DDHD2	0.1132	0.00281294
ENSG00000085831	TTC39A	0.072	0.00326264
ENSG00000085832	EPS15	0.0972	0.00223214
ENSG00000085840	ORC1	0.319676	0.00348432
ENSG00000085871	MGST2	0.1763	0.00680272
ENSG00000085872	CHERP	0.0429	0.00107875
ENSG00000085978	ATG16L1	0.0481	0.00160256
ENSG00000085982	USP40	0.1718	0.00721732
ENSG00000085998	POMGNT1	0.0245	0.0026738
ENSG00000085999	RAD54L	0.0579	0
ENSG00000086015	MAST2	0.1183	0.00500556
ENSG00000086061	DNAJA1	0.0034	0
ENSG00000086062	B4GALT1	0.12805	0
ENSG00000086065	CHMP5	0.0095	0
ENSG00000086102	NFX1	0.103604	0.00178571
ENSG00000086159	AQP6	0.1976	0.0070922
ENSG00000086189	DIMT1	0.0323	0
ENSG00000086200	IPO11	0.0215	0
ENSG00000086205	FOLH1	0.1186	0.00533333
ENSG00000086232	EIF2AK1	0.1745	0.0126984
ENSG00000086288	NME8	0.4313	0.0085034
ENSG00000086289	EPDR1	0.1701	0.00892857
ENSG00000086300	SNX10	0.0229	0
ENSG00000086475	SEPHS1	0.0301	0
ENSG00000086504	MRPL28	0.128	0.03125
ENSG00000086506	HBQ1	0.221006	0.00704225
ENSG00000086544	ITPKC	0.2015	0.00292826
ENSG00000086548	CEACAM6	0.559812	0.00872093
ENSG00000086570	FAT2	0.1518	0.00459876
ENSG00000086589	RBM22	0.0029	0
ENSG00000086598	TMED2	0.0072	0
ENSG00000086619	ERO1B	0.0493	0.00428266
ENSG00000086666	ZFAND6	0.0413	0
ENSG00000086696	HSD17B2	0.4268	0.00258398
ENSG00000086712	TXLNG	0.0694	0.00378788
ENSG00000086717	PPEF1	0.3199	0.00153139
ENSG00000086730	LAT2	0.3841	0
ENSG00000086758	HUWE1	0.0175	0.000228624
ENSG00000086827	ZW10	0.0978	0
ENSG00000086848	ALG9	0.0341	0.00323625
ENSG00000086967	MYBPC2	0.1096	0.00964067
ENSG00000086991	NOX4	0.1065	0.00865052
ENSG00000087008	ACOX3	0.2675	0.00142857
ENSG00000087053	MTMR2	0.0279	0.00622084
ENSG00000087074	PPP1R15A	0.6171	0.0163205
ENSG00000087076	HSD17B14	0.3414	0.0185185
ENSG00000087077	TRIP6	0.1117	0.00210084
ENSG00000087085	ACHE	0.0856	0.00324149
ENSG00000087086	FTL	0.1528	0.0114286
ENSG00000087087	SRRT	0.0204	0.00228311
ENSG00000087088	BAX	0.0651407	0
ENSG00000087095	NLK	0.0055
ENSG00000087111	PIGS	0.0825
ENSG00000087116	ADAMTS2	0.0885	0.00412882
ENSG00000087128	TMPRSS11E	0.239064	0.0070922
ENSG00000087152	ATXN7L3	0.0040713
ENSG00000087157	PGS1	0.0462
ENSG00000087191	PSMC5	0.0007
ENSG00000087206	UIMC1	0.2128	0.00556328
ENSG00000087237	CETP	0.196657	0.00811359
ENSG00000087245	MMP2	0.0309	0.00454545
ENSG00000087250	MT3	0.1909	0
ENSG00000087253	LPCAT2	0.1301	0.00551471
ENSG00000087258	GNAO1	0.011	0.00282486
ENSG00000087263	OGFOD1	0.1712	0.00184502
ENSG00000087266	SH3BP2	0.125	0
ENSG00000087269	NOP14	0.1811	0.00466744
ENSG00000087274	ADD1	0.0279	0.00260417
ENSG00000087299	L2HGDH	0.1671
ENSG00000087301	TXNDC16	0.2179
ENSG00000087302	RTRAF	0.0238
ENSG00000087303	NID2	0.1816
ENSG00000087338	GMCL1	0.1037	0
ENSG00000087365	SF3B2	0.0469	0
ENSG00000087448	KLHL42	0.0433	0
ENSG00000087460	GNAS	0.2336	0.0048216
ENSG00000087470	DNM1L	0.0067	0.00133511
ENSG00000087494	PTHLH	0.0905	0
ENSG00000087495	PHACTR3	0.0906	0.00178891
ENSG00000087502	ERGIC2	0.0348	0
ENSG00000087510	TFAP2C	0.0788	0.00222222
ENSG00000087586	AURKA	0.1176	0.00496278
ENSG00000087589	CASS4	0.3408	0.00508906
ENSG00000087842	PIR	0.0403	0.00689655
ENSG00000087884	AAMDC	0.0729	0.00595238
ENSG00000087903	RFX2	0.0791	0.00276625
ENSG00000087995	METTL2A	0.2088
ENSG00000088002	SULT2B1	0.2004	0.00821918
ENSG00000088035	ALG6	0.1317	0.00788955
ENSG00000088038	CNOT3	0.0466	0
ENSG00000088053	GP6	0.371054	0.0209677
ENSG00000088179	PTPN4	0.0363	0.00107991
ENSG00000088205	DDX18	0.1793	0.00447761
ENSG00000088247	KHSRP	0.0781	0
ENSG00000088256	GNA11	0.0183	0
ENSG00000088280	ASAP3	0.1463	0.00110742
ENSG00000088298	EDEM2	0.0709	0.00346021
ENSG00000088305	DNMT3B	0.094	0.00234467
ENSG00000088320	REM1	0.122668	0.0033557
ENSG00000088325	TPX2	0.1843	0
ENSG00000088356	PDRG1	0.0577	0
ENSG00000088367	EPB41L1	0.0341	0.00280899
ENSG00000088386	SLC15A1	0.1928
ENSG00000088387	DOCK9	0.032
ENSG00000088448	ANKRD10	0.1615
ENSG00000088451	TGDS	0.0706
ENSG00000088538	DOCK3	0.0155	0
ENSG00000088543	C3orf18	0.1725	0.0185185
ENSG00000088682	COQ9	0.094	0.00314465
ENSG00000088726	TMEM40	0.171313	0.0171674
ENSG00000088727	KIF9	0.0884	0.00126582
ENSG00000088756	ARHGAP28	0.1265
ENSG00000088766	CRLS1	0.1256	0.00664452
ENSG00000088782	DEFB127	0.429196	0.020202
ENSG00000088808	PPP1R13B	0.0734
ENSG00000088812	ATRN	0.0532	0.00349895
ENSG00000088826	SMOX	0.0441	0
ENSG00000088827	SIGLEC1	0.276	0.0046811
ENSG00000088832	FKBP1A	0.0832	0
ENSG00000088833	NSFL1C	0.0205	0.00537634
ENSG00000088836	SLC4A11	0.1264	0.00762527
ENSG00000088854	C20orf194	0.1277	0.00169924
ENSG00000088876	ZNF343	0.264453	0.003125
ENSG00000088881	EBF4	0.0327	0.00161031
ENSG00000088882	CPXM1	0.129	0.0013624
ENSG00000088888	MAVS	0.5476	0.0111111
ENSG00000088899	LZTS3	0.0271	0.00148588
ENSG00000088926	F11	0.1955	0.0032
ENSG00000088930	XRN2	0.0328	0.00105263
ENSG00000088970	KIZ	0.3034	0.00297177
ENSG00000088986	DYNLL1	0.000618012	0.011236
ENSG00000088992	TESC	0.0199	0
ENSG00000089006	SNX5	0.0162	0.0049505
ENSG00000089009	RPL6	0.0715	0
ENSG00000089012	SIRPG	0.435668	0.00775194
ENSG00000089022	MAPKAPK5	0.0185	0
ENSG00000089041	P2RX7	0.1493	0.0184874
ENSG00000089048	ESF1	0.184787	0.00235018
ENSG00000089050	RBBP9	0.0575338	0
ENSG00000089053	ANAPC5	0.0285	0
ENSG00000089057	SLC23A2	0.0377	0
ENSG00000089060	SLC8B1	0.16	0.00171233
ENSG00000089063	TMEM230	0.1359	0
ENSG00000089091	DZANK1	0.1687	0.00930851
ENSG00000089094	KDM2B	0.0394	0.00224551
ENSG00000089101	CFAP61	0.2054	0.0113177
ENSG00000089116	LHX5	0.00784894	0
ENSG00000089123	TASP1	0.0389	0.0119048
ENSG00000089127	OAS1	0.3626	0.0120773
ENSG00000089154	GCN1	0.0512126	0
ENSG00000089157	RPLP0	0.012	0
ENSG00000089159	PXN	0.1986	0.00277521
ENSG00000089163	SIRT4	0.1265	0
ENSG00000089169	RPH3A	0.0802474	0.00432277
ENSG00000089177	KIF16B	0.1181	0.0079023
ENSG00000089195	TRMT6	0.1062	0.00402414
ENSG00000089199	CHGB	0.3463	0.0192024
ENSG00000089220	PEBP1	0.229492	0
ENSG00000089225	TBX5	0.0199	0
ENSG00000089234	BRAP	0.0639	0.00168919
ENSG00000089248	ERP29	0.0804	0.00383142
ENSG00000089250	NOS1	0.0716	0.0013624
ENSG00000089280	FUS	0.0599	0
ENSG00000089289	IGBP1	0.1931	0.00294985
ENSG00000089327	FXYD5	0.6207	0.0103093
ENSG00000089335	ZNF302	0.772582	0.0083682
ENSG00000089351	GRAMD1A	0.0426	0.00495663
ENSG00000089356	FXYD3	0.3516	0.0208333
ENSG00000089472	HEPH	0.1236	0.00247525
ENSG00000089486	CDIP1	0.0495	0.00480769
ENSG00000089505	CMTM1	0.996289	0
ENSG00000089558	KCNH4	0.0856
ENSG00000089597	GANAB	0.0723	0.00310559
ENSG00000089639	GMIP	0.1463	0.00206186
ENSG00000089682	RBM41	0.0762	0
ENSG00000089685	BIRC5	0.1788
ENSG00000089692	LAG3	0.303081	0.00190476
ENSG00000089693	MLF2	0.0162	0
ENSG00000089723	OTUB2	0.0389
ENSG00000089737	DDX24	0.1299
ENSG00000089775	ZBTB25	0.0727
ENSG00000089818	NECAP1	0.0603	0
ENSG00000089820	ARHGAP4	0.1562	0.0040568
ENSG00000089847	ANKRD24	0.2843	0.0121359
ENSG00000089876	DHX32	0.1157	0.0013459
ENSG00000089902	RCOR1	0.1123
ENSG00000089916	GPATCH2L	0.0515
ENSG00000090006	LTBP4	0.0713	0.00492611
ENSG00000090013	BLVRB	0.0918	0
ENSG00000090020	SLC9A1	0.0419	0.00122699
ENSG00000090054	SPTLC1	0.061	0.00211416
ENSG00000090060	PAPOLA	0.0218
ENSG00000090061	CCNK	0.0273
ENSG00000090097	PCBP4	0.0144	0.00496278
ENSG00000090104	RGS1	0.1183	0
ENSG00000090238	YPEL3	0.0003	0
ENSG00000090263	MRPS33	0.184	0.00943396
ENSG00000090266	NDUFB2	0.2756	0.00952381
ENSG00000090273	NUDC	0.063	0.00302115
ENSG00000090316	MAEA	0.1146	0.00691244
ENSG00000090339	ICAM1	0.7373	0.0075188
ENSG00000090372	STRN4	0.0493	0.00131579
ENSG00000090376	IRAK3	0.1989	0.00167785
ENSG00000090382	LYZ	0.3348	0.00675676
ENSG00000090402	SI	0.2187	0.00437876
ENSG00000090432	MUL1	0.0517	0
ENSG00000090447	TFAP4	0.0192	0.00887574
ENSG00000090470	PDCD7	0.0862745	0.00206186
ENSG00000090487	SPG21	0.0112	0
ENSG00000090512	FETUB	0.4147	0.013089
ENSG00000090520	DNAJB11	0.0329	0.0027933
ENSG00000090530	P3H2	0.0689977	0.00282486
ENSG00000090534	THPO	0.3149	0.0020284
ENSG00000090539	CHRD	0.117622	0.00418848
ENSG00000090554	FLT3LG	0.27717	0.00851064
ENSG00000090565	RAB11FIP3	0.0739	0.0026455
ENSG00000090581	GNPTG	0.2192	0
ENSG00000090612	ZNF268	0.179708	0.00739176
ENSG00000090615	GOLGA3	0.1886	0.00667557
ENSG00000090621	PABPC4	0.0123	0
ENSG00000090659	CD209	0.4439	0.0049505
ENSG00000090661	CERS4	0.2879	0.0101523
ENSG00000090674	MCOLN1	0.0613909	0.00172414
ENSG00000090686	USP48	0.0501	0.00191022
ENSG00000090776	EFNB1	0.0355703	0.00289017
ENSG00000090857	PDPR	0.1442	0.00113766
ENSG00000090861	AARS	0.2191
ENSG00000090863	GLG1	0.0362	0.000831255
ENSG00000090889	KIF4A	0.1001	0.00162338
ENSG00000090905	TNRC6A	0.0354	0.0030581
ENSG00000090924	PLEKHG2	0.2557	0.00649351
ENSG00000090932	DLL3	0.23	0.00485437
ENSG00000090971	NAT14	0.0486	0.0291262
ENSG00000090975	PITPNM2	0.0749	0.00148258
ENSG00000090989	EXOC1	0.0194	0
ENSG00000091009	RBM27	0.0337	0
ENSG00000091010	POU4F3	0.0047	0
ENSG00000091039	OSBPL8	0.025	0
ENSG00000091073	DTX2	0.1354	0.00160772
ENSG00000091106	NLRC4	0.239294	0.000976562
ENSG00000091127	PUS7	0.0921	0
ENSG00000091128	LAMB4	0.228312	0.00624645
ENSG00000091129	NRCAM	0.0584	0.00153374
ENSG00000091136	LAMB1	0.0641	0.00441989
ENSG00000091137	SLC26A4	0.1194	0.00384615
ENSG00000091138	SLC26A3	0.266416	0.0052356
ENSG00000091140	DLD	0.0402	0
ENSG00000091157	WDR7	0.0408
ENSG00000091164	TXNL1	0.0113
ENSG00000091181	IL5RA	0.2789	0.00238095
ENSG00000091262	ABCC6	0.1932	0.0073187
ENSG00000091317	CMTM6	0.2008	0
ENSG00000091409	ITGA6	0.0706	0.00442478
ENSG00000091428	RAPGEF4	0.0204	0.00098912
ENSG00000091436	MAP3K20	0.096	0.0075
ENSG00000091482	SMPX	0.0988	0
ENSG00000091483	FH	0.0567	0
ENSG00000091490	SEL1L3	0.1041	0.00353357
ENSG00000091513	TF	0.2999	0.00573066
ENSG00000091527	CDV3	0.1022	0.00387597
ENSG00000091536	MYO15A	0.1659
ENSG00000091542	ALKBH5	0.0395054
ENSG00000091583	APOH	0.2215
ENSG00000091592	NLRP1	0.5455
ENSG00000091622	PITPNM3	0.0469
ENSG00000091640	SPAG7	0.018664
ENSG00000091651	ORC6	0.208	0.00396825
ENSG00000091656	ZFHX4	0.0579	0.00193584
ENSG00000091664	SLC17A6	0.0182137	0
ENSG00000091704	CPA1	0.1371	0.00238663
ENSG00000091732	ZC3HC1	0.2144	0.0059761
ENSG00000091831	ESR1	0.081	0.00672269
ENSG00000091844	RGS17	0.0391	0
ENSG00000091879	ANGPT2	0.1146	0.00604839
ENSG00000091947	TMEM101	0.0224
ENSG00000091972	CD200	0.2004	0.00680272
ENSG00000091986	CCDC80	0.1332	0.00210526
ENSG00000092009	CMA1	0.2795
ENSG00000092010	PSME1	0.0326
ENSG00000092020	PPP2R3C	0.0129
ENSG00000092036	HAUS4	0.1816
ENSG00000092051	JPH4	0.0408201
ENSG00000092054	MYH7	0.0254
ENSG00000092067	CEBPE	0.0448
ENSG00000092068	SLC7A8	0.053
ENSG00000092094	OSGEP	0.0452128
ENSG00000092096	SLC22A17	0.0191
ENSG00000092098	RNF31	0.1075
ENSG00000092108	SCFD1	0.0142
ENSG00000092140	G2E3	0.1537
ENSG00000092148	HECTD1	0.0079
ENSG00000092199	HNRNPC	0.0143
ENSG00000092200	RPGRIP1	0.3572
ENSG00000092201	SUPT16H	0.0062
ENSG00000092203	TOX4	0.0666
ENSG00000092208	GEMIN2	0.032
ENSG00000092295	TGM1	0.0975
ENSG00000092330	TINF2	0.3113
ENSG00000092345	DAZL	0.0921	0.00634921
ENSG00000092377	TBL1Y	0.211723	0.00191571
ENSG00000092421	SEMA6A	0.0369	0.00286533
ENSG00000092439	TRPM7	0.0491	0.000536193
ENSG00000092445	TYRO3	0.0839	0.0011236
ENSG00000092470	WDR76	0.2138	0.00159744
ENSG00000092529	CAPN3	0.0575	0.00487211
ENSG00000092531	SNAP23	0.1242	0.00473934
ENSG00000092607	TBX15	0.0082	0.00498339
ENSG00000092621	PHGDH	0.0638	0.00375235
ENSG00000092758	COL9A3	0.107367	0.0116959
ENSG00000092820	EZR	0.0244	0.00170648
ENSG00000092841	MYL6	0.027	0
ENSG00000092847	AGO1	0.0072	0
ENSG00000092850	TEKT2	0.1359	0.00697674
ENSG00000092853	CLSPN	0.2016	0.0029873
ENSG00000092871	RFFL	0.0996
ENSG00000092929	UNC13D	0.1075
ENSG00000092931	MFSD11	0.0693
ENSG00000092964	DPYSL2	0.0072	0.00295421
ENSG00000092969	TGFB2	0.0264	0
ENSG00000092978	GPATCH2	0.0992	0.00757576
ENSG00000093000	NUP50	0.2048	0
ENSG00000093009	CDC45	0.0732	0
ENSG00000093010	COMT	0.1921	0.00738007
ENSG00000093072	ADA2	0.507719	0.00391389
ENSG00000093134	VNN3	0.22656	0.0182482
ENSG00000093144	ECHDC1	0.1228	0
ENSG00000093167	LRRFIP2	0.0806	0.00416089
ENSG00000093183	SEC22C	0.154	0.00330033
ENSG00000093217	XYLB	0.1611	0.00720721
ENSG00000094631	HDAC6	0.1828	0
ENSG00000094661	OR1I1	0.360936	0.0366197
ENSG00000094755	GABRP	0.0428557	0.0113636
ENSG00000094796	KRT31	0.0792291
ENSG00000094804	CDC6	0.1726
ENSG00000094841	UPRT	0.1165	0
ENSG00000094880	CDC23	0.0374	0.00167504
ENSG00000094914	AAAS	0.0729	0.00732601
ENSG00000094916	CBX5	0.0126	0
ENSG00000094963	FMO2	0.1297	0.0168224
ENSG00000094975	SUCO	0.112	0.00284698
ENSG00000095002	MSH2	0.0903	0.00319829
ENSG00000095015	MAP3K1	0.0731	0.00330688
[truncated: 16,797 more rows]

## Sheet: M.musculus
id	id_entrez	dN	Knockout Phenotype
ENSMUSG00000000001	14679	0.0079
ENSMUSG00000000003			viable
ENSMUSG00000000028	12544	0.0414	lethal
ENSMUSG00000000049	11818	0.1518
ENSMUSG00000000056	67608	0.0882
ENSMUSG00000000058	12390	0.0474	viable
ENSMUSG00000000078	23849	0.0237
ENSMUSG00000000085	29871	0.0309	viable
ENSMUSG00000000088	12858	0.0777
ENSMUSG00000000093		0.0201
ENSMUSG00000000094	21387	0.0328	lethal
ENSMUSG00000000120	18053	0.032	subviable
ENSMUSG00000000125	22415	0.0046	lethal
ENSMUSG00000000126	216795	0.0081
ENSMUSG00000000127		0.0306	subviable
ENSMUSG00000000131	74204	0.0106
ENSMUSG00000000134	209446	0.0175
ENSMUSG00000000142	12006	0.0474	lethal
ENSMUSG00000000148		0.1711
ENSMUSG00000000149	14673	0.0063
ENSMUSG00000000154	18400	0.1401
ENSMUSG00000000159	72058	0.3531
ENSMUSG00000000167	72614	0.1765
ENSMUSG00000000168	235339	0.0784	lethal
ENSMUSG00000000171	66925	0.1011
ENSMUSG00000000182		0.1734
ENSMUSG00000000183	14177	0.0359
ENSMUSG00000000184	12444	0.0225	viable
ENSMUSG00000000194	277463	0.0754	lethal
ENSMUSG00000000197	338370	0.0047	lethal
ENSMUSG00000000202		0.0329	viable
ENSMUSG00000000204	20558	0.4186	viable
ENSMUSG00000000214		0.0533	lethal
ENSMUSG00000000215	16334	0.1025
ENSMUSG00000000216	20278	0.0736
ENSMUSG00000000223	13497	0.02
ENSMUSG00000000244	27027	0.2263	viable
ENSMUSG00000000247	16870	0.0041
ENSMUSG00000000253	66355	0.0228	subviable
ENSMUSG00000000263	14654	0.0049
ENSMUSG00000000266	23947	0.0043	viable
ENSMUSG00000000275	217069	0.165	viable
ENSMUSG00000000276	56077	0.0366	viable
ENSMUSG00000000278	74617	0.1036
ENSMUSG00000000282	17428	0.0283
ENSMUSG00000000290	16414	0.1022
ENSMUSG00000000295	69692	0.0614	viable
ENSMUSG00000000296	21987	0.0479	viable
ENSMUSG00000000301	18618	0.1114
ENSMUSG00000000303	12550	0.1165	lethal
ENSMUSG00000000305	12561	0.029
ENSMUSG00000000305		0.029	viable
ENSMUSG00000000308	12716	0.0169
ENSMUSG00000000317	12029	0.0465
ENSMUSG00000000320	11684	0.0826
ENSMUSG00000000325		0.0428	viable
ENSMUSG00000000326	12846	0.0969	viable
ENSMUSG00000000339		0.0458
ENSMUSG00000000340	13171	0.0654
ENSMUSG00000000346	23994	0.003	viable
ENSMUSG00000000355	68995	0.0024	viable
ENSMUSG00000000359	19700	0.0551
ENSMUSG00000000365		0.1431
ENSMUSG00000000374	216131	0.0576	viable
ENSMUSG00000000378	216527	0.0244
ENSMUSG00000000384	21379	0.1584
ENSMUSG00000000385	50528	0.1386
ENSMUSG00000000392	14089	0.0534
ENSMUSG00000000394	14526	0.0525
ENSMUSG00000000399	66108	0.1376	lethal
ENSMUSG00000000402	54156	0.1196	viable
ENSMUSG00000000409	16818	0.0156
ENSMUSG00000000411	58864	0.0104
ENSMUSG00000000416	30785	0.0779	viable
ENSMUSG00000000420		0.0073
ENSMUSG00000000435	17877	0.0501
ENSMUSG00000000439	67027	0.059	viable
ENSMUSG00000000440	19016	0.0047	lethal
ENSMUSG00000000441	110157	0.0108	lethal
ENSMUSG00000000486	54204	0.0197
ENSMUSG00000000489	18591	0.0526
ENSMUSG00000000530	11482	0.056
ENSMUSG00000000530		0.056
ENSMUSG00000000531		0.0425
ENSMUSG00000000532		0.007	lethal
ENSMUSG00000000532	11479	0.007
ENSMUSG00000000538	216810	0.0269
ENSMUSG00000000544	59290	0.1909	viable
ENSMUSG00000000552	29813	0.0175
ENSMUSG00000000555	16402	0.0476
ENSMUSG00000000560	14395	0.0114	viable
ENSMUSG00000000561	70465	0.0589
ENSMUSG00000000562	11542	0.1762
ENSMUSG00000000563	11950	0.1043
ENSMUSG00000000567	20682	0.0119
ENSMUSG00000000568	11991	0.0118
ENSMUSG00000000579		0.028
ENSMUSG00000000579		0.028
ENSMUSG00000000581	57316	0.0432
ENSMUSG00000000594	14667	0.1819
ENSMUSG00000000600	79264	0.0229	lethal
ENSMUSG00000000605		0.0068
ENSMUSG00000000617	108072	0.0289	viable
ENSMUSG00000000627		0.0451
ENSMUSG00000000628	15277	0.0288
ENSMUSG00000000631	360013	0.0241	lethal
ENSMUSG00000000632	20370	0.0462	viable
ENSMUSG00000000673	107766	0.0808	viable
ENSMUSG00000000686	67477	0.0575	viable
ENSMUSG00000000690	15414	0.0091
ENSMUSG00000000693	16950	0.0388
ENSMUSG00000000706	12231	0.1573
ENSMUSG00000000708	18519	0.0315	viable
ENSMUSG00000000711	19344	0.0003	viable
ENSMUSG00000000724	12957	0.0214
ENSMUSG00000000730	54427	0.2447	subviable
ENSMUSG00000000731	11634	0.1842	viable
ENSMUSG00000000732	50723	0.4713
ENSMUSG00000000738	234847	0.0304
ENSMUSG00000000740	270106	0.0082
ENSMUSG00000000743	234852	0.0106
ENSMUSG00000000751	68275	0.0697	lethal
ENSMUSG00000000753	20317	0.0665	viable
ENSMUSG00000000759		0.029
ENSMUSG00000000759	259279	0.029
ENSMUSG00000000766	18390	0.0292
ENSMUSG00000000776	67065	0.0296	lethal
ENSMUSG00000000782	21414	0.0191
ENSMUSG00000000787	13205	0.0058
ENSMUSG00000000791	16161	0.3098	viable
ENSMUSG00000000792	114479	0.0854	viable
ENSMUSG00000000794	140493	0.0173
ENSMUSG00000000804	237898	0.0206	lethal
ENSMUSG00000000805	12351	0.335	subviable
ENSMUSG00000000811	232223	0.0629
ENSMUSG00000000817	14103	0.1193
ENSMUSG00000000823		0.0609	viable
ENSMUSG00000000826	13002	0.0022
ENSMUSG00000000827	66314	0.0449	viable
ENSMUSG00000000838	14265	0.0167
ENSMUSG00000000861	14025	0.0022
ENSMUSG00000000876	59038	0.1059	viable
ENSMUSG00000000881	53310	0.0054	viable
ENSMUSG00000000884	13972	0.1146
ENSMUSG00000000889		0.1094
ENSMUSG00000000901	17385	0.098	viable
ENSMUSG00000000902	20587	0.0006	lethal
ENSMUSG00000000903	22364	0.2447
ENSMUSG00000000915	29816	0.0444	viable
ENSMUSG00000000916	100609	0.0613	viable
ENSMUSG00000000934	72960	0.1342
ENSMUSG00000000938	15395	0.0381	viable
ENSMUSG00000000942	15401	0.1121	viable
ENSMUSG00000000948		0.0126
ENSMUSG00000000957	17387	0.0163
ENSMUSG00000000958	20540	0.0479	lethal
ENSMUSG00000000959	69089	0.139	lethal
ENSMUSG00000000976	217026	0.0966
ENSMUSG00000000982	20302	0.1729
ENSMUSG00000000983			viable
ENSMUSG00000001014	78369	0.1988
ENSMUSG00000001016	67781	0.0004
ENSMUSG00000001017		0.0041	lethal
ENSMUSG00000001018	20615	0.0109	lethal
ENSMUSG00000001020	20198	0.0312
ENSMUSG00000001021	20197	0.0429	viable
ENSMUSG00000001023	20199	0.0217
ENSMUSG00000001025	20200	0.0148	subviable
ENSMUSG00000001027	110880	0.0331	lethal
ENSMUSG00000001029	15896	0.267
ENSMUSG00000001034	23939	0.0361
ENSMUSG00000001036	13855	0.0495
ENSMUSG00000001039	27078	0.0177
ENSMUSG00000001052	99683	0.0833	lethal
ENSMUSG00000001053	212706	0.0409	viable
ENSMUSG00000001054	66089	0.0077	viable
ENSMUSG00000001056	52530	0.0569	lethal
ENSMUSG00000001062		0.0887	subviable
ENSMUSG00000001065	57247	0.0948
ENSMUSG00000001076	239659	0.0153
ENSMUSG00000001082	68294	0.1033	viable
ENSMUSG00000001089	269593	0.0996
ENSMUSG00000001095	20500	0.1266
ENSMUSG00000001098	330171	0.0069
ENSMUSG00000001100	67811	0.0258
ENSMUSG00000001103	18292	0.2798	viable
ENSMUSG00000001105	55978	0.0073
ENSMUSG00000001119	12833	0.0532
ENSMUSG00000001120	59093	0.0121
ENSMUSG00000001123	16859	0.1894
ENSMUSG00000001127	11836	0.0213
ENSMUSG00000001128	18636	0.1345
ENSMUSG00000001131	21857	0.1516
ENSMUSG00000001134	22294	0.0515
ENSMUSG00000001138	94218	0.0566
ENSMUSG00000001143	214895	0.0452
ENSMUSG00000001150	54387	0.1259
ENSMUSG00000001151	18541	0.2758
ENSMUSG00000001155		0.0765
ENSMUSG00000001156	17119	0.0594
ENSMUSG00000001157	23885	0.0452
ENSMUSG00000001158	66618	0.0087	lethal
ENSMUSG00000001173	320634	0.0419
ENSMUSG00000001175	12313	0.0004
ENSMUSG00000001211	28169	0.04	subviable
ENSMUSG00000001225	13487	0.1187
ENSMUSG00000001227	20359	0.0512
ENSMUSG00000001228	18140	0.1331
ENSMUSG00000001229	224897	0.0389	lethal
ENSMUSG00000001240		0.2483
ENSMUSG00000001247	54135	0.0803
ENSMUSG00000001248	52857	0.0258
ENSMUSG00000001249	15451	0.0562
ENSMUSG00000001260	14405	0.0236
ENSMUSG00000001270	12709	0.0184	viable
ENSMUSG00000001280	20683	0.0215
ENSMUSG00000001281	16421	0.0756
ENSMUSG00000001285	60315	0.0671
ENSMUSG00000001288	19411	0.0049
ENSMUSG00000001289	56612	0.003	lethal
ENSMUSG00000001300	13642	0.0148
ENSMUSG00000001305	67223	0.1567
ENSMUSG00000001313	11858	0.0062	viable
ENSMUSG00000001323	27364	0.0537	viable
ENSMUSG00000001333	68828	0.1277
ENSMUSG00000001334	384061	0.0102
ENSMUSG00000001348	11433	0.0867
ENSMUSG00000001349	12797	0.0061
ENSMUSG00000001366	71538	0.0371	viable
ENSMUSG00000001376		0.0176
ENSMUSG00000001380	15115	0.0216
ENSMUSG00000001383	66492	0.0006
ENSMUSG00000001403	68612	0.0163	lethal
ENSMUSG00000001415	229512	0.0335	lethal
ENSMUSG00000001416	12462	0.0118	lethal
ENSMUSG00000001418		0.1183
ENSMUSG00000001419	17261	0.0137
ENSMUSG00000001420	71913	0.0907	viable
ENSMUSG00000001424	56463	0.0122	subviable
ENSMUSG00000001435	12822	0.1301	viable
ENSMUSG00000001436	20509	0.1729
ENSMUSG00000001440	16211	0.0039
ENSMUSG00000001441	19155	0.01	viable
ENSMUSG00000001444	57765	0.0607
ENSMUSG00000001445	107732	0.1329
ENSMUSG00000001467	13121	0.0402
ENSMUSG00000001472	66855	0.0262	viable
ENSMUSG00000001473	67951	0.01	viable
ENSMUSG00000001482	23854	0.0141
ENSMUSG00000001493	17285	0.0965
ENSMUSG00000001494	74499	0.0498
ENSMUSG00000001496	21869	0.0066
ENSMUSG00000001497	18511	0.0065
ENSMUSG00000001504	16372	0.0336
ENSMUSG00000001506	12842	0.0518
ENSMUSG00000001507	16400	0.0637
ENSMUSG00000001508	20391	0.063
ENSMUSG00000001510	13393	0.0092	lethal
ENSMUSG00000001517	14235	0.1144
ENSMUSG00000001518	101142	0.046	subviable
ENSMUSG00000001520	60345	0.0915
ENSMUSG00000001521	22158	0.1783	lethal
ENSMUSG00000001524	14885	0.005
ENSMUSG00000001525		0.0006
ENSMUSG00000001542	192657	0.0464	viable
ENSMUSG00000001552	16480	0.0068	lethal
ENSMUSG00000001555	14230	0.0519
ENSMUSG00000001558	66720	0.0053	viable
ENSMUSG00000001566	15285	0.0492
ENSMUSG00000001569	433864	0.1532
ENSMUSG00000001576	67458	0.0059	lethal
ENSMUSG00000001583	83813	0.0953	viable
ENSMUSG00000001588	216859	0.0365	viable
ENSMUSG00000001604	21401	0.0397
ENSMUSG00000001622	12994	0.561
ENSMUSG00000001627	15982	0.0189
ENSMUSG00000001630	232533	0.0111
ENSMUSG00000001632	78783	0.0074
ENSMUSG00000001642	11677	0.0715	subviable
ENSMUSG00000001655		0.005
ENSMUSG00000001656	109663	0.0097
ENSMUSG00000001657	15426	0.0017
ENSMUSG00000001661	15425	0.0002
ENSMUSG00000001663	14871	0.11	viable
ENSMUSG00000001666	13202	0.1471	viable
ENSMUSG00000001670	234724	0.0435	subviable
ENSMUSG00000001672	73608	0.1673
ENSMUSG00000001674	66942	0.0719
ENSMUSG00000001687	24109	0.0038
ENSMUSG00000001700	107022	0.0591	viable
ENSMUSG00000001707	66143	0.0764
ENSMUSG00000001729	11651	0.0086
ENSMUSG00000001739	60363	0.1155
ENSMUSG00000001741	16170	0.1126
ENSMUSG00000001750	27060	0.0801
ENSMUSG00000001751		0.0941
ENSMUSG00000001755		0.0668	lethal
ENSMUSG00000001761	319757	0.0327	lethal
ENSMUSG00000001763	232670	0.0167
ENSMUSG00000001767	66877	0.017
ENSMUSG00000001768	74030	0.0384
ENSMUSG00000001773	53320	0.0723	viable
ENSMUSG00000001774	66917	0.0165	lethal
ENSMUSG00000001783		0.0028
ENSMUSG00000001785	103136	0.0551	lethal
ENSMUSG00000001786	69754	0.1703	viable
ENSMUSG00000001794	12336	0.0247
ENSMUSG00000001802	435965	0.035
ENSMUSG00000001804	16769	0.0959
ENSMUSG00000001815	14029	0.0244
ENSMUSG00000001819	15433	0.0233
ENSMUSG00000001823	15432	0.0668
ENSMUSG00000001827	14275	0.12	lethal
ENSMUSG00000001829	20480	0.0283
ENSMUSG00000001833	235072	0.0011
ENSMUSG00000001844	72881	0.1552
ENSMUSG00000001847	19353	0.009	lethal
ENSMUSG00000001855	227720	0.1319
ENSMUSG00000001864	108897	0.0166	viable
ENSMUSG00000001865	12873	0.1052	viable
ENSMUSG00000001870	268977	0.0424
ENSMUSG00000001891	216558	0.0053
ENSMUSG00000001901	192775	0.0486	viable
ENSMUSG00000001909	212528	0.0887	subviable
ENSMUSG00000001910	66830	0.049	viable
ENSMUSG00000001911	18032	0.0011
ENSMUSG00000001918	20514	0.0918
ENSMUSG00000001924	22201	0.0228
ENSMUSG00000001930	22371	0.0882
ENSMUSG00000001942	22619	0.1138
ENSMUSG00000001943	57276	0.092
ENSMUSG00000001946	69524	0.18
ENSMUSG00000001948	20686	0.1547	viable
ENSMUSG00000001962	108160	0.0089
ENSMUSG00000001964	13726	0.1403	viable
ENSMUSG00000001983	70207	0.1174	subviable
ENSMUSG00000001985	14807	0.0054	viable
ENSMUSG00000001986	53623	0.0032
ENSMUSG00000001988	18142	0.0676
ENSMUSG00000001995	244668	0.0422
ENSMUSG00000001998	108011	0.1127	subviable
ENSMUSG00000001999	109778	0.0987
ENSMUSG00000002006	245469	0.0329
ENSMUSG00000002007	56504	0.0219	viable
ENSMUSG00000002010		0.0104
ENSMUSG00000002012	93843	0.0222	viable
ENSMUSG00000002014	20832	0.0219
ENSMUSG00000002015	27061	0.0306
ENSMUSG00000002017	72722	0.0227
ENSMUSG00000002020	16997	0.1034	viable
ENSMUSG00000002028		0.046	lethal
ENSMUSG00000002031	76568	0.027
ENSMUSG00000002032	71687	0.0493
ENSMUSG00000002033	12502	0.1867
ENSMUSG00000002043	67091	0.0775
ENSMUSG00000002052		0.009
ENSMUSG00000002055	54141	0.2156
ENSMUSG00000002057	15218	0.0746	subviable
ENSMUSG00000002058	22248	0.0473	viable
ENSMUSG00000002059	19376	0.0248	lethal
ENSMUSG00000002064	20316	0.0227
ENSMUSG00000002068	12447	0.1102
ENSMUSG00000002076	74377	0.0661	viable
ENSMUSG00000002083	170770	0.0439	viable
ENSMUSG00000002100		0.0387
ENSMUSG00000002102	19182	0.001
ENSMUSG00000002103	11432	0.0519
ENSMUSG00000002104	19400	0.0164	lethal
ENSMUSG00000002105	68427	0.0383
ENSMUSG00000002107	14007	0.001	subviable
ENSMUSG00000002108	22259	0.0267	viable
ENSMUSG00000002109	107986	0.1184
ENSMUSG00000002111		0.0521	lethal
ENSMUSG00000002129	67465	0.0079
ENSMUSG00000002147		0.0633
ENSMUSG00000002190	12745	0.1126
ENSMUSG00000002204	16541	0.1815
ENSMUSG00000002205	101568	0.131	viable
ENSMUSG00000002210		0.0139	lethal
ENSMUSG00000002221	55982	0.07
ENSMUSG00000002222	68477	0.0002
ENSMUSG00000002227	17454	0.0412
ENSMUSG00000002228	71887	0.0605	viable
ENSMUSG00000002233	11853	0.0005
ENSMUSG00000002240			viable
ENSMUSG00000002249	21678	0.0099	viable
ENSMUSG00000002250	19015	0.019
ENSMUSG00000002257	23853	0.0369	viable
ENSMUSG00000002265	18616	0.1715
ENSMUSG00000002274	70083	0.1034
ENSMUSG00000002279	76483	0.115
ENSMUSG00000002280	67563	0.0648
ENSMUSG00000002289	57875	0.1345	viable
ENSMUSG00000002297	27214	0.2156	lethal
ENSMUSG00000002307	13163	0.1464	lethal
ENSMUSG00000002308	54219	0.2767	viable
ENSMUSG00000002319	75751	0.1031	lethal
ENSMUSG00000002320	74140	0.0064
ENSMUSG00000002324	56739	0.1397	viable
ENSMUSG00000002325	16391	0.187
ENSMUSG00000002326	105446	0.0289
ENSMUSG00000002329	67881	0.0888	viable
ENSMUSG00000002332	52585	0.1025
ENSMUSG00000002341	13004	0.2034
ENSMUSG00000002342	234371	0.1012
ENSMUSG00000002343	76813	0.0904	viable
ENSMUSG00000002345		0.0089	subviable
ENSMUSG00000002346	73095	0.0413	subviable
ENSMUSG00000002365	66616	0.0448
ENSMUSG00000002372	71810	0.1188
ENSMUSG00000002379		0.2402
ENSMUSG00000002393	13864	0.018	viable
ENSMUSG00000002395	67023	0.0655
ENSMUSG00000002396	77090	0.2595
ENSMUSG00000002409	13549	0.0128	lethal
ENSMUSG00000002413	109880	0.0082
ENSMUSG00000002416	68198	0.0937
ENSMUSG00000002428	20585	0.0852	subviable
ENSMUSG00000002455	68879	0.0094	lethal
ENSMUSG00000002458	56470	0.0386	viable
ENSMUSG00000002459	58175	0.2265	viable
ENSMUSG00000002475	106861	0.0342
ENSMUSG00000002477	20641	0.0002
ENSMUSG00000002486	77832	0.1334	viable
ENSMUSG00000002489	21844	0.0218	viable
ENSMUSG00000002496	22084	0.0449
ENSMUSG00000002500	66211	0.0192
ENSMUSG00000002504	65962	0.0393	viable
ENSMUSG00000002524	67959	0.0054
ENSMUSG00000002546	99412	0.1414
ENSMUSG00000002550	22245	0.0378
ENSMUSG00000002565	20259	0.0465	viable
ENSMUSG00000002578	22781	0.0147	viable
ENSMUSG00000002580		0.052
ENSMUSG00000002588		0.1048
ENSMUSG00000002602	26362	0.0511
ENSMUSG00000002603	21803	0.0518
ENSMUSG00000002608	52132	0.0908
ENSMUSG00000002617			viable
ENSMUSG00000002625	54194	0.0358	viable
ENSMUSG00000002633	20423	0.0334	lethal
ENSMUSG00000002635	68079	0.1715
ENSMUSG00000002658	98053	0.032
ENSMUSG00000002660	53895	0.0737	viable
ENSMUSG00000002661	66400	0.1012
ENSMUSG00000002664	19197	0.2176
ENSMUSG00000002668	70785	0.1752	viable
ENSMUSG00000002679	69792	0.0247
ENSMUSG00000002688	18760	0.0312
ENSMUSG00000002699	16822	0.0833	lethal
ENSMUSG00000002718	110750	0.0048
ENSMUSG00000002728	67877	0.0004
ENSMUSG00000002731	23992	0.0083	viable
ENSMUSG00000002732	14231	0.077	viable
ENSMUSG00000002733	83435	0.0439	viable
ENSMUSG00000002741	56418	0.0354	lethal
ENSMUSG00000002748	22385	0.0423
ENSMUSG00000002763	224824	0.0725	lethal
ENSMUSG00000002767	27398	0.0884
ENSMUSG00000002768	17256	0.0301
ENSMUSG00000002769		0.0374
ENSMUSG00000002771	14814	0.0107
ENSMUSG00000002778	68137	0.0021
ENSMUSG00000002781	70209	0.0807
ENSMUSG00000002797	110175	0.0842
ENSMUSG00000002799	16450	0.0469	lethal
ENSMUSG00000002803		0.0155
ENSMUSG00000002804	66174	0.1046	viable
ENSMUSG00000002808	105298	0.1115	viable
ENSMUSG00000002812	14248	0.0221	lethal
ENSMUSG00000002814	21975	0.0434	lethal
ENSMUSG00000002820	235040	0.0699	viable
ENSMUSG00000002825	60507	0.0631
ENSMUSG00000002831	57435	0.2747	viable
ENSMUSG00000002833		0.0833	subviable
ENSMUSG00000002835		0.189
ENSMUSG00000002835	27221	0.189
ENSMUSG00000002844	11544	0.1003
ENSMUSG00000002845	67846	0.0239
ENSMUSG00000002846		0.1841	lethal
ENSMUSG00000002847	85031	0.1053
ENSMUSG00000002870	17216	0.0237
ENSMUSG00000002871	24100	0.0393
ENSMUSG00000002881		0.0339
ENSMUSG00000002885		0.2792
ENSMUSG00000002897	16172	0.185
ENSMUSG00000002900	16777	0.0348
ENSMUSG00000002908	84036	0.0803	viable
ENSMUSG00000002910	70807	0.1117	viable
ENSMUSG00000002930	19051	0.1135
ENSMUSG00000002944	12491	0.0925	viable
ENSMUSG00000002948	26400	0.0051	lethal
ENSMUSG00000002949	21856	0.0521
ENSMUSG00000002957	11772	0.0112	subviable
ENSMUSG00000002963	59047	0.1026	lethal
ENSMUSG00000002968	75613	0.0337	lethal
ENSMUSG00000002980	57278	0.1696
ENSMUSG00000002981	56457	0.0225
ENSMUSG00000002983	19698	0.0531
ENSMUSG00000002984	53333	0.0336	lethal
ENSMUSG00000002985	11816	0.1353	viable
ENSMUSG00000002992	11813	0.2709
ENSMUSG00000002996	73389	0.0225
ENSMUSG00000002997	19088	0.0122
ENSMUSG00000003031	12576	0.056
ENSMUSG00000003031		0.056
ENSMUSG00000003032	16600	0.0397	viable
ENSMUSG00000003033	11767	0.003
ENSMUSG00000003037	17274	0.017	viable
ENSMUSG00000003038	15331	0.0164	subviable
ENSMUSG00000003039	67922	0.0107	lethal
ENSMUSG00000003051	13710	0.0595	subviable
ENSMUSG00000003053		0.1327
ENSMUSG00000003062	76205	0.022
ENSMUSG00000003068	20869	0.0371
ENSMUSG00000003070	13637	0.0426	viable
ENSMUSG00000003072	66043	0.0757	lethal
ENSMUSG00000003099	19060	0.0103
ENSMUSG00000003119	69131	0.0416	lethal
ENSMUSG00000003123	16890	0.0908	viable
ENSMUSG00000003131	18475	0.002
ENSMUSG00000003134	54610	0.0358	viable
ENSMUSG00000003135		0.0176
ENSMUSG00000003153	20527	0.1068
ENSMUSG00000003154	60611	0.0426
ENSMUSG00000003161	109552	0.0196
ENSMUSG00000003166	13356	0.0337	viable
ENSMUSG00000003184		0.1772	viable
ENSMUSG00000003190	75736	0.098	viable
ENSMUSG00000003199	68047	0.0725
ENSMUSG00000003200	20405	0.025
ENSMUSG00000003206	50498	0.226
ENSMUSG00000003208	72886	0.0369
ENSMUSG00000003226	19386	0.0677	lethal
ENSMUSG00000003227	13608	0.0396	subviable
ENSMUSG00000003228	14773	0.0232	viable
ENSMUSG00000003233		0.0043
ENSMUSG00000003234	27406	0.017
ENSMUSG00000003235	224045	0.0596
ENSMUSG00000003269	19158	0.0032
ENSMUSG00000003271	54200	0.1233
ENSMUSG00000003273	12348	0.0142
ENSMUSG00000003279	224997	0.0096	viable
ENSMUSG00000003282		0.0189	viable
ENSMUSG00000003283	15162	0.0503
ENSMUSG00000003299	66163	0.1071
ENSMUSG00000003308	50868	0.0299
ENSMUSG00000003309	11768	0.012
ENSMUSG00000003316	20340	0.0163	subviable
ENSMUSG00000003341	67331	0.1785
ENSMUSG00000003344	208198	0.0259	viable
ENSMUSG00000003345	103236	0.0212	viable
ENSMUSG00000003346		0.0337	viable
ENSMUSG00000003348	208228	0.0242
ENSMUSG00000003352	12297	0.0036
ENSMUSG00000003354	105833	0.1117	subviable
ENSMUSG00000003355	66120	0.0488	viable
ENSMUSG00000003360		0.0067	lethal
ENSMUSG00000003363	18807	0.0301	viable
ENSMUSG00000003378	14809	0.002
ENSMUSG00000003379	12518	0.209
ENSMUSG00000003380	14470	0.0229	viable
ENSMUSG00000003382	27049	0.0727	viable
ENSMUSG00000003402	19089	0.0652	lethal
ENSMUSG00000003410	15571	0.0023
ENSMUSG00000003411	69908	0.0121
ENSMUSG00000003418	241230	0.0992	viable
ENSMUSG00000003420	14132	0.2352
ENSMUSG00000003421	66394	0.0468
ENSMUSG00000003423	68845	0.1169
ENSMUSG00000003429	27207	0.0009
ENSMUSG00000003435		0.0092	lethal
ENSMUSG00000003436	13389	0.0905
ENSMUSG00000003437	54624	0.0052	lethal
ENSMUSG00000003438	66525	0.0421	lethal
ENSMUSG00000003444	67224	0.0378
ENSMUSG00000003452	12121	0.0185	viable
ENSMUSG00000003458	59287	0.0599
ENSMUSG00000003464	19298	0.0533
ENSMUSG00000003469	105653	0.0025
ENSMUSG00000003476	12922	0.0317
ENSMUSG00000003477	21743	0.3013	viable
ENSMUSG00000003484	72054	0.1067	viable
ENSMUSG00000003500	23917	0.0098
ENSMUSG00000003518	72349	0.0301
ENSMUSG00000003526	19125	0.0732	viable
ENSMUSG00000003527	27886	0.0344
ENSMUSG00000003528	13358	0.0256	lethal
ENSMUSG00000003531	13353	0.02
ENSMUSG00000003534	12305	0.0312	subviable
ENSMUSG00000003541	15937	0.1701
ENSMUSG00000003545		0.0211	viable
ENSMUSG00000003546	74764	0.0287
ENSMUSG00000003549	13870	0.0747
ENSMUSG00000003555	13074	0.237	viable
ENSMUSG00000003559	57344	0.1217
ENSMUSG00000003573	26558	0.0563
ENSMUSG00000003575	382056	0.0423
ENSMUSG00000003581	71673	0.0497
ENSMUSG00000003585	67815	0.0307
ENSMUSG00000003604	74268	0.1555	viable
ENSMUSG00000003617	12870	0.0822	viable
ENSMUSG00000003623	74114	0.0808	viable
ENSMUSG00000003644	20111	0.0055	viable
ENSMUSG00000003657	12308	0.002
ENSMUSG00000003660	320632	0.0015	lethal
ENSMUSG00000003662	26371	0.0251
ENSMUSG00000003665	15116	0.0206	viable
ENSMUSG00000003680	225895	0.0321
ENSMUSG00000003721	72999	0.0151	viable
ENSMUSG00000003731	16650	0.0036
ENSMUSG00000003746	17155	0.0484
ENSMUSG00000003752	233011	0.1409
ENSMUSG00000003762		0.0644	lethal
ENSMUSG00000003778	78656	0.0247	lethal
ENSMUSG00000003779	19348	0.0708	lethal
ENSMUSG00000003808	66590	0.0367	lethal
ENSMUSG00000003809	270076	0.0665	subviable
ENSMUSG00000003810	17776	0.0655	viable
ENSMUSG00000003812		0.167
ENSMUSG00000003812	13423	0.167
ENSMUSG00000003813	19358	0.0264
ENSMUSG00000003814	12317	0.0284
ENSMUSG00000003824	71846	0.1648	viable
ENSMUSG00000003847	54446	0.0366	subviable
ENSMUSG00000003848	67619	0.0478
ENSMUSG00000003849	18104	0.0691
ENSMUSG00000003863	76787	0.0089	viable
ENSMUSG00000003865	14936	0.0144	subviable
ENSMUSG00000003868	20174	0.0018
ENSMUSG00000003872	22342	0.0086
ENSMUSG00000003873		0.0371
ENSMUSG00000003882	16197	0.2462
ENSMUSG00000003923	21780	0.2261
ENSMUSG00000003934	13643	0.0254
ENSMUSG00000003948	67468	0.0028	viable
ENSMUSG00000003949	217082	0.0042
ENSMUSG00000003955	70186	0.1217	viable
ENSMUSG00000003970		0.0009
ENSMUSG00000003974	108069	0.0152	viable
ENSMUSG00000003992	66970	0.0013	viable
ENSMUSG00000004018	67030	0.1232	viable
ENSMUSG00000004031		0.0277
ENSMUSG00000004032		0.0454	viable
ENSMUSG00000004035	68312	0.0663
ENSMUSG00000004040	20848	0.0005
ENSMUSG00000004043	20850	0.0158
ENSMUSG00000004044		0.0315
ENSMUSG00000004054	26403	0.0281
ENSMUSG00000004056	11652	0.0089
ENSMUSG00000004069	83945	0.0704
ENSMUSG00000004070	15369	0.0479	viable
ENSMUSG00000004071		0.029
ENSMUSG00000004071		0.029	lethal
ENSMUSG00000004085		0.0422	viable
ENSMUSG00000004096	66070	0.0039
ENSMUSG00000004098		0.1127
ENSMUSG00000004099	13433	0.1321
ENSMUSG00000004100	235036	0.1332
ENSMUSG00000004105	26360	0.0217
ENSMUSG00000004110	12290	0.0156
ENSMUSG00000004113	12287	0.0343	viable
ENSMUSG00000004127		0.1172
ENSMUSG00000004151	14009	0.0088
ENSMUSG00000004187		0.0888	viable
ENSMUSG00000004207	19156	0.2042
ENSMUSG00000004221	16151	0.0634
ENSMUSG00000004231	18504	0.0044
ENSMUSG00000004233	70560	0.0754	lethal
ENSMUSG00000004263	13498	0.0347	viable
ENSMUSG00000004264	12034	0.0005
ENSMUSG00000004266	15170	0.0246
ENSMUSG00000004267	13807	0.0083	viable
ENSMUSG00000004268	14791	0.0652	lethal
ENSMUSG00000004270	14792	0.0702
ENSMUSG00000004285	66144	0.0072
ENSMUSG00000004296	16160	0.2059
ENSMUSG00000004317	12728	0.0109
ENSMUSG00000004319	12725	0.0012	viable
ENSMUSG00000004328	53417	0.0957
ENSMUSG00000004341	75512	0.1642	viable
ENSMUSG00000004344	14780	0.1418	viable
ENSMUSG00000004347		0.0215
ENSMUSG00000004356	70683	0.0784	lethal
ENSMUSG00000004359	20728	0.188
ENSMUSG00000004360		0.2747
ENSMUSG00000004364	26554	0.0023
ENSMUSG00000004366	20604	0.0162	viable
ENSMUSG00000004371	16156	0.0707
ENSMUSG00000004383		0.0106
ENSMUSG00000004393	52513	0.0497
ENSMUSG00000004394	103694	0.0257
ENSMUSG00000004415		0.066	viable
ENSMUSG00000004446	12122	0.2539
ENSMUSG00000004451	64143	0.0201	viable
ENSMUSG00000004455	19047	0.0015	viable
ENSMUSG00000004460	67838	0.008	subviable
ENSMUSG00000004462	70573	0.0971	viable
ENSMUSG00000004473	20256	0.0847
ENSMUSG00000004500	243834	0.1352
ENSMUSG00000004508	14389	0.0313	subviable
ENSMUSG00000004530	23790	0.0122	viable
ENSMUSG00000004535	52440	0.0668
ENSMUSG00000004540			viable
ENSMUSG00000004542		0.7658
ENSMUSG00000004552	13034	0.1019
ENSMUSG00000004558	29811	0.023
ENSMUSG00000004561		0.1078
ENSMUSG00000004562	268739	0.0778	viable
ENSMUSG00000004565	50767	0.0179
ENSMUSG00000004567	94178	0.042
ENSMUSG00000004568	102098	0.1007	viable
ENSMUSG00000004591	109333	0.0274	lethal
ENSMUSG00000004609	12489	0.3752	viable
ENSMUSG00000004610	110826	0.0381
ENSMUSG00000004612	72310	0.2252	viable
ENSMUSG00000004626	20911	0.0257
ENSMUSG00000004630	18545	0.0924
ENSMUSG00000004631	20392	0.0263
ENSMUSG00000004633	69993	0.0105
ENSMUSG00000004637	80707	0.0256
ENSMUSG00000004642		0.0574	lethal
ENSMUSG00000004651	22173	0.0729
ENSMUSG00000004654	14602	0.0827	viable
ENSMUSG00000004655	11826	0.027	viable
ENSMUSG00000004661	56380	0.0641
ENSMUSG00000004665	12798	0.0075
ENSMUSG00000004667	66420	0.0058
ENSMUSG00000004668	268379	0.2272	viable
ENSMUSG00000004677		0.0777
ENSMUSG00000004698	79221	0.0445
ENSMUSG00000004707	17085	0.34
ENSMUSG00000004709		0.4776
ENSMUSG00000004730		0.1978
ENSMUSG00000004748	67900	0.0632
ENSMUSG00000004768	19335	0.0319	lethal
ENSMUSG00000004771		0.0002	lethal
ENSMUSG00000004788	217715	0.0269
ENSMUSG00000004789	78920	0.0387	lethal
ENSMUSG00000004791	18654	0.2302
ENSMUSG00000004798	29869	0.0336
ENSMUSG00000004814	56221	0.2972
ENSMUSG00000004815	110524	0.1065	viable
ENSMUSG00000004837	71520	0.0356
ENSMUSG00000004842	18736	0.0206	subviable
ENSMUSG00000004843	68942	0.0022	subviable
ENSMUSG00000004846	26433	0.0425	lethal
ENSMUSG00000004849	11769	0.0006	lethal
ENSMUSG00000004864	26415	0.0303	viable
ENSMUSG00000004865	20815	0.0383
ENSMUSG00000004872	18505	0.0056
ENSMUSG00000004880	98386	0.1141	viable
ENSMUSG00000004885	12904	0.0334	viable
ENSMUSG00000004891	18008	0.2745	viable
ENSMUSG00000004892	12032	0.0927	viable
ENSMUSG00000004894	73940	0.04
ENSMUSG00000004895		0.0337
ENSMUSG00000004896	229503	0.0743
ENSMUSG00000004897	15191	0.0578
ENSMUSG00000004902	71803	0.0638	viable
ENSMUSG00000004929	50492	0.0466
ENSMUSG00000004931	57267	0.1369
ENSMUSG00000004933	17179	0.0498
ENSMUSG00000004934	59004	0.0415
ENSMUSG00000004936	26395	0.0046
ENSMUSG00000004937	52551	0.0531	viable
ENSMUSG00000004939	69564	0.0825	viable
ENSMUSG00000004945	70544	0.0651
ENSMUSG00000004947	74198	0.0763	viable
ENSMUSG00000004948	22788	0.1987
ENSMUSG00000004951	15507	0.0759	viable
ENSMUSG00000004952	54153	0.0722
ENSMUSG00000004961	53420	0.0319
ENSMUSG00000004980	53379	0.0013
ENSMUSG00000004994	67736	0.1246
ENSMUSG00000004996	67873	0.077	viable
ENSMUSG00000005034	18749	0.0103
ENSMUSG00000005043	27029	0.0557	viable
ENSMUSG00000005045	269610	0.0234
ENSMUSG00000005054	13014	0.1353	viable
ENSMUSG00000005057	23921	0.0696
ENSMUSG00000005069	19305	0.0308
ENSMUSG00000005078	104771	0.0063
ENSMUSG00000005087		0.189
ENSMUSG00000005087	12505	0.189
ENSMUSG00000005089	20511	0.0238
ENSMUSG00000005102	27103	0.0454
ENSMUSG00000005103	22388	0.0227	lethal
ENSMUSG00000005107	117591	0.0857
ENSMUSG00000005124	22402	0.0921
ENSMUSG00000005125	17988	0.0282	viable
ENSMUSG00000005131	75311	0.1964
ENSMUSG00000005142	17159	0.1552
ENSMUSG00000005148	12224	0.0325
ENSMUSG00000005150	67836	0.0339
ENSMUSG00000005161	21672	0.0305
ENSMUSG00000005198	20020	0.0007
ENSMUSG00000005202	20415	0.2373
ENSMUSG00000005204	80886	0.0003
ENSMUSG00000005220	53419	0.0729
ENSMUSG00000005225	231999	0.039	viable
ENSMUSG00000005232	14378	0.0877
ENSMUSG00000005233	66442	0.1166	lethal
ENSMUSG00000005237		0.0482	viable
ENSMUSG00000005251	72388	0.0462
ENSMUSG00000005262		0.0051
ENSMUSG00000005267	170740	0.0903	viable
ENSMUSG00000005268	19116	0.2129
ENSMUSG00000005299	56384	0.0888
ENSMUSG00000005312	56085	0.0504
ENSMUSG00000005320	14186	0.0518	viable
ENSMUSG00000005338	94332	0.0255
ENSMUSG00000005339	14125	0.3768
ENSMUSG00000005354	56551	0.0303
ENSMUSG00000005355	12365	0.1584	viable
ENSMUSG00000005357	20513	0.0215
ENSMUSG00000005360	20512	0.0156	viable
ENSMUSG00000005362	58799	0.0194	viable
ENSMUSG00000005364	16192	0.19
ENSMUSG00000005370	17688	0.0656
ENSMUSG00000005371	225055	0.001	lethal
ENSMUSG00000005373	58805	0.0924
ENSMUSG00000005374	27368	0.0492
ENSMUSG00000005378		0.1116	lethal
ENSMUSG00000005397	18073	0.0801
ENSMUSG00000005410	17218	0.02
ENSMUSG00000005413	15368	0.0987	subviable
ENSMUSG00000005417	26936	0.1294	lethal
ENSMUSG00000005442	71722	0.0413
ENSMUSG00000005447	18476	0.0188
ENSMUSG00000005465	50931	0.2577
ENSMUSG00000005469	18747	0.0086
ENSMUSG00000005470	66929	0.0441	viable
ENSMUSG00000005474		0.0029	viable
ENSMUSG00000005481	68278	0.0127
ENSMUSG00000005483	81489	0.0211
ENSMUSG00000005493	55993	0.0394
ENSMUSG00000005501	227334	0.1199	viable
ENSMUSG00000005503	14028	0.0258
ENSMUSG00000005505	67136	0.0027
ENSMUSG00000005506	13046	0.0019	lethal
ENSMUSG00000005510	68349	0.0714
ENSMUSG00000005514	18984	0.0348
ENSMUSG00000005533	16001	0.0194
ENSMUSG00000005534	16337	0.0198
ENSMUSG00000005540	14128	0.3124
ENSMUSG00000005547	13087	0.059
ENSMUSG00000005553		0.0098
ENSMUSG00000005566	21849	0.0276
ENSMUSG00000005575	22192	0.0004	lethal
ENSMUSG00000005580	11515	0.0391	subviable
ENSMUSG00000005583	17260	0.0059
ENSMUSG00000005609	22083	0.0102	lethal
ENSMUSG00000005610	13690	0.0041	lethal
ENSMUSG00000005611	17540	0.0857
ENSMUSG00000005615	13026	0.0075
ENSMUSG00000005621	233410	0.0637
ENSMUSG00000005625	19185	0.0171
ENSMUSG00000005628	50874	0.0174
ENSMUSG00000005640	23920	0.0579
ENSMUSG00000005649		0.0319	viable
ENSMUSG00000005656	72183	0.0015	viable
ENSMUSG00000005667	17768	0.0445	subviable
ENSMUSG00000005672	16590	0.0965
ENSMUSG00000005674		0.0108
ENSMUSG00000005677	12355	0.119
ENSMUSG00000005681	11807	0.2656
ENSMUSG00000005682	103135	0.016
ENSMUSG00000005683	12974	0.0241	lethal
ENSMUSG00000005686	11717	0.0201
ENSMUSG00000005687	68183	0.0007
ENSMUSG00000005696	20400	0.0606
ENSMUSG00000005698	13018	0.0038
ENSMUSG00000005699	56513	0.0358	viable
ENSMUSG00000005705	11604	0.113
ENSMUSG00000005716	19293	0.0655
ENSMUSG00000005718	83383	0.01	viable
ENSMUSG00000005732	19385	0.0261	lethal
ENSMUSG00000005763	12503	0.1036
ENSMUSG00000005774	53970	0.1203
ENSMUSG00000005779	19172	0.0347
ENSMUSG00000005800	17394	0.1673	viable
ENSMUSG00000005802	22785	0.0377	viable
ENSMUSG00000005803		0.0696	viable
ENSMUSG00000005804		0.049	viable
ENSMUSG00000005813	75624	0.0086
ENSMUSG00000005823	78308	0.0848	viable
ENSMUSG00000005824	50930	0.1405
ENSMUSG00000005836	14465	0.0525
ENSMUSG00000005846	66409	0.2887
ENSMUSG00000005864	12789	0.0304
ENSMUSG00000005871	11789	0.0467
ENSMUSG00000005873	13476	0.027
ENSMUSG00000005881	66366	0.008
ENSMUSG00000005882		0.069
ENSMUSG00000005883	26972	0.0942	viable
ENSMUSG00000005886	17978	0.0278	subviable
ENSMUSG00000005892	22044	0.2951	viable
ENSMUSG00000005893	22026	0.0081	subviable
ENSMUSG00000005897	22025	0.0531
ENSMUSG00000005899	77626	0.0529	subviable
ENSMUSG00000005907		0.106	lethal
ENSMUSG00000005917	18423	0.0116
ENSMUSG00000005936	66989	0.0022
ENSMUSG00000005947	16407	0.1881	viable
ENSMUSG00000005949	83429	0.0906
ENSMUSG00000005950	94045	0.2183	subviable
ENSMUSG00000005951	74637	0.0756	viable
ENSMUSG00000005952	193034	0.0679
ENSMUSG00000005958	13845	0.0133
ENSMUSG00000005968		0.0531	viable
ENSMUSG00000005973	19672	0.0205	viable
ENSMUSG00000005980	13419	0.1449	viable
ENSMUSG00000005981	68015	0.059	viable
ENSMUSG00000005982		0.0125
ENSMUSG00000005983	73261	0.1368	viable
ENSMUSG00000005986	68423	0.0411	viable
ENSMUSG00000005994	22178	0.0837
ENSMUSG00000006005	108989	0.0294	lethal
ENSMUSG00000006007	20028	0.0511
ENSMUSG00000006010	226499	0.0753
ENSMUSG00000006014	96875	0.154	viable
ENSMUSG00000006019	71723	0.0677
ENSMUSG00000006021	70394	0.0549	viable
ENSMUSG00000006024	108124	0.0074
ENSMUSG00000006050	24068	0.0908	viable
ENSMUSG00000006056			viable
ENSMUSG00000006057		0.0585
ENSMUSG00000006058	27681	0.0071
ENSMUSG00000006095	66411	0.0558	lethal
ENSMUSG00000006127		0.1396	lethal
ENSMUSG00000006134	12929	0.0159
ENSMUSG00000006143		0.2727
ENSMUSG00000006154	67425	0.0711	viable
ENSMUSG00000006169	216705	0.0275
ENSMUSG00000006179	54373	0.1343	viable
ENSMUSG00000006191	68916	0.0236	viable
ENSMUSG00000006205	56213	0.0388	subviable
ENSMUSG00000006215	22642	0.0306
ENSMUSG00000006216			viable
ENSMUSG00000006218		0.106
ENSMUSG00000006219	74202	0.1248	viable
ENSMUSG00000006221	29818	0.0213
ENSMUSG00000006235		0.1028
ENSMUSG00000006241	67119	0.1075	viable
ENSMUSG00000006262	68473	0.0004
ENSMUSG00000006269	110935	0.0316	viable
ENSMUSG00000006270	22326	0.0147	subviable
ENSMUSG00000006273	11966	0.0056	lethal
ENSMUSG00000006276	13859	0.0371	viable
ENSMUSG00000006281	21745	0.1462	viable
ENSMUSG00000006288	219022	0.054
ENSMUSG00000006289	66246	0.035	lethal
ENSMUSG00000006299	227290	0.0066	lethal
ENSMUSG00000006301	69660	0.0586
ENSMUSG00000006304	76709	0.003	lethal
ENSMUSG00000006307		0.0413
ENSMUSG00000006310		0.1971	viable
ENSMUSG00000006311	14008	0.1886
ENSMUSG00000006313	109637	0.0299
ENSMUSG00000006315	69804	0.0005	lethal
ENSMUSG00000006333	76846	0.001
ENSMUSG00000006335	69714	0.0451
ENSMUSG00000006342	71733	0.1419
ENSMUSG00000006344	23887	0.121
ENSMUSG00000006345	14598	0.1182
ENSMUSG00000006356	68337	0.0321	viable
ENSMUSG00000006360	12925	0.0113
ENSMUSG00000006362		0.0432
ENSMUSG00000006369		0.0753
ENSMUSG00000006373	53328	0.0201
ENSMUSG00000006378	26912	0.0475
ENSMUSG00000006386	21687	0.0357	lethal
ENSMUSG00000006389	17480	0.1082
ENSMUSG00000006390	54325	0.0414
ENSMUSG00000006392	80509	0.0178
ENSMUSG00000006395	68180	0.0566
ENSMUSG00000006398	107995	0.0269	lethal
ENSMUSG00000006403	240913	0.0348	viable
ENSMUSG00000006411		0.0414	subviable
ENSMUSG00000006412	18637	0.0213	lethal
ENSMUSG00000006418	81018	0.0564	viable
ENSMUSG00000006423	77644	0.0022
ENSMUSG00000006435	18011	0.0251
ENSMUSG00000006442	20810	0.0242
ENSMUSG00000006445	13836	0.0351	viable
ENSMUSG00000006456	56275	0.0087
ENSMUSG00000006457	11474	0.0135
ENSMUSG00000006463	70605	0.0701	viable
ENSMUSG00000006464	52028	0.0411	lethal
ENSMUSG00000006469	142681	0.1258
ENSMUSG00000006471	78797	0.1101
ENSMUSG00000006476		0.0261
ENSMUSG00000006494	228026	0.0476	viable
ENSMUSG00000006498	19205	0.0137
ENSMUSG00000006517	192156	0.0815	lethal
ENSMUSG00000006519	13057	0.0559	viable
ENSMUSG00000006522	16426	0.0709
ENSMUSG00000006526	69179	0.0111
ENSMUSG00000006527	54650	0.0584
ENSMUSG00000006529	16424	0.1015
ENSMUSG00000006538		0.0228
ENSMUSG00000006542	241113	0.078
ENSMUSG00000006546	12958	0.0435
ENSMUSG00000006567	11979	0.094
ENSMUSG00000006574	20533	0.1008
ENSMUSG00000006575	51799	0.0162	viable
ENSMUSG00000006576	20536	0.0189
ENSMUSG00000006585	67177	0.1449
ENSMUSG00000006586	12395	0.0034	lethal
ENSMUSG00000006587	30927	0.156	subviable
ENSMUSG00000006589	11821	0.0742	subviable
ENSMUSG00000006599	14884	0.0147
ENSMUSG00000006611	15216	0.1949
ENSMUSG00000006638	57742	0.1147
ENSMUSG00000006641	330064	0.1063
ENSMUSG00000006642	69852	0.1181	viable
ENSMUSG00000006649	54631	0.0943
ENSMUSG00000006651		0.0452
ENSMUSG00000006673	69232	0.0032
ENSMUSG00000006675	74443	0.0446
ENSMUSG00000006676	71472	0.0482	subviable
ENSMUSG00000006678	18968	0.0658
ENSMUSG00000006699	12540	0.0002	lethal
ENSMUSG00000006705	18771	0.0186
ENSMUSG00000006711	210108	0.1377	viable
ENSMUSG00000006715	57441	0.1263
ENSMUSG00000006717	66834	0.0779
ENSMUSG00000006720	193452	0.0872
ENSMUSG00000006724	13115	0.1071	viable
ENSMUSG00000006728	12567	0.0288	subviable
ENSMUSG00000006731		0.069
ENSMUSG00000006732	17299	0.0512
ENSMUSG00000006736	67125	0.0671
ENSMUSG00000006740	16573	0.0134
ENSMUSG00000006763	78935	0.1146
ENSMUSG00000006764	216343	0.0392	viable
ENSMUSG00000006777	94179	0.1092	viable
ENSMUSG00000006782	12799	0.0724	viable
ENSMUSG00000006784	74407	0.0511
ENSMUSG00000006800	72043	0.0264
ENSMUSG00000006818	20656	0.0324
ENSMUSG00000006850	71983	0.1013	subviable
ENSMUSG00000006906	70527	0.0993	subviable
ENSMUSG00000006920	14055	0.0078	viable
ENSMUSG00000006930	15114	0.2237	lethal
ENSMUSG00000006931		0.0353
ENSMUSG00000006932	12387	0.0006
ENSMUSG00000006941	68969	0.0004	viable
ENSMUSG00000006948	56640	0.2022	viable
ENSMUSG00000006958	12667	0.074
ENSMUSG00000006998	21762	0.0006	lethal
ENSMUSG00000007021		0.0288	viable
ENSMUSG00000007029	22321	0.0335
ENSMUSG00000007030		0.1128
ENSMUSG00000007033	15482	0.0269
ENSMUSG00000007034	70129	0.085	viable
ENSMUSG00000007035	17687	0.0491	viable
ENSMUSG00000007036	193742	0.0153	subviable
ENSMUSG00000007038	18010	0.0851
ENSMUSG00000007039	51793	0.0135	lethal
ENSMUSG00000007041	114584	0.0074
ENSMUSG00000007050	27756	0.0004	subviable
ENSMUSG00000007080		0.0478
ENSMUSG00000007097	98660	0.004
ENSMUSG00000007107		0.0972	viable
ENSMUSG00000007122	12372	0.0248	viable
ENSMUSG00000007207		0.007	viable
ENSMUSG00000007207	20907	0.007
ENSMUSG00000007216	243372	0.1122
ENSMUSG00000007279	56788	0.0557
ENSMUSG00000007338	18120	0.091
ENSMUSG00000007379	329727	0.0903	viable
ENSMUSG00000007411	17169	0.0141
ENSMUSG00000007415	67210	0.0398
ENSMUSG00000007458	17113	0.0394	viable
ENSMUSG00000007476	241296	0.0045	lethal
ENSMUSG00000007480		0.0945
ENSMUSG00000007564	51792	0.0008
ENSMUSG00000007570	72775	0.2371
ENSMUSG00000007589	28113	0.2412
ENSMUSG00000007591	71099	0.0705	viable
ENSMUSG00000007594	330790	0.0456
ENSMUSG00000007603	224907	0.0918
ENSMUSG00000007610	70359	0.108	subviable
ENSMUSG00000007613	21812	0.0062
ENSMUSG00000007617	26556	0.0069
ENSMUSG00000007646	114714	0.0573
ENSMUSG00000007653	14401	0.0027
ENSMUSG00000007655	12389	0.0206
ENSMUSG00000007656	59046	0.0043
ENSMUSG00000007659	12048	0.012
ENSMUSG00000007670	16549	0.0083
ENSMUSG00000007682	13371	0.0558
ENSMUSG00000007721	234388	0.0443	viable
ENSMUSG00000007739	12464	0.0158
ENSMUSG00000007777			viable
ENSMUSG00000007783	78070	0.0866	viable
ENSMUSG00000007805	13345	0.0005	subviable
ENSMUSG00000007812	72611	0.0936
ENSMUSG00000007815	11848	0.0004
ENSMUSG00000007817	328365	0.0084
ENSMUSG00000007827	232339	0.2519
ENSMUSG00000007833	69748	0.1075	viable
ENSMUSG00000007836		0.0356
ENSMUSG00000007837	65116	0.1144	viable
ENSMUSG00000007850	59013	0.0039	lethal
ENSMUSG00000007867		0.1296	lethal
ENSMUSG00000007872	15903	0.0148	viable
ENSMUSG00000007877	21393	0.0462
ENSMUSG00000007880	93760	0.0166
ENSMUSG00000007888	12931	0.0206
ENSMUSG00000007891	13033	0.0858	subviable
ENSMUSG00000007892	56040	0.0136
ENSMUSG00000007907		0.2779
ENSMUSG00000007908	208982	0.0367
ENSMUSG00000007944	73032	0.0344
ENSMUSG00000007946	11859	0.0075
ENSMUSG00000007950	64296	0.0505	subviable
ENSMUSG00000007987		0.0424	viable
ENSMUSG00000007989	14365	0.0091	subviable
ENSMUSG00000008028		0.0948	viable
ENSMUSG00000008035	68041	0.0448	viable
ENSMUSG00000008036	232910	0.0007	viable
ENSMUSG00000008090	116701	0.0527
ENSMUSG00000008129		0.5046	viable
ENSMUSG00000008136	14200	0.035
ENSMUSG00000008140		0.0733	viable
ENSMUSG00000008153	232370	0.0199	viable
ENSMUSG00000008167	68628	0.1259	subviable
ENSMUSG00000008193	272382	0.0805
ENSMUSG00000008200	55935	0.0732
ENSMUSG00000008206		0.1871
ENSMUSG00000008226	74616	0.1024	viable
ENSMUSG00000008301	56698	0.0626
ENSMUSG00000008305	21885	0.0098	subviable
ENSMUSG00000008318	320100	0.0857
ENSMUSG00000008333	20639	0.0184	lethal
ENSMUSG00000008348		0.0011	lethal
ENSMUSG00000008373	68988	0.0042	lethal
ENSMUSG00000008384	55942	0.0835
ENSMUSG00000008393	52502	0.0161
ENSMUSG00000008398	13713	0.0366
ENSMUSG00000008429	80517	0.0558	viable
ENSMUSG00000008435		0.0754
ENSMUSG00000008438	56622	0.203
ENSMUSG00000008450	68051	0.0003	lethal
ENSMUSG00000008461	14343	0.1117	viable
ENSMUSG00000008475	67771	0.003
ENSMUSG00000008482	67504	0.1894
ENSMUSG00000008489	15569	0.0012
ENSMUSG00000008496	18987	0.0067
ENSMUSG00000008540	56615	0.0962	viable
ENSMUSG00000008575	18028	0.0035
ENSMUSG00000008590	57014	0.1535	viable
ENSMUSG00000008601	53868	0.0186
ENSMUSG00000008604	94232	0.0329	viable
ENSMUSG00000008658	268859	0.0106	lethal
ENSMUSG00000008668	20084	0.0004
ENSMUSG00000008682	110954	0.0006
ENSMUSG00000008683	267019	0.0008
ENSMUSG00000008690	52683	0.1075
ENSMUSG00000008730	15257	0.012
ENSMUSG00000008734	64297	0.0645	viable
ENSMUSG00000008763	17156	0.0303
ENSMUSG00000008813	219038	0.0838	viable
ENSMUSG00000008822	66204	0.0564
ENSMUSG00000008843			viable
ENSMUSG00000008845	93671	0.1676	viable
ENSMUSG00000008855	15184	0.0182
ENSMUSG00000008859	56044	0.0022	subviable
ENSMUSG00000008874	403395	0.064	viable
ENSMUSG00000008892	22335	0.0098	viable
ENSMUSG00000008932	242607	0.0344
ENSMUSG00000008958	21427	0.0146	lethal
ENSMUSG00000008976	14390	0.018	lethal
ENSMUSG00000008999	12162	0.0095
ENSMUSG00000009013	56455	0.0005	lethal
ENSMUSG00000009030	67466	0.0386
ENSMUSG00000009035	223693	0.0117	subviable
ENSMUSG00000009070		0.261
ENSMUSG00000009073	18016	0.0082
ENSMUSG00000009075	192650	0.0006
ENSMUSG00000009076	67178	0.0321	lethal
ENSMUSG00000009079	14030	0.0105	lethal
ENSMUSG00000009090	11764	0.0127
ENSMUSG00000009092	70377	0.0422
ENSMUSG00000009093	75886	0.0947
ENSMUSG00000009097		0.0372	lethal
ENSMUSG00000009108	14686	0.0217
ENSMUSG00000009112	94044	0.1479
ENSMUSG00000009114	76964	0.2985
ENSMUSG00000009115		0.0749	viable
ENSMUSG00000009145	93838	0.0906
ENSMUSG00000009185			viable
ENSMUSG00000009207		0.0465
ENSMUSG00000009210		0.2713
ENSMUSG00000009214		0.0578
ENSMUSG00000009216	109349	0.0454
ENSMUSG00000009246	56843	0.079
ENSMUSG00000009248	17173	0.1682
ENSMUSG00000009281	71660	0.22
ENSMUSG00000009291	108705	0.1185	viable
ENSMUSG00000009292	28240	0.0774	viable
ENSMUSG00000009293	22213	0.0007
ENSMUSG00000009350	17523	0.0769	viable
ENSMUSG00000009356	76113	0.1072	viable
ENSMUSG00000009376	17295	0.0553
ENSMUSG00000009378	240638	0.0745
ENSMUSG00000009394	20965	0.0181
ENSMUSG00000009406	13712	0.0798	viable
ENSMUSG00000009418	215690	0.0162	viable
ENSMUSG00000009470	238799	0.0016
ENSMUSG00000009471	17927	0.057
ENSMUSG00000009487	18419	0.096	subviable
ENSMUSG00000009535	67897	0.1356	lethal
ENSMUSG00000009545	16535	0.0421
ENSMUSG00000009549	20813	0.0438
ENSMUSG00000009555	107951	0.0026	lethal
ENSMUSG00000009563	30933	0.0641
ENSMUSG00000009566	14287	0.0951
ENSMUSG00000009569	239719	0.0865
ENSMUSG00000009575	12419	0.0098	viable
ENSMUSG00000009580	69592	0.2106
ENSMUSG00000009585	80287	0.6234
ENSMUSG00000009588	20445	0.1906
ENSMUSG00000009614	192166	0.0587	viable
ENSMUSG00000009621	22325	0.0194
ENSMUSG00000009628	104271	0.2986
ENSMUSG00000009630	19053	0.0004	subviable
ENSMUSG00000009633	14373	0.1349
ENSMUSG00000009640	66233	0.0108	lethal
ENSMUSG00000009646	69836	0.0552
ENSMUSG00000009647		0.0146	lethal
ENSMUSG00000009654	18302	0.0507
ENSMUSG00000009670	83558	0.3239
ENSMUSG00000009681	110279	0.026
ENSMUSG00000009687	18301	0.4547
ENSMUSG00000009731	16506	0.025	viable
ENSMUSG00000009733	21422	0.0167
ENSMUSG00000009734	218030	0.0248
ENSMUSG00000009739	19009	0.0515
ENSMUSG00000009741	22221	0.0297	lethal
ENSMUSG00000009772	74137	0.0673
ENSMUSG00000009828	56542	0.0671
ENSMUSG00000009863	67680	0.0417	lethal
ENSMUSG00000009876	84682	0.1518
ENSMUSG00000009894	67826	0.1991	viable
ENSMUSG00000009900	22416	0.0188
ENSMUSG00000009905	70750	0.0384
ENSMUSG00000009907	20479	0.0226
ENSMUSG00000009927	75617	0.0007
ENSMUSG00000009995	66826	0.0121
ENSMUSG00000010021		0.0489
ENSMUSG00000010025	11671	0.0831
ENSMUSG00000010044	114602	0.0565	viable
ENSMUSG00000010045	56395	0.0277	lethal
ENSMUSG00000010047	15587	0.1022
ENSMUSG00000010048	15983	0.0637
ENSMUSG00000010051	15586	0.1551
ENSMUSG00000010054	80385	0.0347
ENSMUSG00000010057	56032	0.0083
ENSMUSG00000010064	76257	0.0559	subviable
ENSMUSG00000010066	56808	0.0114
ENSMUSG00000010067	56289	0.049
ENSMUSG00000010080	71889	0.0625	viable
ENSMUSG00000010086	22671	0.0594	viable
ENSMUSG00000010095	17254	0.1572
ENSMUSG00000010097	53319	0.0449
ENSMUSG00000010110	56389	0.0346	lethal
ENSMUSG00000010122	67473	0.0978	viable
ENSMUSG00000010136		0.1977
ENSMUSG00000010142	57916	0.3336
ENSMUSG00000010154	234857	0.0757
ENSMUSG00000010175	19130	0.0074
ENSMUSG00000010205	71766	0.0587	viable
ENSMUSG00000010277	72503	0.0288	lethal
ENSMUSG00000010290		0.0758
ENSMUSG00000010307	67893	0.0563	viable
ENSMUSG00000010311	269120	0.184
ENSMUSG00000010342	83560	0.2054
ENSMUSG00000010358	70110	0.1966
ENSMUSG00000010362	66599	0.1583
ENSMUSG00000010376	18002	0.0005
ENSMUSG00000010392	53334	0.005
ENSMUSG00000010406	68836	0.0804
ENSMUSG00000010453	226976	0.0298	lethal
ENSMUSG00000010461	14051	0.0171	lethal
ENSMUSG00000010476	13593	0.0015
ENSMUSG00000010505	17932	0.0224
ENSMUSG00000010517	14084	0.0166	viable
ENSMUSG00000010538		0.263
ENSMUSG00000010554	67493	0.0552	lethal
ENSMUSG00000010592	13164	0.0456	viable
ENSMUSG00000010601			viable
ENSMUSG00000010607	66268	0.0961
ENSMUSG00000010608	67039	0.0015	lethal
ENSMUSG00000010609	19165	0.0178	viable
ENSMUSG00000010651		0.0789
ENSMUSG00000010660	18799	0.0439
ENSMUSG00000010663	76267	0.0462	viable
ENSMUSG00000010721	56873	0.0187
ENSMUSG00000010755	27267	0.0499
ENSMUSG00000010760	22113	0.1772
ENSMUSG00000010796	74068	0.0772
ENSMUSG00000010797	22413	0.0165
ENSMUSG00000010803	14394	0.0061
ENSMUSG00000010825		0.0311
ENSMUSG00000010830	105785	0.0348
ENSMUSG00000010841	75437	0.0749
ENSMUSG00000010911	56369	0.0212	viable
ENSMUSG00000010914	27402	0.0672	lethal
ENSMUSG00000010936	234729	0.0264
ENSMUSG00000011008	68279	0.0873
ENSMUSG00000011034	20537	0.0685
ENSMUSG00000011096	67605	0.0369
ENSMUSG00000011114	21376	0.0834
ENSMUSG00000011118	208098	0.066	viable
ENSMUSG00000011148	11565	0.0144
ENSMUSG00000011154		0.1648	viable
ENSMUSG00000011158	72308	0.0542
ENSMUSG00000011171	22355	0.0654
ENSMUSG00000011179	18263	0.0515	lethal
ENSMUSG00000011254	66628	0.0699	lethal
ENSMUSG00000011256	11492	0.085
ENSMUSG00000011257	230721	0.0109	viable
ENSMUSG00000011263	74463	0.0675	lethal
ENSMUSG00000011267	63872	0.2181
ENSMUSG00000011305	66968	0.1716
ENSMUSG00000011306	70616	0.0523	subviable
ENSMUSG00000011349	71241	0.1209
ENSMUSG00000011382	71755	0.1399
ENSMUSG00000011463	76703	0.1713	viable
ENSMUSG00000011486	103775	0.0703
ENSMUSG00000011589	240121	0.0358
ENSMUSG00000011632		0.3157
ENSMUSG00000011658	70300	0.075	lethal
ENSMUSG00000011751		0.0203
ENSMUSG00000011752	18648	0.0017
ENSMUSG00000011831	14020	0.0408	viable
ENSMUSG00000011832	213027	0.0101
ENSMUSG00000011837	102209	0.2398	lethal
ENSMUSG00000011877	216963	0.0106
ENSMUSG00000011884	56356	0.0284
ENSMUSG00000011958	12175	0.0374	viable
ENSMUSG00000011960	12455	0.0511	viable
ENSMUSG00000012017	224024	0.0621	viable
ENSMUSG00000012042		0.3404	viable
ENSMUSG00000012076	52592	0.0014	viable
ENSMUSG00000012114	94112	0.0398
ENSMUSG00000012117	67422	0.0375	lethal
ENSMUSG00000012123		0.1766
ENSMUSG00000012126	67586	0.109
ENSMUSG00000012187	68393	0.1766	viable
ENSMUSG00000012211	75671	0.3301
ENSMUSG00000012282	20890	0.0841
ENSMUSG00000012296	74094	0.0638
ENSMUSG00000012350	13661	0.0275
ENSMUSG00000012396	71950	0.2819
ENSMUSG00000012405	66480	0.0003
ENSMUSG00000012422	66074	0.0127
ENSMUSG00000012428	117167	0.1073
ENSMUSG00000012429		0.0569	viable
ENSMUSG00000012443	16551	0.1145
ENSMUSG00000012483	68240	0.1322
ENSMUSG00000012519	74568	0.2479
ENSMUSG00000012520	18935	0.0005
ENSMUSG00000012535	320938	0.0032
ENSMUSG00000012609	320244	0.0563
ENSMUSG00000012705	57264	0.3452
ENSMUSG00000012777		0.0905
ENSMUSG00000012819	22295	0.0266	subviable
ENSMUSG00000012848	20103	0.0044
ENSMUSG00000012889	244550	0.1009
ENSMUSG00000013033		0.0067
ENSMUSG00000013076	75723	0.0478
ENSMUSG00000013089	104156	0.0221
ENSMUSG00000013091	78052	0.2069
ENSMUSG00000013150	70575	0.02	viable
ENSMUSG00000013155		0.0762	viable
ENSMUSG00000013158		0.23
ENSMUSG00000013160	11972	0.0007	lethal
ENSMUSG00000013236	19280	0.028
ENSMUSG00000013236		0.028	lethal
ENSMUSG00000013275	98396	0.01	viable
ENSMUSG00000013338			viable
ENSMUSG00000013367	210094	0.0089	viable
ENSMUSG00000013415	140486	0.0031	lethal
ENSMUSG00000013418	14422	0.1691
ENSMUSG00000013419	270210	0.0798
ENSMUSG00000013465		0.0284
ENSMUSG00000013483	170720	0.1247
ENSMUSG00000013495	72392	0.1126	viable
ENSMUSG00000013523	76960	0.2597	viable
ENSMUSG00000013539		0.0701	viable
ENSMUSG00000013584	19378	0.0114
ENSMUSG00000013593	226646	0.0413	lethal
ENSMUSG00000013611	66696	0.1495
ENSMUSG00000013622		0.0904
ENSMUSG00000013629	69719	0.0236	lethal
ENSMUSG00000013643		0.5506
ENSMUSG00000013646	79566	0.0247
ENSMUSG00000013662	67979	0.0004
ENSMUSG00000013663	19211	0.0011
ENSMUSG00000013668	233918	0.3814	viable
ENSMUSG00000013698	18611	0.0032
ENSMUSG00000013701		0.014
ENSMUSG00000013701	53600	0.014
ENSMUSG00000013707	69769	0.0306
ENSMUSG00000013736	70047	0.0372
ENSMUSG00000013766	70274	0.1914
ENSMUSG00000013787	110147	0.0091	lethal
ENSMUSG00000013822	66126	0.0006	lethal
ENSMUSG00000013833	216154	0.0328	lethal
ENSMUSG00000013846	20442	0.0876
ENSMUSG00000013858		0.0576
ENSMUSG00000013878	77733	0.0167
ENSMUSG00000013921	76686	0.0068
ENSMUSG00000013936	17906	0.0087	lethal
ENSMUSG00000013973	21945	0.006
ENSMUSG00000013974		0.4223
ENSMUSG00000013997	27045	0.0755
ENSMUSG00000014030	18507	0.0032	lethal
ENSMUSG00000014039	114604	0.0409	subviable
ENSMUSG00000014074	70238	0.2476	viable
ENSMUSG00000014075	66061	0.0856
ENSMUSG00000014077		0.0044	lethal
ENSMUSG00000014158	63873	0.0214
ENSMUSG00000014164	100503085	0.0018	viable
ENSMUSG00000014177		0.0433
ENSMUSG00000014195	56354	0.0102	viable
ENSMUSG00000014198	278304	0.0949
ENSMUSG00000014226	12301	0.0224	viable
ENSMUSG00000014232	76779	0.0485
ENSMUSG00000014243	69747	0.1035
ENSMUSG00000014245	327942	0.1294	lethal
ENSMUSG00000014294	17991	0.0665
ENSMUSG00000014301	66449	0.0096	lethal
ENSMUSG00000014303	83396	0.0324
ENSMUSG00000014313		0.1287
ENSMUSG00000014329	83675	0.0357	subviable
ENSMUSG00000014349	268470	0.0026
ENSMUSG00000014351	14607	0.1756
ENSMUSG00000014353	72477	0.0698	viable
ENSMUSG00000014355	17222	0.0367	lethal
ENSMUSG00000014361	17289	0.0822
ENSMUSG00000014402	22088	0.0255	lethal
ENSMUSG00000014418		0.1043
ENSMUSG00000014426	26407	0.0576
ENSMUSG00000014444		0.0912	lethal
ENSMUSG00000014453		0.0476	viable
ENSMUSG00000014470	68718	0.0052
ENSMUSG00000014496	105522	0.0089	viable
ENSMUSG00000014498	237615	0.0045	lethal
ENSMUSG00000014503	53871	0.1089	viable
ENSMUSG00000014504	66384	0.0135
ENSMUSG00000014529			subviable
ENSMUSG00000014542	51811	0.3549
ENSMUSG00000014547	268752	0.0077
ENSMUSG00000014550		0.087	lethal
ENSMUSG00000014551	64658	0.0443	lethal
ENSMUSG00000014554	27369	0.1341	viable
ENSMUSG00000014592	100072	0.0282
ENSMUSG00000014599	12977	0.1913
ENSMUSG00000014601		0.0072
ENSMUSG00000014602	16560	0.0117
ENSMUSG00000014603		0.0414
ENSMUSG00000014606	67863	0.0165
ENSMUSG00000014609	11448	0.0615
ENSMUSG00000014633		0.0986
ENSMUSG00000014668	231600	0.0977
ENSMUSG00000014686	330483	0.0523	viable
ENSMUSG00000014704	15399	0.0159	lethal
ENSMUSG00000014725	13522	0.1664
ENSMUSG00000014747	75305	0.2876	viable
ENSMUSG00000014748	21766	0.0023
ENSMUSG00000014763	67544	0.1113	viable
ENSMUSG00000014767	21374	0.0153
ENSMUSG00000014769	19170	0.0368
ENSMUSG00000014771	18567	0.0876	lethal
ENSMUSG00000014773	13388	0.0535
ENSMUSG00000014776	78688	0.0887	viable
ENSMUSG00000014778	234686	0.0653
ENSMUSG00000014782	102075	0.1518
ENSMUSG00000014786	277973	0.021	viable
ENSMUSG00000014791	234683	0.0399	viable
ENSMUSG00000014813	20855	0.0118
ENSMUSG00000014837	74356	0.087
ENSMUSG00000014846	67971	0.0202
ENSMUSG00000014850	17686	0.1048	viable
ENSMUSG00000014852	279028	0.184	viable
ENSMUSG00000014856	66320	0.0184
ENSMUSG00000014859	104394	0.0328
ENSMUSG00000014867	20932	0.0034	lethal
ENSMUSG00000014873	20931	0.1939
ENSMUSG00000014905	27362	0.0292
ENSMUSG00000014907	234344	0.153
ENSMUSG00000014932	22612	0.0173
ENSMUSG00000014956	19046	0.0002	lethal
ENSMUSG00000014959	70231	0.0244
ENSMUSG00000014980	66637	0.0365
ENSMUSG00000015001	18256	0.1852
ENSMUSG00000015002	76740	0.0126
ENSMUSG00000015013	59005	0.0038	viable
ENSMUSG00000015016	257633	0.1225	viable
ENSMUSG00000015023	13680	0.0084
ENSMUSG00000015027	50917	0.0833
ENSMUSG00000015053	14461	0.0093	lethal
ENSMUSG00000015083	69379	0.1553	viable
ENSMUSG00000015085	12496	0.0901
ENSMUSG00000015087		0.1059	viable
ENSMUSG00000015090	19215	0.1373
ENSMUSG00000015092	59022	0.0034
ENSMUSG00000015093	69454	0.0475
ENSMUSG00000015094	18146	0.1248
ENSMUSG00000015095	30839	0.0481
ENSMUSG00000015112	50799	0.0214	viable
ENSMUSG00000015120	22196	0.0006	lethal
ENSMUSG00000015126		0.1329
ENSMUSG00000015127	74154	0.0624
ENSMUSG00000015133	233328	0.057	viable
ENSMUSG00000015134	56847	0.0288	lethal
ENSMUSG00000015143	109711	0.0039
ENSMUSG00000015149	64383	0.0681
ENSMUSG00000015165	15388	0.0042
ENSMUSG00000015176		0.1488	viable
ENSMUSG00000015189	213819	0.0263
ENSMUSG00000015202		0.0402
ENSMUSG00000015214	53332	0.0308	viable
ENSMUSG00000015217	15354	0.011
ENSMUSG00000015222		0.1087
ENSMUSG00000015242			viable
ENSMUSG00000015243	11303	0.0242	lethal
ENSMUSG00000015247	66536	0.094
ENSMUSG00000015289	66192	0.3978	viable
ENSMUSG00000015290		0.0519
ENSMUSG00000015291	14567	0.0092
ENSMUSG00000015305	70097	0.0662	lethal
ENSMUSG00000015312	17873	0.0302
ENSMUSG00000015314	30925	0.4506
ENSMUSG00000015316	27218	0.2665
ENSMUSG00000015335	66220	0.0713
ENSMUSG00000015337		0.0466	viable
ENSMUSG00000015340	13058	0.0425	viable
ENSMUSG00000015341	57437	0.0035	lethal
ENSMUSG00000015342	22439	0.0998	viable
ENSMUSG00000015354	76477	0.0659
ENSMUSG00000015355	12506	0.3953
ENSMUSG00000015357	270166	0.02	lethal
ENSMUSG00000015363	67976	0.0286	viable
ENSMUSG00000015365	83456	0.1008
ENSMUSG00000015377		0.0438	viable
ENSMUSG00000015396	12522	0.2066	viable
ENSMUSG00000015401	57394	0.0727
ENSMUSG00000015405	70008	0.1048
ENSMUSG00000015437	14939	0.2195
ENSMUSG00000015452	11596	0.1352
ENSMUSG00000015461	12915	0.0654	subviable
ENSMUSG00000015467	81701	0.1135	viable
ENSMUSG00000015468	18132	0.1041	viable
ENSMUSG00000015474	54397	0.0288	viable
ENSMUSG00000015476		0.0146
ENSMUSG00000015478	54197	0.0106	viable
ENSMUSG00000015484	329274	0.0769	viable
ENSMUSG00000015488	381356	0.0367
ENSMUSG00000015501	15273	0.0621
ENSMUSG00000015519	67719	0.2938
ENSMUSG00000015522	11863	0.0415
ENSMUSG00000015533	16398	0.1009	viable
ENSMUSG00000015536	17434	0.0872	lethal
ENSMUSG00000015542	66176	0.0954
ENSMUSG00000015568		0.0388
ENSMUSG00000015575	11974	0.0061
ENSMUSG00000015579	18091	0.0493
ENSMUSG00000015597	57908	0.1516
ENSMUSG00000015599	106763	0.0476
ENSMUSG00000015605	20807	0.0122
ENSMUSG00000015619	14462	0.0144
ENSMUSG00000015627		0.1236	viable
ENSMUSG00000015647	16776	0.1163	lethal
ENSMUSG00000015652	70358	0.1066
ENSMUSG00000015653	74051	0.0098	viable
ENSMUSG00000015656	15481	0.0007
ENSMUSG00000015659	321007	0.0709	viable
ENSMUSG00000015665	245533	0.1108
ENSMUSG00000015668	72621	0.013
ENSMUSG00000015671	19166	0.002
ENSMUSG00000015672	75398	0.1626
ENSMUSG00000015697	84505	0.0384	lethal
ENSMUSG00000015702	71790	0.1392	viable
ENSMUSG00000015709	11864	0.0103
ENSMUSG00000015711		0.0894	lethal
ENSMUSG00000015714		0.0364
ENSMUSG00000015721	23968	0.3942
ENSMUSG00000015733		0.0078	subviable
ENSMUSG00000015745	67220	0.0449
ENSMUSG00000015747	22365	0.0126
ENSMUSG00000015748	70767	0.0021	lethal
ENSMUSG00000015749	66471	0.0234
ENSMUSG00000015750	226548	0.0036	lethal
ENSMUSG00000015755	68652	0.0259
ENSMUSG00000015757	67418	0.0151
ENSMUSG00000015759		0.0004
ENSMUSG00000015766	13860	0.055
ENSMUSG00000015776	20933	0.0222	lethal
ENSMUSG00000015787	80908	0.1528	viable
ENSMUSG00000015790	20930	0.108
ENSMUSG00000015804	66999	0.0234	lethal
ENSMUSG00000015806	110391	0.0248
ENSMUSG00000015812	14714	0.1597
ENSMUSG00000015829	21960	0.0334	viable
ENSMUSG00000015837	18412	0.046
ENSMUSG00000015839	18024	0.1034
ENSMUSG00000015843	20183	0.0052
ENSMUSG00000015846	20181	0.0067
ENSMUSG00000015850	229595	0.1221	viable
ENSMUSG00000015852	80891	0.4545
ENSMUSG00000015854	11801	0.2204	viable
ENSMUSG00000015869	67763	0.005
ENSMUSG00000015879	58227	0.1355	viable
ENSMUSG00000015880	54392	0.0905
ENSMUSG00000015882	209707	0.1676
ENSMUSG00000015889		0.0362	viable
ENSMUSG00000015890	71761	0.0567	viable
ENSMUSG00000015932	56431	0.0132	lethal
ENSMUSG00000015937	26914	0.0075
ENSMUSG00000015942	114674	0.1075	viable
ENSMUSG00000015943	69168	0.1069	viable
ENSMUSG00000015944	80909	0.0134
ENSMUSG00000015947	14129	0.1938
ENSMUSG00000015950	17969	0.0751	viable
ENSMUSG00000015957		0.0107	viable
ENSMUSG00000015961	11566	0.0161	lethal
ENSMUSG00000015962		0.1842
ENSMUSG00000015966	50905	0.1507
ENSMUSG00000015968	12289	0.0053
ENSMUSG00000015970	218865	0.09	viable
ENSMUSG00000015971	56249	0.0108	lethal
ENSMUSG00000015980	76612	0.3051
ENSMUSG00000015981	57740	0.0378	viable
ENSMUSG00000015994	14272	0.0395	lethal
ENSMUSG00000016018	72198	0.0114
ENSMUSG00000016024	16803	0.2094	viable
ENSMUSG00000016028	12614	0.0966	subviable
ENSMUSG00000016087	14247	0.0167
ENSMUSG00000016128	243362	0.0533
ENSMUSG00000016150		0.0142	viable
ENSMUSG00000016179	215303	0.0398
ENSMUSG00000016181	215193	0.063
ENSMUSG00000016194		0.101
ENSMUSG00000016194		0.101
ENSMUSG00000016200	329324	0.1286	viable
ENSMUSG00000016206			viable
ENSMUSG00000016239	74365	0.1114	viable
ENSMUSG00000016252	67126	0.0544	lethal
ENSMUSG00000016253		0.0102
ENSMUSG00000016255	545486	0.0408
ENSMUSG00000016256	64138	0.0798
ENSMUSG00000016257		0.0228
ENSMUSG00000016262	214791	0.0913
ENSMUSG00000016308	22209	0.0003	viable
ENSMUSG00000016319	11740	0.0081
ENSMUSG00000016327	67821	0.0555
ENSMUSG00000016344	66496	0.1399	viable
ENSMUSG00000016346	16536	0.0219
ENSMUSG00000016349	13628	0.0014	viable
ENSMUSG00000016356	73368	0.1558	viable
ENSMUSG00000016382	102866	0.0044	viable
ENSMUSG00000016386	77015	0.0016	viable
ENSMUSG00000016409	67050	0.0484
ENSMUSG00000016427	54405	0.0972
ENSMUSG00000016458	22431	0.0098
ENSMUSG00000016477	13557	0.0069	lethal
ENSMUSG00000016481	12946	0.3902	lethal
ENSMUSG00000016487	67533	0.0557
ENSMUSG00000016493	17221	0.3674
ENSMUSG00000016494	12490	0.2329
ENSMUSG00000016495		0.0919
ENSMUSG00000016496	60533	0.2065
ENSMUSG00000016498	58205	0.2172
ENSMUSG00000016503	66596	0.0987
ENSMUSG00000016510	76366	0.2442	lethal
ENSMUSG00000016520	140887	0.0551
ENSMUSG00000016524		0.1934
ENSMUSG00000016526	226419	0.0529
ENSMUSG00000016528	17164	0.0198	viable
ENSMUSG00000016529	16153	0.1116
ENSMUSG00000016534	16784	0.2246
ENSMUSG00000016541	54138	0.0986	lethal
ENSMUSG00000016552	239554	0.0804	viable
ENSMUSG00000016554	55944	0.0048
ENSMUSG00000016559	15081	0.0072	viable
ENSMUSG00000016619	18141	0.1194
ENSMUSG00000016624	271305	0.0583	viable
ENSMUSG00000016626		0.3329
ENSMUSG00000016637	67042	0.0882
ENSMUSG00000016664	23970	0.0308	viable
ENSMUSG00000016757	223723	0.0741	viable
ENSMUSG00000016758	12124	0.4335
ENSMUSG00000016763	64706	0.0386	viable
ENSMUSG00000016831	268741	0.0246	lethal
ENSMUSG00000016833	68735	0.0848	lethal
ENSMUSG00000016918	240725	0.0363	viable
ENSMUSG00000016921	67996	0.0065	subviable
ENSMUSG00000016933	18803	0.0136
ENSMUSG00000016940	70382	0.0171
ENSMUSG00000016942	71753	0.0799
ENSMUSG00000016946	69259	0.0173	lethal
ENSMUSG00000016982	195236	0.3837
ENSMUSG00000016984	68145	0.3279	viable
ENSMUSG00000016995	17183	0.0552	viable
ENSMUSG00000017002		0.3045
ENSMUSG00000017007	19668	0.0503	viable
ENSMUSG00000017009	20971	0.1028	viable
ENSMUSG00000017049	67929	0.1008
ENSMUSG00000017057	16164	0.1546
ENSMUSG00000017119		0.082	viable
ENSMUSG00000017119	17966	0.082
ENSMUSG00000017132	19157	0.0052
ENSMUSG00000017144	74194	0.0004	viable
ENSMUSG00000017146		0.2963
ENSMUSG00000017165	14459	0.195
ENSMUSG00000017167	53321	0.0339	viable
ENSMUSG00000017176		0.0498
ENSMUSG00000017188		0.1266
ENSMUSG00000017195	69376	0.1395
ENSMUSG00000017204	57911	0.0591
ENSMUSG00000017210	23989	0.0269
ENSMUSG00000017221	22123	0.0083
ENSMUSG00000017264	50912	0.0737
ENSMUSG00000017286	67201	0.0363
ENSMUSG00000017288	68299	0.0149	lethal
ENSMUSG00000017291	216965	0.0028
ENSMUSG00000017299	76233	0.017	lethal
ENSMUSG00000017300	21925	0.0054
ENSMUSG00000017307	170789	0.0797	viable
ENSMUSG00000017309	52685	0.2349	viable
ENSMUSG00000017311	217212	0.1613
ENSMUSG00000017314	50997	0.0098	viable
ENSMUSG00000017316	19064	0.1708	viable
ENSMUSG00000017344	22370	0.1482
ENSMUSG00000017376	18099	0.0002	lethal
ENSMUSG00000017386	22032	0.0163
ENSMUSG00000017390	11676	0.0106	viable
ENSMUSG00000017400	217154	0.0301	viable
ENSMUSG00000017404		0.0006
ENSMUSG00000017405	140859	0.0281
ENSMUSG00000017412	12298	0.0037
ENSMUSG00000017417	72324	0.0795
ENSMUSG00000017418	75869	0.0004
ENSMUSG00000017421	22680	0.0047	lethal
ENSMUSG00000017428	69077	0.0012
ENSMUSG00000017446	56745	0.076	viable
ENSMUSG00000017453	19193	0.1056	viable
ENSMUSG00000017466	21858	0.0076	viable
ENSMUSG00000017478		0.0448
ENSMUSG00000017485	21974	0.0077
ENSMUSG00000017491	218772	0.0056
ENSMUSG00000017493	16010	0.0375
ENSMUSG00000017499	23834	0.1183
ENSMUSG00000017548	52615	0.0127
ENSMUSG00000017550	237877	0.1856	lethal
ENSMUSG00000017561	54394	0.036	viable
ENSMUSG00000017588	16675	0.0555	viable
ENSMUSG00000017607	217169	0.1327
ENSMUSG00000017615		0.0123
ENSMUSG00000017631	109934	0.0028
ENSMUSG00000017639	268451	0.0311	viable
ENSMUSG00000017652	21939	0.2596	viable
ENSMUSG00000017664	228875	0.0231	viable
ENSMUSG00000017667	228876	0.1949	viable
ENSMUSG00000017670	140579	0.004
ENSMUSG00000017677	78889	0.033
ENSMUSG00000017679	76080	0.0274
ENSMUSG00000017686	59040	0.0096	lethal
ENSMUSG00000017688	30942	0.0203	viable
ENSMUSG00000017692	246104	0.0188	subviable
ENSMUSG00000017697		0.0861
ENSMUSG00000017707	26943	0.1297	viable
ENSMUSG00000017715	74451	0.0238	lethal
ENSMUSG00000017716	11799	0.0894
ENSMUSG00000017718		0.1662	viable
ENSMUSG00000017720	73603	0.3346
ENSMUSG00000017721	78928	0.0309
ENSMUSG00000017723	67701	0.2517	subviable
ENSMUSG00000017724	18612	0.0341
ENSMUSG00000017733		0.2475	viable
ENSMUSG00000017734	52840	0.0837	viable
ENSMUSG00000017737	17395	0.1474	viable
ENSMUSG00000017740	57138	0.0052	lethal
ENSMUSG00000017747	80860	0.1735
ENSMUSG00000017754	18830	0.0958
ENSMUSG00000017756	20499	0.0418
ENSMUSG00000017760	19025	0.0643
ENSMUSG00000017764	71971	0.0783
ENSMUSG00000017765	20498	0.0155
ENSMUSG00000017767	75642	0.1155	viable
ENSMUSG00000017774	17913	0.0151
ENSMUSG00000017776	12928	0.0015
ENSMUSG00000017778	12867	0.0802	lethal
ENSMUSG00000017781	18738	0.005
ENSMUSG00000017801	21428	0.0245	viable
ENSMUSG00000017802		0.0407	viable
ENSMUSG00000017817		0.056
ENSMUSG00000017817	59091	0.056
ENSMUSG00000017830	80861	0.1257	viable
ENSMUSG00000017831		0.0083	viable
ENSMUSG00000017832		0.3038	viable
ENSMUSG00000017837	71966	0.0044
ENSMUSG00000017843	26931	0.0043	viable
ENSMUSG00000017858	245866	0.0427	lethal
ENSMUSG00000017861	17865	0.0808	lethal
ENSMUSG00000017868	27219	0.0315	viable
ENSMUSG00000017897	14049	0.0581	viable
ENSMUSG00000017929	56336	0.0231	lethal
ENSMUSG00000017943	228858	0.0047
ENSMUSG00000017950	15378	0.0182
ENSMUSG00000017969	19223	0.0717	viable
ENSMUSG00000017978	320405	0.0154	viable
ENSMUSG00000017999	228889	0.0344	subviable
ENSMUSG00000018001	19159	0.0024
ENSMUSG00000018008	72318	0.036
ENSMUSG00000018012	170758	0.0009
ENSMUSG00000018040	74778	0.0878
ENSMUSG00000018042	109754	0.0554	lethal
ENSMUSG00000018068	70422	0.0192	lethal
ENSMUSG00000018076	76199	0.035
ENSMUSG00000018102	68024	0.0012
ENSMUSG00000018126	207495	0.0342	viable
ENSMUSG00000018143	17135	0.008
ENSMUSG00000018160	19014	0.0248	lethal
ENSMUSG00000018166	13867	0.0476
ENSMUSG00000018167	59045	0.0291
ENSMUSG00000018168	22780	0.0625	viable
ENSMUSG00000018169	17305	0.0892	viable
ENSMUSG00000018171	75909	0.03
ENSMUSG00000018189	56207	0.0138	lethal
ENSMUSG00000018196	69367	0.0958
ENSMUSG00000018199	20822	0.0546
ENSMUSG00000018209	58231	0.0124
ENSMUSG00000018217	18858	0.0739
ENSMUSG00000018238	14566	0.1475
ENSMUSG00000018239	67966	0.0848
ENSMUSG00000018263		0.0152
ENSMUSG00000018286	19175	0.0336
ENSMUSG00000018287	216873	0.0125
ENSMUSG00000018293	18643	0.0188	lethal
ENSMUSG00000018322	67145	0.0585
ENSMUSG00000018326	54401	0.0056	viable
ENSMUSG00000018334	16706	0.0272
ENSMUSG00000018339	14778	0.0519	lethal
ENSMUSG00000018340	11749	0.0254
ENSMUSG00000018341	16162	0.2084
ENSMUSG00000018347	52712	0.1313
ENSMUSG00000018362	16647	0.0293	subviable
ENSMUSG00000018363	66313	0.0036	subviable
ENSMUSG00000018372		0.1644	viable
ENSMUSG00000018377	22344	0.0067
ENSMUSG00000018378	103841	0.0626	viable
ENSMUSG00000018379	110809	0.0002
ENSMUSG00000018381	66610	0.0852	viable
ENSMUSG00000018387	71774	0.2779
ENSMUSG00000018395	16568	0.0109
ENSMUSG00000018398	20362	0.0068
ENSMUSG00000018401	170749	0.0436
ENSMUSG00000018405	217038	0.1074	subviable
ENSMUSG00000018411	17762	0.0444	viable
ENSMUSG00000018412	76719	0.04
ENSMUSG00000018415		0.0042
ENSMUSG00000018417	17912	0.0103
ENSMUSG00000018425	67487	0.0111	viable
ENSMUSG00000018427	77864	0.0004	viable
ENSMUSG00000018428	11640	0.1913
ENSMUSG00000018433	68979	0.1454
ENSMUSG00000018442	116891	0.0062	lethal
ENSMUSG00000018446	12261	0.0695
ENSMUSG00000018449	69723	0.1664	lethal
ENSMUSG00000018451	103712	0.1746
ENSMUSG00000018459	114644	0.06	viable
ENSMUSG00000018470	16499	0.0345	viable
ENSMUSG00000018474	216848	0.0108	viable
ENSMUSG00000018476	216850	0.0375
ENSMUSG00000018479		0.166
ENSMUSG00000018481	66884	0.004	subviable
ENSMUSG00000018486	22412	0.0281
ENSMUSG00000018500	11541	0.0615	viable
ENSMUSG00000018501	20185	0.0364
ENSMUSG00000018507	22368	0.1091
ENSMUSG00000018509		0.1309	viable
ENSMUSG00000018537	22658	0.0238	lethal
ENSMUSG00000018541	67480	0.043
ENSMUSG00000018543	72215	0.1239
ENSMUSG00000018547	108083	0.0041
ENSMUSG00000018548	68729	0.0381	viable
ENSMUSG00000018554	53422	0.0467
ENSMUSG00000018559	67181	0.0019
ENSMUSG00000018565		0.1543
ENSMUSG00000018566	20528	0.0251
ENSMUSG00000018567		0.0002
ENSMUSG00000018569		0.0426
ENSMUSG00000018572	78246	0.0295
ENSMUSG00000018574	11370	0.0891
ENSMUSG00000018581		0.0853
ENSMUSG00000018583	27041	0.0298	subviable
ENSMUSG00000018585	11927	0.0633
ENSMUSG00000018589		0.0025
ENSMUSG00000018593	20692	0.0339	viable
ENSMUSG00000018595	14657	0.0247	viable
ENSMUSG00000018599		0.1214
ENSMUSG00000018604	21386	0.026
ENSMUSG00000018620		0.058
ENSMUSG00000018620		0.058	viable
ENSMUSG00000018623	17393	0.2126
ENSMUSG00000018634	12921	0.0081
ENSMUSG00000018648	56405	0.0274
ENSMUSG00000018651	217031	0.0113
ENSMUSG00000018654	22778	0.0303
ENSMUSG00000018659	103711	0.0479
ENSMUSG00000018661	16834	0.075	lethal
ENSMUSG00000018666	12412	0.0003
ENSMUSG00000018669	80280	0.0586	lethal
ENSMUSG00000018672	56358	0.0424
ENSMUSG00000018677	68066	0.0577
ENSMUSG00000018678	78912	0.0306
ENSMUSG00000018697	56321	0.0978
ENSMUSG00000018698	16869	0.0021
ENSMUSG00000018707	13424	0.0036
ENSMUSG00000018727	52670	0.1303	viable
ENSMUSG00000018736	83431	0.0017	lethal
ENSMUSG00000018740	71998	0.0425	viable
ENSMUSG00000018750	75580	0.0665	viable
ENSMUSG00000018752		0.0943
ENSMUSG00000018761	24070	0.045
ENSMUSG00000018765	23879	0.0077	subviable
ENSMUSG00000018770	228033	0.021	viable
ENSMUSG00000018774	12514	0.1711
ENSMUSG00000018776		0.1189
ENSMUSG00000018796	14081	0.0787
ENSMUSG00000018800	217265	0.053
ENSMUSG00000018809	319822	0.1769
ENSMUSG00000018819	16985	0.1765
ENSMUSG00000018820	319740	0.0614	viable
ENSMUSG00000018821	69534	0.1229	viable
ENSMUSG00000018822	54612	0.0162
ENSMUSG00000018830	17880	0.0143
ENSMUSG00000018841		0.1032
ENSMUSG00000018844	78919	0.1819
ENSMUSG00000018845	217012	0.0229	lethal
ENSMUSG00000018846	211347	0.0037	viable
ENSMUSG00000018848	104458	0.044
ENSMUSG00000018849	211652	0.0378
ENSMUSG00000018858		0.1194	lethal
ENSMUSG00000018861		0.0696	lethal
ENSMUSG00000018862	69602	0.0975
ENSMUSG00000018865	29859	0.0088
ENSMUSG00000018868	75772	0.1951	viable
ENSMUSG00000018882	67036	0.1155
ENSMUSG00000018893	17189	0.083
ENSMUSG00000018899	16362	0.0695	viable
ENSMUSG00000018900	20520	0.082
ENSMUSG00000018900		0.082	lethal
ENSMUSG00000018906	18452	0.0434
ENSMUSG00000018907			viable
ENSMUSG00000018909	109689	0.0064	viable
ENSMUSG00000018914			viable
ENSMUSG00000018916	12981	0.3266
ENSMUSG00000018919	75604	0.0946	viable
ENSMUSG00000018920	66102	0.3957
ENSMUSG00000018921	75273	0.0682
ENSMUSG00000018923	66172	0.0115	lethal
ENSMUSG00000018924	11687	0.169
ENSMUSG00000018924		0.169	viable
ENSMUSG00000018925		0.2556
ENSMUSG00000018927	20305	0.4759
ENSMUSG00000018930	20303	0.1343
ENSMUSG00000018931		0.0276	viable
ENSMUSG00000018932	26397	0.0122
ENSMUSG00000018965		0.0036
ENSMUSG00000018973	15407	0.0655
ENSMUSG00000018974	53890	0.0692
ENSMUSG00000018983	242705	0.0849
ENSMUSG00000018995	244141	0.0811	lethal
ENSMUSG00000018999	58246	0.0469	lethal
ENSMUSG00000019027		0.0574	viable
ENSMUSG00000019039	67789	0.1358	viable
ENSMUSG00000019054	66437	0.013	lethal
ENSMUSG00000019055	18822	0.0427	viable
ENSMUSG00000019066	19340	0.0233
ENSMUSG00000019080	69572	0.1455
ENSMUSG00000019082	68267	0.0182
ENSMUSG00000019087	54411	0.0707
ENSMUSG00000019088	69537	0.1962
ENSMUSG00000019102	11670	0.0822	viable
ENSMUSG00000019122			viable
ENSMUSG00000019124	69938	0.0615
ENSMUSG00000019132	79555	0.0001
ENSMUSG00000019139	71780	0.0578	subviable
ENSMUSG00000019143	70791	0.0786	lethal
ENSMUSG00000019146	12300	0.0051	viable
[truncated: 15,936 more rows]

## Sheet: D.melanogaster
id	id_symbol	dN
FBgn0000008	a	0.0149
FBgn0000014	abd-A	0.0007
FBgn0000015	Abd-B	0.0019
FBgn0000017	Abl	0.011
FBgn0000018	abo	0.0819
FBgn0000022	ac	0.0395
FBgn0000024	Ace	0.0027
FBgn0000028	acj6	0.0014
FBgn0000032	Acph-1	0.0417
FBgn0000036	nAChRalpha1	0.0001
FBgn0000037	mAChR-A	0.0083
FBgn0000038	nAChRbeta1	0.0001
FBgn0000039	nAChRalpha2	0.0007
FBgn0000042	Act5C	0.0001
FBgn0000043	Act42A	0.0012
FBgn0000044	Act57B	0
FBgn0000046	Act87E	0.0001
FBgn0000047	Act88F	0.0002
FBgn0000052		0.0192
FBgn0000053		0.0227
FBgn0000055	Adh	0.0113
FBgn0000056	Adhr	0.0118
FBgn0000057	adp	0.0321
FBgn0000061	al	0.0105
FBgn0000063	Mps1	0.0413
FBgn0000064		0.0034
FBgn0000071	Ama	0.0153
FBgn0000075	amd	0.078
FBgn0000077	amx	0.0032
FBgn0000079	Amy-p	0.0146
FBgn0000084	AnxB10	0.0075
FBgn0000092		0.0702
FBgn0000094	Anp	0.2301
FBgn0000097	aop	0.0089
FBgn0000100	RpLP0	0.0052
FBgn0000109	Aprt	0.0156
FBgn0000114	bru1	0.0074
FBgn0000115	Arl1	0.0002
FBgn0000116	Argk	0.0139
FBgn0000117	arm	0.0006
FBgn0000119	arr	0.0026
FBgn0000120	Arr1	0.0024
FBgn0000121	Arr2	0.001
FBgn0000137	ase	0.0296
FBgn0000139	ash2	0.0088
FBgn0000140	asp	0.0258
FBgn0000146	aub	0.1029
FBgn0000147	aurA	0.0284
FBgn0000150	awd	0.0001
FBgn0000152	Axs	0.0054
FBgn0000153	b	0.0132
FBgn0000157	Dll	0.0301
FBgn0000158	bam	0.1295
FBgn0000163	baz	0.0074
FBgn0000166	bcd	0.0184
FBgn0000173	ben	0.0003
FBgn0000179	bi	0.016
FBgn0000180	bib	0.0073
FBgn0000181	bic	0.0097
FBgn0000182	BicC	0.0123
FBgn0000183	BicD	0.0049
FBgn0000206	boss	0.0092
FBgn0000212	brm	0.0029
FBgn0000216	Brd	0.0773
FBgn0000221	brn	0.0293
FBgn0000227	Bsg25A	0.0281
FBgn0000228	Bsg25D	0.0172
FBgn0000229	bsk	0.0002
FBgn0000233	btd	0.0127
FBgn0000239	bur	0.0108
FBgn0000244	by	0.0155
FBgn0000246	c(3)G	0.1755
FBgn0000247	ca	0.0183
FBgn0000250	cact	0.0176
FBgn0000251	cad	0.0062
FBgn0000253	Cam	0.0001
FBgn0000256	capu	0.0299
FBgn0000257	car	0.0138
FBgn0000259	CkIIbeta	0.002
FBgn0000261	Cat	0.0122
FBgn0000273	Pka-C1	0.0002
FBgn0000274	Pka-C2	0.0171
FBgn0000276	CecA1	0.0073
FBgn0000277	CecA2	0.0073
FBgn0000278	CecB	0.0146
FBgn0000283	Cp190	0.0334
FBgn0000286	Cf2	0.0086
FBgn0000287	salr	0.0166
FBgn0000289	cg	0.004
FBgn0000299	Col4a1	0.0614
FBgn0000303	ChAT	0.0078
FBgn0000307	chif	0.0289
FBgn0000308	chic	0.0035
FBgn0000316	cin	0.0389
FBgn0000317	ck	0.0012
FBgn0000318	cl	0.0166
FBgn0000319	Chc	0.0005
FBgn0000320	eya	0.0039
FBgn0000326	clt	0.0513
FBgn0000330	cm	0.0021
FBgn0000339	cni	0.0064
FBgn0000346	comt	0.0069
FBgn0000351	cort	0.06
FBgn0000352	cos	0.0271
FBgn0000355	Cp15	0.0634
FBgn0000356	Cp16	0.0568
FBgn0000357	Cp18	0.0349
FBgn0000358	Cp19	0.0049
FBgn0000359	Cp36	0.0092
FBgn0000360	Cp38	0.0096
FBgn0000370	crc	0.0655
FBgn0000376	crm	0.0523
FBgn0000377	crn	0.012
FBgn0000382	csw	0.0149
FBgn0000384	cta	0.0108
FBgn0000392	cup	0.0455
FBgn0000394	cv	0.0015
FBgn0000395	cv-2	0.0132
FBgn0000404	CycA	0.0243
FBgn0000405	CycB	0.025
FBgn0000406	Cyt-b5-r	0.0079
FBgn0000411	D	0.0047
FBgn0000412	D1	0.0667
FBgn0000414	Dab	0.0151
FBgn0000416	Sap-r	0.0325
FBgn0000422	Ddc	0.0101
FBgn0000426	SmF	0.0006
FBgn0000439	Dfd	0.0216
FBgn0000442	Pkg21D	0.0107
FBgn0000447	Dhod	0.0191
FBgn0000449	dib	0.0259
FBgn0000451	ect	0.0152
FBgn0000454	Dip-B	0.0126
FBgn0000455	Dip-C	0.0115
FBgn0000459	disco	0.0157
FBgn0000463	Dl	0.0073
FBgn0000464	Lar	0.0018
FBgn0000473	Cyp6a2	0.0209
FBgn0000477	DNaseII	0.0407
FBgn0000479	dnc	0.0116
FBgn0000482	dor	0.0156
FBgn0000489	Pka-C3	0.0175
FBgn0000490	dpp	0.014
FBgn0000490		0.014
FBgn0000492	Dr	0.0074
FBgn0000499	dsh	0.0021
FBgn0000500	Dsk	0.0916
FBgn0000520	dwg	0.0831
FBgn0000524	dx	0.0082
FBgn0000527	e	0.0044
FBgn0000529	bsh	0.0334
FBgn0000533	ea	0.0244
FBgn0000535	eag	0.0066
FBgn0000536	eas	0.009
FBgn0000541	E(bx)	0.0215
FBgn0000542	ec	0.0132
FBgn0000543	ecd	0.0201
FBgn0000546	EcR	0.0167
FBgn0000547	ed	0.0067
FBgn0000551	Edg78E	0.0069
FBgn0000552	Edg84A	0.0574
FBgn0000557	eEF1alpha2	0.0002
FBgn0000559	eEF2	0.0026
FBgn0000560	eg	0.0195
FBgn0000562	egl	0.0082
FBgn0000564	Eh	0.0002
FBgn0000565		0.0074
FBgn0000566	Eip55E	0.0132
FBgn0000567	Eip74EF	0.0199
FBgn0000568	Eip75B	0.014
FBgn0000568		0.014
FBgn0000575	emc	0.0067
FBgn0000576	ems	0.0037
FBgn0000577	en	0.0023
FBgn0000578	ena	0.0124
FBgn0000579	Eno	0.0319
FBgn0000581	E(Pc)	0.0215
FBgn0000588	esc	0.0029
FBgn0000591	E(spl)m8-HLH	0.0094
FBgn0000592	Est-6	0.0955
FBgn0000594	Est-P	0.0645
FBgn0000606	eve	0.0191
FBgn0000611	exd	0.0001
FBgn0000615	exu	0.0579
FBgn0000617	e(y)1	0.0328
FBgn0000618	e(y)2	0.039
FBgn0000625	eyg	0.0078
FBgn0000629	E(z)	0.0137
FBgn0000633	CG17716	0.0168
FBgn0000635	Fas2	0.0082
FBgn0000636	Fas3	0.0125
FBgn0000639	Fbp1	0.0502
FBgn0000640	Fbp2	0.0233
FBgn0000644	Fcp3C	0.0778
FBgn0000658	fj	0.0129
FBgn0000659	fkh	0.0012
FBgn0000662	fl(2)d	0.0261
FBgn0000667	Actn	0.0141
FBgn0000709	fliI	0.0062
FBgn0000711	flw	0.0056
FBgn0000715	FMRFa	0.0183
FBgn0000719	fog	0.0733
FBgn0000721	for	0.0247
FBgn0000723	FER	0.0147
FBgn0000808	gd	0.02
FBgn0000810	fs(1)K10	0.0489
FBgn0000826	png	0.0185
FBgn0000927	fs(1)Ya	0.0407
FBgn0000928	fs(1)Yb	0.2158
FBgn0000964	tj	0.0148
FBgn0000996	dup	0.0247
FBgn0001075	ft	0.0104
FBgn0001077	ftz	0.0284
FBgn0001078	ftz-f1	0.0186
FBgn0001079	fu	0.0176
FBgn0001083	fw	0.0126
FBgn0001084	fy	0.0044
FBgn0001085	fz	0.0022
FBgn0001086	fzy	0.0108
FBgn0001087	g	0.0138
FBgn0001089	Gal	0.0146
FBgn0001090	bnb	0.0497
FBgn0001091	Gapdh1	0.0024
FBgn0001092	Gapdh2	0.0002
FBgn0001098	Gdh	0.0014
FBgn0001099	gdl	0.0258
FBgn0001104	Galphai	0.0023
FBgn0001105	Gbeta13F	0.0001
FBgn0001108	DCTN1-p150	0.0123
FBgn0001112	Gld	0.0206
FBgn0001114	Glt	0.066
FBgn0001120	gnu	0.05
FBgn0001122	Galphao	0.0001
FBgn0001123	Galphas	0.0012
FBgn0001124	Got1	0.0538
FBgn0001125	Got2	0.0089
FBgn0001128		0.0002
FBgn0001133	grau	0.013
FBgn0001134	Grd	0.0078
FBgn0001137	grk	0.0263
FBgn0001138	grn	0.0054
FBgn0001139	gro	0.0001
FBgn0001142	Gs1	0.0166
FBgn0001145	Gs2	0.0002
FBgn0001147	gsb-n	0.0041
FBgn0001148	gsb	0.0181
FBgn0001149	GstD1	0.0096
FBgn0001150	gt	0.009
FBgn0001168	h	0.0051
FBgn0001169	H	0.0318
FBgn0001170	H2.0	0.0321
FBgn0001174	halo	0.0152
FBgn0001179	hay	0.0089
FBgn0001180	hb	0.0057
FBgn0001185	her	0.1023
FBgn0001186	Hex-A	0.0016
FBgn0001187	Hex-C	0.008
FBgn0001189	hfw	0.0196
FBgn0001197	His2Av	0.0032
FBgn0001202	hook	0.0081
FBgn0001206	Hmr	0.182
FBgn0001208	Hn	0.0028
FBgn0001215	Hrb98DE	0.0072
FBgn0001216	Hsc70-1	0.0074
FBgn0001217	Hsc70-2	0.0127
FBgn0001218	Hsc70-3	0.0026
FBgn0001220	Hsc70-5	0.0047
FBgn0001222	Hsf	0.0312
FBgn0001223	Hsp22	0.017
FBgn0001224	Hsp23	0.009
FBgn0001225	Hsp26	0.0314
FBgn0001226	Hsp27	0.0423
FBgn0001227	Hsp67Ba	0.0223
FBgn0001229	Hsp67Bc	0.0138
FBgn0001230	Hsp68	0.024
FBgn0001233	Hsp83	0.0028
FBgn0001235	hth	0
FBgn0001247	Ide	0.0091
FBgn0001248	Idh	0.0232
FBgn0001250	if	0.0154
FBgn0001253	ImpE1	0.0448
FBgn0001254	ImpE2	0.0661
FBgn0001255	ImpE3	0.0375
FBgn0001256	ImpL1	0.0358
FBgn0001257	ImpL2	0.0095
FBgn0001258		0.0025
FBgn0001259	in	0.0249
FBgn0001263	inaD	0.0099
FBgn0001269	inv	0.0083
FBgn0001276	ix	0.0047
FBgn0001280	janA	0.0204
FBgn0001281	janB	0.0418
FBgn0001285	Jon44E	0.0279
FBgn0001291	Jra	0.0578
FBgn0001296	kar	0.0138
FBgn0001297	kay	0.0415
FBgn0001301	kel	0.0161
FBgn0001308	Khc	0.003
FBgn0001311	kkv	0.0103
FBgn0001316	klar	0.0222
FBgn0001319	kn	0.0023
FBgn0001320	kni	0.012
FBgn0001321	knk	0.0199
FBgn0001323	knrl	0.0208
FBgn0001324	kto	0.0094
FBgn0001325	Kr	0.024
FBgn0001330	kz	0.0232
FBgn0001341		0.0603
FBgn0001404	egh	0.0019
FBgn0001491	l(1)10Bb	0.003
FBgn0001565	Hlc	0.0187
FBgn0001612	Grip91	0.105
FBgn0001624	dlg1	0.0145
FBgn0001941	ifc	0.0027
FBgn0001942	eIF4A	0.0077
FBgn0001961	Arpc1	0.0021
FBgn0001965	Sos	0.0084
FBgn0001967	NimC3	0.0274
FBgn0001970	Pgant35A	0.0175
FBgn0001977	CIAPIN1	0.0105
FBgn0001978	stc	0.0374
FBgn0001981	esg	0.0158
FBgn0001983	wor	0.0255
FBgn0001986	Mtr4	0.0201
FBgn0001987	Gli	0.0104
FBgn0001989	ND-B17	0.0126
FBgn0001990	wek	0.0782
FBgn0001991	Ca-alpha1D	0.0102
FBgn0001992	Cyp303a1	0.0272
FBgn0001994	crp	0.0099
FBgn0001995	mRpL4	0.0342
FBgn0002021	l(2)37Bb	0.0634
FBgn0002022	Catsup	0.0231
FBgn0002023	Lim3	0.0046
FBgn0002031	l(2)37Cc	0.0002
FBgn0002036	CG10561	0.0208
FBgn0002044	swm	0.0224
FBgn0002069	AspRS	0.0101
FBgn0002121	l(2)gl	0.026
FBgn0002174		0.0216
FBgn0002183	dre4	0.0059
FBgn0002283	l(3)73Ah	0.0002
FBgn0002284	Prosbeta6	0.0071
FBgn0002306	sas	0.0292
FBgn0002354	l(3)87Df	0.0237
FBgn0002413	dco	0.001
FBgn0002431	hyd	0.0172
FBgn0002440	l(3)mbn	0.0781
FBgn0002441	l(3)mbt	0.0728
FBgn0002466	sti	0.018
FBgn0002521	pho	0.0895
FBgn0002522	lab	0.0358
FBgn0002524	lace	0.0165
FBgn0002525	Lam	0.0283
FBgn0002526	LanA	0.0163
FBgn0002531	Lcp1	0.0515
FBgn0002533	Lcp2	0.0282
FBgn0002534	Lcp3	0.0196
FBgn0002535	Lcp4	0.0191
FBgn0002542	lds	0.0461
FBgn0002543	robo2	0.0067
FBgn0002552	lin	0.0154
FBgn0002561	l(1)sc	0.0168
FBgn0002562	Lsp1alpha	0.0261
FBgn0002563	Lsp1beta	0.0201
FBgn0002564	Lsp1gamma	0.0129
FBgn0002565	Lsp2	0.0127
FBgn0002566	lt	0.0473
FBgn0002567	Rab32	0.0223
FBgn0002569	Mal-A2	0.0238
FBgn0002570	Mal-A1	0.0141
FBgn0002571	Mal-A3	0.0059
FBgn0002573	sens	0.0061
FBgn0002576	lz	0.0196
FBgn0002577	m	0.0106
FBgn0002578	Kaz-m1	0.0108
FBgn0002579	RpL36	0.0034
FBgn0002590	RpS5a	0.0001
FBgn0002592	E(spl)m2-BFM	0.0279
FBgn0002593	RpLP1	0.0076
FBgn0002609	E(spl)m3-HLH	0.006
FBgn0002622	RpS3	0.0034
FBgn0002626	RpL32	0.0001
FBgn0002629	E(spl)m4-BFM	0.0052
FBgn0002631	E(spl)m5-HLH	0.0094
FBgn0002632	E(spl)m6-BFM	0.0055
FBgn0002633	E(spl)m7-HLH	0.0069
FBgn0002638	Rcc1	0.0234
FBgn0002641	mal	0.0313
FBgn0002643	mam	0.0263
FBgn0002645	Map205	0.1333
FBgn0002673	twe	0.0616
FBgn0002707	mei-9	0.0259
FBgn0002709	mei-218	0.2008
FBgn0002715	mei-S332	0.0746
FBgn0002716	mei-W68	0.0324
FBgn0002719	Men	0.0272
FBgn0002723	Met	0.0168
FBgn0002732	E(spl)malpha-BFM	0.0089
FBgn0002733	E(spl)mbeta-HLH	0.0111
FBgn0002734	E(spl)mdelta-HLH	0.0108
FBgn0002735	E(spl)mgamma-HLH	0.0041
FBgn0002736	mago	0.0003
FBgn0002772	Mlc1	0.0431
FBgn0002773	Mlc2	0.002
FBgn0002774	mle	0.0451
FBgn0002775	msl-3	0.0412
FBgn0002778	mnd	0.0118
FBgn0002780	mod	0.1343
FBgn0002781	mod(mdg4)	0.0207
FBgn0002783	mor	0.0088
FBgn0002787	Rpn8	0.0045
FBgn0002789	Mp20	0.0087
FBgn0002791	mr	0.0212
FBgn0002838	ms(3)K81	0.0658
FBgn0002842	sa	0.1467
FBgn0002855	Acp26Aa	0.6004
FBgn0002856	Acp26Ab	0.1481
FBgn0002865	Mst98Ca	0.0058
FBgn0002868	MtnA	0.0328
FBgn0002869	MtnB	0.0088
FBgn0002872	mu2	0.1092
FBgn0002873	mud	0.1977
FBgn0002878	mus101	0.0352
FBgn0002887	mus201	0.0404
FBgn0002891		0.0548
FBgn0002899	mus301	0.0286
FBgn0002901	mus304	0.039
FBgn0002905		0.0958
FBgn0002906	Blm	0.0514
FBgn0002909	mus312	0.0838
FBgn0002914	Myb	0.0597
FBgn0002917	na	0.0047
FBgn0002921	Atpalpha	0.005
FBgn0002922	nau	0.0344
FBgn0002924	ncd	0.0221
FBgn0002926	ndl	0.0367
FBgn0002930	nec	0.0749
FBgn0002931	net	0.0398
FBgn0002932	neur	0.0074
FBgn0002936	ninaA	0.0053
FBgn0002937	ninaB	0.0183
FBgn0002938	ninaC	0.0071
FBgn0002939	ninaD	0.0348
FBgn0002940	ninaE	0.0011
FBgn0002941	slou	0.0142
FBgn0002945	nkd	0.0166
FBgn0002962	nos	0.0699
FBgn0002973	numb	0.0074
FBgn0002985	odd	0.0108
FBgn0002989	okr	0.0209
FBgn0003008	or	0.0002
FBgn0003009	ord	0.0907
FBgn0003011	ort	0.0045
FBgn0003015	osk	0.049
FBgn0003016	osp	0.0107
FBgn0003023	otu	0.0676
FBgn0003028	ovo	0.016
FBgn0003034	SP	0.158
FBgn0003041	pbl	0.0132
FBgn0003042	Pc	0.0148
FBgn0003044	Pcl	0.025
FBgn0003046	Pcp	0.0364
FBgn0003048	pcx	0.0241
FBgn0003053	peb	0.037
FBgn0003060	CG9757	0.0563
FBgn0003062	Fib	0.0045
FBgn0003065	CG2150	0.0113
FBgn0003071	Pfk	0.0292
FBgn0003074	Pgi	0.0083
FBgn0003076		0.0066
FBgn0003079	Raf	0.0002
FBgn0003082	phr	0.0333
FBgn0003086	Pig1	0.1232
FBgn0003087	pim	0.0677
FBgn0003089	pip	0.0318
FBgn0003090	pk	0.0183
FBgn0003091	Pkc53E	0.0006
FBgn0003093	Pkc98E	0.0067
FBgn0003114	plu	0.0538
FBgn0003116	pn	0.0219
FBgn0003117	pnr	0.0144
FBgn0003118	pnt	0.0241
FBgn0003124	polo	0.0037
FBgn0003129	Poxm	0.0073
FBgn0003130	Poxn	0.0099
FBgn0003132	Pp1-13C	0.0014
FBgn0003134	Pp1alpha-96A	0.0014
FBgn0003137	Ppn	0.0279
FBgn0003139	PpV	0.0148
FBgn0003140	PpY-55A	0.0774
FBgn0003141	pr	0.0026
FBgn0003145	prd	0.0096
FBgn0003149	Prm	0.0022
FBgn0003159	CG2841	0.0689
FBgn0003162	Pu	0.0162
FBgn0003165	pum	0.0043
FBgn0003169	put	0.0141
FBgn0003174	pwn	0.0156
FBgn0003175	px	0.0158
FBgn0003187	qua	0.0236
FBgn0003189	r	0.0239
FBgn0003204	ras	0.0075
FBgn0003205	Ras85D	0.0001
FBgn0003206	Ras64B	0.0001
FBgn0003209	raw	0.0198
FBgn0003210	rb	0.0146
FBgn0003218	rdgB	0.0027
FBgn0003227	rec	0.0525
FBgn0003231	ref(2)P	0.0644
FBgn0003248	Rh2	0.0105
FBgn0003249	Rh3	0.0034
FBgn0003250	Rh4	0.0022
FBgn0003254	rib	0.0033
FBgn0003255	rk	0.0111
FBgn0003256	rl	0.0058
FBgn0003261	Rm62	0.0149
FBgn0003267	ro	0.0392
FBgn0003268	rod	0.0261
FBgn0003270	amos	0.0217
FBgn0003274	RpLP2	0.026
FBgn0003275	RpII18	0.0007
FBgn0003277	RpII215	0.0059
FBgn0003278	RpI135	0.0145
FBgn0003279	RpL4	0.001
FBgn0003285	rst	0.0052
FBgn0003292	rt	0.0275
FBgn0003295	ru	0.0326
FBgn0003300	run	0.0033
FBgn0003301	rut	0.0083
FBgn0003302	rux	0.1595
FBgn0003308	ry	0.0097
FBgn0003310	S	0.0129
FBgn0003312	sad	0.0328
FBgn0003313	sala	0.1145
FBgn0003317	sax	0.0126
FBgn0003319	Sb	0.0157
FBgn0003321	sbr	0.0424
FBgn0003326	sca	0.0182
FBgn0003330	Sce	0.0029
FBgn0003334	Scm	0.0101
FBgn0003345	sd	0.1328
FBgn0003346	RanGAP	0.0739
FBgn0003353	sei	0.0503
FBgn0003356	Jon99Cii	0.0353
FBgn0003357	Jon99Ciii	0.0354
FBgn0003358	Jon99Ci	0.0171
FBgn0003360	sesB	0.0014
FBgn0003366	sev	0.0341
FBgn0003373	Sgs3	0.4328
FBgn0003374	Sgs4	0.2224
FBgn0003375	Sgs5	0.1198
FBgn0003377	Sgs7	0.1805
FBgn0003378	Sgs8	0.2814
FBgn0003380	Sh	0.0015
FBgn0003382	sha	0.0166
FBgn0003386	Shaw	0.0073
FBgn0003388	shd	0.0025
FBgn0003390	shf	0.0081
FBgn0003391	shg	0.0028
FBgn0003392	shi	0.0026
FBgn0003396	shn	0.0235
FBgn0003401	shu	0.0758
FBgn0003410	sina	0.0002
FBgn0003411	sisA	0.0184
FBgn0003415	skd	0.0156
FBgn0003416	sl	0.0064
FBgn0003423	slgA	0.0101
FBgn0003429	slo	0.0119
FBgn0003430	slp1	0.013
FBgn0003435	sm	0.0115
FBgn0003444	smo	0.0116
FBgn0003447	sn	0.0008
FBgn0003448	sna	0.0055
FBgn0003449	snf	0.0157
FBgn0003450	snk	0.0242
FBgn0003459	stwl	0.1274
FBgn0003460	so	0.0182
FBgn0003462	Sod1	0.0114
FBgn0003463	sog	0.0065
FBgn0003464	sol	0.0163
FBgn0003475	spir	0.0163
FBgn0003479	spn-A	0.0039
FBgn0003480	spn-B	0.0226
FBgn0003482	spn-D	0.0549
FBgn0003483	spn-E	0.0927
FBgn0003486	spo	0.0406
FBgn0003495	spz	0.1509
FBgn0003502	Btk29A	0.0034
FBgn0003507	srp	0.0267
FBgn0003510	Sry-alpha	0.0286
FBgn0003511	Sry-beta	0.0086
FBgn0003512	Sry-delta	0.0172
FBgn0003513	ss	0.0074
FBgn0003514	sqh	0.0002
FBgn0003515	st	0.0054
FBgn0003517	sta	0.0002
FBgn0003520	stau	0.0233
FBgn0003525	stg	0.0114
FBgn0003527	stil	0.0525
FBgn0003545	sub	0.0294
FBgn0003557	Su(dx)	0.0038
FBgn0003559	su(f)	0.0069
FBgn0003567	su(Hw)	0.0277
FBgn0003575	su(sable)	0.0644
FBgn0003598	Su(var)3-7	0.0913
FBgn0003607	Su(var)205	0.0236
FBgn0003612	Su(var)2-10	0.0125
FBgn0003654	sw	0.0018
FBgn0003655	swa	0.1106
FBgn0003656	sws	0.029
FBgn0003656		0.029
FBgn0003660	Syb	0.0027
FBgn0003676	CCT1	0.0024
FBgn0003683	term	0.0142
FBgn0003687	Tbp	0.0025
FBgn0003701	thr	0.0621
FBgn0003710	tipE	0.0055
FBgn0003716	tkv	0.0206
FBgn0003719	tld	0.0211
FBgn0003720	tll	0.0037
FBgn0003731	Egfr	0.0121
FBgn0003733	tor	0.046
FBgn0003741	tra	0.0837
FBgn0003742	tra2	0.1079
FBgn0003744	trc	0.0002
FBgn0003747	Gr5a	0.0353
FBgn0003748	Treh	0.0251
FBgn0003751	trk	0.0263
FBgn0003861	trp	0.0119
FBgn0003863	alphaTry	0.0188
FBgn0003865	tsg	0.0244
FBgn0003866	tsh	0.0234
FBgn0003867	tsl	0.0075
FBgn0003870	ttk	0.0306
FBgn0003882	tub	0.088
FBgn0003884	alphaTub84B	0.0002
FBgn0003885	alphaTub84D	0.0003
FBgn0003886	alphaTub85E	0.0002
FBgn0003888	betaTub60D	0.0017
FBgn0003889	betaTub85D	0.0004
FBgn0003890	betaTub97EF	0.0017
FBgn0003891	tud	0.0458
FBgn0003892	ptc	0.0053
FBgn0003896	tup	0.0016
FBgn0003900	twi	0.0125
FBgn0003941	RpL40	0.0001
FBgn0003942	RpS27A	0.0001
FBgn0003943	Ubi-p63E	0.0005
FBgn0003944	Ubx	0.0012
FBgn0003950	unc	0.0929
FBgn0003961	Uro	0.0228
FBgn0003963	ush	0.0273
FBgn0003964	usp	0.0068
FBgn0003965	v	0.0034
FBgn0003969	vap	0.0002
FBgn0003975	vg	0.0029
FBgn0003977	vir	0.0087
FBgn0003978	vls	0.044
FBgn0003979	Vm26Aa	0.0238
FBgn0003980	Vm26Ab	0.0179
FBgn0003984	vn	0.0845
FBgn0003996	w	0.0032
FBgn0003997	hid	0.0107
FBgn0004003	wbl	0.0333
FBgn0004034	y	0.015
FBgn0004045	Yp1	0.0102
FBgn0004049	yrt	0.008
FBgn0004050	z	0.014
FBgn0004050		0.014
FBgn0004052	Z600	0.0508
FBgn0004053	zen	0.0466
FBgn0004054	zen2	0.0909
FBgn0004055	uzip	0.0174
FBgn0004057	Zw	0.0128
FBgn0004066	Prosalpha4	0.0229
FBgn0004087	Dhfr	0.0617
FBgn0004101	bs	0.0094
FBgn0004102	oc	0.008
FBgn0004103	Pp1-87B	0.0002
FBgn0004106	Cdk1	0.0003
FBgn0004107	Cdk2	0.0043
FBgn0004108	Nrt	0.0128
FBgn0004110	tin	0.02
FBgn0004117	Tm2	0.0001
FBgn0004118	nAChRbeta2	0.0008
FBgn0004132	boca	0.0198
FBgn0004133	blow	0.0339
FBgn0004143	nullo	0.0666
FBgn0004167	kst	0.0043
FBgn0004168	5-HT1A	0.0239
FBgn0004169	up	0.0277
FBgn0004170	sc	0.0188
FBgn0004171	Mst98Cb	0.0073
FBgn0004172	Mst84Da	0.0002
FBgn0004173	Mst84Db	0.0238
FBgn0004175	Mst84Dd	0.017
FBgn0004177	mts	0.0001
FBgn0004179	Csp	0.0053
FBgn0004181	Ebp	0.2621
FBgn0004197	Ser	0.0071
FBgn0004198	ct	0.0317
FBgn0004227	nonA	0.0342
FBgn0004228	mex1	0.0155
FBgn0004237	Hrb87F	0.0262
FBgn0004240	DptA	0.0598
FBgn0004244	Rdl	0.015
FBgn0004359	T48	0.0121
FBgn0004360	Wnt2	0.0048
FBgn0004362	HmgD	0.0038
FBgn0004363	porin	0.0001
FBgn0004364	18w	0.0044
FBgn0004367	mei-41	0.0298
FBgn0004368	Ptp4E	0.0212
FBgn0004369	Ptp99A	0.0078
FBgn0004370	Ptp10D	0.0029
FBgn0004372	aly	0.144
FBgn0004373	fwd	0.0225
FBgn0004374	neb	0.0187
FBgn0004378	Klp61F	0.0353
FBgn0004379	Klp67A	0.0134
FBgn0004380	Klp64D	0.0025
FBgn0004381	Klp68D	0.0067
FBgn0004387	Klp98A	0.0017
FBgn0004389	bnk	0.024
FBgn0004390	RasGAP1	0.0133
FBgn0004391	shtd	0.0412
FBgn0004394	pdm2	0.022
FBgn0004395		0.007
FBgn0004395	unk	0.007
FBgn0004396	CrebA	0.0106
FBgn0004400	rhi	0.2892
FBgn0004401	Pep	0.0177
FBgn0004403	RpS14a	0.0001
FBgn0004404	RpS14b	0.0002
FBgn0004406	tam	0.0219
FBgn0004407	DNApol-gamma35	0.0524
FBgn0004419	me31B	0.001
FBgn0004427	LysD	0.0144
FBgn0004429	LysP	0.0327
FBgn0004430	LysS	0.0058
FBgn0004431	LysX	0.0787
FBgn0004432	Cyp1	0.0095
FBgn0004436	Ubc6	0.0002
FBgn0004449	Ten-m	0.0032
FBgn0004456	mew	0.0319
FBgn0004463	RpIII128	0.0027
FBgn0004465	Su(P)	0.0216
FBgn0004507	GlyP	0.0014
FBgn0004509	Fur1	0.0278
FBgn0004510	Ets97D	0.0348
FBgn0004511	dy	0.0072
FBgn0004512	Mdr49	0.0114
FBgn0004513	Mdr65	0.0089
FBgn0004514	Oct-TyrR	0.0187
FBgn0004516	Gad1	0.0003
FBgn0004552	Akh	0.0502
FBgn0004554	Edg91	0.0327
FBgn0004556	Dbp73D	0.0669
FBgn0004567	slp2	0.0141
FBgn0004569	aos	0.0184
FBgn0004573	5-HT7	0.0091
FBgn0004574	Rop	0.0003
FBgn0004575	Syn	0.006
FBgn0004577	Pxd	0.0086
FBgn0004580	Cbp53E	0.0014
FBgn0004581	bgcn	0.043
FBgn0004583	ex	0.0159
FBgn0004584	Rrp1	0.0474
FBgn0004587	B52	0.0064
FBgn0004588	Eig71Ea	0.0579
FBgn0004590	Eig71Ec	0.122
FBgn0004591	Eig71Ed	0.1262
FBgn0004592	Eig71Ee	0.3004
FBgn0004593	Eig71Ef	0.0386
FBgn0004594	Eig71Eg	0.0742
FBgn0004595	pros	0.006
FBgn0004597	CycC	0.0003
FBgn0004598	Fur2	0.0218
FBgn0004606	zfh1	0.0189
FBgn0004607	zfh2	0.0557
FBgn0004611	Plc21C	0.0051
FBgn0004618	gl	0.009
FBgn0004619	GluRIA	0.0099
FBgn0004620	GluRIIA	0.0307
FBgn0004622	TkR99D	0.0154
FBgn0004623	Gbeta76C	0.0002
FBgn0004629	Cys	0.067
FBgn0004635	rho	0.0188
FBgn0004636	Rap1	0.0002
FBgn0004638	drk	0.0001
FBgn0004643	Zw10	0.0407
FBgn0004644	hh	0.0156
FBgn0004646	ogre	0.0137
FBgn0004647	N	0.0071
FBgn0004648	svr	0.0233
FBgn0004650	fs(1)N	0.0635
FBgn0004652	fru	0.0129
FBgn0004654	Pgd	0.0121
FBgn0004656	fs(1)h	0.0183
FBgn0004657	mys	0.0392
FBgn0004666	sim	0.0025
FBgn0004687	Mlc-c	0.0005
FBgn0004698	Xpc	0.045
FBgn0004777	Ccp84Ag	0.0048
FBgn0004778	Ccp84Af	0.0267
FBgn0004779	Ccp84Ae	0.0232
FBgn0004781	Ccp84Ac	0.0262
FBgn0004782	Ccp84Ab	0.0065
FBgn0004784	inaC	0.0068
FBgn0004795	retn	0.0101
FBgn0004797	mdy	0.0078
FBgn0004811	fs(2)ltoPP43	0.0412
FBgn0004828	His3.3B	0.0002
FBgn0004832	Xpac	0.0254
FBgn0004837	Su(H)	0.0045
FBgn0004838	Hrb27C	0.002
FBgn0004839	otk	0.0144
FBgn0004841	TkR86C	0.0069
FBgn0004852	Ac76E	0.0153
FBgn0004854	B-H2	0.0145
FBgn0004855	RpII15	0.0004
FBgn0004856	Bx42	0.013
FBgn0004858	elB	0.0095
FBgn0004859	ci	0.0596
FBgn0004860	ph-d	0.0284
FBgn0004862	bap	0.0057
FBgn0004863	C15	0.0002
FBgn0004864	hop	0.0125
FBgn0004865	Eip78C	0.0234
FBgn0004867	RpS2	0.0081
FBgn0004868	Gdi	0.0045
FBgn0004870	bab1	0.0177
FBgn0004872	piwi	0.0259
FBgn0004875	enc	0.0125
FBgn0004876	cdi	0.0156
FBgn0004878	cas	0.0246
FBgn0004880	scrt	0.0115
FBgn0004882	orb	0.0609
FBgn0004885	tok	0.012
FBgn0004888		0.0013
FBgn0004889	tws	0.0017
FBgn0004892	sob	0.024
FBgn0004893	bowl	0.0083
FBgn0004895	FoxL1	0.0309
FBgn0004896	fd59A	0.018
FBgn0004897	fd96Ca	0.0092
FBgn0004898	fd96Cb	0.0232
FBgn0004901	Prat	0.0128
FBgn0004903	Rb97D	0.0663
FBgn0004907	14-3-3zeta	0.0133
FBgn0004908	Arl2	0.0076
FBgn0004910	Eip63F-1	0
FBgn0004913	Gnf1	0.0484
FBgn0004914	Hnf4	0.0152
FBgn0004915	TfIIB	0.0014
FBgn0004919		0.028
FBgn0004919	gol	0.028
FBgn0004921	Ggamma1	0.0005
FBgn0004926	eIF2beta	0.0079
FBgn0004956	upd1	0.0209
FBgn0004957	por	0.0385
FBgn0004959	phm	0.0517
FBgn0005198	gig	0.0123
FBgn0005278	Sam-S	0.0197
FBgn0005322	nmd	0.0241
FBgn0005355	Su(fu)	0.0133
FBgn0005386	ash1	0.0213
FBgn0005390	fs(1)M3	0.0516
FBgn0005391	Yp2	0.0121
FBgn0005411	U2af50	0.0003
FBgn0005427	ewg	0.0176
FBgn0005533	RpS17	0.0031
FBgn0005558	ey	0.0512
FBgn0005561	sv	0.049
FBgn0005564	Shal	0.0002
FBgn0005585	Calr	0.003
FBgn0005586	Rab3	0.0002
FBgn0005590	scw	0.0234
FBgn0005593	RpL7	0.0055
FBgn0005596	yem	0.0267
FBgn0005612	Sox14	0.0321
FBgn0005613	Sox15	0.0155
FBgn0005614	trpl	0.0145
FBgn0005616	msl-2	0.0696
FBgn0005617	msl-1	0.0824
FBgn0005619	Hdc	0.0111
FBgn0005624	Psc	0.0347
FBgn0005626	ple	0.0079
FBgn0005631	robo1	0.0089
FBgn0005633	fln	0.0026
FBgn0005636	nvy	0.0145
FBgn0005638	slbo	0.0043
FBgn0005640	Eip63E	0.019
FBgn0005642	wdn	0.0157
FBgn0005648	Pabp2	0.0059
FBgn0005649	Rox8	0.0048
FBgn0005654	Orc3	0.0273
FBgn0005659	Ets98B	0.0183
FBgn0005660	Ets21C	0.032
FBgn0005664	Crys	0.0251
FBgn0005666	bt	0.0297
FBgn0005670	Cyp4d1	0.0088
FBgn0005671	Vha55	0.0001
FBgn0005672	spi	0.0092
FBgn0005674	GluProRS	0.0129
FBgn0005677	dac	0.0039
FBgn0005683	pie	0.1069
FBgn0005695	gcl	0.0144
FBgn0005696	DNApol-alpha73	0.0269
FBgn0005771	noc	0.0064
FBgn0005775	Con	0.0049
FBgn0005777	PpD3	0.0165
FBgn0005778	PpD5	0.0451
FBgn0005779	PpD6	0.0874
FBgn0008635	betaCOP	0.0044
FBgn0008636	hbn	0.0054
FBgn0008646	E5	0.0168
FBgn0008651	lbl	0.0516
FBgn0010014	CanB	0.0004
FBgn0010015	CanA1	0.0101
FBgn0010019	Cyp4g1	0.0031
FBgn0010043	GstD7	0.0653
FBgn0010044	GstD8	0.0275
FBgn0010053	Jheh1	0.0205
FBgn0010078	RpL23	0.0001
FBgn0010097	gammaTub37C	0.0057
FBgn0010100		0.009
FBgn0010105	comm	0.01
FBgn0010109	dpn	0.0082
FBgn0010113	hdc	0.02
FBgn0010114	hig	0.0106
FBgn0010173	RpA-70	0.0133
FBgn0010194	Wnt5	0.0123
FBgn0010197	Gyc32E	0.0103
FBgn0010198	RpS15Aa	0.0004
FBgn0010213	Sod2	0.0112
FBgn0010215	alpha-Cat	0.001
FBgn0010217	ATPsynbeta	0.0009
FBgn0010220	Dbp45A	0.0143
FBgn0010222	Nmdmc	0.0198
FBgn0010223	Galphaf	0.0105
FBgn0010225	Gel	0.0464
FBgn0010226	GstS1	0.0123
FBgn0010228	HmgZ	0.0001
FBgn0010235	Klc	0.0034
FBgn0010238	Lac	0.0003
FBgn0010240	Lcch3	0.0018
FBgn0010241	Mdr50	0.0253
FBgn0010246	Myo61F	0.0094
FBgn0010247	Parp	0.0613
FBgn0010258	Rbp4	0.13
FBgn0010263	Rbp9	0.0132
FBgn0010265	RpS13	0.0054
FBgn0010269	Dsor1	0.0043
FBgn0010278	Ssrp	0.0095
FBgn0010280	Taf4	0.0085
FBgn0010282	TfIIFalpha	0.0117
FBgn0010287	Trf	0.0098
FBgn0010288	Uch	0.034
FBgn0010292	bys	0.0029
FBgn0010294	ng2	0.1898
FBgn0010295	ng3	0.209
FBgn0010296	ng4	0.0248
FBgn0010300	brat	0.0058
FBgn0010303	hep	0.0186
FBgn0010309	pigeon	0.007
FBgn0010309		0.007
FBgn0010313	corto	0.0105
FBgn0010314	Cks30A	0.0003
FBgn0010315	CycD	0.0277
FBgn0010316	dap	0.0277
FBgn0010317	CycJ	0.0552
FBgn0010323	Gsc	0.0095
FBgn0010328	woc	0.0203
FBgn0010329	Tbh	0.019
FBgn0010333	Rac1	0.0002
FBgn0010339	128up	0.0002
FBgn0010340	140up	0.0245
FBgn0010341	Cdc42	0.0023
FBgn0010342	Map60	0.0276
FBgn0010348	Arf79F	0.0001
FBgn0010350		0.0019
FBgn0010352	Nc73EF	0.0178
FBgn0010355	Taf1	0.0163
FBgn0010356	Taf5	0.012
FBgn0010357	betaTry	0.0503
FBgn0010358	deltaTry	0.0443
FBgn0010359	gammaTry	0.0443
FBgn0010379	Akt1	0.0235
FBgn0010380	AP-1-2beta	0.0023
FBgn0010382	CycE	0.036
FBgn0010383	Cyp18a1	0.0037
FBgn0010385	Def	0.0469
FBgn0010387		0.0044
FBgn0010388	Dro	0.0459
FBgn0010389	htl	0.0122
FBgn0010391		0.0213
FBgn0010395	Itgbn	0.0308
FBgn0010397	LamC	0.0094
FBgn0010398	Lrr47	0.0449
FBgn0010399	Nmdar1	0.0043
FBgn0010401	Os-C	0.0358
FBgn0010403	Obp83b	0.0361
FBgn0010406	RNaseX25	0.0219
FBgn0010407	Ror	0.008
FBgn0010408	RpS9	0.0001
FBgn0010409	RpL18A	0.0001
FBgn0010411	RpS18	0.0002
FBgn0010412	RpS19a	0.0027
FBgn0010414	SerT	0.0033
FBgn0010415	Sdc	0.0322
FBgn0010416	TH1	0.0008
FBgn0010417	Taf6	0.0246
FBgn0010421	TfIIFbeta	0.0075
FBgn0010422	TfIIS	0.013
FBgn0010423	TpnC47D	0.0028
FBgn0010424	TpnC73F	0.0003
FBgn0010425	epsilonTry	0.0135
FBgn0010431	mtrm	0.0564
FBgn0010433	ato	0.0204
FBgn0010434	cora	0.0062
FBgn0010438	mtSSB	0.0061
FBgn0010441	pll	0.0321
FBgn0010452	trn	0.0053
FBgn0010453	Wnt4	0.0134
FBgn0010470	Fkbp14	0.0132
FBgn0010473	tutl	0.0055
FBgn0010482	l(2)01289	0.0271
FBgn0010497	dmGlut	0.0194
FBgn0010501	Dcp-1	0.0238
FBgn0010504	kermit	0.0024
FBgn0010516	wal	0.0056
FBgn0010520	Bka	0.0041
FBgn0010531	Ccs	0.0237
FBgn0010548	Aldh-III	0.0228
FBgn0010549	l(2)03659	0.0907
FBgn0010551	Phb2	0.0012
FBgn0010590	Prosbeta1	0.0173
FBgn0010591	Sply	0.0123
FBgn0010602	lwr	0.0004
FBgn0010607	l(2)05714	0.0716
FBgn0010611	Hmgs	0.0111
FBgn0010612	ATPsynG	0.0002
FBgn0010620	CG10939	0.017
FBgn0010621	CCT5	0.0023
FBgn0010622	DCTN3-p24	0.013
FBgn0010638	Sec61beta	0.0002
FBgn0010651	MFS14	0.015
FBgn0010660	Nup214	0.06
FBgn0010741	Pfdn2	0.0326
FBgn0010747	Srp54k	0.0033
FBgn0010750	atms	0.0289
FBgn0010762	simj	0.008
FBgn0010768	sqz	0.0083
FBgn0010770	ppan	0.0145
FBgn0010772	Xe7	0.0365
FBgn0010774	Ref1	0.0295
FBgn0010786	l(3)02640	0.0184
FBgn0010803	TrpRS	0.007
FBgn0010803		0.007
FBgn0010808	Chchd3	0.0329
FBgn0010812	unc-45	0.019
FBgn0010825	Gug	0.0069
FBgn0010830		0.058
FBgn0010830	l(3)04053	0.058
FBgn0010894	sinu	0.0111
FBgn0010905	Spn	0.012
FBgn0010909	msn	0.0045
FBgn0010926	l(3)07882	0.0311
FBgn0011016	SsRbeta	0.0089
FBgn0011020	Sas-4	0.0433
FBgn0011202	dia	0.0056
FBgn0011204	cue	0.0226
FBgn0011205	fbl	0.0132
FBgn0011206	bol	0.0062
FBgn0011207	pelo	0.0091
FBgn0011211	blw	0.0023
FBgn0011217	eff	0
FBgn0011224	heph	0.0182
FBgn0011225	jar	0.0007
FBgn0011227	ox	0.0075
FBgn0011230	poe	0.0183
FBgn0011232	scat	0.006
FBgn0011236	ken	0.0061
FBgn0011239	ms(2)35Ci	0.1058
FBgn0011244	Hsp60B	0.0212
FBgn0011259	Sema1a	0.0088
FBgn0011260	Sema2a	0.0018
FBgn0011270	Pglym87	0.0141
FBgn0011272	RpL13	0.0022
FBgn0011273	Acam	0.0108
FBgn0011274	Dif	0.0606
FBgn0011276	HLH3B	0.0373
FBgn0011277	HLH4C	0.0092
FBgn0011278	lbe	0.0082
FBgn0011279	Obp69a	0.0607
FBgn0011280	Obp19d	0.0302
FBgn0011281	Obp83a	0.0026
FBgn0011282	Obp84a	0.0384
FBgn0011283	Obp28a	0.07
FBgn0011284	RpS4	0.0032
FBgn0011286	RyR	0.0073
FBgn0011288	Snap25	0.0003
FBgn0011289	TfIIA-L	0.0247
FBgn0011290	Taf12	0.0126
FBgn0011291	Taf11	0.0106
FBgn0011293	a10	0.0276
FBgn0011294	a5	0.0183
FBgn0011296	l(2)efl	0.0087
FBgn0011297		0.0189
FBgn0011300	babo	0.0569
FBgn0011305	Rsf1	0.0023
FBgn0011327	Uch-L5	0.0169
FBgn0011335	vers	0.1138
FBgn0011336	Stt3B	0.0023
FBgn0011361	ND-ACP	0.0045
FBgn0011455	ND-SGDH	0.0204
FBgn0011474	PR-Set7	0.0191
FBgn0011476	l(3)neo43	0.0161
FBgn0011481	Ssdp	0.001
FBgn0011509	SrpRbeta	0.0168
FBgn0011554	etaTry	0.0428
FBgn0011555	thetaTry	0.035
FBgn0011556	zetaTry	0.0513
FBgn0011559	Acp36DE	0.2803
FBgn0011566	Smyd3	0.0269
FBgn0011569	can	0.0979
FBgn0011570	cpb	0.0003
FBgn0011573	Cdc37	0.0118
FBgn0011581	Ms	0.0003
FBgn0011582	Dop1R1	0.0094
FBgn0011584	Trp1	0.015
FBgn0011586	e(r)	0.008
FBgn0011589	Elk	0.0101
FBgn0011591	fng	0.0021
FBgn0011592	fra	0.0105
FBgn0011596	fzo	0.0643
FBgn0011603	ine	0.0166
FBgn0011604	Iswi	0.0029
FBgn0011606	Klp3A	0.0769
FBgn0011638	La	0.0186
FBgn0011640	lark	0.0037
FBgn0011642	Zyx	0.075
FBgn0011648	Mad	0.0106
FBgn0011653	mas	0.0107
FBgn0011655	Med	0.0079
FBgn0011656	Mef2	0.005
FBgn0011659	Mlh1	0.0381
FBgn0011660	Pms2	0.0433
FBgn0011661	Moe	0.0013
FBgn0011666	msi	0.009
FBgn0011672	Mvl	0.0057
FBgn0011674	insc	0.0165
FBgn0011676	Nos	0.012
FBgn0011692	pav	0.0088
FBgn0011693	Pdh	0.0082
FBgn0011694	EbpII	0.2212
FBgn0011695	EbpIII	0.0243
FBgn0011701	repo	0.0226
FBgn0011703	RnrL	0.0086
FBgn0011704	RnrS	0.0043
FBgn0011705	rost	0.0157
FBgn0011706	rpr	0.0346
FBgn0011708	Syx5	0.0161
FBgn0011710	Sep1	0.0003
FBgn0011715	Snr1	0.0012
FBgn0011722	Tig	0.0232
FBgn0011723	byn	0.0167
FBgn0011725	twin	0.0022
FBgn0011726	tsr	0.0001
FBgn0011737	Wee1	0.0163
FBgn0011739	wts	0.0108
FBgn0011740	alpha-Man-IIa	0.0111
FBgn0011741	Arp6	0.0215
FBgn0011742	Arp2	0.0002
FBgn0011743	Arp53D	0.0426
FBgn0011745	Arp1	0.0023
FBgn0011746	ana	0.0198
FBgn0011747	Ank	0.055
FBgn0011754	PhKgamma	0.0427
FBgn0011758	B-H1	0.0115
FBgn0011761	dhd	0.0341
FBgn0011762	DNApol-alpha50	0.0229
FBgn0011763	Dp	0.0185
FBgn0011766	E2f1	0.024
FBgn0011768	Fdh	0.0045
FBgn0011769	Fdx1	0.005
FBgn0011770	Gip	0.0099
FBgn0011774	Irbp	0.0382
FBgn0011785	BRWD3	0.0137
FBgn0011787	mRpL12	0.0121
FBgn0011802	Gem3	0.1328
FBgn0011817	nmo	0.0002
FBgn0011822		0.0732
FBgn0011824	CG4038	0.0178
FBgn0011828	Pxn	0.0159
FBgn0011829	Ret	0.036
FBgn0011832	Ser12	0.1584
FBgn0011834	Ser6	0.0256
FBgn0011836	Taf2	0.0207
FBgn0011837	Tis11	0.0404
FBgn0012034	AcCoAS	0.0029
FBgn0012036	Aldh	0.0146
FBgn0012037	Ance	0.0076
FBgn0012042	AttA	0.0296
FBgn0012051	CalpA	0.0042
FBgn0012058	Cdc27	0.0161
FBgn0012344	Dh44	0.0268
FBgn0013263	Trl	0.0117
FBgn0013269		0.0369
FBgn0013272	Gp150	0.0297
FBgn0013275	Hsp70Aa	0.0125
FBgn0013276	Hsp70Ab	0.0125
FBgn0013303	Nca	0.0001
FBgn0013305	Nmda1	0.0237
FBgn0013307	Odc1	0.0207
FBgn0013308	Odc2	0.0501
FBgn0013323	Ptth	0.0384
FBgn0013325	RpL11	0.0001
FBgn0013343	Syx1A	0.0001
FBgn0013347	TfIIA-S	0.0037
FBgn0013348	TpnC41C	0.0003
FBgn0013432	bcn92	0.0182
FBgn0013433	beat-Ia	0.0161
FBgn0013435	Cdc2rk	0.0117
FBgn0013467	igl	0.0152
FBgn0013469	klu	0.0165
FBgn0013531	MED20	0.0237
FBgn0013548	l(2)dtl	0.0126
FBgn0013563	Pex1	0.0113
FBgn0013576	mtd	0.0104
FBgn0013717	not	0.0024
FBgn0013718	nuf	0.0041
FBgn0013720	pck	0.0064
FBgn0013725	phyl	0.0422
FBgn0013726	pnut	0.0022
FBgn0013732	sced	0.0329
FBgn0013733	shot	0.0123
FBgn0013746	alien	0.0004
FBgn0013749	Arf102F	0.0077
FBgn0013750	Arf51F	0
FBgn0013751	Awh	0.0001
FBgn0013753	Bgb	0.0016
FBgn0013755	Bro	0.0042
FBgn0013756	Mtor	0.0433
FBgn0013759	CASK	0.0033
FBgn0013762	Cdk5	0.0003
FBgn0013763	Idgf6	0.0118
FBgn0013764	Chi	0.0029
FBgn0013765	cnn	0.0455
FBgn0013767	Crz	0.0474
FBgn0013770	Cp1	0.0085
FBgn0013771	Cyp6a9	0.0345
FBgn0013772	Cyp6a8	0.0387
FBgn0013773	Cyp6a22	0.0198
FBgn0013799	Deaf1	0.0038
FBgn0013810	Dhc36C	0.0066
FBgn0013811	Dhc62B	0.0076
FBgn0013812	Dhc93AB	0.0009
FBgn0013813	Dhc98D	0.0116
FBgn0013949	Elal	0.0558
FBgn0013953	Esp	0.0082
FBgn0013972	Gycalpha99B	0.0024
FBgn0013973	Gycbeta100B	0.005
FBgn0013981	His4r	0.0001
FBgn0013983	imd	0.0284
FBgn0013987	MAPk-Ak2	0.0407
FBgn0013995	Calx	0.0163
FBgn0013997	Nrx-IV	0.0041
FBgn0014000	Hf	0.0602
FBgn0014006	Ask1	0.0104
FBgn0014007	Ptp69D	0.0117
FBgn0014009	Rab2	0.0004
FBgn0014010	Rab5	0.0001
FBgn0014011	Rac2	0.0003
FBgn0014018	Rel	0.0681
FBgn0014019	Rh5	0.0081
FBgn0014020	Rho1	0
FBgn0014022	Rlb1	0.0657
FBgn0014023	mRpL47	0.0295
FBgn0014024	Rnp4F	0.109
FBgn0014026	RpL7A	0.0002
FBgn0014028	SdhB	0.0025
FBgn0014029	Sep2	0.0038
FBgn0014031	Spat	0.0032
FBgn0014032	Sptr	0.0442
FBgn0014033		0.117
FBgn0014033	Sr-CI	0.117
FBgn0014037	Su(Tpl)	0.0413
FBgn0014073	Tie	0.0163
FBgn0014075		0.0146
FBgn0014076	Vm32E	0.0461
FBgn0014092	CG4278	0.0351
FBgn0014127	barr	0.0341
FBgn0014133	bif	0.0235
FBgn0014135	bnl	0.0244
FBgn0014141	cher	0.0029
FBgn0014143	croc	0.0008
FBgn0014163	fax	0.0049
FBgn0014179	gcm	0.0399
FBgn0014189	Hel25E	0.001
FBgn0014269	prod	0.0083
FBgn0014340	mof	0.0349
FBgn0014343	mirr	0.0059
FBgn0014366		0.007
FBgn0014366	noi	0.007
FBgn0014368	nol	0.287
FBgn0014380	RhoL	0.0275
FBgn0014388	sty	0.0129
FBgn0014391	sun	0.0001
FBgn0014395	tilB	0.044
FBgn0014411	Vps26	0.0175
FBgn0014417	CG13397	0.0424
FBgn0014427	CG11899	0.0048
FBgn0014454	Acp1	0.0076
FBgn0014455	Ahcy	0.0065
FBgn0014464	Cp7Fa	0.0167
FBgn0014465	Cp7Fb	0.0385
FBgn0014466	Cp7Fc	0.0542
FBgn0014848	Eig71Eh	0.0555
FBgn0014849	Eig71Ei	0.0346
FBgn0014850	Eig71Ej	0.0436
FBgn0014851	Eig71Ek	0.0329
FBgn0014857	His3.3A	0.0065
FBgn0014859	Hr38	0.0267
FBgn0014861	Mcm2	0.0015
FBgn0014863	Mlp84B	0.0003
FBgn0014865	Mtk	0.0271
FBgn0014868	Ost48	0.0056
FBgn0014869	Pglym78	0.0046
FBgn0014870	Psi	0.0237
FBgn0014877	Roe1	0.0212
FBgn0014879	Set	0.0046
FBgn0014903	CG14630	0.0419
FBgn0014906	Hydr2	0.0109
FBgn0014931	CG2678	0.1477
FBgn0014949	btn	0.0612
FBgn0015000	betaggt-I	0.0212
FBgn0015001	iotaTry	0.0289
FBgn0015008	Actn3	0.1626
FBgn0015010	Ag5r	0.0451
FBgn0015011	AhcyL2	0.0111
FBgn0015019	CCT3	0.0016
FBgn0015024	CkIalpha	0.0003
FBgn0015025	CkIIalpha-i1	0.1627
FBgn0015031	cype	0.016
FBgn0015032	Cyp4c3	0.0039
FBgn0015033	Cyp4d8	0.0324
FBgn0015035	Cyp4e3	0.0231
FBgn0015037	Cyp4p1	0.0366
FBgn0015039	Cyp9b2	0.0387
FBgn0015040	Cyp9c1	0.0324
FBgn0015075	Ddx1	0.0268
FBgn0015218	eIF4E1	0.0121
FBgn0015221	Fer2LCH	0.013
FBgn0015222	Fer1HCH	0.0231
FBgn0015229	glec	0.1011
FBgn0015230	Glut3	0.07
FBgn0015239	Hr78	0.0119
FBgn0015240	Hr96	0.0077
FBgn0015245	Hsp60A	0.008
FBgn0015247	Diap2	0.0241
FBgn0015268	Nap1	0.0257
FBgn0015269	Nf1	0.0003
FBgn0015270	Orc2	0.0247
FBgn0015271	Orc5	0.0261
FBgn0015277	Pi3K59F	0.0009
FBgn0015278	Pi3K68D	0.0178
FBgn0015279	Pi3K92E	0.0179
FBgn0015282	Rpt2	0.001
FBgn0015283	Rpn10	0.0126
FBgn0015286	Rala	0.0001
FBgn0015288	RpL22	0.0142
FBgn0015295	Shark	0.0262
FBgn0015296	Shc	0.0032
FBgn0015298	Srp19	0.0568
FBgn0015299	Ssb-c31a	0.1084
FBgn0015300	Ssl	0.1965
FBgn0015316	Try29F	0.0158
FBgn0015320	Ubc2	0.0115
FBgn0015321	Ubc4	0.0002
FBgn0015331	abs	0.0182
FBgn0015336	CG15865	0.0539
FBgn0015338	CG5861	0.0064
FBgn0015351	CG14906	0.061
FBgn0015359	CG2034	0.0381
FBgn0015360	oxt	0.0164
FBgn0015371	chn	0.0072
FBgn0015372	RabX1	0.0048
FBgn0015376	cutlet	0.0212
FBgn0015379	dod	0.0278
FBgn0015380	drl	0.0048
FBgn0015381	dsf	0.0111
FBgn0015391	glu	0.0236
FBgn0015396	jumu	0.023
FBgn0015399	kek1	0.0085
FBgn0015400	kek2	0.0059
FBgn0015402	ksr	0.0158
FBgn0015477	Rme-8	0.0036
FBgn0015509	Cul1	0.0082
FBgn0015513	mbc	0.01
FBgn0015519	nAChRalpha3	0.0005
FBgn0015520	nonA-l	0.1057
FBgn0015521	RpS21	0.0002
FBgn0015522	olf186-M	0.0267
FBgn0015524	otp	0.0301
FBgn0015527	peng	0.03
FBgn0015544	spag	0.0665
FBgn0015546	spel1	0.023
FBgn0015550	tap	0.0165
FBgn0015553	tos	0.0446
FBgn0015558	tty	0.0092
FBgn0015561	unpg	0.019
FBgn0015568	alpha-Est1	0.022
FBgn0015569	alpha-Est10	0.0331
FBgn0015570	alpha-Est2	0.0271
FBgn0015572	alpha-Est4	0.0529
FBgn0015574	alpha-Est6	0.0393
FBgn0015575	alpha-Est7	0.0106
FBgn0015576	alpha-Est8	0.0131
FBgn0015577	alpha-Est9	0.0061
FBgn0015582	dare	0.0285
FBgn0015584	Acp53Ea	0.132
FBgn0015586	Acp76A	0.1669
FBgn0015589	Apc	0.0166
FBgn0015591	AstA	0.0115
FBgn0015600	toc	0.031
FBgn0015602	BEAF-32	0.027
FBgn0015609	CadN	0.0075
FBgn0015614	CanB2	0.0002
FBgn0015615	SMC3	0.0031
FBgn0015618	Cdk8	0.0019
FBgn0015621	Clp	0.0067
FBgn0015622	Cnx99A	0.0128
FBgn0015623	Cpr	0.005
FBgn0015625	CycB3	0.0177
FBgn0015663		0.0474
FBgn0015664	Dref	0.0174
FBgn0015714	Cyp6a17	0.0227
FBgn0015721	ktub	0.0045
FBgn0015737	Hmu	0.0147
FBgn0015754	Lis-1	0.0011
FBgn0015756	RpL9	0.0043
FBgn0015765	p38a	0.0133
FBgn0015766	Msr-110	0.0326
FBgn0015772	Nak	0.0195
FBgn0015773	NetA	0.0198
FBgn0015774	NetB	0.0044
FBgn0015776	nrv1	0.0292
FBgn0015777	nrv2	0.0176
FBgn0015778	rin	0.0097
FBgn0015781	P5cr	0.0201
FBgn0015789	Rab10	0.0003
FBgn0015790	Rab11	0.0001
FBgn0015791	Rab14	0.0053
FBgn0015793	Rab19	0.0002
FBgn0015794	Rab18	0.0309
FBgn0015795	Rab7	0.0021
FBgn0015797	Rab6	0.0003
FBgn0015801	Reg-5	0.0318
FBgn0015803	RtGEF	0.0207
FBgn0015805	HDAC1	0.0016
FBgn0015808	ScpX	0.004
FBgn0015818	Spx	0.0093
FBgn0015828	TfIIEalpha	0.0096
FBgn0015829	TfIIEbeta	0.0155
FBgn0015831	Rtnl2	0.1071
FBgn0015834	eIF3i	0.0039
FBgn0015838	Vang	0.0052
FBgn0015872	Drip	0.039
FBgn0015903	apt	0.0151
FBgn0015904	ara	0.0177
FBgn0015905	ast	0.037
FBgn0015919	caup	0.009
FBgn0015924	crq	0.0223
FBgn0015925	csul	0.0314
FBgn0015926	dah	0.0181
FBgn0015929	dpa	0.0031
FBgn0015946	grim	0.0443
FBgn0015949	hrg	0.012
FBgn0016013	Faa	0.0174
FBgn0016031	lama	0.0155
FBgn0016032	lbm	0.0124
FBgn0016034	mael	0.1002
FBgn0016036	mei-P22	0.1144
FBgn0016038	Vsp37A	0.0699
FBgn0016041	Tom40	0.0299
FBgn0016047	nompA	0.0083
FBgn0016053	pgc	0.0177
FBgn0016054	phr6-4	0.0277
FBgn0016059	Sema1b	0.0143
FBgn0016061	side	0.0041
FBgn0016070	smg	0.0108
FBgn0016075	vkg	0.0755
FBgn0016076	vri	0.012
FBgn0016078	wun	0.048
FBgn0016081	fry	0.0089
FBgn0016119	ATPsynCF6	0.0079
FBgn0016120	ATPsynD	0.0044
FBgn0016122	Acer	0.0089
FBgn0016123	Alp4	0.0341
FBgn0016126	CaMKI	0.0181
FBgn0016131	Cdk4	0.0081
FBgn0016641	PTP-ER	0.015
FBgn0016650	Lgr1	0.0259
FBgn0016660	H15	0.0099
FBgn0016672	Ipp	0.0212
FBgn0016675	Lectin-galC1	0.0843
FBgn0016684	NaPi-T	0.0286
FBgn0016685	Nlp	0.0027
FBgn0016687	Nurf-38	0.0137
FBgn0016691	ATPsynO	0.004
FBgn0016693	Past1	0.0008
FBgn0016694	Pdp1	0.0099
FBgn0016696	Pitslre	0.0226
FBgn0016697	Prosalpha5	0.04
FBgn0016698	Ptpa	0.0381
FBgn0016701	Rab4	0.0003
FBgn0016715	Reg-2	0.019
FBgn0016726	RpL29	0.0161
FBgn0016754	sba	0.0282
FBgn0016756	Usp47	0.0201
FBgn0016762	angel	0.0544
FBgn0016794	dos	0.0144
FBgn0016797	fz2	0.0006
FBgn0016917	Stat92E	0.0143
FBgn0016919	nompB	0.0622
FBgn0016920	nompC	0.0015
FBgn0016926	Pino	0.0085
FBgn0016930	Dyrk2	0.003
FBgn0016970	l(2)k10201	0.0765
FBgn0016975	stnB	0.031
FBgn0016976	stnA	0.0435
FBgn0016977	spen	0.0348
FBgn0016978	snRNP-U1-70K	0.0058
FBgn0016983	smid	0.036
FBgn0016984	sktl	0.0134
FBgn0017414	cag	0.0383
FBgn0017418	ari-1	0.0164
FBgn0017429	CG5989	0.0251
FBgn0017430	Nelf-E	0.0033
FBgn0017448	CG2187	0.0322
FBgn0017456	Ubc84D	0.0055
FBgn0017457	U2af38	0.0003
FBgn0017482	T3dh	0.0176
FBgn0017545	RpS3A	0.0017
FBgn0017550	Rga	0.007
FBgn0017550		0.007
FBgn0017551	Rca1	0.0386
FBgn0017556	Prosalpha4T2	0.0341
FBgn0017558	Pdk	0.0021
FBgn0017561	Ork1	0.0159
FBgn0017566	ND-75	0.0042
FBgn0017567	ND-23	0.006
FBgn0017572	Mo25	0.0002
FBgn0017577	Mcm5	0.003
FBgn0017578	Max	0.0322
FBgn0017581	Lk6	0.0236
FBgn0017590	klg	0.0115
FBgn0019624	COX5A	0.0002
FBgn0019637	Atu	0.0472
FBgn0019644	ATPsynB	0.0034
FBgn0019650	toy	0.016
FBgn0019662	qm	0.005
FBgn0019686	lok	0.0055
FBgn0019809	gcm2	0.0367
FBgn0019828	dj	0.1076
FBgn0019830	colt	0.0069
FBgn0019890	Smg5	0.011
FBgn0019925	Surf4	0.0101
FBgn0019928	Ser8	0.0592
FBgn0019929	Ser7	0.0353
FBgn0019932	SamDC	0.0245
FBgn0019936	RpS20	0.0032
FBgn0019938	RpI1	0.0148
FBgn0019940	Rh6	0.0022
FBgn0019949	Cdk9	0.0011
FBgn0019952	Orct	0.0213
FBgn0019957	ND-42	0.024
FBgn0019960	Mitofilin	0.0197
FBgn0019968	Khc-73	0.0071
FBgn0019972	Drice	0.0148
FBgn0019982	Gs1l	0.0295
FBgn0019985	mGluR	0.0296
FBgn0019990	Gcn2	0.0096
FBgn0020018	Ppox	0.0094
FBgn0020224	Cbl	0.0075
FBgn0020235	ATPsyngamma	0.0013
FBgn0020236	ATPCL	0.0012
FBgn0020238	14-3-3epsilon	0.0001
FBgn0020249	stck	0.0012
FBgn0020251	sfl	0.0095
FBgn0020255	Ran	0.0019
FBgn0020257	Ppa	0.0015
FBgn0020258	ppk	0.0145
FBgn0020261	pcm	0.0811
FBgn0020269	mspo	0.0201
FBgn0020270	mre11	0.0293
FBgn0020272	mst	0.0354
FBgn0020277	lush	0.046
FBgn0020278	loco	0.0181
FBgn0020279	lig	0.0222
FBgn0020280	laf	0.1693
FBgn0020294	ko	0.0078
FBgn0020299	stumps	0.0076
FBgn0020300	geko	0.0365
FBgn0020304	drongo	0.0277
FBgn0020305	dbe	0.0085
FBgn0020306	dom	0.0172
FBgn0020307	dve	0.0152
FBgn0020309	crol	0.0009
FBgn0020312		0.0133
FBgn0020369	Rpt6	0.0011
FBgn0020370	TppII	0.0226
FBgn0020371	Tim17b2	0.0725
FBgn0020372	TM4SF	0.003
FBgn0020376	Sr-CIII	0.1019
FBgn0020377	Sr-CII	0.0625
FBgn0020378	Sp1	0.0075
FBgn0020379	Rfx	0.0092
FBgn0020381	Dredd	0.1002
FBgn0020385	pug	0.0089
FBgn0020386	Pdk1	0.0184
FBgn0020388	Gcn5	0.0188
FBgn0020389	Papss	0.0067
FBgn0020391	Nrk	0.0082
FBgn0020392	Nmt	0.0094
FBgn0020399	Mst89B	0.1958
FBgn0020407	asun	0.0125
FBgn0020412	JIL-1	0.0534
FBgn0020414	Idgf3	0.0172
FBgn0020415	Idgf2	0.0143
FBgn0020416	Idgf1	0.0283
FBgn0020429	GluRIIB	0.0254
FBgn0020440	Fak	0.0114
FBgn0020443	eRF3	0.0074
FBgn0020445	E23	0.0111
FBgn0020493	Dad	0.0484
FBgn0020496	CtBP	0.0019
FBgn0020497	emb	0.0017
FBgn0020503	CLIP-190	0.0583
FBgn0020506	Amyrel	0.0163
FBgn0020508	Ag5r2	0.0145
FBgn0020509	Acp62F	0.1664
FBgn0020510	Abi	0.0009
FBgn0020513		0.004
FBgn0020521	pio	0.0081
FBgn0020545	kraken	0.0203
FBgn0020616	SA	0.0015
FBgn0020618	Rack1	0.0086
FBgn0020620	RN-tre	0.0651
FBgn0020621		0.014
FBgn0020621	Pkn	0.014
FBgn0020622	Pi3K21B	0.0277
FBgn0020626	Osbp	0.0113
FBgn0020633	Mcm7	0.0018
FBgn0020637	Lcp65Ag2	0.1198
FBgn0020638	Lcp65Ag1	0.1193
FBgn0020640	Lcp65Ae	0.1797
FBgn0020641	Lcp65Ad	0.0198
FBgn0020642	Lcp65Ac	0.0362
FBgn0020643	Lcp65Ab2	0.1105
FBgn0020644	Lcp65Ab1	0.1105
FBgn0020645	Lcp65Aa	0.0692
FBgn0020647	KrT95D	0.0085
FBgn0020653	Trxr-1	0.0206
FBgn0020655	ArfGAP1	0.0202
FBgn0020660	eIF4B	0.0484
FBgn0020762	Atet	0.0113
FBgn0020764	Alas	0.0159
FBgn0020765	Acp65Aa	0.0122
FBgn0020767	Spred	0.0041
FBgn0020880	CG7179	0.0291
FBgn0020887	Su(z)12	0.0221
FBgn0020906	Jon25Bi	0.0278
FBgn0020907	Scp2	0.0044
FBgn0020908	Scp1	0.0046
FBgn0020909	Rtc1	0.0071
FBgn0020910	RpL3	0.0009
FBgn0020912	Ptx1	0.0046
FBgn0020930	Dgkepsilon	0.0109
FBgn0021742	C901	0.0506
FBgn0021750	SerRS-m	0.0231
FBgn0021760	chb	0.0083
FBgn0021761	Nup154	0.0508
FBgn0021765	scu	0.0016
FBgn0021767	org-1	0.0369
FBgn0021768	nudC	0.0469
FBgn0021776	mira	0.0107
FBgn0021795	Tapdelta	0.0051
FBgn0021800	Reph	0.0081
FBgn0021814	Vps28	0.0019
FBgn0021825	DCTN2-p50	0.0104
FBgn0021847		0.0082
FBgn0021856	l(2)k14505	0.0251
FBgn0021874	Nle	0.0058
FBgn0021875	Zfrp8	0.0355
FBgn0021895	ytr	0.0049
FBgn0021906	RFeSP	0.0054
FBgn0021944	Coprox	0.0065
FBgn0021967	ND-PDSW	0.0078
FBgn0021979	l(2)k09913	0.0155
FBgn0021995	Rs1	0.0034
FBgn0022023	eIF3h	0.005
FBgn0022027	Vps25	0.0176
FBgn0022029	l(2)k01209	0.0093
FBgn0022069	Nnp-1	0.0436
FBgn0022097	Vha36-1	0.0002
FBgn0022153	l(2)k05819	0.0132
FBgn0022160		0.0011
FBgn0022213	Cse1	0.0166
FBgn0022224	ubl	0.0063
FBgn0022238	lolal	0.0001
FBgn0022288	l(2)09851	0.0385
FBgn0022338	dnk	0.0132
FBgn0022343	CG3760	0.0193
FBgn0022344	CG10340	0.0172
FBgn0022349	CG1910	0.0904
FBgn0022355	Tsf1	0.0184
FBgn0022359	Sodh-2	0.0061
FBgn0022361	Pur-alpha	0.0061
FBgn0022382	Pka-R2	0.0001
FBgn0022699	D19B	0.0071
FBgn0022702	Cht2	0.0287
FBgn0022709	Adk1	0.0206
FBgn0022724	Taf8	0.0359
FBgn0022740	HLH54F	0.0446
FBgn0022764	Sin3A	0.0232
FBgn0022768	Pp2C1	0.0603
FBgn0022770	Peritrophin-A	0.0033
FBgn0022774	Oat	0.0146
FBgn0022786	Hira	0.0257
FBgn0022787	Hel89B	0.0152
FBgn0022800	Cad96Ca	0.0243
FBgn0022893	Df31	0.0551
FBgn0022935	D19A	0.0067
FBgn0022936	CycH	0.0171
FBgn0022942	Cbp80	0.0048
FBgn0022943	Cbp20	0.0086
FBgn0022959	yps	0.0204
FBgn0022960	vimar	0.0076
FBgn0022981	rpk	0.0238
FBgn0022984	qkr58E-3	0.0068
FBgn0022985	qkr58E-2	0.0055
FBgn0022986	qkr58E-1	0.0011
FBgn0022987	qkr54B	0.0105
FBgn0023000	mth	0.1011
FBgn0023001	melt	0.0076
FBgn0023023	CRMP	0.0015
FBgn0023076	Clk	0.0233
FBgn0023081	gek	0.0037
FBgn0023090	dtr	0.1321
FBgn0023091	dimm	0.0365
FBgn0023094	cyc	0.0072
FBgn0023095	caps	0.015
FBgn0023097	bon	0.0062
FBgn0023129	aay	0.008
FBgn0023130	a6	0.0414
FBgn0023143	Uba1	0.0104
FBgn0023167	SmD3	0.0002
FBgn0023169	AMPKalpha	0.0014
FBgn0023170	RpL39	0
FBgn0023171	rnh1	0.0567
FBgn0023172	RhoGEF2	0.0184
FBgn0023174	Prosbeta2	0.0166
FBgn0023175	Prosalpha7	0.0278
FBgn0023177	Pp4-19C	0.0013
FBgn0023179	amon	0.0059
FBgn0023180	Orc6	0.0342
FBgn0023181	Orc4	0.0398
FBgn0023197	Jon74E	0.0508
FBgn0023212	EloB	0.0037
FBgn0023213	eIF4G1	0.0446
FBgn0023214	edl	0.0503
FBgn0023215	Mnt	0.0567
FBgn0023216	Parg	0.0484
FBgn0023388	Dap160	0.0334
FBgn0023395	Chd3	0.0858
FBgn0023407	B4	0.0099
FBgn0023415	Acp32CD	0.0724
FBgn0023416	Ac3	0.0309
FBgn0023441	fus	0.0087
FBgn0023477	Taldo	0.0049
FBgn0023479	teq	0.0655
FBgn0023489	Pph13	0.0247
FBgn0023495	Lip3	0.0089
FBgn0023496	Lip1	0.0123
FBgn0023506		0.029
FBgn0023506	Es2	0.029
FBgn0023507	D2hgdh	0.0069
FBgn0023508	Ocrl	0.0096
FBgn0023509	mip130	0.0567
FBgn0023510	Rbcn-3B	0.0026
FBgn0023511	Edem1	0.0348
FBgn0023512	eIF2Bepsilon	0.0202
FBgn0023513	CG14803	0.045
FBgn0023514	CG14805	0.0619
FBgn0023515	CG14814	0.053
FBgn0023516	Pex5	0.0141
FBgn0023517	Pgam5	0.0182
FBgn0023520	CG3857	0.0512
FBgn0023521	CG3587	0.026
FBgn0023522	CG11596	0.0272
FBgn0023523	Or2a	0.0473
FBgn0023524	CG3078	0.0139
FBgn0023525	CG3191	0.0273
FBgn0023526	CG2865	0.0188
FBgn0023527	CG3071	0.075
FBgn0023528	CG2924	0.0022
FBgn0023529	CG2918	0.0172
FBgn0023530	CG3740	0.025
FBgn0023531	CG32809	0.0108
FBgn0023534	CG17778	0.0123
FBgn0023535	arg	0.0086
FBgn0023536	CG3156	0.0198
FBgn0023537	CG17896	0.0026
FBgn0023540	CG3630	0.0346
FBgn0023541	Cyp4d14	0.0451
FBgn0023545	PIG-K	0.0085
FBgn0024150	Ac78C	0.0175
FBgn0024177	zpg	0.0247
FBgn0024179	wit	0.0124
FBgn0024182	waw	0.0253
FBgn0024183	vig	0.0186
FBgn0024184	unc-4	0.0148
FBgn0024187	syd	0.0067
FBgn0024188	san	0.0112
FBgn0024189	sns	0.0068
FBgn0024191	sip1	0.0305
FBgn0024194	rasp	0.0251
FBgn0024196	robl	0.0001
FBgn0024222	IKKbeta	0.1313
FBgn0024227	aurB	0.0074
FBgn0024230	Hs2st	0.01
FBgn0024232	gprs	0.0055
FBgn0024234	gbb	0.006
FBgn0024236	foi	0.0463
FBgn0024238	Fim	0.0013
FBgn0024244	drm	0.0001
FBgn0024245	dnt	0.0088
FBgn0024248	chico	0.0249
FBgn0024249	cato	0.0297
FBgn0024250	brk	0.0266
FBgn0024251	bbx	0.0483
FBgn0024273	WASp	0.0132
FBgn0024277	trio	0.0032
FBgn0024285	Srp54	0.006
FBgn0024288	Sox100B	0.0508
FBgn0024289	Sodh-1	0.0152
FBgn0024291	Sirt1	0.0216
FBgn0024293	Spn43Ab	0.015
FBgn0024294	Spn43Aa	0.0136
FBgn0024314	Plap	0.0413
FBgn0024315	Picot	0.0074
FBgn0024319	Nach	0.027
FBgn0024320	Npc1a	0.019
FBgn0024321	NK7.1	0.0285
FBgn0024326	Mkk4	0.0052
FBgn0024329	Mekk1	0.0115
FBgn0024330	MED6	0.0123
FBgn0024352		0.011
FBgn0024360	MTPAP	0.0253
FBgn0024361	Tsp2A	0.0051
FBgn0024362	Naa30A	0.0385
FBgn0024364	CG11417	0.0327
FBgn0024365	CG12773	0.0049
FBgn0024371	E2f2	0.0265
FBgn0024432	Dlc90F	0.0004
FBgn0024491	Bin1	0.0057
FBgn0024509	Sec13	0.0059
FBgn0024510	dlt	0.062
FBgn0024542	Neos	0.0348
FBgn0024555	flfl	0.0074
FBgn0024556	mEFTu1	0.0026
FBgn0024558	Dph5	0.0015
FBgn0024689	fws	0.0158
FBgn0024698	Cpsf160	0.0066
FBgn0024728	Slip1	0.0747
FBgn0024732	Drep1	0.0072
FBgn0024733	RpL10	0.002
FBgn0024734	PRL-1	0.0001
FBgn0024740	Lip2	0.0391
FBgn0024754	Flo1	0.001
FBgn0024806	DIP2	0.0058
FBgn0024807	DIP1	0.107
FBgn0024811	Crk	0.0047
FBgn0024814	Clc	0.002
FBgn0024833	AP-1mu	0.0003
FBgn0024836	stan	0.0049
FBgn0024841	Pcd	0.0322
FBgn0024846	p38b	0.0012
FBgn0024887	kin17	0.0176
FBgn0024889	Kap-alpha1	0.0312
FBgn0024897	b6	0.0162
FBgn0024909	Taf7	0.0273
FBgn0024912	agt	0.1089
FBgn0024913	Actbeta	0.0625
FBgn0024920	Ts	0.0525
FBgn0024921		0.0044
FBgn0024941	RSG7	0.0151
FBgn0024943	PIP82	0.0659
FBgn0024944	Oamb	0.0194
FBgn0024945	NitFhit	0.0407
FBgn0024947	NTPase	0.0098
FBgn0024956	Mat1	0.0106
FBgn0024957	Irp-1B	0.0044
FBgn0024958	Irp-1A	0.056
FBgn0024958		0.056
FBgn0024963	GluClalpha	0.0001
FBgn0024973	CG2701	0.0664
FBgn0024975	CG2712	0.1146
FBgn0024980	Syx4	0.0107
FBgn0024983	CG4293	0.0315
FBgn0024984	CG3457	0.0349
FBgn0024985		0.0041
FBgn0024986	CG3719	0.0126
FBgn0024987	ssx	0.0239
FBgn0024989	CG3777	0.0548
FBgn0024991	CG2694	0.2087
FBgn0024992		0.015
FBgn0024993	CG2662	0.1032
FBgn0024994		0.0082
FBgn0024995	CG2680	0.0067
FBgn0024996	eIF2Bbeta	0.0062
FBgn0024997	CG2681	0.0535
FBgn0024998	CG2685	0.0543
FBgn0025109	Bem46	0.0081
FBgn0025111	Ant2	0.0056
FBgn0025115	Acyp	0.0435
FBgn0025185	az2	0.0458
FBgn0025186	ari-2	0.0024
FBgn0025334	PHDP	0.0149
FBgn0025335		0.0042
FBgn0025336	CG4882	0.0249
FBgn0025352		0.0073
FBgn0025355	SuUR	0.0544
FBgn0025360		0.007
FBgn0025360	Optix	0.007
FBgn0025366	Ip259	0.0002
FBgn0025373	Fpps	0.0041
FBgn0025378	CG3795	0.1392
FBgn0025381	rush	0.0076
FBgn0025382	Rab27	0.0017
FBgn0025383	CG14780	0.0343
FBgn0025388	CG12179	0.1462
FBgn0025391	Scgdelta	0.0336
FBgn0025454	Cyp6g1	0.0375
FBgn0025455	CycT	0.02
FBgn0025456	CREG	0.0392
FBgn0025457	Bub3	0.0054
FBgn0025463	Bap60	0.006
FBgn0025469	slv	0.0125
FBgn0025519	fidipidine	0.0184
FBgn0025525	bab2	0.0248
FBgn0025549	unc-119	0.0441
FBgn0025558	CG4101	0.0252
FBgn0025571	SF1	0.01
FBgn0025573	PpN58A	0.0214
FBgn0025574	Pli	0.0001
FBgn0025582	eIF3e	0.0009
FBgn0025583		0.0105
FBgn0025592	Gk1	0.0086
FBgn0025595	AkhR	0.0092
FBgn0025608	Faf2	0.0206
FBgn0025612	CG3062	0.069
FBgn0025613	CG3081	0.0302
FBgn0025615	Torsin	0.1081
FBgn0025616	CG13359	0.391
FBgn0025620	CG13360	0.0037
FBgn0025621	CG16989	0.0582
FBgn0025624	CG4025	0.0158
FBgn0025626	CG4281	0.0223
FBgn0025627	CG4194	0.0445
FBgn0025628	CG4199	0.0116
FBgn0025629	CG4045	0.0239
FBgn0025630	Rtca	0.0852
FBgn0025631	moody	0.0246
FBgn0025632	CG4313	0.0268
FBgn0025633	CG13366	0.013
FBgn0025634	CG13367	0.0802
FBgn0025635	CG17829	0.0277
FBgn0025637	SkpA	0.0049
FBgn0025638	Roc1a	0.0142
FBgn0025639	Hmt4-20	0.0199
FBgn0025640	CG13369	0.0501
FBgn0025641	DAAM	0.0124
FBgn0025642	CG32812	0.0671
FBgn0025643	CG3588	0.0356
FBgn0025644	CG14424	0.0166
FBgn0025674	CycK	0.0243
FBgn0025676	CkIIalpha-i3	0.1703
FBgn0025678	CaBP1	0.0093
FBgn0025679	Klf15	0.0536
FBgn0025680	cry	0.0165
FBgn0025681	CG3558	0.0105
FBgn0025682	scf	0.0386
FBgn0025683	CG3164	0.0033
FBgn0025684	MFS18	0.0042
[truncated: 10,748 more rows]

## Sheet: C.elegans
id	dN
WBGene00000002	0.0811359
WBGene00000003	0.0910973
WBGene00000008	0.120087
WBGene00000009	0.124224
WBGene00000020	0.155462
WBGene00000022	0.127849
WBGene00000023	0.373502
WBGene00000024	0.0752941
WBGene00000034	0.152632
WBGene00000036	0.0922099
WBGene00000037	0.079602
WBGene00000038	0.106667
WBGene00000042	0.0434783
WBGene00000043	0.0656455
WBGene00000044	0.106419
WBGene00000045	0.161232
WBGene00000046	0.0986965
WBGene00000048	0.0562852
WBGene00000049	0.0646465
WBGene00000050	0.0434783
WBGene00000051	0.0331588
WBGene00000053	0.096
WBGene00000054	0.0835073
WBGene00000057	0.0471513
WBGene00000061	0.0860465
WBGene00000062	0.180812
WBGene00000068	0.0952
WBGene00000069	0.0982226
WBGene00000070	0.0758065
WBGene00000071	0.127789
WBGene00000074	0.113228
WBGene00000075	0.244898
WBGene00000082	0.101439
WBGene00000085	0.147335
WBGene00000088	0.256554
WBGene00000090	0.234835
WBGene00000097	0.119403
WBGene00000099	0.175497
WBGene00000116	0.146245
WBGene00000120	0.294931
WBGene00000133	0.0692884
WBGene00000134	0.0871287
WBGene00000135	0.209985
WBGene00000136	0.0710572
WBGene00000137	0.2362
WBGene00000138	0.176638
WBGene00000143	0.250725
WBGene00000145	0.295455
WBGene00000147	0.136364
WBGene00000150	0.0413625
WBGene00000157	0
WBGene00000158	0.0975309
WBGene00000165	0.0104167
WBGene00000166	0.182283
WBGene00000168	0.397872
WBGene00000171	0.140811
WBGene00000173	0.161392
WBGene00000177	0.0966543
WBGene00000179	0.139785
WBGene00000184	0.00571429
WBGene00000189	0.0677966
WBGene00000193	0.105263
WBGene00000195	0.0873563
WBGene00000199	0.0423529
WBGene00000201	0.0543478
WBGene00000203	0.0491803
WBGene00000204	0.00591716
WBGene00000205	0.0855263
WBGene00000208	0.132075
WBGene00000211	0.128114
WBGene00000216	0.0982368
WBGene00000217	0.0675676
WBGene00000220	0.110276
WBGene00000221	0.357488
WBGene00000222	0.391304
WBGene00000225	0.0865533
WBGene00000227	0.257053
WBGene00000236	0.143541
WBGene00000237	0.176119
WBGene00000238	0.186104
WBGene00000240	0.0568928
WBGene00000241	0.336879
WBGene00000242	0.177396
WBGene00000244	0.182731
WBGene00000250	0.55082
WBGene00000253	0.0908484
WBGene00000255	0.111111
WBGene00000269	0.0966057
WBGene00000272	0.151316
WBGene00000274	0.158633
WBGene00000275	0.378088
WBGene00000280	0.0652819
WBGene00000281	0.0284553
WBGene00000283	0.106452
WBGene00000284	0.0595611
WBGene00000285	0
WBGene00000298	0.0403587
WBGene00000301	0.276596
WBGene00000368	0.0211132
WBGene00000370	0.0921502
WBGene00000382	0.306202
WBGene00000391	0.158228
WBGene00000395	0.414222
WBGene00000399	0.258493
WBGene00000401	0.0951613
WBGene00000407	0.0445205
WBGene00000412	0.264493
WBGene00000413	0.286614
WBGene00000416	0.141304
WBGene00000419	0.137698
WBGene00000420	0.245283
WBGene00000422	0.244541
WBGene00000423	0.335849
WBGene00000425	0.0874471
WBGene00000429	0.107317
WBGene00000437	0.173469
WBGene00000438	0.173789
WBGene00000440	0.15812
WBGene00000446	0.295918
WBGene00000447	0.203448
WBGene00000448	0.329372
WBGene00000449	0.312741
WBGene00000451	0.13913
WBGene00000452	0.184615
WBGene00000454	0.0766284
WBGene00000455	0.137255
WBGene00000458	0.265455
WBGene00000468	0.233083
WBGene00000469	0.227053
WBGene00000476	0.103226
WBGene00000477	0.117269
WBGene00000485	0.109882
WBGene00000490	0.126045
WBGene00000491	0.113463
WBGene00000493	0.0829694
WBGene00000497	0.0876351
WBGene00000506	0.158249
WBGene00000512	0.203252
WBGene00000514	0.292105
WBGene00000516	0.24581
WBGene00000519	0.212166
WBGene00000523	0.0674603
WBGene00000525	0.177083
WBGene00000526	0.103203
WBGene00000532	0.0313676
WBGene00000533	0.0427136
WBGene00000535	0.347826
WBGene00000537	0.531287
WBGene00000539	0.0992908
WBGene00000540	0.227586
WBGene00000543	0.151553
WBGene00000553	0.109195
WBGene00000554	0
WBGene00000561	0.172775
WBGene00000563	0.144737
WBGene00000564	0.179648
WBGene00000583	0.0658436
WBGene00000585	0.333828
WBGene00000591	0.320339
WBGene00000593	0.0234114
WBGene00000597	0.0996441
WBGene00000608	0.117647
WBGene00000611	0.00677966
WBGene00000615	0.101045
WBGene00000620	0.0264026
WBGene00000621	0.122924
WBGene00000622	0.0948012
WBGene00000623	0.133106
WBGene00000626	0.155477
WBGene00000631	0.16726
WBGene00000634	0.145329
WBGene00000636	0.162791
WBGene00000637	0.156352
WBGene00000639	0.133333
WBGene00000640	0.240997
WBGene00000641	0.136213
WBGene00000644	0.0638298
WBGene00000645	0.271053
WBGene00000647	0.135057
WBGene00000651	0.217544
WBGene00000652	0.184647
WBGene00000657	0.0686275
WBGene00000660	0.107383
WBGene00000662	0.445972
WBGene00000664	0.0472973
WBGene00000665	0.0655738
WBGene00000671	0.103806
WBGene00000673	0.0855263
WBGene00000678	0.0391459
WBGene00000684	0.148026
WBGene00000685	0.145015
WBGene00000687	0.0491329
WBGene00000688	0.115625
WBGene00000689	0.159383
WBGene00000690	0.320513
WBGene00000695	0.169916
WBGene00000699	0.0234114
WBGene00000702	0.193237
WBGene00000703	0.0595238
WBGene00000705	0.185065
WBGene00000706	0.0978261
WBGene00000711	0.0427046
WBGene00000712	0.083871
WBGene00000714	0.130293
WBGene00000719	0.0793103
WBGene00000720	0.0655172
WBGene00000721	0.332203
WBGene00000722	0.121212
WBGene00000723	0.107744
WBGene00000724	0.290123
WBGene00000726	0.207715
WBGene00000729	0.112245
WBGene00000730	0.0200669
WBGene00000731	0.0505952
WBGene00000736	0.338866
WBGene00000737	0.194373
WBGene00000738	0.0985075
WBGene00000743	0.06
WBGene00000746	0.0738462
WBGene00000747	0.0732484
WBGene00000748	0.0940767
WBGene00000749	0.0841751
WBGene00000750	0.20802
WBGene00000751	0.0989399
WBGene00000755	0.0732601
WBGene00000757	0.140351
WBGene00000758	0.146667
WBGene00000759	0.150602
WBGene00000760	0.337705
WBGene00000761	0.130102
WBGene00000765	0.148699
WBGene00000767	0.124834
WBGene00000770	0.434307
WBGene00000771	0.322638
WBGene00000772	0.29558
WBGene00000773	0.0697674
WBGene00000775	0.106132
WBGene00000779	0.0492958
WBGene00000781	0.118541
WBGene00000783	0.285326
WBGene00000784	0.0895522
WBGene00000785	0.0872093
WBGene00000788	0.0392157
WBGene00000789	0.209713
WBGene00000792	0.211744
WBGene00000794	0.196335
WBGene00000795	0.0979021
WBGene00000797	0.516892
WBGene00000798	0.126168
WBGene00000803	0.480973
WBGene00000835	0.0869565
WBGene00000836	0.202918
WBGene00000839	0.299881
WBGene00000840	0.154248
WBGene00000845	0.411085
WBGene00000851	0.0471698
WBGene00000858	0.0333333
WBGene00000878	0.0813953
WBGene00000880	0.082218
WBGene00000882	0.09
WBGene00000885	0.321429
WBGene00000888	0.0828402
WBGene00000892	0.0952381
WBGene00000896	0.079646
WBGene00000901	0.569132
WBGene00000902	0.103183
WBGene00000903	0.526316
WBGene00000906	0.175532
WBGene00000907	0.31378
WBGene00000929	0.10299
WBGene00000930	0.200935
WBGene00000934	0.0471545
WBGene00000939	0.243214
WBGene00000952	0.150621
WBGene00000955	0.0494505
WBGene00000960	0.0585242
WBGene00000962	0.0582312
WBGene00000964	0.0810811
WBGene00000965	0.133127
WBGene00000968	0.259016
WBGene00000969	0.134048
WBGene00000971	0.164134
WBGene00000977	0.164875
WBGene00000979	0.191214
WBGene00000982	0.0879479
WBGene00000983	0.105572
WBGene00000984	0.063745
WBGene00000988	0.112903
WBGene00000989	0.183801
WBGene00000991	0.0900693
WBGene00000992	0.105386
WBGene00000993	0.137255
WBGene00001001	0.11254
WBGene00001002	0.265517
WBGene00001018	0.129909
WBGene00001021	0.189944
WBGene00001022	0.143382
WBGene00001025	0.0835031
WBGene00001032	0.2
WBGene00001033	0.178744
WBGene00001035	0.286598
WBGene00001039	0.0900901
WBGene00001040	0.199313
WBGene00001041	0.195833
WBGene00001042	0.0526316
WBGene00001046	0.320911
WBGene00001051	0.159574
WBGene00001055	0.256039
WBGene00001062	0.364672
WBGene00001064	0.0952381
WBGene00001065	0.0468227
WBGene00001070	0.150901
WBGene00001074	0.02
WBGene00001078	0.185944
WBGene00001079	0.217391
WBGene00001085	0.3864
WBGene00001086	0.589212
WBGene00001087	0.412775
WBGene00001089	0.137446
WBGene00001090	0.372665
WBGene00001092	0.0935673
WBGene00001096	0.340909
WBGene00001099	0.179054
WBGene00001102	0.319648
WBGene00001103	0.488
WBGene00001105	0.348837
WBGene00001109	0.233227
WBGene00001115	0.0599315
WBGene00001133	0.172043
WBGene00001134	0.0940439
WBGene00001135	0.046875
WBGene00001149	0.0362319
WBGene00001152	0.116279
WBGene00001156	0.171875
WBGene00001158	0.211982
WBGene00001163	0.123853
WBGene00001166	0.0576132
WBGene00001171	0.0379747
WBGene00001179	0.0292505
WBGene00001188	0.0788804
WBGene00001193	0.129338
WBGene00001214	0.148988
WBGene00001231	0.0328767
WBGene00001232	0.0672783
WBGene00001236	0.0894309
WBGene00001242	0.04811
WBGene00001243	0.0912409
WBGene00001247	0.0524476
WBGene00001250	0.303614
WBGene00001259	0.214615
WBGene00001303	0
WBGene00001310	0.447761
WBGene00001324	0.19932
WBGene00001331	0.122066
WBGene00001338	0.221505
WBGene00001352	0.415969
WBGene00001358	0.0434783
WBGene00001365	0.0206897
WBGene00001371	0.189076
WBGene00001387	0.296296
WBGene00001392	0.200873
WBGene00001395	0.133183
WBGene00001397	0.126126
WBGene00001412	0.36689
WBGene00001413	0.611549
WBGene00001424	0.335664
WBGene00001428	0.103448
WBGene00001429	0.0976562
WBGene00001432	0.132911
WBGene00001440	0.267742
WBGene00001443	0.0497992
WBGene00001447	0.354839
WBGene00001448	0.198276
WBGene00001449	0.142012
WBGene00001450	0.147059
WBGene00001452	0.27451
WBGene00001456	0.0628931
WBGene00001457	0.121429
WBGene00001458	0.164706
WBGene00001459	0.142857
WBGene00001460	0.142857
WBGene00001462	0.146067
WBGene00001463	0.354839
WBGene00001464	0.0757576
WBGene00001465	0.227129
WBGene00001468	0.217857
WBGene00001477	0.11336
WBGene00001480	0.253876
WBGene00001483	0.40625
WBGene00001490	0.0651974
WBGene00001499	0.126506
WBGene00001500	0.117647
WBGene00001501	0.0235294
WBGene00001508	0.156475
WBGene00001509	0.0387597
WBGene00001510	0.217765
WBGene00001511	0.0731225
WBGene00001512	0.0747664
WBGene00001520	0.0394191
WBGene00001522	0.114014
WBGene00001523	0.306701
WBGene00001530	0.214542
WBGene00001531	0.255111
WBGene00001532	0.219643
WBGene00001533	0.162313
WBGene00001535	0.0664336
WBGene00001536	0.0979478
WBGene00001539	0.0807393
WBGene00001541	0.174888
WBGene00001543	0.0950226
WBGene00001544	0.141277
WBGene00001545	0.179928
WBGene00001547	0.11491
WBGene00001548	0.074856
WBGene00001549	0.159462
WBGene00001552	0.118594
WBGene00001553	0.0942797
WBGene00001554	0.0889213
WBGene00001556	0.0562963
WBGene00001563	0.510798
WBGene00001570	0.160294
WBGene00001579	0.113873
WBGene00001580	0.169447
WBGene00001581	0.193922
WBGene00001583	0.534177
WBGene00001585	0.165877
WBGene00001586	0.0676533
WBGene00001588	0.025463
WBGene00001593	0.144628
WBGene00001594	0.03
WBGene00001602	0.0519481
WBGene00001603	0.027248
WBGene00001606	0.132791
WBGene00001608	0.166667
WBGene00001609	0.430979
WBGene00001612	0.0386221
WBGene00001614	0.0742996
WBGene00001619	0.137295
WBGene00001621	0.018797
WBGene00001625	0.219048
WBGene00001627	0.235382
WBGene00001632	0.0831947
WBGene00001638	0.171492
WBGene00001643	0.336427
WBGene00001647	0.250729
WBGene00001650	0.0803738
WBGene00001660	0.141563
WBGene00001664	0.147929
WBGene00001665	0.0451977
WBGene00001666	0.24234
WBGene00001667	0.260417
WBGene00001668	0.0578512
WBGene00001669	0.00568182
WBGene00001670	0.0714286
WBGene00001672	0.33427
WBGene00001674	0.0056338
WBGene00001675	0.12931
WBGene00001682	0.016129
WBGene00001688	0.395793
WBGene00001692	0.24581
WBGene00001694	0.0490196
WBGene00001697	0.214286
WBGene00001701	0.3125
WBGene00001703	0.163399
WBGene00001705	0.247368
WBGene00001707	0.142857
WBGene00001708	0.0875
WBGene00001710	0.155224
WBGene00001712	0.19788
WBGene00001713	0.0673077
WBGene00001715	0.10084
WBGene00001717	0.279188
WBGene00001718	0.177778
WBGene00001719	0.213235
WBGene00001720	0.257353
WBGene00001722	0.234848
WBGene00001723	0.274882
WBGene00001724	0.143713
WBGene00001727	0.235698
WBGene00001728	0.215686
WBGene00001730	0.209302
WBGene00001731	0.298013
WBGene00001740	0.201923
WBGene00001747	0
WBGene00001751	0.275362
WBGene00001752	0.236715
WBGene00001753	0.17561
WBGene00001754	0.194175
WBGene00001755	0.0873786
WBGene00001757	0.218447
WBGene00001758	0.266667
WBGene00001759	0.08867
WBGene00001760	0.287081
WBGene00001761	0.208738
WBGene00001763	0.169231
WBGene00001768	0.169082
WBGene00001772	0.15311
WBGene00001778	0.14554
WBGene00001781	0.169014
WBGene00001783	0.37037
WBGene00001784	0.133333
WBGene00001787	0.0909091
WBGene00001788	0.157407
WBGene00001790	0.126168
WBGene00001793	0.0238095
WBGene00001795	0.098692
WBGene00001796	0.0810811
WBGene00001803	0.0829384
WBGene00001804	0.0268456
WBGene00001805	0.14532
WBGene00001806	0.183463
WBGene00001812	0.187911
WBGene00001814	0.0482846
WBGene00001816	0.0927152
WBGene00001817	0.196226
WBGene00001823	0.119565
WBGene00001827	0.335509
WBGene00001828	0.198003
WBGene00001830	0.58752
WBGene00001835	0.136
WBGene00001837	0.148837
WBGene00001839	0.16
WBGene00001841	0.377193
WBGene00001843	0.0686499
WBGene00001852	0.189427
WBGene00001865	0.201238
WBGene00001872	0.163849
WBGene00001950	0.372671
WBGene00001951	0.21
WBGene00001953	0.119318
WBGene00001959	0.0224719
WBGene00001973	0.304094
WBGene00001974	0.199711
WBGene00001981	0.454106
WBGene00001984	0.133333
WBGene00001985	0.293296
WBGene00001988	0.175532
WBGene00001991	0.294686
WBGene00001992	0.281768
WBGene00001993	0.0992366
WBGene00001998	0.414487
WBGene00002010	0.0182648
WBGene00002011	0.00909091
WBGene00002012	0.12963
WBGene00002013	0.118182
WBGene00002027	0.431159
WBGene00002028	0.197479
WBGene00002029	0.16358
WBGene00002030	0.158672
WBGene00002031	0.168508
WBGene00002033	0.44868
WBGene00002035	0.0648995
WBGene00002039	0.0467112
WBGene00002040	0.0527157
WBGene00002044	0.12462
WBGene00002048	0.0443828
WBGene00002058	0.178082
WBGene00002060	0.261062
WBGene00002062	0.198113
WBGene00002067	0.365309
WBGene00002069	0.238095
WBGene00002071	0.0806916
WBGene00002079	0.159915
WBGene00002080	0.110526
WBGene00002084	0.207547
WBGene00002086	0.392523
WBGene00002089	0.557692
WBGene00002100	0.0648148
WBGene00002101	0.170213
WBGene00002124	0.124105
WBGene00002127	0.146067
WBGene00002128	0.141388
WBGene00002129	0.105455
WBGene00002137	0.185185
WBGene00002138	0.145946
WBGene00002142	0.0920771
WBGene00002146	0.115196
WBGene00002149	0.0959184
WBGene00002151	0.0216802
WBGene00002169	0.116187
WBGene00002174	0.257001
WBGene00002177	0.0988506
WBGene00002179	0.0550336
WBGene00002181	0.170487
WBGene00002186	0.236641
WBGene00002187	0.10733
WBGene00002191	0.0334262
WBGene00002193	0.241509
WBGene00002198	0.158416
WBGene00002204	0.412758
WBGene00002208	0.454333
WBGene00002210	0.123305
WBGene00002218	0.0517241
WBGene00002229	0.247461
WBGene00002230	0.0882353
WBGene00002241	0.268229
WBGene00002246	0.322997
WBGene00002247	0.103415
WBGene00002248	0.129887
WBGene00002257	0.0882353
WBGene00002259	0.160584
WBGene00002267	0.113074
WBGene00002271	0.15
WBGene00002273	0.104167
WBGene00002275	0.17562
WBGene00002335	0.0108696
WBGene00002368	0.33046
WBGene00002601	0.276836
WBGene00002637	0.162459
WBGene00002694	0.161373
WBGene00002845	0.186651
WBGene00002850	0.224178
WBGene00002975	0.0747126
WBGene00002986	0.213889
WBGene00002987	0.252941
WBGene00002989	0.212054
WBGene00003000	0.13577
WBGene00003001	0.35255
WBGene00003002	0.483203
WBGene00003008	0.322785
WBGene00003009	0.121166
WBGene00003010	0.0405904
WBGene00003011	0.43366
WBGene00003017	0.141593
WBGene00003018	0.12766
WBGene00003019	0.115226
WBGene00003020	0.314619
WBGene00003021	0.348565
WBGene00003031	0.544041
WBGene00003033	0.182143
WBGene00003035	0.325
WBGene00003040	0.38212
WBGene00003043	0.152355
WBGene00003046	0.329457
WBGene00003047	0.125641
WBGene00003059	0.155556
WBGene00003071	0.0619469
WBGene00003072	0.229593
WBGene00003075	0.112329
WBGene00003076	0.048
WBGene00003080	0.012987
WBGene00003084	0.152778
WBGene00003089	0.0290456
WBGene00003091	0.300725
WBGene00003092	0.264214
WBGene00003093	0.149533
WBGene00003094	0.205607
WBGene00003095	0.154206
WBGene00003102	0.055
WBGene00003106	0.153846
WBGene00003107	0.197531
WBGene00003119	0.11772
WBGene00003129	0.0673854
WBGene00003133	0.318
WBGene00003142	0.151751
WBGene00003148	0.0833333
WBGene00003149	0.202381
WBGene00003160	0.301329
WBGene00003163	0.19573
WBGene00003164	0.227642
WBGene00003169	0.0611621
WBGene00003170	0.220745
WBGene00003171	0.00453515
WBGene00003173	0.148681
WBGene00003174	0.0513176
WBGene00003176	0.0530973
WBGene00003178	0.0725191
WBGene00003179	0.099359
WBGene00003182	0.091716
WBGene00003186	0.0361757
WBGene00003209	0.121827
WBGene00003218	0.270809
WBGene00003236	0.205479
WBGene00003237	0.206612
WBGene00003239	0.0512821
WBGene00003246	0.127737
WBGene00003248	0.187377
WBGene00003254	0.115942
WBGene00003367	0.451299
WBGene00003368	0.140884
WBGene00003376	0.150628
WBGene00003377	0.251515
WBGene00003380	0.185484
WBGene00003384	0.437939
WBGene00003387	0.0402385
WBGene00003388	0.261972
WBGene00003392	0.0945274
WBGene00003393	0.0717264
WBGene00003394	0.382353
WBGene00003395	0.131285
WBGene00003397	0.0757042
WBGene00003400	0.0599436
WBGene00003408	0.218361
WBGene00003409	0.134483
WBGene00003410	0.0947503
WBGene00003412	0.325617
WBGene00003421	0.403374
WBGene00003422	0.172472
WBGene00003473	0.0972222
WBGene00003475	0.229983
WBGene00003477	0.210221
WBGene00003497	0.0590195
WBGene00003504	0.36755
WBGene00003509	0.327869
WBGene00003510	0.108911
WBGene00003514	0.0277635
WBGene00003515	0.0619604
WBGene00003517	0.0863558
WBGene00003520	0.0597015
WBGene00003522	0.126712
WBGene00003524	0.144847
WBGene00003526	0.052356
WBGene00003527	0.0877193
WBGene00003531	0.143979
WBGene00003533	0.0692464
WBGene00003536	0.321678
WBGene00003539	0.344086
WBGene00003541	0.378453
WBGene00003542	0.176909
WBGene00003543	0.586387
WBGene00003544	0.110276
WBGene00003545	0.136709
WBGene00003546	0.229376
WBGene00003547	0.156604
WBGene00003550	0.300623
WBGene00003552	0.0682927
WBGene00003554	0.139889
WBGene00003555	0.142398
WBGene00003559	0.142349
WBGene00003561	0.112962
WBGene00003562	0.318257
WBGene00003563	0.0209424
WBGene00003568	0.13259
WBGene00003570	0.10061
WBGene00003571	0.180887
WBGene00003572	0.176383
WBGene00003574	0.137346
WBGene00003578	0.151429
WBGene00003579	0.140187
WBGene00003583	0.244813
WBGene00003587	0.157895
WBGene00003590	0.0788644
WBGene00003591	0.105714
WBGene00003595	0.251366
WBGene00003597	0.0649485
WBGene00003598	0.138371
WBGene00003601	0.545861
WBGene00003603	0.14898
WBGene00003608	0.385321
WBGene00003616	0.101523
WBGene00003619	0.204444
WBGene00003626	0.133495
WBGene00003629	0.384615
WBGene00003632	0.267606
WBGene00003633	0.313901
WBGene00003635	0.0847784
WBGene00003637	0.151832
WBGene00003641	0.547059
WBGene00003643	0.250696
WBGene00003645	0.458738
WBGene00003647	0.168449
WBGene00003657	0.295122
WBGene00003660	0.184416
WBGene00003668	0.16624
WBGene00003674	0.167082
WBGene00003692	0.188862
WBGene00003696	0.474934
WBGene00003706	0.375587
WBGene00003709	0.0895742
WBGene00003710	0.129979
WBGene00003712	0.356164
WBGene00003721	0.441327
WBGene00003725	0.171271
WBGene00003726	0.236782
WBGene00003729	0.0626223
WBGene00003730	0.15311
WBGene00003739	0.177914
WBGene00003741	0.166667
WBGene00003745	0.237288
WBGene00003746	0.174419
WBGene00003750	0.0909091
WBGene00003751	0.153285
WBGene00003755	0.204819
WBGene00003757	0.161616
WBGene00003772	0.0645161
WBGene00003773	0.0677966
WBGene00003776	0.0738462
WBGene00003777	0.137948
WBGene00003778	0.107143
WBGene00003798	0.175987
WBGene00003800	0.341357
WBGene00003801	0.302842
WBGene00003807	0.0949227
WBGene00003816	0.0580762
WBGene00003822	0.0911528
WBGene00003831	0.0167015
WBGene00003839	0.0884041
WBGene00003840	0.0539216
WBGene00003841	0.0451527
WBGene00003845	0.428571
WBGene00003846	0.219124
WBGene00003850	0.00561798
WBGene00003856	0.129794
WBGene00003860	0.037037
WBGene00003861	0.0397351
WBGene00003876	0.206633
WBGene00003878	0.0527817
WBGene00003879	0.110577
WBGene00003883	0.131836
WBGene00003885	0.147922
WBGene00003886	0.150424
WBGene00003889	0.0760171
WBGene00003890	0.250633
WBGene00003891	0.132979
WBGene00003892	0.152778
WBGene00003893	0.0113636
WBGene00003898	0.154135
WBGene00003905	0.124785
WBGene00003909	0.141566
WBGene00003919	0.344942
WBGene00003929	0.0785597
WBGene00003930	0.0321384
WBGene00003939	0.153846
WBGene00003943	0.198701
WBGene00003948	0.0433213
WBGene00003956	0.171681
WBGene00003966	0.0503145
WBGene00003970	0.301126
WBGene00003975	0.108911
WBGene00003978	0.113208
WBGene00003980	0.21444
WBGene00003987	0.202312
WBGene00003990	0.19084
WBGene00003995	0.0985595
WBGene00003996	0.0605346
WBGene00004002	0.288835
WBGene00004003	0.101393
WBGene00004004	0.10046
WBGene00004005	0.158113
WBGene00004016	0.0454545
WBGene00004023	0.174107
WBGene00004024	0.236641
WBGene00004028	0.208644
WBGene00004030	0.204268
WBGene00004035	0.103497
WBGene00004037	0.178251
WBGene00004038	0.0670262
WBGene00004039	0.0306258
WBGene00004040	0.0785153
WBGene00004047	0.0953608
WBGene00004048	0.137065
WBGene00004055	0.0452128
WBGene00004059	0.0544629
WBGene00004060	0.0515152
WBGene00004061	0.0750341
WBGene00004075	0.157741
WBGene00004077	0.341981
WBGene00004078	0.434615
WBGene00004084	0.293103
WBGene00004085	0.045045
WBGene00004088	0.0358974
WBGene00004089	0.139504
WBGene00004092	0.114815
WBGene00004107	0.288026
WBGene00004113	0.194757
WBGene00004125	0.431373
WBGene00004132	0.168659
WBGene00004134	0.284129
WBGene00004135	0.115987
WBGene00004139	0.129973
WBGene00004145	0.49354
WBGene00004156	0.0277078
WBGene00004166	0.261642
WBGene00004174	0.0567568
WBGene00004186	0.17976
WBGene00004187	0.012137
WBGene00004192	0.186813
WBGene00004195	0.216968
WBGene00004196	0.126168
WBGene00004198	0.0981013
WBGene00004202	0.246101
WBGene00004204	0.169273
WBGene00004211	0.236404
WBGene00004216	0.103049
WBGene00004217	0.0643087
WBGene00004218	0.106476
WBGene00004219	0.126569
WBGene00004220	0.118325
WBGene00004221	0.0595483
WBGene00004222	0.0843645
WBGene00004223	0.11032
WBGene00004225	0.149015
WBGene00004227	0.148235
WBGene00004228	0.0706956
WBGene00004229	0.104887
WBGene00004230	0.116915
WBGene00004232	0.0989876
WBGene00004234	0.0883721
WBGene00004235	0.102423
WBGene00004236	0.216435
WBGene00004237	0.0407332
WBGene00004244	0.263158
WBGene00004245	0.183673
WBGene00004249	0.208754
WBGene00004255	0.109827
WBGene00004256	0.134945
WBGene00004257	0.139517
WBGene00004259	0.10225
WBGene00004265	0.0910248
WBGene00004270	0.00487805
WBGene00004272	0.0189573
WBGene00004281	0.279352
WBGene00004283	0.0983607
WBGene00004300	0.0620915
WBGene00004301	0.156573
WBGene00004307	0
WBGene00004308	0.0220994
WBGene00004313	0.121536
WBGene00004314	0.0849128
WBGene00004319	0.252203
WBGene00004321	0.0676329
WBGene00004322	0.249373
WBGene00004323	0.354077
WBGene00004326	0.446194
WBGene00004333	0.562923
WBGene00004334	0.281768
WBGene00004338	0.118541
WBGene00004340	0.137725
WBGene00004349	0.159722
WBGene00004357	0
WBGene00004359	0.0525164
WBGene00004361	0.271941
WBGene00004363	0.176944
WBGene00004368	0.112412
WBGene00004370	0.143737
WBGene00004371	0.101337
WBGene00004381	0.206897
WBGene00004383	0.158249
WBGene00004385	0.15534
WBGene00004386	0.157407
WBGene00004393	0.186441
WBGene00004394	0.136865
WBGene00004397	0.0344828
WBGene00004400	0.140449
WBGene00004404	0.200669
WBGene00004411	0.101429
WBGene00004453	0
WBGene00004457	0.114042
WBGene00004507	0.0421585
WBGene00004508	0.370673
WBGene00004510	0.22849
WBGene00004680	0.149312
WBGene00004699	0.0625
WBGene00004721	0.203085
WBGene00004726	0.473684
WBGene00004735	0.204545
WBGene00004737	0.381113
WBGene00004738	0.203297
WBGene00004740	0.381087
WBGene00004742	0.304348
WBGene00004743	0.0884146
WBGene00004752	0.106335
WBGene00004753	0.101904
WBGene00004760	0.0851319
WBGene00004764	0.0705128
WBGene00004769	0.180995
WBGene00004774	0.100877
WBGene00004775	0.325998
WBGene00004787	0.273016
WBGene00004790	0.0479042
WBGene00004793	0.0438413
WBGene00004795	0.373984
WBGene00004798	0.196203
WBGene00004803	0.183051
WBGene00004822	0.342541
WBGene00004823	0.204545
WBGene00004826	0.286585
WBGene00004827	0.386503
WBGene00004854	0.138081
WBGene00004856	0.0325815
WBGene00004857	0.0714286
WBGene00004860	0.231629
WBGene00004874	0.375325
WBGene00004877	0.202614
WBGene00004883	0.425688
WBGene00004885	0.359524
WBGene00004888	0.0769231
WBGene00004893	0.0597015
WBGene00004896	0.166038
WBGene00004897	0
WBGene00004904	0.331884
WBGene00004905	0.0998573
WBGene00004908	0.231863
WBGene00004910	0.0426929
WBGene00004911	0.126016
WBGene00004912	0.0688259
WBGene00004919	0.0444444
WBGene00004922	0.0596206
WBGene00004924	0.0288714
WBGene00004928	0.379391
WBGene00004944	0.0728814
WBGene00004950	0.0896226
WBGene00004951	0.0238978
WBGene00004955	0.374894
WBGene00004958	0.316594
WBGene00004962	0.248394
WBGene00004964	0.230769
WBGene00004965	0.385417
WBGene00004969	0.107819
WBGene00004976	0.355638
WBGene00004978	0.116667
WBGene00004979	0.163717
WBGene00004981	0.106884
WBGene00004985	0.316038
WBGene00004992	0.161905
WBGene00004993	0.228856
WBGene00004994	0.271845
WBGene00004997	0.292453
WBGene00004998	0.192
WBGene00005000	0.245763
WBGene00005001	0.227723
WBGene00005003	0.145161
WBGene00005014	0.183333
WBGene00005015	0.160939
WBGene00005017	0.020202
WBGene00005018	0.013289
WBGene00005021	0.147368
WBGene00005024	0.265997
WBGene00005026	0.185393
WBGene00005035	0.496875
WBGene00005037	0.269461
WBGene00005040	0.3003
WBGene00005055	0.568513
WBGene00005057	0.457831
WBGene00005060	0.634783
WBGene00005061	0.335312
WBGene00005063	0.616667
WBGene00005065	0.144
WBGene00005066	0.348974
WBGene00005070	0.243478
WBGene00005076	0.442771
WBGene00005077	0.0534351
WBGene00005078	0.0770751
WBGene00005079	0.247978
WBGene00005082	0.253602
WBGene00005086	0.265625
WBGene00005087	0.261765
WBGene00005088	0.1625
WBGene00005090	0.187692
WBGene00005093	0.298507
WBGene00005095	0.395833
WBGene00005101	0.182965
WBGene00005108	0.473354
WBGene00005110	0.0648968
WBGene00005111	0.210526
WBGene00005112	0.333333
WBGene00005114	0.279503
WBGene00005117	0.552795
WBGene00005118	0.3375
WBGene00005119	0.49226
WBGene00005125	0.542587
WBGene00005127	0.142433
WBGene00005128	0.353846
WBGene00005129	0.315789
WBGene00005131	0.267857
WBGene00005133	0.251497
WBGene00005135	0.230769
WBGene00005149	0.221184
WBGene00005153	0.153623
WBGene00005168	0.267081
WBGene00005172	0.420063
WBGene00005174	0.395973
WBGene00005182	0.2
WBGene00005184	0.281065
WBGene00005186	0.234568
WBGene00005188	0.275641
WBGene00005189	0.339934
WBGene00005190	0.274143
WBGene00005191	0.242515
WBGene00005195	0.639344
WBGene00005198	0.418605
WBGene00005205	0.410256
WBGene00005215	0.41411
WBGene00005218	0.36859
WBGene00005219	0.299363
WBGene00005227	0.258065
WBGene00005229	0.209581
WBGene00005233	0.301205
WBGene00005236	0.273775
WBGene00005237	0.316716
WBGene00005242	0.367781
WBGene00005243	0.306991
WBGene00005247	0.458967
WBGene00005256	0.393939
WBGene00005262	0.304762
WBGene00005267	0.153846
WBGene00005269	0.202381
WBGene00005271	0.284884
WBGene00005310	0.579268
WBGene00005315	0.546243
WBGene00005344	0.289634
WBGene00005346	0.341317
WBGene00005347	0.25
WBGene00005361	0.567901
WBGene00005399	0.252976
WBGene00005401	0.299694
WBGene00005406	0.530488
WBGene00005421	0.23913
WBGene00005423	0.29697
WBGene00005437	0.549849
WBGene00005446	0.446541
WBGene00005447	0.395137
WBGene00005475	0.401929
WBGene00005476	0.463277
WBGene00005477	0.398204
WBGene00005480	0.263158
WBGene00005483	0.33033
WBGene00005484	0.212121
WBGene00005514	0.350877
WBGene00005516	0.23662
WBGene00005523	0.383954
WBGene00005531	0.263768
WBGene00005532	0.207386
WBGene00005533	0.444089
WBGene00005537	0.566978
WBGene00005569	0.265372
WBGene00005574	0.213213
WBGene00005592	0.292537
WBGene00005593	0.255452
WBGene00005599	0.150888
WBGene00005601	0.220896
WBGene00005606	0.396341
WBGene00005608	0.271642
WBGene00005610	0.222222
WBGene00005615	0.460123
WBGene00005618	0.518868
WBGene00005621	0.303303
WBGene00005635	0.301205
WBGene00005638	0.285714
WBGene00005639	0.258929
WBGene00005640	0.304709
WBGene00005642	0.169399
WBGene00005644	0.367403
WBGene00005652	0.17037
WBGene00005653	0.357895
WBGene00005656	0.419444
WBGene00005657	0.370732
WBGene00005661	0.368831
WBGene00005662	0.12844
WBGene00005666	0.385075
WBGene00005667	0.292899
WBGene00005669	0.298507
WBGene00005671	0.172414
WBGene00005682	0.353474
WBGene00005690	0.343465
WBGene00005692	0.328402
WBGene00005693	0.329412
WBGene00005696	0.396396
WBGene00005698	0.338509
WBGene00005711	0.64557
WBGene00005712	0.0390879
WBGene00005713	0.271812
WBGene00005714	0.367347
WBGene00005717	0.260606
WBGene00005718	0.142442
WBGene00005719	0.178248
WBGene00005720	0.261398
WBGene00005724	0.259259
WBGene00005727	0.21791
WBGene00005735	0.189024
WBGene00005736	0.321101
WBGene00005739	0.201923
WBGene00005742	0.327922
WBGene00005744	0.306785
WBGene00005747	0.22293
WBGene00005748	0.692754
WBGene00005750	0.275862
WBGene00005751	0.304709
WBGene00005753	0.562334
WBGene00005762	0.475676
WBGene00005764	0.514205
WBGene00005814	0.577236
WBGene00005837	0.517964
WBGene00005838	0.443804
WBGene00005859	0.549451
WBGene00005889	0.623596
WBGene00005892	0.238532
WBGene00005893	0.137725
WBGene00005894	0.372493
WBGene00005896	0.444079
WBGene00005901	0.514286
WBGene00005903	0.0953947
WBGene00005907	0.307692
WBGene00005909	0.3
WBGene00005910	0.258389
WBGene00005913	0.345455
WBGene00005923	0.460145
WBGene00005932	0.153846
WBGene00005933	0.444444
WBGene00005936	0.117978
WBGene00005937	0.2
WBGene00005938	0.311037
WBGene00005953	0.320946
WBGene00005957	0.342282
WBGene00005959	0.304348
WBGene00005964	0.537954
WBGene00005968	0.306709
WBGene00005971	0.425868
WBGene00005973	0.419048
WBGene00005975	0.342593
WBGene00005976	0.212308
WBGene00005977	0.329154
WBGene00005981	0.34891
WBGene00005986	0.156863
WBGene00005988	0.243902
WBGene00005993	0.419872
WBGene00006002	0.262458
WBGene00006005	0.270968
WBGene00006006	0.304207
WBGene00006008	0.13354
WBGene00006027	0.539568
WBGene00006028	0.125
WBGene00006047	0.110092
WBGene00006055	0.125
WBGene00006056	0.5
WBGene00006058	0.350877
WBGene00006059	0.109524
WBGene00006060	0.252101
WBGene00006065	0.164794
WBGene00006068	0.0402685
WBGene00006070	0.289773
WBGene00006072	0.190736
WBGene00006077	0.15896
WBGene00006080	0.230321
WBGene00006090	0.329609
WBGene00006094	0.467949
WBGene00006097	0.321321
WBGene00006104	0.496914
WBGene00006109	0.346041
WBGene00006111	0.330275
WBGene00006113	0.307927
WBGene00006117	0.495601
WBGene00006133	0.519288
WBGene00006137	0.2
WBGene00006138	0.237082
WBGene00006141	0.364641
WBGene00006143	0.21365
WBGene00006147	0.427729
WBGene00006148	0.254237
WBGene00006151	0.296188
WBGene00006152	0.194346
WBGene00006158	0.505952
WBGene00006163	0.141618
WBGene00006164	0.209231
WBGene00006165	0.397476
WBGene00006167	0.211429
WBGene00006178	0.21791
WBGene00006179	0.142012
WBGene00006180	0.19697
WBGene00006188	0.486726
WBGene00006191	0.175926
WBGene00006192	0.183976
WBGene00006193	0.212575
WBGene00006195	0.214286
WBGene00006208	0.193084
WBGene00006210	0.333333
WBGene00006211	0.204678
WBGene00006212	0.270588
WBGene00006215	0.245614
WBGene00006219	0.391691
WBGene00006221	0.230548
WBGene00006222	0.159292
WBGene00006226	0.255591
WBGene00006227	0.321875
WBGene00006229	0.295322
WBGene00006230	0.337243
WBGene00006232	0.342029
WBGene00006233	0.488304
WBGene00006237	0.372549
WBGene00006238	0.344023
WBGene00006239	0.353591
WBGene00006251	0.309038
WBGene00006258	0.185294
WBGene00006261	0.58908
WBGene00006262	0.313043
WBGene00006264	0.354839
WBGene00006273	0.492669
WBGene00006280	0.356322
WBGene00006287	0.2149
WBGene00006306	0.104478
WBGene00006308	0.116809
WBGene00006309	0.0862832
WBGene00006311	0.392704
WBGene00006318	0.0404984
WBGene00006319	0.174699
WBGene00006351	0.0738061
WBGene00006364	0.0725664
WBGene00006367	0.288625
WBGene00006373	0.108466
WBGene00006374	0.434483
WBGene00006375	0.573196
WBGene00006377	0.467593
WBGene00006380	0.135417
WBGene00006381	0.375969
WBGene00006382	0.245768
WBGene00006383	0.225116
WBGene00006389	0.238298
WBGene00006391	0.196721
WBGene00006408	0.0696517
WBGene00006409	0.250441
WBGene00006418	0.149446
WBGene00006424	0.139118
WBGene00006430	0.447732
WBGene00006431	0.309791
WBGene00006445	0.0144578
WBGene00006448	0.149466
WBGene00006450	0.318376
WBGene00006459	0.219949
WBGene00006461	0.190476
WBGene00006463	0.0337553
WBGene00006467	0.0955994
WBGene00006468	0.083707
WBGene00006470	0.240664
WBGene00006471	0.591463
WBGene00006472	0.0259542
WBGene00006474	0.247283
WBGene00006476	0.236471
WBGene00006478	0.0797546
WBGene00006492	0.430876
WBGene00006503	0.0251572
WBGene00006504	0.0559441
WBGene00006505	0.0638889
WBGene00006512	0.0927152
WBGene00006515	0.105769
WBGene00006520	0.256098
WBGene00006524	0.228571
WBGene00006525	0.140351
WBGene00006526	0.152758
WBGene00006531	0.0178971
WBGene00006532	0.0131291
WBGene00006533	0.0518018
WBGene00006534	0.0221729
WBGene00006535	0.0109649
WBGene00006543	0.106888
WBGene00006545	0.334426
WBGene00006547	0.601942
WBGene00006561	0.321256
WBGene00006566	0.0475
WBGene00006567	0.16622
WBGene00006570	0.18232
WBGene00006574	0.0462963
WBGene00006576	0.0397022
WBGene00006578	0.102881
WBGene00006580	0.267267
WBGene00006583	0.00625
WBGene00006584	0.121951
WBGene00006586	0.0103093
WBGene00006593	0.192244
WBGene00006606	0.0975232
WBGene00006607	0.0442478
WBGene00006609	0.172355
WBGene00006610	0.307937
WBGene00006612	0.172414
WBGene00006616	0.0617155
WBGene00006619	0.124138
WBGene00006622	0.227414
WBGene00006623	0.147541
WBGene00006627	0.266949
WBGene00006629	0.144144
WBGene00006630	0.652361
WBGene00006633	0.0344828
WBGene00006634	0.070922
WBGene00006635	0.133047
WBGene00006638	0.0227273
WBGene00006639	0.142405
WBGene00006641	0.0620155
WBGene00006646	0.150538
WBGene00006647	0.307692
WBGene00006655	0.216152
WBGene00006658	0.157068
WBGene00006659	0.0655271
WBGene00006662	0.0395683
WBGene00006664	0.174312
WBGene00006667	0.119883
WBGene00006669	0.0730594
WBGene00006670	0.0763636
WBGene00006673	0.0909091
WBGene00006676	0.0330189
WBGene00006678	0.217009
WBGene00006679	0.088632
WBGene00006680	0.0229446
WBGene00006684	0.0358306
WBGene00006685	0.231405
WBGene00006686	0.144033
WBGene00006687	0.106306
WBGene00006688	0.225933
WBGene00006689	0.425197
WBGene00006691	0.0178117
WBGene00006692	0.0974478
WBGene00006693	0.0935374
WBGene00006694	0.0996441
WBGene00006700	0.393414
WBGene00006707	0.211111
WBGene00006708	0.0198675
WBGene00006712	0.144377
WBGene00006717	0.598901
WBGene00006719	0.261146
WBGene00006721	0.0972222
WBGene00006724	0.249221
WBGene00006726	0
WBGene00006729	0.0771605
WBGene00006732	0.609971
WBGene00006736	0.376877
WBGene00006737	0.608899
WBGene00006739	0.103175
WBGene00006744	0.222672
WBGene00006748	0.0593668
WBGene00006749	0.00259067
WBGene00006753	0.110599
WBGene00006761	0.149758
WBGene00006764	0.113445
WBGene00006769	0.202607
WBGene00006774	0.0491159
WBGene00006775	0.299035
WBGene00006778	0.0608365
WBGene00006781	0.0988554
WBGene00006785	0.0598007
WBGene00006797	0.0199203
WBGene00006804	0.15015
WBGene00006807	0.123016
WBGene00006817	0.225926
WBGene00006824	0.0542857
WBGene00006827	0.11039
WBGene00006840	0.0257669
WBGene00006844	0.147799
WBGene00006845	0.0936937
WBGene00006853	0.271028
WBGene00006861	0.0320513
WBGene00006862	0.166223
WBGene00006881	0.145455
WBGene00006882	0.163902
WBGene00006889	0.0909091
WBGene00006893	0.0744811
WBGene00006896	0.460082
WBGene00006922	0.352941
WBGene00006929	0.188397
WBGene00006933	0.0840438
WBGene00006935	0.237473
WBGene00006936	0.125359
WBGene00006937	0.239291
WBGene00006943	0.424359
WBGene00006944	0.300766
WBGene00006947	0.140496
WBGene00006949	0.241573
WBGene00006950	0.295826
WBGene00006952	0.151203
WBGene00006955	0.216912
WBGene00006956	0.144531
WBGene00006958	0.174569
WBGene00006960	0.110811
WBGene00006963	0.157676
WBGene00006970	0.129472
WBGene00006977	0.407249
WBGene00006978	0.184906
WBGene00006980	0.487705
WBGene00006981	0.512097
WBGene00006982	0.141176
WBGene00006983	0.146444
WBGene00006987	0.215534
WBGene00006993	0.131812
WBGene00006994	0.184713
WBGene00006996	0.148241
WBGene00007001	0.121005
WBGene00007006	0.0748663
WBGene00007012	0.219219
WBGene00007015	0.287234
WBGene00007020	0.237374
WBGene00007021	0.188976
WBGene00007026	0.245399
WBGene00007030	0.335948
WBGene00007043	0.279621
WBGene00007047	0.155231
WBGene00007048	0.201826
WBGene00007050	0.163306
WBGene00007056	0.142077
WBGene00007060	0.201309
WBGene00007064	0.0699708
WBGene00007070	0.198853
WBGene00007072	0.24053
WBGene00007082	0.132509
WBGene00007087	0.524283
WBGene00007089	0.104839
WBGene00007092	0.493525
WBGene00007097	0.424084
WBGene00007099	0.213793
WBGene00007101	0.208696
WBGene00007106	0.18593
WBGene00007109	0.607196
WBGene00007113	0.209964
WBGene00007122	0.0702341
WBGene00007126	0.122538
WBGene00007128	0.117925
WBGene00007130	0.196078
WBGene00007137	0.111782
WBGene00007138	0.157895
WBGene00007139	0.164295
WBGene00007140	0.129482
WBGene00007141	0.0879541
WBGene00007144	0.0913462
WBGene00007146	0.0609137
WBGene00007149	0.268293
WBGene00007150	0.0700637
WBGene00007154	0.200581
WBGene00007168	0.234628
WBGene00007169	0.25
WBGene00007170	0.117697
WBGene00007172	0.162264
WBGene00007174	0.103448
WBGene00007178	0.0912052
WBGene00007180	0.0909091
WBGene00007183	0.34127
WBGene00007188	0.242424
WBGene00007189	0.162963
WBGene00007191	0.141593
WBGene00007210	0.114851
WBGene00007212	0.257353
WBGene00007217	0.117845
WBGene00007223	0.0410959
WBGene00007227	0.643897
WBGene00007228	0.246296
WBGene00007234	0.0648148
WBGene00007236	0.15847
WBGene00007237	0.264631
WBGene00007241	0.373333
WBGene00007242	0.199029
WBGene00007244	0.31383
WBGene00007247	0.222997
WBGene00007248	0.0817734
WBGene00007252	0.316265
WBGene00007253	0.123656
WBGene00007254	0.251244
WBGene00007258	0.497727
WBGene00007262	0.161765
WBGene00007264	0.166667
WBGene00007268	0.097561
WBGene00007270	0.155738
WBGene00007274	0.231156
WBGene00007275	0.310345
WBGene00007283	0.394309
WBGene00007285	0.0511628
WBGene00007286	0.299304
WBGene00007287	0.15807
WBGene00007297	0.511957
WBGene00007301	0.272277
WBGene00007302	0.0404412
WBGene00007304	0.287356
WBGene00007305	0.228495
WBGene00007311	0.141176
WBGene00007312	0.144
WBGene00007314	0.194742
WBGene00007317	0.259036
WBGene00007321	0.130293
WBGene00007322	0.618182
WBGene00007324	0.220339
WBGene00007325	0.0313808
WBGene00007334	0.562189
WBGene00007336	0.476744
WBGene00007337	0.468085
WBGene00007338	0.0346535
WBGene00007343	0.0583942
WBGene00007344	0.0729927
WBGene00007345	0.308219
WBGene00007347	0.10962
WBGene00007349	0.358491
WBGene00007354	0.10989
WBGene00007355	0.0583942
WBGene00007358	0.113953
WBGene00007363	0.283439
WBGene00007366	0.459732
WBGene00007372	0.147546
WBGene00007374	0.275416
WBGene00007384	0.0738636
WBGene00007386	0.185393
WBGene00007388	0.18408
WBGene00007394	0.120658
WBGene00007397	0.188264
WBGene00007398	0.416667
WBGene00007402	0.110672
WBGene00007404	0.0641593
WBGene00007407	0.594595
WBGene00007408	0.391753
WBGene00007419	0.172185
WBGene00007420	0.154639
WBGene00007421	0.140449
WBGene00007426	0.07109
WBGene00007429	0.0994764
WBGene00007435	0.272727
WBGene00007439	0.205128
WBGene00007446	0.177165
WBGene00007448	0.106557
WBGene00007449	0
WBGene00007456	0.60274
WBGene00007466	0.505714
WBGene00007474	0.152672
WBGene00007476	0.114754
WBGene00007479	0.130462
WBGene00007482	0.0730897
WBGene00007483	0.0609137
WBGene00007486	0.153704
WBGene00007488	0.208421
WBGene00007489	0.489362
WBGene00007496	0.123762
WBGene00007499	0.597315
WBGene00007500	0.423913
WBGene00007506	0.558442
WBGene00007512	0.495177
WBGene00007516	0.0403587
WBGene00007518	0.0632911
WBGene00007522	0.162679
WBGene00007528	0.11087
WBGene00007529	0.185468
WBGene00007535	0.307692
WBGene00007536	0.0911215
WBGene00007542	0.246154
WBGene00007546	0.184275
WBGene00007547	0.227468
WBGene00007548	0.0488722
WBGene00007551	0.0837696
WBGene00007552	0.0678851
WBGene00007553	0.0661765
WBGene00007556	0.449827
WBGene00007563	0.239316
WBGene00007573	0.358586
WBGene00007574	0.408108
WBGene00007576	0.0681818
WBGene00007579	0.30531
WBGene00007583	0.20881
WBGene00007584	0.11976
WBGene00007588	0.137224
WBGene00007589	0.253086
WBGene00007590	0.104895
WBGene00007603	0.178571
WBGene00007604	0.287016
WBGene00007608	0.27476
WBGene00007609	0.121622
WBGene00007613	0.155738
WBGene00007631	0.20398
WBGene00007635	0.0769231
WBGene00007643	0.312207
WBGene00007649	0.626415
WBGene00007652	0.241877
WBGene00007664	0.137168
WBGene00007666	0.189011
WBGene00007668	0.0964706
WBGene00007679	0.122605
WBGene00007680	0.237736
WBGene00007681	0.138728
WBGene00007684	0.0291262
WBGene00007685	0.264151
WBGene00007686	0.0199336
WBGene00007687	0.15006
WBGene00007688	0.143836
WBGene00007697	0.298507
WBGene00007698	0.0981508
WBGene00007701	0.283912
WBGene00007703	0.149277
WBGene00007704	0.184615
WBGene00007705	0.210046
WBGene00007709	0.219828
WBGene00007711	0.171254
WBGene00007712	0.0634921
WBGene00007720	0.346491
WBGene00007732	0.334906
WBGene00007735	0.3297
WBGene00007740	0.264706
WBGene00007743	0.115578
WBGene00007745	0.336585
WBGene00007748	0.39819
WBGene00007749	0.438914
WBGene00007750	0.123177
WBGene00007757	0.126609
WBGene00007761	0.253577
WBGene00007762	0.538674
WBGene00007764	0.197795
WBGene00007765	0.0666667
WBGene00007772	0.264574
WBGene00007774	0.175947
WBGene00007776	0.171875
WBGene00007777	0.197531
WBGene00007778	0.313008
WBGene00007784	0.0987395
WBGene00007789	0.56
WBGene00007793	0.430595
WBGene00007796	0.153226
WBGene00007801	0.320946
WBGene00007802	0.181243
WBGene00007808	0.105556
WBGene00007809	0.229974
WBGene00007811	0.249364
WBGene00007812	0.172775
WBGene00007816	0.08867
WBGene00007817	0.2175
WBGene00007818	0.242857
WBGene00007819	0.0792952
WBGene00007823	0.169072
WBGene00007826	0.120603
WBGene00007827	0.157895
WBGene00007833	0.264151
WBGene00007842	0.448485
WBGene00007847	0.734024
WBGene00007849	0.122542
WBGene00007854	0.175595
WBGene00007856	0.0759494
WBGene00007858	0.623077
WBGene00007859	0.143603
WBGene00007861	0.452962
WBGene00007866	0.494118
WBGene00007867	0.517544
WBGene00007868	0.402116
WBGene00007878	0.409774
WBGene00007880	0.06
WBGene00007881	0.0985915
WBGene00007883	0.116667
WBGene00007885	0.20412
WBGene00007886	0.181435
WBGene00007888	0.477987
WBGene00007891	0.125
WBGene00007893	0.231638
WBGene00007903	0.118304
WBGene00007904	0.252222
WBGene00007908	0.0997151
WBGene00007911	0.202273
WBGene00007912	0.114317
WBGene00007913	0.0507099
WBGene00007914	0.41196
WBGene00007916	0.164461
WBGene00007917	0.118531
WBGene00007922	0.0458716
WBGene00007925	0.085
WBGene00007926	0.216312
WBGene00007928	0.178808
WBGene00007929	0.237354
WBGene00007930	0.27027
WBGene00007933	0.290456
WBGene00007934	0.0604839
WBGene00007938	0.0500481
WBGene00007941	0.3382
WBGene00007944	0.630147
WBGene00007945	0.213953
WBGene00007946	0.247126
WBGene00007947	0.295154
WBGene00007949	0.379722
WBGene00007951	0.0456432
WBGene00007952	0.0547945
WBGene00007954	0.243902
WBGene00007956	0.0982801
WBGene00007964	0.21519
WBGene00007971	0.0821429
WBGene00007974	0.185185
WBGene00007976	0.4453
WBGene00007977	0.312329
WBGene00007981	0.0866142
WBGene00007982	0.247465
WBGene00007983	0.0824176
WBGene00007984	0.206522
WBGene00007986	0.307443
WBGene00007996	0.130841
WBGene00007997	0.231214
WBGene00008001	0.545788
WBGene00008018	0.0731707
WBGene00008019	0.0514139
WBGene00008020	0.109375
WBGene00008021	0.174957
WBGene00008027	0.222222
WBGene00008028	0.263158
WBGene00008030	0.354067
WBGene00008031	0.054326
WBGene00008033	0.0696721
WBGene00008034	0.233831
WBGene00008040	0.0719424
WBGene00008044	0.376437
WBGene00008047	0.0826033
WBGene00008050	0.191489
WBGene00008051	0.404399
WBGene00008061	0.311856
WBGene00008073	0.251046
WBGene00008074	0.333333
WBGene00008076	0.193165
WBGene00008077	0.20324
WBGene00008078	0.22619
WBGene00008079	0.267016
WBGene00008080	0.25448
WBGene00008081	0.482321
WBGene00008082	0.407115
WBGene00008091	0.219973
WBGene00008095	0.0681199
WBGene00008096	0.0449438
WBGene00008107	0.42141
WBGene00008113	0.490385
WBGene00008119	0.103234
WBGene00008124	0.207668
WBGene00008128	0.156069
WBGene00008136	0.0696662
WBGene00008140	0.127568
WBGene00008142	0.118812
WBGene00008144	0.179803
WBGene00008146	0.227053
WBGene00008151	0.143577
WBGene00008152	0.523316
WBGene00008156	0.364407
WBGene00008165	0.0948678
WBGene00008173	0.497238
WBGene00008174	0.60396
WBGene00008180	0.0731707
WBGene00008191	0.166667
WBGene00008194	0.383791
WBGene00008202	0.393365
WBGene00008214	0.413386
WBGene00008219	0.626667
WBGene00008220	0.0995792
WBGene00008222	0.333333
WBGene00008223	0.212644
WBGene00008225	0.120588
WBGene00008227	0.0732984
WBGene00008230	0.130146
WBGene00008231	0.404826
WBGene00008232	0.274194
WBGene00008233	0.11745
WBGene00008234	0.230159
WBGene00008235	0.141956
WBGene00008236	0.25977
WBGene00008239	0.0948276
WBGene00008241	0.642276
WBGene00008246	0.115385
WBGene00008249	0.111801
WBGene00008250	0.107937
WBGene00008251	0.131579
WBGene00008252	0.108303
WBGene00008256	0.0639098
WBGene00008259	0.221831
WBGene00008261	0.36
WBGene00008280	0.0961538
WBGene00008287	0.222222
WBGene00008288	0.00492611
WBGene00008296	0.251799
WBGene00008299	0.449848
WBGene00008300	0.0574413
WBGene00008301	0.654135
WBGene00008303	0.18617
WBGene00008315	0.117647
WBGene00008318	0.443709
WBGene00008332	0.192
WBGene00008336	0.171315
WBGene00008338	0.264775
WBGene00008339	0.150183
WBGene00008340	0.451777
WBGene00008341	0.169935
WBGene00008344	0.190981
WBGene00008348	0.2375
WBGene00008354	0.202703
WBGene00008361	0.276736
WBGene00008364	0.0817844
WBGene00008365	0.284452
WBGene00008368	0.166667
WBGene00008369	0.258333
WBGene00008372	0.380829
WBGene00008375	0.107914
WBGene00008377	0.494565
WBGene00008378	0.50974
WBGene00008383	0.390977
WBGene00008387	0.37395
WBGene00008388	0.254237
WBGene00008390	0.108247
WBGene00008401	0.0829268
WBGene00008403	0.436416
WBGene00008404	0.0510638
WBGene00008410	0.115234
WBGene00008421	0.141176
WBGene00008422	0.307008
WBGene00008424	0.190031
WBGene00008425	0.302222
WBGene00008426	0.216475
WBGene00008427	0.314103
WBGene00008428	0.295031
WBGene00008429	0.341438
WBGene00008432	0.190476
WBGene00008434	0.411523
WBGene00008436	0.157248
WBGene00008439	0.0645161
WBGene00008449	0.0894366
WBGene00008450	0.0441176
WBGene00008451	0.326568
WBGene00008453	0.00995025
WBGene00008454	0.223404
WBGene00008456	0.119593
WBGene00008459	0.0542636
WBGene00008462	0.412262
WBGene00008481	0.154217
WBGene00008482	0.0729783
WBGene00008484	0.194444
WBGene00008486	0.163842
WBGene00008491	0.114286
WBGene00008492	0.429448
WBGene00008499	0.148515
WBGene00008502	0.214626
WBGene00008509	0.341818
WBGene00008510	0.142157
WBGene00008511	0.321343
WBGene00008512	0.0463458
WBGene00008513	0.443878
WBGene00008515	0.103321
WBGene00008518	0.300971
WBGene00008522	0.353659
WBGene00008528	0.315436
WBGene00008531	0.213542
WBGene00008542	0.158163
WBGene00008545	0.119266
WBGene00008547	0.17658
WBGene00008548	0.217949
WBGene00008550	0.219512
WBGene00008551	0.120527
WBGene00008552	0.24026
WBGene00008553	0.131579
WBGene00008556	0.473077
WBGene00008558	0.251309
WBGene00008559	0.111515
WBGene00008566	0.253823
WBGene00008571	0.0923788
WBGene00008576	0.31875
WBGene00008578	0.25
WBGene00008579	0.179916
WBGene00008581	0.251381
WBGene00008586	0.1571
WBGene00008588	0.336957
WBGene00008589	0.121212
WBGene00008593	0.236074
WBGene00008594	0.251337
WBGene00008598	0.197095
WBGene00008599	0.262603
WBGene00008602	0.190341
WBGene00008603	0.393617
WBGene00008604	0.0815217
WBGene00008606	0.227119
WBGene00008607	0.0619308
WBGene00008610	0.068
WBGene00008623	0.4375
WBGene00008626	0.084507
WBGene00008627	0.185133
WBGene00008628	0.158621
WBGene00008630	0.378378
WBGene00008639	0.117647
WBGene00008640	0.223684
WBGene00008641	0.231504
WBGene00008642	0.147107
WBGene00008643	0.176136
WBGene00008645	0.0573543
WBGene00008647	0.0720524
WBGene00008648	0.364269
WBGene00008652	0.0856079
WBGene00008654	0.175758
WBGene00008655	0.0308642
WBGene00008683	0.027027
WBGene00008685	0.0753799
WBGene00008686	0.117537
WBGene00008688	0.25
WBGene00008690	0.166667
WBGene00008691	0.21519
WBGene00008692	0.178908
WBGene00008693	0.163333
WBGene00008708	0.333333
WBGene00008713	0.0735294
WBGene00008720	0.243468
WBGene00008730	0.0919765
WBGene00008735	0.169656
WBGene00008736	0.242347
WBGene00008737	0.23622
WBGene00008742	0.0890411
WBGene00008744	0.240437
WBGene00008746	0.190896
WBGene00008748	0.289604
WBGene00008749	0.101974
WBGene00008762	0.0971429
WBGene00008766	0.149296
WBGene00008768	0.145833
WBGene00008770	0.259574
WBGene00008776	0.107623
WBGene00008777	0.0454545
WBGene00008779	0.115599
WBGene00008781	0.0878438
WBGene00008783	0.264957
WBGene00008792	0.227723
WBGene00008795	0.666667
WBGene00008799	0.197397
WBGene00008803	0.0716846
WBGene00008805	0.138088
WBGene00008806	0.132743
WBGene00008807	0.204545
WBGene00008808	0.249364
WBGene00008810	0.179537
[truncated: 3,385 more rows]

## Sheet: A.thaliana
id	dN
AT1G01010	4.02757
AT1G01020	1.39998
AT1G01030	1.20187
AT1G01040	0.4521
AT1G01050	0.2071
AT1G01060	1.2209
AT1G01070	1.26074
AT1G01080	1.32226
AT1G01090	0.3126
AT1G01100	0.824513
AT1G01110	1.06511
AT1G01120	0.5683
AT1G01140	0.4852
AT1G01160	1.27016
AT1G01170	0.511972
AT1G01180	0.9458
AT1G01190	0.769807
AT1G01200	0.686821
AT1G01210	0.790924
AT1G01220	0.6088
AT1G01225	0.530987
AT1G01230	0.279283
AT1G01240	1.47146
AT1G01250	0.982614
AT1G01260	1.0775
AT1G01280	0.521
AT1G01290	0.803633
AT1G01300	0.62054
AT1G01305	3.33856
AT1G01310	1.53194
AT1G01320	0.9011
AT1G01340	0.492575
AT1G01350	0.6567
AT1G01355	3.67116
AT1G01360	0.3885
AT1G01370	1.46865
AT1G01380	0.67231
AT1G01390	2.11765
AT1G01400	9.45575
AT1G01410	2.81815
AT1G01420	1.58897
AT1G01430	1.25812
AT1G01440	1.63368
AT1G01453	1.86767
AT1G01460	0.718934
AT1G01470	0.9791
AT1G01480	0.899388
AT1G01490	0.728606
AT1G01500	1.026
AT1G01510	0.61072
AT1G01520	1.48298
AT1G01530	6.05404
AT1G01540	0.436356
AT1G01550	0.823559
AT1G01560	0.235762
AT1G01570	1.2459
AT1G01580	1.04738
AT1G01590	1.62508
AT1G01600	0.574956
AT1G01610	0.4293
AT1G01620	0.1985
AT1G01630	0.7669
AT1G01640	1.02993
AT1G01650	0.5429
AT1G01660	0.438656
AT1G01670	2.02434
AT1G01680	2.7308
AT1G01690	1.56828
AT1G01695	3.32839
AT1G01710	0.6814
AT1G01720	0.5665
AT1G01725	0.307333
AT1G01730	1.87666
AT1G01740	0.98094
AT1G01750	0.442515
AT1G01760	1.06511
AT1G01770	0.7845
AT1G01780	0.5516
AT1G01790	0.758194
AT1G01800	0.606246
AT1G01810	3.14911
AT1G01820	0.358102
AT1G01830	0.842756
AT1G01840	1.52942
AT1G01860	0.573202
AT1G01880	1.1549
AT1G01900	1.14279
AT1G01910	0.2869
AT1G01920	0.8335
AT1G01930	1.08766
AT1G01940	0.107247
AT1G01950	0.5337
AT1G01960	0.355148
AT1G01970	1.0337
AT1G01980	0.67862
AT1G01990	2.24799
AT1G02000	0.463105
AT1G02010	0.577518
AT1G02020	0.914406
AT1G02030	1.22091
AT1G02040	0.778446
AT1G02050	0.445379
AT1G02060	1.0102
AT1G02065	1.1595
AT1G02070	1.19007
AT1G02080	0.8951
AT1G02090	0.4854
AT1G02100	0.4608
AT1G02110	0.580986
AT1G02120	1.43386
AT1G02130	0.151498
AT1G02140	0.2362
AT1G02145	0.71328
AT1G02150	0.9477
AT1G02160	0.3863
AT1G02170	0.4113
AT1G02180	1.0751
AT1G02190	1.0062
AT1G02205	0.8735
AT1G02230	3.85671
AT1G02260	0.6068
AT1G02270	0.862416
AT1G02280	0.363052
AT1G02290	2.31131
AT1G02305	0.570731
AT1G02310	0.710296
AT1G02330	0.7208
AT1G02335	0.630368
AT1G02340	2.04652
AT1G02360	0.932498
AT1G02370	1.50586
AT1G02380	2.14337
AT1G02390	1.12947
AT1G02400	1.1025
AT1G02405	3.50275
AT1G02410	0.889984
AT1G02420	0.707863
AT1G02440	3.72713
AT1G02450	2.25759
AT1G02460	0.7434
AT1G02470	1.4705
AT1G02475	0.683145
AT1G02500	0.119621
AT1G02510	0.905159
AT1G02520	0.492408
AT1G02550	1.13671
AT1G02560	0.3694
AT1G02570	1.43403
AT1G02575	2.01661
AT1G02580	3.22513
AT1G02610	1.2869
AT1G02630	0.8004
AT1G02640	0.6238
AT1G02650	1.43141
AT1G02660	0.892397
AT1G02680	0.5854
AT1G02690	1.4693
AT1G02700	1.53156
AT1G02720	0.429424
AT1G02730	0.468426
AT1G02740	1.3645
AT1G02750	1.82181
AT1G02770	16.4402
AT1G02780	0.263961
AT1G02790	1.64762
AT1G02800	0.660383
AT1G02810	0.724329
AT1G02813	1.2588
AT1G02816	1.06539
AT1G02820	1.92548
AT1G02830	1.69665
AT1G02840	0.472163
AT1G02850	0.970003
AT1G02860	0.7385
AT1G02870	0.683
AT1G02880	0.805175
AT1G02890	0.891426
AT1G02900	1.1145
AT1G02910	0.5102
AT1G02920	1.06934
AT1G02930	1.01394
AT1G02940	1.75061
AT1G02950	1.23425
AT1G02960	2.3814
AT1G02970	0.9503
AT1G02990	2.36951
AT1G03000	0.8725
AT1G03010	0.5472
AT1G03020	0.91504
AT1G03030	0.723707
AT1G03040	0.662303
AT1G03050	0.877645
AT1G03055	1.16984
AT1G03060	0.5509
AT1G03070	0.462763
AT1G03080	1.5527
AT1G03090	0.6191
AT1G03100	0.7623
AT1G03103	2.61023
AT1G03110	1.007
AT1G03120	1.63368
AT1G03130	0.522744
AT1G03140	0.721641
AT1G03150	0.116091
AT1G03160	1.02388
AT1G03170	2.0071
AT1G03180	1.1276
AT1G03190	0.2878
AT1G03210	1.02919
AT1G03220	0.8628
AT1G03250	0.673434
AT1G03260	0.40986
AT1G03270	0.54424
AT1G03280	0.853985
AT1G03290	1.7073
AT1G03300	3.91113
AT1G03310	1.1163
AT1G03320	4.55106
AT1G03330	0.1563
AT1G03340	2.23132
AT1G03350	1.6217
AT1G03360	0.6956
AT1G03365	1.48394
AT1G03370	0.7147
AT1G03380	1.02646
AT1G03390	0.9028
AT1G03400	1.93662
AT1G03430	0.40794
AT1G03440	0.622391
AT1G03445	2.10502
AT1G03457	1.12783
AT1G03470	1.5394
AT1G03475	0.3921
AT1G03490	7.18654
AT1G03495	1.91418
AT1G03510	0.856649
AT1G03520	0.4387
AT1G03530	1.90737
AT1G03540	1.13493
AT1G03550	0.244764
AT1G03560	0.8619
AT1G03590	0.675798
AT1G03600	0.9016
AT1G03610	0.525965
AT1G03620	0.5692
AT1G03630	0.315794
AT1G03650	0.7223
AT1G03660	4.37901
AT1G03670	2.45971
AT1G03680	1.08208
AT1G03687	0.860643
AT1G03710	6.76125
AT1G03730	0.657067
AT1G03740	1.2075
AT1G03750	0.762
AT1G03760	1.88
AT1G03770	1.32608
AT1G03780	0.9827
AT1G03790	1.2242
AT1G03800	4.61421
AT1G03810	1.23028
AT1G03820	1.15759
AT1G03830	1.6213
AT1G03840	0.947885
AT1G03850	1.02993
AT1G03860	0.2442
AT1G03870	1.33327
AT1G03880	0.87406
AT1G03890	1.06352
AT1G03900	0.541448
AT1G03905	0.345219
AT1G03910	0.6305
AT1G03920	0.387886
AT1G03930	0.696858
AT1G03940	1.67888
AT1G03950	0.3281
AT1G03960	0.502097
AT1G03970	1.44955
AT1G03980	0.7103
AT1G03982	1.74474
AT1G03990	1.53924
AT1G04000	1.69463
AT1G04010	0.4156
AT1G04020	1.76582
AT1G04030	1.63926
AT1G04040	1.1113
AT1G04050	1.7177
AT1G04070	2.29118
AT1G04080	0.852
AT1G04090	1.07863
AT1G04100	1.81125
AT1G04110	0.7559
AT1G04120	0.4539
AT1G04130	0.88122
AT1G04140	0.974581
AT1G04150	1.13455
AT1G04160	0.430017
AT1G04170	0.1883
AT1G04180	0.444415
AT1G04190	0.4841
AT1G04200	0.7134
AT1G04210	1.1516
AT1G04220	0.47993
AT1G04230	0.909369
AT1G04240	0.775259
AT1G04250	0.578795
AT1G04260	1.40041
AT1G04270	0.0844676
AT1G04280	0.7916
AT1G04290	0.882513
AT1G04300	1.1981
AT1G04310	1.0712
AT1G04330	1.15572
AT1G04340	0.878175
AT1G04350	1.35244
AT1G04360	1.35436
AT1G04370	0.74378
AT1G04380	1.77664
AT1G04390	1.6569
AT1G04400	0.7629
AT1G04410	0.257242
AT1G04420	0.8725
AT1G04430	0.404576
AT1G04440	0.559936
AT1G04445	3.9527
AT1G04450	1.51437
AT1G04470	0.796216
AT1G04480	0.0182373
AT1G04500	1.2336
AT1G04510	0.523399
AT1G04520	0.6387
AT1G04530	1.75369
AT1G04540	1.59146
AT1G04550	1.13335
AT1G04555	0.92906
AT1G04560	0.587013
AT1G04570	0.933107
AT1G04580	0.919545
AT1G04590	1.26893
AT1G04600	1.00977
AT1G04610	0.486245
AT1G04620	0.3578
AT1G04630	0.288533
AT1G04635	0.805811
AT1G04640	0.5381
AT1G04645	2.11032
AT1G04650	1.5516
AT1G04660	2.25106
AT1G04670	1.4342
AT1G04680	0.300905
AT1G04690	0.2385
AT1G04700	1.4965
AT1G04710	0.691099
AT1G04730	0.8791
AT1G04750	0.074869
AT1G04760	0.172612
AT1G04770	0.708221
AT1G04780	0.6565
AT1G04790	2.11887
AT1G04800	6.91578
AT1G04810	0.538885
AT1G04820	0.00767887
AT1G04830	0.383114
AT1G04840	1.29043
AT1G04850	0.691116
AT1G04860	1.57225
AT1G04870	0.6889
AT1G04880	1.1509
AT1G04890	2.17837
AT1G04900	0.4704
AT1G04910	0.4316
AT1G04920	0.5018
AT1G04930	2.97529
AT1G04940	0.575486
AT1G04945	1.13435
AT1G04950	0.9054
AT1G04960	1.10531
AT1G04970	1.1043
AT1G04980	0.516748
AT1G04985	0.960448
AT1G04990	1.46652
AT1G05000	0.4634
AT1G05010	0.449476
AT1G05020	1.21798
AT1G05030	0.4634
AT1G05055	0.481538
AT1G05060	0.873856
AT1G05065	1.55913
AT1G05070	0.788194
AT1G05080	3.5726
AT1G05090	2.48936
AT1G05100	1.21755
AT1G05120	0.8957
AT1G05140	0.673568
AT1G05150	0.447709
AT1G05160	0.717734
AT1G05170	0.428872
AT1G05180	0.4792
AT1G05190	0.4448
AT1G05200	0.7478
AT1G05205	0.3306
AT1G05210	1.0712
AT1G05220	0.783068
AT1G05230	0.308154
AT1G05240	2.65689
AT1G05250	2.65689
AT1G05260	0.6627
AT1G05270	0.850908
AT1G05280	1.1774
AT1G05290	2.90357
AT1G05300	1.09699
AT1G05310	0.723075
AT1G05320	2.65593
AT1G05330	4.27809
AT1G05340	0.997294
AT1G05350	0.3952
AT1G05360	0.53506
AT1G05370	0.7037
AT1G05380	1.4785
AT1G05385	0.909913
AT1G05410	1.6253
AT1G05420	1.65879
AT1G05430	1.8019
AT1G05440	1.7288
AT1G05450	2.34302
AT1G05460	1.0308
AT1G05470	0.458146
AT1G05490	2.12281
AT1G05500	0.4824
AT1G05510	0.696174
AT1G05520	0.597032
AT1G05530	1.47338
AT1G05540	1.67399
AT1G05550	2.33726
AT1G05560	1.44667
AT1G05570	0.309075
AT1G05575	1.0597
AT1G05577	1.5767
AT1G05580	0.782285
AT1G05590	0.8662
AT1G05600	1.1132
AT1G05610	0.981244
AT1G05620	0.4806
AT1G05630	0.731226
AT1G05640	0.834274
AT1G05660	0.978096
AT1G05670	1.0145
AT1G05675	1.44692
AT1G05680	1.35434
AT1G05690	1.19039
AT1G05700	1.31673
AT1G05710	0.7364
AT1G05720	0.674067
AT1G05730	0.719904
AT1G05750	1.03418
AT1G05760	1.22286
AT1G05780	0.912051
AT1G05785	0.753589
AT1G05790	1.0665
AT1G05800	0.904637
AT1G05805	1.10977
AT1G05810	0.360508
AT1G05820	0.901617
AT1G05830	0.953566
AT1G05835	0.898927
AT1G05840	0.6973
AT1G05850	0.497207
AT1G05860	1.4982
AT1G05870	0.608914
AT1G05880	4.40863
AT1G05890	1.19214
AT1G05894	1.22094
AT1G05900	1.34764
AT1G05910	0.6867
AT1G05920	3.13227
AT1G05930	8.74426
AT1G05940	0.6124
AT1G05950	1.99199
AT1G05960	1.0995
AT1G05970	1.6206
AT1G05990	0.569445
AT1G06000	1.39276
AT1G06010	1.50672
AT1G06030	0.610475
AT1G06040	0.850799
AT1G06050	0.777005
AT1G06060	0.74819
AT1G06070	1.51658
AT1G06080	0.371465
AT1G06090	0.892669
AT1G06100	1.73875
AT1G06110	1.07947
AT1G06130	0.618093
AT1G06137	2.55131
AT1G06140	1.44056
AT1G06150	1.54364
AT1G06160	1.7767
AT1G06170	1.57192
AT1G06180	1.1097
AT1G06190	1.4937
AT1G06200	1.19502
AT1G06210	1.2246
AT1G06220	0.2832
AT1G06225	1.6212
AT1G06230	1.4478
AT1G06240	0.845503
AT1G06250	1.09616
AT1G06260	1.18622
AT1G06270	1.1161
AT1G06280	1.48555
AT1G06290	0.5507
AT1G06310	1.14934
AT1G06320	2.54358
AT1G06330	0.9947
AT1G06340	2.0079
AT1G06350	2.32815
AT1G06360	0.908027
AT1G06380	1.53452
AT1G06390	0.219044
AT1G06400	0.420564
AT1G06410	0.4207
AT1G06420	4.17827
AT1G06430	0.262463
AT1G06440	0.6327
AT1G06450	2.0205
AT1G06460	1.57281
AT1G06470	0.668458
AT1G06475	1.57417
AT1G06490	0.624066
AT1G06500	1.78037
AT1G06510	1.4695
AT1G06515	0.561791
AT1G06520	0.9326
AT1G06530	2.51738
AT1G06540	1.49035
AT1G06550	0.654
AT1G06560	0.8143
AT1G06570	0.556724
AT1G06580	2.63834
AT1G06590	0.8045
AT1G06620	0.9743
AT1G06630	2.27899
AT1G06650	0.984183
AT1G06660	1.7487
AT1G06670	2.27032
AT1G06680	0.4291
AT1G06690	0.4701
AT1G06700	0.507765
AT1G06710	0.950609
AT1G06720	0.937
AT1G06730	0.9303
AT1G06740	1.4034
AT1G06750	0.424258
AT1G06760	1.50702
AT1G06770	1.07098
AT1G06780	1.1208
AT1G06790	1.03959
AT1G06800	0.904491
AT1G06820	0.3055
AT1G06830	0.505402
AT1G06840	0.8033
AT1G06850	0.878252
AT1G06870	1.00494
AT1G06890	0.28721
AT1G06900	0.6569
AT1G06910	2.21248
AT1G06920	2.50469
AT1G06923	1.65288
AT1G06930	1.78342
AT1G06950	0.7522
AT1G06960	0.511592
AT1G06970	1.84004
AT1G06980	0.994282
AT1G06990	1.18831
AT1G07000	0.827399
AT1G07010	0.6644
AT1G07020	1.50077
AT1G07025	4.74472
AT1G07030	0.51283
AT1G07040	0.765
AT1G07050	1.50644
AT1G07060	1.6666
AT1G07070	0.1872
AT1G07080	1.14426
AT1G07090	0.487875
AT1G07110	0.480692
AT1G07120	1.17193
AT1G07130	1.417
AT1G07135	2.86463
AT1G07140	0.653664
AT1G07150	2.00323
AT1G07160	0.8641
AT1G07170	0.018
AT1G07175	1.45345
AT1G07180	0.40331
AT1G07200	1.74118
AT1G07210	1.49515
AT1G07220	0.8815
AT1G07230	0.5757
AT1G07240	1.50012
AT1G07250	1.47275
AT1G07260	1.32844
AT1G07270	0.957943
AT1G07280	1.097
AT1G07290	1.3379
AT1G07300	2.20529
AT1G07310	1.6994
AT1G07320	0.7103
AT1G07330	2.65399
AT1G07340	1.23726
AT1G07350	1.1814
AT1G07360	0.539676
AT1G07370	0.155765
AT1G07380	0.495707
AT1G07390	1.70567
AT1G07400	0.454685
AT1G07410	0.125742
AT1G07420	0.264921
AT1G07430	0.862401
AT1G07440	0.907588
AT1G07450	1.13839
AT1G07460	1.45674
AT1G07470	0.748383
AT1G07473	2.15776
AT1G07476	4.63947
AT1G07480	0.728459
AT1G07490	1.16221
AT1G07500	1.43151
AT1G07510	0.542869
AT1G07520	1.15719
AT1G07530	1.10881
AT1G07540	1.3094
AT1G07550	2.0966
AT1G07560	1.14319
AT1G07570	0.512667
AT1G07590	0.7748
AT1G07610	0.442054
AT1G07615	0.955496
AT1G07620	2.79504
AT1G07630	0.610877
AT1G07640	1.56864
AT1G07645	0.511858
AT1G07650	0.8156
AT1G07660	0.0223
AT1G07670	0.41575
AT1G07680	3.41998
AT1G07690	4.41133
AT1G07700	0.85268
AT1G07705	0.5523
AT1G07710	0.6071
AT1G07720	0.67862
AT1G07725	1.343
AT1G07730	0.978602
AT1G07740	1.094
AT1G07745	1.1519
AT1G07747	4.49598
AT1G07750	0.536141
AT1G07770	0.0317492
AT1G07780	0.707287
AT1G07790	0.430977
AT1G07795	0.685339
AT1G07810	0.428435
AT1G07820	0.0223
AT1G07830	0.441
AT1G07840	1.16598
AT1G07850	0.675269
AT1G07860	1.52825
AT1G07870	0.454298
AT1G07880	0.4187
AT1G07890	0.303356
AT1G07900	0.729724
AT1G07910	0.741088
AT1G07920	0.0477
AT1G07930	0.0477
AT1G07940	0.0478
AT1G07950	0.561411
AT1G07960	0.587249
AT1G07970	1.05364
AT1G07980	1.59337
AT1G07985	1.09212
AT1G07990	0.6535
AT1G08000	1.94936
AT1G08010	1.76632
AT1G08030	0.96871
AT1G08035	1.5137
AT1G08040	0.4341
AT1G08050	1.68743
AT1G08060	2.58577
AT1G08065	1.55689
AT1G08070	0.9642
AT1G08080	1.14181
AT1G08090	0.46663
AT1G08100	1.1325
AT1G08110	0.468914
AT1G08125	0.820164
AT1G08130	0.7438
AT1G08135	1.92836
AT1G08140	2.16256
AT1G08150	1.91108
AT1G08160	0.711256
AT1G08170	1.95545
AT1G08180	1.21134
AT1G08190	0.442204
AT1G08200	0.177312
AT1G08210	0.762161
AT1G08220	0.887663
AT1G08230	0.767531
AT1G08250	0.352398
AT1G08260	0.6277
AT1G08270	0.430065
AT1G08280	1.1751
AT1G08290	0.844941
AT1G08300	1.89981
AT1G08310	1.20603
AT1G08315	0.901923
AT1G08320	0.5747
AT1G08340	1.18121
AT1G08350	1.14125
AT1G08360	0.217365
AT1G08370	0.8247
AT1G08380	0.4644
AT1G08390	1.15217
AT1G08400	1.4281
AT1G08410	0.7674
AT1G08420	0.241408
AT1G08430	0.99778
AT1G08440	1.0196
AT1G08450	0.4345
AT1G08460	0.6322
AT1G08465	0.70467
AT1G08470	0.614477
AT1G08480	0.7148
AT1G08490	0.5335
AT1G08500	1.11
AT1G08510	0.5648
AT1G08520	0.2912
AT1G08530	1.14523
AT1G08540	1.0388
AT1G08550	0.4367
AT1G08560	0.6847
AT1G08570	0.6295
AT1G08580	1.3037
AT1G08590	0.8186
AT1G08600	0.8937
AT1G08610	1.2898
AT1G08620	1.0789
AT1G08630	0.5876
AT1G08640	0.8203
AT1G08650	0.9938
AT1G08660	0.3397
AT1G08670	1.5751
AT1G08680	1.53043
AT1G08695	5.91079
AT1G08700	0.826
AT1G08710	1.3382
AT1G08720	1.0313
AT1G08730	0.330876
AT1G08750	0.5131
AT1G08760	1.1061
AT1G08770	1.3655
AT1G08780	0.526
AT1G08790	0.949
AT1G08800	2.26623
AT1G08810	0.9111
AT1G08820	1.77111
AT1G08830	0.3672
AT1G08840	1.026
AT1G08845	0.273248
AT1G08860	0.751063
AT1G08880	0.229406
AT1G08900	0.962337
AT1G08910	2.52731
AT1G08920	0.560558
AT1G08930	1.6072
AT1G08940	0.608551
AT1G08960	0.8713
AT1G08970	0.663816
AT1G08980	0.827995
AT1G08985	4.21737
AT1G08990	1.46187
AT1G09000	0.91608
AT1G09010	0.6412
AT1G09020	0.4992
AT1G09030	0.6203
AT1G09040	2.12398
AT1G09050	2.1249
AT1G09060	1.1743
AT1G09070	1.2197
AT1G09080	0.529842
AT1G09090	0.707572
AT1G09100	0.408374
AT1G09130	0.39234
AT1G09140	0.667956
AT1G09150	0.304994
AT1G09155	1.43018
AT1G09157	0.785204
AT1G09160	0.478824
AT1G09170	0.929451
AT1G09176	2.79625
AT1G09190	1.03379
AT1G09195	1.17499
AT1G09200	0.03
AT1G09210	0.536561
AT1G09220	1.25153
AT1G09230	0.925278
AT1G09240	0.908842
AT1G09245	5.61114
AT1G09250	1.15412
AT1G09270	0.361184
AT1G09280	0.761694
AT1G09290	1.27054
AT1G09300	0.620475
AT1G09310	0.765968
AT1G09320	1.73926
AT1G09330	0.2855
AT1G09340	0.2716
AT1G09350	0.463596
AT1G09360	3.56684
AT1G09370	2.85366
AT1G09380	1.1098
AT1G09390	0.816985
AT1G09400	0.610027
AT1G09410	0.929586
AT1G09415	1.16047
AT1G09420	0.833531
AT1G09430	0.1866
AT1G09440	0.729493
AT1G09450	1.1081
AT1G09460	2.0154
AT1G09470	0.962739
AT1G09480	1.52556
AT1G09490	1.3851
AT1G09500	1.71719
AT1G09510	1.22933
AT1G09520	2.85558
AT1G09530	1.57151
AT1G09540	1.40086
AT1G09550	1.59049
AT1G09560	0.687181
AT1G09570	0.4392
AT1G09575	0.8373
AT1G09580	0.768159
AT1G09590	0.306861
AT1G09600	0.973788
AT1G09610	0.627684
AT1G09620	0.6411
AT1G09625	4.42896
AT1G09630	0.2107
AT1G09640	0.516979
AT1G09645	0.9806
AT1G09650	3.0758
AT1G09660	0.7925
AT1G09665	0.612961
AT1G09680	1.1952
AT1G09690	0.307436
AT1G09700	1.35026
AT1G09710	2.01359
AT1G09720	1.65864
AT1G09730	1.6596
AT1G09740	0.6706
AT1G09750	0.891
AT1G09760	0.4239
AT1G09770	0.5004
AT1G09780	0.332864
AT1G09790	1.39468
AT1G09794	0.449781
AT1G09795	0.481929
AT1G09800	0.7618
AT1G09810	1.61603
AT1G09812	1.1103
AT1G09815	0.9978
AT1G09820	1.256
AT1G09830	0.499368
AT1G09840	0.224635
AT1G09850	0.8207
AT1G09860	1.15567
AT1G09870	0.7383
AT1G09880	0.828358
AT1G09890	0.575509
AT1G09900	0.5499
AT1G09910	0.960299
AT1G09920	0.7738
AT1G09930	0.457853
AT1G09932	1.52906
AT1G09935	0.621029
AT1G09940	1.04409
AT1G09950	1.17295
AT1G09960	0.686703
AT1G09970	0.968
AT1G09980	0.594153
AT1G10000	12.0386
AT1G10010	1.00689
AT1G10020	0.7721
AT1G10030	0.3922
AT1G10040	1.00598
AT1G10050	0.962739
AT1G10060	0.705105
AT1G10070	0.6536
AT1G10090	1.17211
AT1G10095	1.2017
AT1G10110	7.37748
AT1G10120	1.40092
AT1G10130	0.3042
AT1G10140	1.659
AT1G10150	1.32532
AT1G10155	1.85498
AT1G10170	0.7381
AT1G10180	0.909378
AT1G10190	2.04532
AT1G10200	0.2562
AT1G10210	0.275399
AT1G10220	1.91368
AT1G10230	2.39965
AT1G10240	0.376954
AT1G10270	1.35724
AT1G10280	0.8794
AT1G10290	0.4349
AT1G10300	1.22933
AT1G10310	0.576465
AT1G10320	1.51712
AT1G10330	1.3607
AT1G10340	2.07
AT1G10350	0.488365
AT1G10360	1.11369
AT1G10370	1.26164
AT1G10380	1.01928
AT1G10385	0.7691
AT1G10390	0.7795
AT1G10400	1.00689
AT1G10410	0.741011
AT1G10417	1.27489
AT1G10430	0.0915
AT1G10450	1.54825
AT1G10460	1.1504
AT1G10470	0.823663
AT1G10480	1.9873
AT1G10490	0.6057
AT1G10500	0.682512
AT1G10510	0.5733
AT1G10520	0.7401
AT1G10522	1.04075
AT1G10530	1.44843
AT1G10540	1.24196
AT1G10550	0.9701
AT1G10560	1.59643
AT1G10570	1.85414
AT1G10580	0.4015
AT1G10585	2.04928
AT1G10588	1.11145
AT1G10590	0.538591
AT1G10600	0.676215
AT1G10610	2.0064
AT1G10620	1.2267
AT1G10630	0.0252656
AT1G10640	0.759881
AT1G10650	1.1261
AT1G10657	0.9775
AT1G10660	1.12774
AT1G10670	0.20921
AT1G10680	0.682027
AT1G10690	1.62263
AT1G10700	0.430977
AT1G10710	1.9722
AT1G10717	4.67989
AT1G10720	1.65211
AT1G10740	0.4676
AT1G10745	5.75164
AT1G10750	0.596072
AT1G10760	0.663
AT1G10770	1.56937
AT1G10780	0.929
AT1G10790	3.93062
AT1G10800	1.49809
AT1G10810	1.66718
AT1G10820	1.2943
AT1G10830	0.639468
AT1G10840	0.251552
AT1G10850	0.7971
AT1G10865	0.296116
AT1G10870	0.843
AT1G10880	0.955717
AT1G10890	0.715016
AT1G10900	0.779082
AT1G10910	0.8813
AT1G10920	2.67832
AT1G10930	1.0619
AT1G10940	0.261033
AT1G10950	0.2156
AT1G10960	0.65315
AT1G10970	0.6794
AT1G10980	2.47971
AT1G11000	0.591858
AT1G11020	0.458855
AT1G11040	1.60626
AT1G11050	0.8328
AT1G11060	1.28788
AT1G11070	1.86814
AT1G11080	0.701095
AT1G11090	0.788691
AT1G11100	1.54577
AT1G11110	3.69221
AT1G11112	1.15396
AT1G11120	1.0762
AT1G11125	2.13089
AT1G11130	0.566317
AT1G11160	1.13994
AT1G11170	0.731413
AT1G11180	0.709336
AT1G11190	0.634163
AT1G11200	0.664295
AT1G11210	2.7068
AT1G11220	2.79968
AT1G11230	4.30316
AT1G11240	1.3245
AT1G11250	0.503054
AT1G11260	0.363451
AT1G11270	3.11272
AT1G11280	1.2459
AT1G11290	0.8339
AT1G11300	0.968498
AT1G11310	0.821639
AT1G11320	1.4593
AT1G11330	1.19007
AT1G11340	1.20029
AT1G11350	1.9034
AT1G11360	0.546047
AT1G11380	0.8417
AT1G11390	0.6119
AT1G11400	1.0303
AT1G11410	1.06154
AT1G11420	2.81281
AT1G11430	0.6976
AT1G11440	2.4196
AT1G11450	1.12829
AT1G11460	1.52825
AT1G11470	10.1294
AT1G11475	0.172465
AT1G11480	1.6117
AT1G11490	1.56162
AT1G11500	1.11344
AT1G11510	3.97862
AT1G11530	0.8468
AT1G11540	1.31353
AT1G11545	0.4294
AT1G11560	1.97872
AT1G11570	0.561318
AT1G11572	1.06926
AT1G11580	1.0216
AT1G11600	0.716
AT1G11620	2.84366
AT1G11630	1.71335
AT1G11650	0.718596
AT1G11655	1.35905
AT1G11660	0.8607
AT1G11670	0.503926
AT1G11680	0.336
AT1G11690	2.67915
AT1G11700	1.0143
AT1G11710	1.40757
AT1G11720	0.602204
AT1G11730	1.13671
AT1G11740	1.63176
AT1G11750	0.5134
AT1G11755	1.3747
AT1G11760	0.789852
AT1G11765	3.98984
AT1G11770	0.954577
AT1G11780	0.6941
AT1G11790	0.742997
AT1G11800	1.0037
AT1G11810	7.32547
AT1G11820	0.4359
AT1G11840	0.3641
AT1G11850	2.04258
AT1G11860	0.2284
AT1G11870	0.3606
AT1G11880	0.920429
AT1G11890	0.1679
AT1G11900	1.7233
AT1G11905	1.13167
AT1G11910	0.5283
AT1G11915	0.7542
AT1G11920	0.687852
AT1G11925	1.55657
AT1G11930	0.366448
AT1G11940	0.973269
AT1G11950	1.58665
AT1G11960	0.757808
AT1G11980	0.80078
AT1G11990	0.87955
AT1G12000	0.3052
AT1G12010	0.669982
AT1G12020	1.43711
AT1G12030	1.61544
AT1G12040	1.3342
AT1G12050	0.4726
AT1G12060	1.0419
AT1G12064	1.65734
AT1G12070	0.829301
AT1G12080	2.44572
AT1G12090	0.596059
AT1G12100	1.0817
AT1G12110	0.7663
AT1G12120	1.7959
AT1G12130	1.64192
AT1G12140	0.919545
AT1G12150	1.45882
AT1G12160	1.21249
AT1G12180	8.41587
AT1G12190	2.84178
AT1G12200	0.832159
AT1G12210	2.209
AT1G12220	2.17243
AT1G12230	0.5689
AT1G12240	0.721969
AT1G12244	0.8793
AT1G12250	0.392
AT1G12260	0.8964
AT1G12270	0.530978
AT1G12280	2.34402
AT1G12290	2.38878
AT1G12300	2.28542
AT1G12310	0.2083
AT1G12320	0.851395
AT1G12330	0.969
AT1G12340	0.540402
AT1G12350	0.864921
AT1G12360	0.4374
AT1G12370	0.545481
AT1G12380	0.606711
AT1G12390	0.548213
AT1G12400	0.6013
AT1G12410	0.5931
AT1G12420	0.652
AT1G12430	0.5095
AT1G12440	1.06748
AT1G12450	0.586474
AT1G12460	0.913093
AT1G12470	0.3832
AT1G12480	0.636592
AT1G12490	3.62485
AT1G12500	0.5373
AT1G12520	0.6144
AT1G12530	1.76117
AT1G12540	2.12924
AT1G12550	1.54934
AT1G12560	0.7711
AT1G12570	0.741438
AT1G12580	0.943282
AT1G12600	0.334613
AT1G12610	1.48117
AT1G12620	3.99954
AT1G12630	1.1084
AT1G12640	0.4464
AT1G12650	0.997556
AT1G12660	2.75646
AT1G12663	3.39118
AT1G12665	2.4334
AT1G12672	2.25759
AT1G12680	0.7492
AT1G12700	1.7614
AT1G12710	0.7753
AT1G12730	1.89452
AT1G12740	0.5069
AT1G12750	1.889
AT1G12760	0.714683
AT1G12770	0.920165
AT1G12780	0.343918
AT1G12790	0.902378
AT1G12800	1.2192
AT1G12805	1.99803
AT1G12810	1.0825
AT1G12820	0.686299
AT1G12830	2.51771
AT1G12840	0.3833
AT1G12845	1.69705
AT1G12850	0.833158
AT1G12860	0.994713
AT1G12870	2.89344
AT1G12880	1.0245
AT1G12890	1.95203
AT1G12900	0.1684
AT1G12910	0.16138
AT1G12920	0.164136
AT1G12930	0.8639
AT1G12940	0.598638
AT1G12950	0.743739
AT1G12970	1.18173
AT1G12980	1.95897
AT1G12990	0.3958
AT1G13000	0.576776
AT1G13020	0.885593
AT1G13030	1.6977
AT1G13040	1.0198
AT1G13050	0.694657
AT1G13060	0.335969
AT1G13080	1.42437
AT1G13090	1.36012
AT1G13100	1.33324
AT1G13110	1.5374
AT1G13120	1.5721
AT1G13130	1.02189
AT1G13140	0.858114
AT1G13150	0.957939
AT1G13160	1.0296
AT1G13170	0.5516
AT1G13180	0.2797
AT1G13190	1.21894
AT1G13195	0.33979
AT1G13200	2.69235
AT1G13210	0.47705
AT1G13220	1.2315
AT1G13230	1.03106
AT1G13245	0.29826
AT1G13250	0.6033
AT1G13260	0.806139
AT1G13270	0.613579
AT1G13280	0.955206
AT1G13290	0.689578
AT1G13300	0.767887
AT1G13310	1.63486
AT1G13320	0.239005
AT1G13330	0.541
AT1G13340	1.605
AT1G13350	1.25921
AT1G13360	1.1522
AT1G13380	0.544841
AT1G13390	1.61832
AT1G13400	1.49871
AT1G13410	1.0284
AT1G13420	2.43228
AT1G13430	3.50275
AT1G13440	0.139496
AT1G13450	0.710009
AT1G13460	0.58786
AT1G13470	1.76481
AT1G13480	1.39773
AT1G13490	1.4586
AT1G13510	1.37027
AT1G13520	1.40406
AT1G13530	1.34919
AT1G13540	1.58027
AT1G13550	0.970418
AT1G13560	0.337605
AT1G13570	0.9656
AT1G13580	0.4696
AT1G13590	0.918585
AT1G13600	1.07694
AT1G13605	4.42998
AT1G13609	2.55706
AT1G13610	1.31885
AT1G13620	1.24494
AT1G13630	2.05637
AT1G13635	0.8048
AT1G13640	0.910906
AT1G13650	4.38686
AT1G13670	1.84773
AT1G13680	0.8436
AT1G13690	0.342769
AT1G13700	0.6557
AT1G13710	0.838013
AT1G13730	1.67111
AT1G13740	1.394
AT1G13750	0.611895
AT1G13770	0.4548
AT1G13780	3.70314
AT1G13790	1.54986
AT1G13800	2.93717
AT1G13810	1.37872
AT1G13820	0.6662
AT1G13830	1.37089
AT1G13860	0.623769
AT1G13870	0.5648
AT1G13880	1.65637
AT1G13890	0.827291
AT1G13900	0.833953
AT1G13910	1.81874
AT1G13920	1.80038
AT1G13930	1.52684
AT1G13940	1.82296
AT1G13950	0.210869
AT1G13960	0.9085
AT1G13970	0.859959
AT1G13980	0.3495
AT1G13990	0.7909
AT1G14000	0.3218
AT1G14010	1.07888
AT1G14020	0.4867
AT1G14030	0.7485
AT1G14040	0.917193
AT1G14060	1.7715
AT1G14080	1.09136
AT1G14100	2.71352
AT1G14110	1.43605
AT1G14120	1.71349
AT1G14130	0.9832
AT1G14140	0.5725
AT1G14150	1.1983
AT1G14160	0.863059
AT1G14170	0.972065
AT1G14180	1.4114
AT1G14190	0.920828
AT1G14200	2.79799
AT1G14205	0.9279
AT1G14210	0.934903
AT1G14220	0.921087
AT1G14230	1.70375
AT1G14240	2.17312
AT1G14250	1.29998
AT1G14260	0.806416
AT1G14270	0.8625
AT1G14280	1.18831
AT1G14290	0.413295
AT1G14300	0.516321
AT1G14310	0.622342
AT1G14315	14.8362
AT1G14320	0.176273
AT1G14330	0.816988
AT1G14340	0.907
AT1G14345	0.843111
AT1G14350	0.934373
AT1G14360	0.274585
AT1G14370	0.699737
AT1G14380	2.16817
AT1G14390	1.1139
AT1G14400	0.0854275
AT1G14410	0.734563
AT1G14420	1.07737
AT1G14430	0.9538
AT1G14440	1.00839
AT1G14450	0.615807
AT1G14460	1.44075
AT1G14470	1.22591
AT1G14480	2.19945
AT1G14490	1.19082
AT1G14500	1.63771
AT1G14510	0.401534
AT1G14520	0.405844
AT1G14530	0.383238
AT1G14540	0.590313
AT1G14550	0.79113
AT1G14560	0.6457
AT1G14570	0.9741
AT1G14580	1.26663
AT1G14590	0.855878
AT1G14600	1.34651
AT1G14610	0.5865
AT1G14620	0.6382
AT1G14630	1.15315
AT1G14640	2.07555
AT1G14650	0.6028
AT1G14660	1.09808
AT1G14670	0.261172
AT1G14680	1.60104
AT1G14685	0.789277
AT1G14686	1.76326
AT1G14687	1.06064
AT1G14690	0.842756
AT1G14700	0.698901
AT1G14710	1.3603
AT1G14720	0.713923
AT1G14730	1.01382
AT1G14740	0.944833
AT1G14750	1.6228
AT1G14760	1.62208
AT1G14770	1.98883
AT1G14780	0.9558
AT1G14790	0.8276
AT1G14810	0.3692
AT1G14820	0.8383
AT1G14830	0.170822
AT1G14840	0.515444
AT1G14850	0.5782
AT1G14860	0.683806
AT1G14870	0.833386
AT1G14890	1.0259
AT1G14900	1.26205
AT1G14910	1.49354
AT1G14920	0.558433
AT1G14930	1.51141
AT1G14950	0.694938
AT1G14960	1.37836
AT1G14970	0.3749
AT1G14980	0.469441
AT1G14990	0.5588
AT1G15000	1.0635
AT1G15010	1.63185
AT1G15015	8.74005
AT1G15020	0.849475
AT1G15030	0.885137
AT1G15040	0.945461
AT1G15050	1.20365
AT1G15060	0.7246
AT1G15080	0.458
AT1G15100	1.1739
AT1G15110	0.307
AT1G15120	0.369271
AT1G15125	1.60921
AT1G15130	0.5301
AT1G15140	0.6425
AT1G15160	2.02503
AT1G15170	0.987042
AT1G15180	1.06736
AT1G15190	1.70951
AT1G15200	0.8858
AT1G15210	0.550959
AT1G15215	1.464
AT1G15220	0.7165
AT1G15230	1.52993
AT1G15240	1.1044
AT1G15250	0.173047
AT1G15260	1.91873
AT1G15270	0.3058
AT1G15280	2.03586
AT1G15290	1.0501
AT1G15310	1.12408
AT1G15320	1.41803
AT1G15330	0.9772
AT1G15340	1.905
AT1G15350	1.00926
AT1G15360	0.7116
AT1G15370	0.2358
AT1G15380	0.655584
AT1G15385	1.19886
AT1G15390	0.5906
AT1G15400	1.15902
AT1G15410	1.03557
AT1G15415	1.10768
AT1G15420	1.14617
AT1G15430	1.65275
AT1G15440	0.6176
AT1G15460	0.5702
AT1G15470	0.228446
AT1G15480	1.72967
AT1G15490	0.777353
AT1G15500	0.460732
AT1G15510	0.8577
AT1G15520	0.5381
AT1G15530	0.85
AT1G15540	1.11632
AT1G15550	0.9883
AT1G15570	0.990575
AT1G15580	0.931063
AT1G15600	3.61063
AT1G15610	9.37997
AT1G15620	5.58673
AT1G15660	2.63627
AT1G15670	1.46858
AT1G15680	2.39394
AT1G15690	0.1932
AT1G15700	0.834118
AT1G15710	0.853768
AT1G15720	3.03083
AT1G15730	0.578406
AT1G15740	0.6158
AT1G15750	0.272
AT1G15757	2.92182
AT1G15760	1.21806
AT1G15780	1.1166
AT1G15790	2.10906
AT1G15800	1.34934
AT1G15810	1.74218
AT1G15820	0.4184
AT1G15860	0.542383
AT1G15870	1.08045
AT1G15880	0.422229
AT1G15890	3.00513
AT1G15900	0.963848
AT1G15910	1.243
AT1G15930	0.584893
AT1G15940	2.81987
AT1G15950	0.44712
AT1G15960	0.422229
AT1G15970	0.916665
AT1G15980	0.633665
AT1G15990	0.329232
AT1G16000	0.437844
AT1G16010	0.301689
AT1G16020	0.778646
AT1G16022	2.81911
AT1G16030	0.458813
AT1G16040	1.3694
AT1G16060	0.815053
AT1G16070	1.0236
AT1G16080	0.4176
AT1G16090	20.5113
AT1G16110	1.49526
AT1G16130	1.35356
AT1G16150	1.5493
AT1G16160	1.26722
AT1G16170	0.9443
AT1G16180	0.285
AT1G16190	0.785165
AT1G16210	0.5333
AT1G16220	0.865247
AT1G16240	0.5328
AT1G16250	0.872331
AT1G16260	2.14241
AT1G16270	1.07488
AT1G16280	0.82979
AT1G16290	0.878371
AT1G16300	0.4089
AT1G16310	0.4085
AT1G16320	0.866611
AT1G16330	1.52095
AT1G16340	0.324173
AT1G16350	0.6601
AT1G16360	0.460732
AT1G16370	0.915706
AT1G16380	1.73428
AT1G16390	0.963988
AT1G16400	1.44404
AT1G16410	1.0618
AT1G16420	2.71832
AT1G16430	0.543514
AT1G16440	0.831273
AT1G16445	0.911142
AT1G16460	1.62929
AT1G16470	0.0916
AT1G16480	1.0192
AT1G16490	1.53806
AT1G16500	1.86309
AT1G16510	0.877311
AT1G16515	2.04403
AT1G16520	0.8233
AT1G16530	1.50218
AT1G16540	0.8339
AT1G16560	0.5708
AT1G16570	0.6122
AT1G16590	0.829082
AT1G16610	0.6867
AT1G16630	2.41309
AT1G16640	2.67067
AT1G16650	1.0192
AT1G16670	0.7165
AT1G16680	0.857154
AT1G16690	0.657058
AT1G16700	0.232588
AT1G16710	1.19694
AT1G16720	0.392915
AT1G16730	1.37932
AT1G16740	0.2669
AT1G16750	0.919545
AT1G16760	0.712215
AT1G16770	0.912357
AT1G16780	0.267403
AT1G16790	1.4261
AT1G16800	1.1812
AT1G16810	0.940479
AT1G16820	15.2572
AT1G16825	0.553906
AT1G16830	2.12286
AT1G16840	1.52521
AT1G16850	2.00419
AT1G16860	0.494327
AT1G16870	0.8478
AT1G16880	0.5037
AT1G16890	0.0187
AT1G16900	0.615418
AT1G16916	2.38288
AT1G16920	0.202494
AT1G16930	1.94275
AT1G16940	3.24144
AT1G16950	1.80358
AT1G16960	0.589353
AT1G16970	0.706702
AT1G16980	1.23918
AT1G17010	1.46216
AT1G17020	1.02833
AT1G17030	0.797105
AT1G17040	1.31168
AT1G17050	0.566317
AT1G17060	2.86172
AT1G17070	0.9752
AT1G17080	0.7091
AT1G17090	1.78822
AT1G17100	1.0034
AT1G17110	1.1255
AT1G17120	0.6418
AT1G17130	0.7435
AT1G17140	0.996334
AT1G17145	0.8879
AT1G17147	1.12399
AT1G17150	2.61658
AT1G17160	0.7789
AT1G17170	1.32173
AT1G17180	1.17775
AT1G17190	0.866753
AT1G17200	0.7854
AT1G17210	0.9195
AT1G17220	0.6421
AT1G17230	0.8543
AT1G17240	1.60119
AT1G17250	1.34528
AT1G17260	0.366047
AT1G17270	1.2459
AT1G17280	0.5142
AT1G17285	1.42827
AT1G17290	0.579755
AT1G17300	2.3913
AT1G17310	1.90148
AT1G17330	0.53399
AT1G17340	2.14912
AT1G17345	1.54441
AT1G17350	0.518044
AT1G17360	1.56265
AT1G17370	0.3094
AT1G17380	2.00419
AT1G17400	0.795056
AT1G17410	0.8935
AT1G17420	0.565545
AT1G17430	1.31813
AT1G17440	1.0127
AT1G17450	1.5719
AT1G17455	0.569067
AT1G17460	2.07556
AT1G17470	0.139671
AT1G17480	0.993454
AT1G17490	1.05164
AT1G17500	0.5219
AT1G17510	3.02836
AT1G17520	1.52638
AT1G17530	0.97252
AT1G17540	1.24206
AT1G17550	0.783245
AT1G17560	2.05314
AT1G17580	0.647905
AT1G17590	2.98071
AT1G17600	1.22862
AT1G17610	1.56745
AT1G17615	1.11775
AT1G17620	1.3332
AT1G17630	1.3746
AT1G17640	1.11553
AT1G17650	0.31505
AT1G17665	1.14022
AT1G17680	1.5018
AT1G17690	1.1297
AT1G17700	1.5281
AT1G17710	0.616049
AT1G17720	0.292
AT1G17730	0.227231
AT1G17745	0.460803
AT1G17750	1.54249
AT1G17760	0.687326
AT1G17770	4.01217
AT1G17780	2.65497
AT1G17790	1.56841
AT1G17800	2.06511
AT1G17810	0.603216
AT1G17820	1.4514
AT1G17830	1.29259
AT1G17840	0.2741
AT1G17850	0.776993
AT1G17860	1.354
AT1G17870	0.4101
AT1G17880	0.3421
AT1G17890	0.3708
AT1G17910	3.22489
AT1G17920	0.858114
AT1G17930	0.33883
AT1G17940	0.3519
AT1G17950	0.941989
AT1G17960	3.3458
AT1G17970	1.57321
AT1G17980	0.8286
AT1G18000	0.699
AT1G18010	0.699
AT1G18030	0.7691
AT1G18040	0.46963
AT1G18060	0.589297
AT1G18070	0.450236
AT1G18080	0.341314
AT1G18090	1.2026
AT1G18100	0.541127
AT1G18140	0.738438
AT1G18150	0.463612
AT1G18160	0.756508
AT1G18170	0.742012
AT1G18180	0.615325
AT1G18190	1.3576
AT1G18200	0.700897
AT1G18210	0.865891
AT1G18250	0.5309
AT1G18260	0.5312
AT1G18265	1.92967
AT1G18270	0.5983
AT1G18280	1.76902
AT1G18290	1.79467
AT1G18300	0.788044
AT1G18330	1.75547
AT1G18335	1.02718
AT1G18340	0.5915
AT1G18360	0.902655
AT1G18370	0.4878
AT1G18390	1.3507
AT1G18400	1.14132
AT1G18410	1.14223
AT1G18420	0.9539
AT1G18440	0.7064
AT1G18450	0.3928
AT1G18460	0.779217
AT1G18470	0.561153
AT1G18480	0.7956
AT1G18485	1.25385
AT1G18490	0.9066
AT1G18500	0.498895
AT1G18510	1.37068
AT1G18520	1.43096
AT1G18530	0.471498
AT1G18540	0.407324
AT1G18550	0.6549
AT1G18560	0.810108
AT1G18570	1.29773
AT1G18580	0.5177
AT1G18590	1.10585
AT1G18600	1.18995
AT1G18610	1.016
AT1G18620	1.626
AT1G18630	0.99778
AT1G18640	0.5938
AT1G18650	0.942075
AT1G18660	0.7854
AT1G18670	0.708539
AT1G18680	0.6348
AT1G18690	1.51141
AT1G18700	1.26164
AT1G18710	1.89188
AT1G18720	0.7685
AT1G18730	0.7594
AT1G18740	0.776511
AT1G18750	1.22026
AT1G18760	5.428
AT1G18780	7.2118
AT1G18790	1.6807
AT1G18800	0.540257
AT1G18810	1.67752
AT1G18830	1.85733
AT1G18835	0.4527
AT1G18840	1.46091
AT1G18850	1.4541
AT1G18860	1.58473
AT1G18870	0.8993
AT1G18880	0.635427
AT1G18890	0.3712
AT1G18900	0.892531
AT1G18910	1.38475
AT1G18940	0.913786
AT1G18950	0.9394
AT1G18960	1.3275
AT1G18970	1.37247
AT1G18980	0.897468
AT1G18990	1.28083
AT1G19000	1.17846
AT1G19010	1.94678
AT1G19020	1.59342
AT1G19025	1.23688
AT1G19050	0.990575
AT1G19080	0.8059
AT1G19100	1.06
AT1G19110	0.9337
AT1G19115	0.869087
AT1G19120	0.303315
AT1G19130	0.6934
AT1G19140	0.9782
AT1G19150	0.5314
AT1G19160	7.00505
AT1G19170	0.507533
AT1G19180	1.434
AT1G19190	1.61684
AT1G19200	1.99506
AT1G19210	1.22674
AT1G19220	0.7865
AT1G19230	0.7572
AT1G19240	1.46164
AT1G19250	0.7605
AT1G19260	1.49013
AT1G19270	0.656699
AT1G19290	1.288
AT1G19300	0.5204
AT1G19310	0.734255
AT1G19320	2.49563
AT1G19330	0.4254
AT1G19340	1.1417
AT1G19350	0.65954
AT1G19360	0.6143
AT1G19370	0.784205
AT1G19380	1.24482
AT1G19390	1.8538
AT1G19400	1.06352
AT1G19430	0.8575
AT1G19440	0.2911
AT1G19450	0.304275
AT1G19470	7.80542
AT1G19480	0.939716
AT1G19485	1.4125
AT1G19490	1.8754
AT1G19500	1.56908
AT1G19510	0.738627
AT1G19520	1.2431
AT1G19530	1.3457
AT1G19540	1.06928
AT1G19570	0.769906
AT1G19580	0.3475
AT1G19600	0.6114
AT1G19610	1.47559
AT1G19620	5.02258
AT1G19630	1.4477
AT1G19640	1.1879
AT1G19650	0.929233
AT1G19660	0.711919
AT1G19670	1.14895
AT1G19680	2.85862
AT1G19690	1.10461
AT1G19700	1.50213
AT1G19710	0.627296
AT1G19715	1.20268
AT1G19720	1.2215
AT1G19730	0.875525
AT1G19740	0.4089
AT1G19750	0.865357
AT1G19770	0.937782
AT1G19780	0.345223
AT1G19790	1.24612
AT1G19800	0.5248
AT1G19830	0.88691
AT1G19835	1.0322
AT1G19840	0.473211
AT1G19850	0.8498
AT1G19860	1.471
AT1G19870	1.7558
AT1G19880	0.5586
AT1G19890	0.576776
AT1G19900	1.50218
AT1G19910	0.0205
AT1G19920	0.440035
AT1G19930	6.83711
AT1G19940	0.692365
AT1G19950	1.12753
AT1G19960	2.49851
AT1G19970	0.487608
AT1G19980	2.01983
AT1G19990	1.6373
AT1G20000	0.995841
AT1G20010	0.159982
AT1G20020	0.492408
AT1G20030	0.739316
AT1G20050	0.8486
AT1G20060	1.65863
AT1G20070	2.32141
AT1G20080	0.50023
AT1G20090	0.183543
AT1G20100	2.64633
AT1G20110	0.8057
AT1G20120	1.4547
AT1G20130	2.26659
AT1G20132	1.58773
AT1G20135	0.820958
AT1G20140	1.44363
AT1G20150	1.07797
AT1G20160	1.08968
AT1G20180	1.6993
AT1G20190	0.4874
AT1G20200	0.291223
AT1G20220	1.09892
AT1G20225	1.19406
AT1G20230	0.9706
AT1G20260	0.059789
AT1G20270	0.4654
AT1G20300	0.7784
AT1G20310	2.17243
AT1G20320	1.84821
AT1G20330	0.3574
AT1G20340	0.8339
AT1G20350	2.92757
AT1G20370	1.04923
AT1G20380	0.527957
AT1G20400	22.2038
AT1G20410	1.01757
AT1G20430	0.926113
AT1G20440	1.5072
AT1G20450	2.48028
AT1G20460	0.428896
AT1G20470	0.741011
AT1G20480	1.03185
AT1G20500	1.21722
AT1G20510	0.539817
AT1G20520	1.61504
AT1G20530	1.76455
AT1G20540	0.4449
AT1G20550	0.619109
AT1G20560	0.680525
AT1G20570	1.9282
AT1G20575	0.206873
AT1G20580	0.2504
AT1G20600	5.29074
AT1G20610	0.807899
AT1G20620	0.0940662
AT1G20630	0.502006
AT1G20640	1.08704
AT1G20650	0.5993
AT1G20670	1.19921
AT1G20690	3.19963
AT1G20693	0.484687
AT1G20696	0.586799
AT1G20700	0.995374
AT1G20710	1.95767
AT1G20720	1.218
AT1G20730	5.22887
AT1G20735	5.88143
AT1G20740	8.73439
AT1G20750	2.40393
AT1G20760	1.2068
AT1G20770	1.4816
AT1G20780	0.740948
AT1G20790	6.03079
AT1G20795	4.85977
AT1G20810	0.817022
AT1G20816	0.893851
AT1G20823	0.701962
AT1G20830	0.846888
AT1G20840	0.448254
AT1G20850	0.5616
AT1G20860	0.958471
AT1G20870	1.66149
AT1G20880	1.28237
AT1G20890	1.13725
AT1G20900	0.844246
AT1G20910	1.12637
AT1G20920	0.517038
AT1G20925	1.04496
AT1G20930	0.2774
AT1G20940	4.72059
AT1G20950	0.3311
AT1G20960	0.4006
AT1G20970	2.7072
AT1G20980	1.13996
AT1G20990	1.1978
AT1G21000	0.613398
AT1G21010	1.13455
AT1G21050	1.13326
AT1G21060	1.56528
AT1G21065	0.623146
AT1G21070	0.409292
AT1G21080	0.520703
AT1G21090	1.1243
AT1G21120	0.4089
AT1G21130	0.635716
AT1G21140	0.555816
AT1G21150	2.86902
AT1G21160	3.00176
AT1G21170	0.78055
AT1G21190	0.193662
AT1G21200	1.00056
AT1G21210	2.19199
AT1G21230	1.60919
AT1G21240	1.76762
AT1G21250	2.68601
AT1G21270	1.602
AT1G21280	4.26369
AT1G21310	0.966223
AT1G21320	1.27161
AT1G21326	1.80661
AT1G21340	1.06256
AT1G21350	0.6176
AT1G21360	1.17041
AT1G21370	0.6812
AT1G21380	0.892
AT1G21390	1.38604
AT1G21395	2.3492
AT1G21400	0.575116
AT1G21410	0.5243
AT1G21430	1.20145
AT1G21440	0.501046
AT1G21450	0.8885
AT1G21460	0.5394
AT1G21475	12.2512
AT1G21480	0.546345
AT1G21500	1.34008
AT1G21510	2.03353
AT1G21520	1.94947
AT1G21528	1.7671
AT1G21540	0.495287
AT1G21550	1.65153
AT1G21560	2.77975
AT1G21580	2.49406
AT1G21590	1.32557
AT1G21600	0.5739
AT1G21610	1.30865
AT1G21620	5.23729
AT1G21630	1.3446
AT1G21640	0.7859
AT1G21650	0.379123
AT1G21651	1.6826
AT1G21660	1.6256
AT1G21670	1.21038
AT1G21680	0.8172
AT1G21690	0.3581
AT1G21695	2.86134
[truncated: 21,077 more rows]

## Sheet: Z.mays
id	dN
Zm00001d000001	0.5106
Zm00001d000002	0.2487
Zm00001d000004	0.0041
Zm00001d000005	0.1682
Zm00001d000020	0.1429
Zm00001d000021	0.0395
Zm00001d000027	0.2587
Zm00001d000028	0.2289
Zm00001d000029	0.0951
Zm00001d000034	0.3008
Zm00001d000035	0.1479
Zm00001d000037	0.1009
Zm00001d000045	0.0889
Zm00001d000055	0.0997
Zm00001d000060	0.2011
Zm00001d000061	0.1775
Zm00001d000070	0.2775
Zm00001d000071	0.2176
Zm00001d000074	0.1571
Zm00001d000080	0.0474
Zm00001d000085	0.1545
Zm00001d000093	0.1386
Zm00001d000102	0.1425
Zm00001d000107	0.1244
Zm00001d000110	0.1079
Zm00001d000112	0.1245
Zm00001d000116	0.0988
Zm00001d000117	0.0939
Zm00001d000120	0.0061
Zm00001d000122	0.161
Zm00001d000123	0.0656
Zm00001d000124	0.068
Zm00001d000126	0.1
Zm00001d000133	0.0421
Zm00001d000137	0.1586
Zm00001d000143	0.0737
Zm00001d000147	0.1831
Zm00001d000150	0.1571
Zm00001d000152	0.1555
Zm00001d000153	0.0657
Zm00001d000158	0.2512
Zm00001d000160	0.1987
Zm00001d000163	0.0769
Zm00001d000165	0.2673
Zm00001d000175	0.1571
Zm00001d000176	0.1198
Zm00001d000178	0.0488
Zm00001d000183	0.0916
Zm00001d000191	0.0885
Zm00001d000194	0.381
Zm00001d000195	0.1164
Zm00001d000196	0.1363
Zm00001d000197	0.1302
Zm00001d000202	0.0465
Zm00001d000204	0.0882
Zm00001d000213	0.0332
Zm00001d000216	0.0918
Zm00001d000220	0.1507
Zm00001d000222	0.0546
Zm00001d000223	0.2051
Zm00001d000224	0.0918
Zm00001d000227	0.0129
Zm00001d000229	0.4157
Zm00001d000237	0.1235
Zm00001d000238	0.1965
Zm00001d000240	0.0531
Zm00001d000241	0.1191
Zm00001d000242	0.1319
Zm00001d000255	0.2026
Zm00001d000256	0.0492
Zm00001d000257	0.0436
Zm00001d000260	0.0013
Zm00001d000270	0.0063
Zm00001d000272	0.0067
Zm00001d000279	0.0277
Zm00001d000288	0.2317
Zm00001d000294	0.0544
Zm00001d000298	0.1905
Zm00001d000299	0.0859
Zm00001d000300	0.1172
Zm00001d000301	0.1023
Zm00001d000303	0.3089
Zm00001d000304	0.1401
Zm00001d000305	0.0631
Zm00001d000310	0.0785
Zm00001d000311	0.0418
Zm00001d000314	0.0813
Zm00001d000320	0.0837
Zm00001d000339	0.1079
Zm00001d000357	0.1446
Zm00001d000379	0.0052
Zm00001d000381	0.1128
Zm00001d000382	0.3068
Zm00001d000387	0.382
Zm00001d000396	0.1794
Zm00001d000399	0.0275
Zm00001d000400	0.2609
Zm00001d000401	0.151
Zm00001d000402	0.2818
Zm00001d000403	0.0851
Zm00001d000413	0.1955
Zm00001d000417	0.0026
Zm00001d000424	0.1538
Zm00001d000428	0.0844
Zm00001d000429	0.2295
Zm00001d000430	0.0448
Zm00001d000432	0.092
Zm00001d000434	0.0608
Zm00001d000435	0.1599
Zm00001d000458	0.1907
Zm00001d001765	0.0306
Zm00001d001766	0.1561
Zm00001d001767	0.3117
Zm00001d001769	0.1415
Zm00001d001773	0.1337
Zm00001d001774	0.189
Zm00001d001776	0.0494
Zm00001d001779	0.2841
Zm00001d001784	0.1486
Zm00001d001785	0.0431
Zm00001d001787	0.0003
Zm00001d001788	0.0576
Zm00001d001789	0.0445
Zm00001d001790	0.125
Zm00001d001791	0.1608
Zm00001d001798	0.0913
Zm00001d001799	0.0213
Zm00001d001803	0.0646
Zm00001d001804	0.1114
Zm00001d001806	0.1626
Zm00001d001807	0.0788
Zm00001d001808	0.0773
Zm00001d001809	0.0401
Zm00001d001812	0.1515
Zm00001d001813	0.1109
Zm00001d001817	0.0767
Zm00001d001818	0.0483
Zm00001d001820	0.0662
Zm00001d001824	0.1429
Zm00001d001825	0.0809
Zm00001d001827	0.1815
Zm00001d001828	0.1197
Zm00001d001830	0.1111
Zm00001d001831	0.0145
Zm00001d001832	0.1478
Zm00001d001834	0.1403
Zm00001d001837	0.0674
Zm00001d001838	0.5396
Zm00001d001839	0.1802
Zm00001d001841	0.1388
Zm00001d001843	0.1451
Zm00001d001847	0.1948
Zm00001d001848	0.0808
Zm00001d001849	0.0553
Zm00001d001855	0.1078
Zm00001d001856	0.1089
Zm00001d001857	0.0462
Zm00001d001858	0.0929
Zm00001d001859	0.045
Zm00001d001860	0.0875
Zm00001d001861	0.1811
Zm00001d001862	0.2024
Zm00001d001864	0.0643
Zm00001d001866	0.1322
Zm00001d001868	0.1355
Zm00001d001869	0.12
Zm00001d001870	0.1216
Zm00001d001877	0.1453
Zm00001d001879	0.0319
Zm00001d001880	0.1093
Zm00001d001881	0.071
Zm00001d001882	0.0652
Zm00001d001883	0.0514
Zm00001d001884	0.0441
Zm00001d001894	0.1104
Zm00001d001895	0.0988
Zm00001d001898	0.0988
Zm00001d001900	0.0877
Zm00001d001902	0.1282
Zm00001d001903	0.0774
Zm00001d001905	0.128
Zm00001d001906	0.0345
Zm00001d001907	0.1464
Zm00001d001908	0.0893
Zm00001d001909	0.1037
Zm00001d001913	0.0006
Zm00001d001915	0.2039
Zm00001d001916	0.6549
Zm00001d001917	0.2005
Zm00001d001923	0.1991
Zm00001d001924	0.1656
Zm00001d001927	0.1291
Zm00001d001928	0.047
Zm00001d001929	0.0175
Zm00001d001931	0.3899
Zm00001d001932	0.0998
Zm00001d001933	0.1019
Zm00001d001935	0.0838
Zm00001d001936	0.2007
Zm00001d001937	0.1165
Zm00001d001939	0.0505
Zm00001d001941	0.1103
Zm00001d001944	0.1166
Zm00001d001947	0.1149
Zm00001d001948	0.3039
Zm00001d001951	0.004
Zm00001d001952	0.2819
Zm00001d001959	0.0914
Zm00001d001963	0.2455
Zm00001d001964	0.0359
Zm00001d001968	0.2263
Zm00001d001971	0.7925
Zm00001d001972	0.1618
Zm00001d001973	0.0626
Zm00001d001976	0.1717
Zm00001d001978	0.0741
Zm00001d001979	0.0525
Zm00001d001980	0.0751
Zm00001d001983	0.0723
Zm00001d001984	0.0875
Zm00001d001987	0.1645
Zm00001d001988	0.0334
Zm00001d001990	0.1952
Zm00001d001993	0.0621
Zm00001d001994	0.1319
Zm00001d001995	0.0841
Zm00001d001996	0.1449
Zm00001d001999	0.06
Zm00001d002001	0.153
Zm00001d002004	0.0554
Zm00001d002005	0.0999
Zm00001d002012	0.2456
Zm00001d002013	0.1943
Zm00001d002014	0.0505
Zm00001d002020	0.0903
Zm00001d002022	0.0342
Zm00001d002025	0.1592
Zm00001d002026	0.052
Zm00001d002027	0.023
Zm00001d002029	0.0987
Zm00001d002035	0.0794
Zm00001d002036	0.1009
Zm00001d002038	0.0633
Zm00001d002042	0.069
Zm00001d002051	0.0255
Zm00001d002052	0.0615
Zm00001d002053	0.1678
Zm00001d002054	0.0557
Zm00001d002058	0.1923
Zm00001d002066	0.0992
Zm00001d002068	0.0752
Zm00001d002069	0.2388
Zm00001d002082	0.376
Zm00001d002083	0.1742
Zm00001d002084	0.1452
Zm00001d002085	0.0539
Zm00001d002086	0.0583
Zm00001d002087	0.081
Zm00001d002088	0.2071
Zm00001d002094	0.2339
Zm00001d002096	0.2734
Zm00001d002097	0.3183
Zm00001d002098	0.0707
Zm00001d002103	0.0611
Zm00001d002104	0.0548
Zm00001d002105	0.0264
Zm00001d002115	0.0597
Zm00001d002121	0.0534
Zm00001d002123	0.1379
Zm00001d002125	0.0685
Zm00001d002126	0.1857
Zm00001d002129	0.0677
Zm00001d002131	0.1006
Zm00001d002136	0.1881
Zm00001d002139	0.2216
Zm00001d002140	0.0997
Zm00001d002143	0.1614
Zm00001d002144	0.2974
Zm00001d002145	0.2892
Zm00001d002146	0.1506
Zm00001d002150	0.2781
Zm00001d002153	0.2321
Zm00001d002154	0.0618
Zm00001d002160	0.109
Zm00001d002161	0.1521
Zm00001d002163	0.0829
Zm00001d002166	0.0773
Zm00001d002167	0.341
Zm00001d002168	0.2841
Zm00001d002169	0.0775
Zm00001d002173	0.2071
Zm00001d002175	0.1574
Zm00001d002176	0.0989
Zm00001d002181	0.2965
Zm00001d002182	0.3802
Zm00001d002185	0.1356
Zm00001d002186	0.0986
Zm00001d002192	0.1873
Zm00001d002200	0.1678
Zm00001d002217	0.3645
Zm00001d002235	0.0498
Zm00001d002240	0.11
Zm00001d002244	0.0811
Zm00001d002246	0.0796
Zm00001d002253	0.0139
Zm00001d002255	0.1518
Zm00001d002256	0.1211
Zm00001d002258	0.0407
Zm00001d002259	0.1189
Zm00001d002261	0.0446
Zm00001d002266	0.0444
Zm00001d002267	0.1873
Zm00001d002269	0.17
Zm00001d002271	0.1093
Zm00001d002274	0.134
Zm00001d002275	0.038
Zm00001d002282	0.1
Zm00001d002283	0.0921
Zm00001d002284	0.0637
Zm00001d002285	0.1812
Zm00001d002286	0.1637
Zm00001d002287	0.1661
Zm00001d002288	0.09
Zm00001d002296	0.0936
Zm00001d002312	0.1316
Zm00001d002313	0.1278
Zm00001d002314	0.1568
Zm00001d002317	0.0616
Zm00001d002325	0.1703
Zm00001d002326	0.0629
Zm00001d002339	0.0162
Zm00001d002340	0.0456
Zm00001d002341	0.1072
Zm00001d002342	0.0947
Zm00001d002343	0.1228
Zm00001d002344	0.1049
Zm00001d002345	0.0579
Zm00001d002346	0.1275
Zm00001d002349	0.1796
Zm00001d002353	0.1127
Zm00001d002356	0.126
Zm00001d002357	0.0915
Zm00001d002358	0.02
Zm00001d002359	0.0632
Zm00001d002360	0.1724
Zm00001d002366	0.0361
Zm00001d002370	0.1168
Zm00001d002373	0.0745
Zm00001d002374	0.0748
Zm00001d002377	0.0988
Zm00001d002378	0.1567
Zm00001d002384	0.0685
Zm00001d002385	0.0532
Zm00001d002387	0.3061
Zm00001d002388	0.0258
Zm00001d002391	0.0427
Zm00001d002394	0.0782
Zm00001d002396	0.0414
Zm00001d002402	0.0935
Zm00001d002403	0.1066
Zm00001d002405	0.0873
Zm00001d002406	0.1283
Zm00001d002409	0.2253
Zm00001d002410	0.1002
Zm00001d002412	0.1358
Zm00001d002415	0.1469
Zm00001d002416	0.1852
Zm00001d002418	0.1445
Zm00001d002419	0.1407
Zm00001d002420	0.1224
Zm00001d002421	0.1181
Zm00001d002422	0.1394
Zm00001d002423	0.1173
Zm00001d002425	0.3194
Zm00001d002426	0.1053
Zm00001d002428	0.0711
Zm00001d002433	0.1551
Zm00001d002435	0.0852
Zm00001d002436	0.0666
Zm00001d002439	0.1
Zm00001d002440	0.1213
Zm00001d002441	0.2381
Zm00001d002444	0.1743
Zm00001d002446	0.1648
Zm00001d002447	0.1654
Zm00001d002449	0.0696
Zm00001d002450	0.0162
Zm00001d002451	0.1137
Zm00001d002452	0.1039
Zm00001d002462	0.1143
Zm00001d002479	0.2598
Zm00001d002481	0.2281
Zm00001d002488	0.2431
Zm00001d002489	0.0561
Zm00001d002490	0.158
Zm00001d002491	0.1649
Zm00001d002495	0.0465
Zm00001d002496	0.1785
Zm00001d002499	0.0711
Zm00001d002500	0.2351
Zm00001d002503	0.2924
Zm00001d002504	0.0638
Zm00001d002505	0.1819
Zm00001d002510	0.1107
Zm00001d002514	0.1182
Zm00001d002515	0.1887
Zm00001d002517	0.3132
Zm00001d002520	0.0999
Zm00001d002523	0.0868
Zm00001d002531	0.1197
Zm00001d002534	0.0958
Zm00001d002537	0.185
Zm00001d002538	0.1407
Zm00001d002541	0.2245
Zm00001d002543	0.0019
Zm00001d002544	0.1782
Zm00001d002545	0.2854
Zm00001d002546	0.0017
Zm00001d002550	0.11
Zm00001d002558	0.1015
Zm00001d002564	0.0419
Zm00001d002576	0.0662
Zm00001d002579	0.0427
Zm00001d002580	0.1512
Zm00001d002589	0.0702
Zm00001d002590	0.3382
Zm00001d002591	0.1651
Zm00001d002592	0.0855
Zm00001d002593	0.1806
Zm00001d002594	0.1937
Zm00001d002595	0.1164
Zm00001d002596	0.1528
Zm00001d002597	0.1644
Zm00001d002598	0.0634
Zm00001d002601	0.1103
Zm00001d002602	0.0509
Zm00001d002607	0.1141
Zm00001d002609	0.0999
Zm00001d002610	0.1158
Zm00001d002611	0.0905
Zm00001d002613	0.0712
Zm00001d002614	0.0771
Zm00001d002615	0.1465
Zm00001d002616	0.3228
Zm00001d002617	0.0604
Zm00001d002618	0.0932
Zm00001d002620	0.1311
Zm00001d002621	0.2379
Zm00001d002623	0.0783
Zm00001d002624	0.1109
Zm00001d002625	0.0614
Zm00001d002626	0.111
Zm00001d002629	0.0613
Zm00001d002630	0.0768
Zm00001d002631	0.0701
Zm00001d002632	0.1003
Zm00001d002639	0.0474
Zm00001d002641	0.1433
Zm00001d002642	0.1069
Zm00001d002649	0.2145
Zm00001d002650	0.0381
Zm00001d002654	0.0698
Zm00001d002656	0.1147
Zm00001d002658	0.1262
Zm00001d002659	0.1431
Zm00001d002661	0.2212
Zm00001d002662	0.1493
Zm00001d002663	0.05
Zm00001d002668	0.0738
Zm00001d002673	0.0825
Zm00001d002676	0.1243
Zm00001d002677	0.0547
Zm00001d002678	0.0966
Zm00001d002680	0.122
Zm00001d002682	0.1006
Zm00001d002684	0.0621
Zm00001d002685	0.0575
Zm00001d002687	0.0414
Zm00001d002691	0.4053
Zm00001d002694	0.1159
Zm00001d002695	0.2993
Zm00001d002698	0.1622
Zm00001d002703	0.2105
Zm00001d002704	0.0336
Zm00001d002708	0.0595
Zm00001d002711	0.0534
Zm00001d002714	0.032
Zm00001d002716	0.0313
Zm00001d002718	0.1055
Zm00001d002720	0.5872
Zm00001d002723	0.3315
Zm00001d002725	0.0423
Zm00001d002726	0.0168
Zm00001d002727	0.4163
Zm00001d002730	0.0683
Zm00001d002731	0.134
Zm00001d002733	0.0846
Zm00001d002736	0.1098
Zm00001d002741	0.0795
Zm00001d002743	0.1744
Zm00001d002744	0.1095
Zm00001d002747	0.237
Zm00001d002751	0.111
Zm00001d002754	0.0867
Zm00001d002757	0.1341
Zm00001d002759	0.0779
Zm00001d002760	0.2272
Zm00001d002762	0.1075
Zm00001d002768	0.0478
Zm00001d002770	0.1683
Zm00001d002771	0.143
Zm00001d002772	0.2753
Zm00001d002773	0.2367
Zm00001d002775	0.1047
Zm00001d002776	0.177
Zm00001d002781	0.0633
Zm00001d002783	0.1345
Zm00001d002788	0.123
Zm00001d002789	0.0982
Zm00001d002791	0.1093
Zm00001d002794	0.158
Zm00001d002797	0.0817
Zm00001d002798	0.1595
Zm00001d002799	0.138
Zm00001d002801	0.1105
Zm00001d002802	0.0953
Zm00001d002803	0.1769
Zm00001d002806	0.1243
Zm00001d002810	0.0626
Zm00001d002811	0.1603
Zm00001d002812	0.3509
Zm00001d002815	0.1073
Zm00001d002819	0.1713
Zm00001d002820	0.1049
Zm00001d002821	0.0373
Zm00001d002823	0.068
Zm00001d002824	0.0957
Zm00001d002825	0.1119
Zm00001d002826	0.1816
Zm00001d002828	0.2116
Zm00001d002830	0.1299
Zm00001d002833	0.1121
Zm00001d002834	0.0716
Zm00001d002835	0.0773
Zm00001d002836	0.1412
Zm00001d002837	0.0845
Zm00001d002842	0.0417
Zm00001d002844	0.0534
Zm00001d002847	0.1628
Zm00001d002849	0.1622
Zm00001d002850	0.0829
Zm00001d002853	0.1148
Zm00001d002854	0.1748
Zm00001d002857	0.1057
Zm00001d002859	0.0807
Zm00001d002864	0.0505
Zm00001d002865	0.0864
Zm00001d002867	0.2097
Zm00001d002868	0.1521
Zm00001d002871	0.0199
Zm00001d002873	0.2123
Zm00001d002876	0.1068
Zm00001d002878	0.0689
Zm00001d002880	0.0693
Zm00001d002881	0.1096
Zm00001d002882	0.0584
Zm00001d002885	0.3793
Zm00001d002889	0.0108
Zm00001d002893	0.1617
Zm00001d002896	0.1201
Zm00001d002898	0.158
Zm00001d002901	0.1962
Zm00001d002904	0.2059
Zm00001d002905	0.0661
Zm00001d002907	0.0794
Zm00001d002917	0.1533
Zm00001d002919	0.1679
Zm00001d002925	0.0131
Zm00001d002928	0.2601
Zm00001d002929	0.3635
Zm00001d002936	0.0412
Zm00001d002939	0.0693
Zm00001d002940	0.2314
Zm00001d002941	0.0594
Zm00001d002942	0.0777
Zm00001d002943	0.0609
Zm00001d002944	0.0489
Zm00001d002950	0.0953
Zm00001d002951	0.2256
Zm00001d002952	0.1064
Zm00001d002953	0.0848
Zm00001d002954	0.1004
Zm00001d002958	0.1388
Zm00001d002961	0.088
Zm00001d002965	0.0908
Zm00001d002966	0.0847
Zm00001d002967	0.1198
Zm00001d002968	0.1167
Zm00001d002971	0.1418
Zm00001d002974	0.0797
Zm00001d002980	0.0923
Zm00001d002982	0.0165
Zm00001d002992	0.1999
Zm00001d002993	0.1566
Zm00001d002999	0.1169
Zm00001d003002	0.1025
Zm00001d003004	0.3383
Zm00001d003005	0.1661
Zm00001d003006	0.0294
Zm00001d003007	0.1572
Zm00001d003009	0.1242
Zm00001d003015	0.0376
Zm00001d003016	0.04
Zm00001d003017	0.0409
Zm00001d003018	0.1198
Zm00001d003019	0.2093
Zm00001d003021	0.2619
Zm00001d003024	0.0677
Zm00001d003031	0.0879
Zm00001d003033	0.2329
Zm00001d003034	0.1476
Zm00001d003035	0.1787
Zm00001d003038	0.2158
Zm00001d003039	0.1609
Zm00001d003040	0.1571
Zm00001d003041	0.2039
Zm00001d003046	0.2728
Zm00001d003047	0.1637
Zm00001d003049	0.066
Zm00001d003050	0.1373
Zm00001d003059	0.0797
Zm00001d003060	0.6852
Zm00001d003062	0.1443
Zm00001d003064	0.12
Zm00001d003066	0.0607
Zm00001d003070	0.3609
Zm00001d003071	0.2167
Zm00001d003076	0.0462
Zm00001d003079	0.0859
Zm00001d003081	0.0827
Zm00001d003083	0.0579
Zm00001d003084	0.1234
Zm00001d003085	0.0667
Zm00001d003086	0.0629
Zm00001d003087	0.0652
Zm00001d003088	0.1306
Zm00001d003089	0.2584
Zm00001d003091	0.1191
Zm00001d003099	0.076
Zm00001d003102	0.1218
Zm00001d003103	0.0756
Zm00001d003107	0.1466
Zm00001d003108	0.1025
Zm00001d003109	0.1359
Zm00001d003112	0.0909
Zm00001d003114	0.1223
Zm00001d003116	0.0542
Zm00001d003118	0.0203
Zm00001d003119	0.0543
Zm00001d003123	0.2708
Zm00001d003127	0.024
Zm00001d003128	0.3391
Zm00001d003140	0.2802
Zm00001d003149	0.1469
Zm00001d003151	0.177
Zm00001d003155	0.177
Zm00001d003159	0.0831
Zm00001d003161	0.1649
Zm00001d003164	0.0175
Zm00001d003166	0.0945
Zm00001d003172	0.0474
Zm00001d003179	0.2671
Zm00001d003181	0.1141
Zm00001d003182	0.1373
Zm00001d003183	0.1711
Zm00001d003184	0.1437
Zm00001d003186	0.1337
Zm00001d003190	0.1599
Zm00001d003196	0.1583
Zm00001d003197	0.1009
Zm00001d003198	0.0864
Zm00001d003200	0.0395
Zm00001d003203	0.0717
Zm00001d003208	0.1332
Zm00001d003213	0.5101
Zm00001d003214	0.086
Zm00001d003220	0.0596
Zm00001d003222	0.0761
Zm00001d003223	0.324
Zm00001d003224	0.0341
Zm00001d003227	0.1206
Zm00001d003228	0.0954
Zm00001d003229	0.2024
Zm00001d003242	0.1707
Zm00001d003246	0.063
Zm00001d003247	0.0479
Zm00001d003248	0.0572
Zm00001d003250	0.2862
Zm00001d003251	0.0836
Zm00001d003252	0.041
Zm00001d003256	0.0477
Zm00001d003257	0.0261
Zm00001d003258	0.0086
Zm00001d003259	0.0675
Zm00001d003262	0.0862
Zm00001d003265	0.0759
Zm00001d003266	0.5229
Zm00001d003268	0.2364
Zm00001d003271	0.0628
Zm00001d003273	0.1315
Zm00001d003274	0.1315
Zm00001d003275	0.0949
Zm00001d003276	0.0711
Zm00001d003277	0.1039
Zm00001d003279	0.5447
Zm00001d003281	0.117
Zm00001d003283	0.1773
Zm00001d003284	0.1551
Zm00001d003288	0.1145
Zm00001d003291	0.2475
Zm00001d003292	0.0451
Zm00001d003294	0.1042
Zm00001d003296	0.21
Zm00001d003297	0.1525
Zm00001d003302	0.0609
Zm00001d003309	0.016
Zm00001d003311	0.0861
Zm00001d003313	0.0525
Zm00001d003314	0.1425
Zm00001d003315	0.2655
Zm00001d003316	0.1206
Zm00001d003319	0.1104
Zm00001d003320	0.1651
Zm00001d003321	0.1345
Zm00001d003322	0.2268
Zm00001d003329	0.8531
Zm00001d003333	0.2252
Zm00001d003334	0.2589
Zm00001d003341	0.6062
Zm00001d003345	0.0242
Zm00001d003346	0.1038
Zm00001d003349	0.0522
Zm00001d003353	0.1849
Zm00001d003365	0.1897
Zm00001d003368	0.1065
Zm00001d003369	0.3111
Zm00001d003372	0.134
Zm00001d003373	0.3466
Zm00001d003375	0.1297
Zm00001d003376	0.0903
Zm00001d003377	0.0475
Zm00001d003379	0.0673
Zm00001d003380	0.1833
Zm00001d003381	0.083
Zm00001d003382	0.2085
Zm00001d003390	0.1341
Zm00001d003392	0.1178
Zm00001d003393	0.1385
Zm00001d003394	0.2637
Zm00001d003395	0.0699
Zm00001d003398	0.2466
Zm00001d003399	0.0948
Zm00001d003401	0.012
Zm00001d003403	0.0604
Zm00001d003404	0.1874
Zm00001d003405	0.4017
Zm00001d003406	0.1651
Zm00001d003412	0.0665
Zm00001d003414	0.1592
Zm00001d003415	0.1069
Zm00001d003420	0.0595
Zm00001d003422	0.1167
Zm00001d003426	0.0733
Zm00001d003427	0.0942
Zm00001d003428	0.0895
Zm00001d003429	0.0215
Zm00001d003430	0.0847
Zm00001d003431	0.0677
Zm00001d003432	0.1571
Zm00001d003434	0.1263
Zm00001d003438	0.0763
Zm00001d003446	0.1055
Zm00001d003448	0.1115
Zm00001d003457	0.1529
Zm00001d003459	0.0859
Zm00001d003460	0.0399
Zm00001d003462	0.0388
Zm00001d003464	0.044
Zm00001d003468	0.0569
Zm00001d003470	0.1186
Zm00001d003471	0.0878
Zm00001d003476	0.0124
Zm00001d003477	0.0811
Zm00001d003483	0.0898
Zm00001d003491	0.1991
Zm00001d003492	0.1243
Zm00001d003497	0.2913
Zm00001d003499	0.093
Zm00001d003502	0.0654
Zm00001d003504	0.0818
Zm00001d003508	0.0888
Zm00001d003510	0.1901
Zm00001d003511	0.0962
Zm00001d003512	0.0957
Zm00001d003515	0.2018
Zm00001d003518	0.2408
Zm00001d003522	0.0631
Zm00001d003531	0.0472
Zm00001d003533	0.0402
Zm00001d003543	0.1887
Zm00001d003545	0.2298
Zm00001d003554	0.1279
Zm00001d003555	0.0826
Zm00001d003556	0.043
Zm00001d003559	0.1263
Zm00001d003566	0.0142
Zm00001d003569	0.1301
Zm00001d003572	0.0944
Zm00001d003573	0.2994
Zm00001d003584	0.1651
Zm00001d003590	0.0584
Zm00001d003593	0.1495
Zm00001d003598	0.1442
Zm00001d003600	0.3383
Zm00001d003601	0.1064
Zm00001d003602	0.064
Zm00001d003603	0.0723
Zm00001d003606	0.3808
Zm00001d003607	0.3859
Zm00001d003614	0.1341
Zm00001d003615	0.1659
Zm00001d003616	0.1643
Zm00001d003617	0.1212
Zm00001d003618	0.1343
Zm00001d003621	0.1185
Zm00001d003624	0.1177
Zm00001d003630	0.1291
Zm00001d003632	0.0505
Zm00001d003640	0.0653
Zm00001d003643	0.054
Zm00001d003644	0.0761
Zm00001d003645	0.1061
Zm00001d003648	0.2653
Zm00001d003649	0.1297
Zm00001d003652	0.1749
Zm00001d003658	0.1872
Zm00001d003659	0.0228
Zm00001d003663	0.1767
Zm00001d003666	0.1817
Zm00001d003667	0.0799
Zm00001d003668	0.1386
Zm00001d003670	0.1204
Zm00001d003671	0.0697
Zm00001d003672	0.0227
Zm00001d003676	0.2
Zm00001d003679	0.1575
Zm00001d003680	0.0219
Zm00001d003683	0.022
Zm00001d003684	0.0784
Zm00001d003685	0.1001
Zm00001d003693	0.1926
Zm00001d003702	0.0658
Zm00001d003707	0.0973
Zm00001d003710	0.2578
Zm00001d003712	0.3209
Zm00001d003715	0.1674
Zm00001d003722	0.2835
Zm00001d003725	0.0056
Zm00001d003729	0.1107
Zm00001d003730	0.0057
Zm00001d003743	0.2796
Zm00001d003749	0.1318
Zm00001d003751	0.0863
Zm00001d003754	0.157
Zm00001d003756	0.0907
Zm00001d003761	0.1828
Zm00001d003762	0.2325
Zm00001d003763	0.0555
Zm00001d003765	0.1296
Zm00001d003767	0.0692
Zm00001d003774	0.143
Zm00001d003775	0.1054
Zm00001d003776	0.0861
Zm00001d003778	0.1823
Zm00001d003779	0.0704
Zm00001d003780	0.2897
Zm00001d003784	0.1085
Zm00001d003786	0.119
Zm00001d003794	0.1186
Zm00001d003797	0.1395
Zm00001d003800	0.0756
Zm00001d003807	0.0792
Zm00001d003823	0.0881
Zm00001d003830	0.0484
Zm00001d003833	0.2462
Zm00001d003839	0.0935
Zm00001d003841	0.0577
Zm00001d003846	0.0724
Zm00001d003850	0.1808
Zm00001d003852	0.2817
Zm00001d003857	0.0467
Zm00001d003861	0.0889
Zm00001d003866	0.3068
Zm00001d003867	0.4489
Zm00001d003869	0.1543
Zm00001d003877	0.1443
Zm00001d003878	0.023
Zm00001d003879	0.0349
Zm00001d003888	0.1066
Zm00001d003895	0.0607
Zm00001d003897	0.2478
Zm00001d003902	0.0864
Zm00001d003903	0.3061
Zm00001d003904	0.0585
Zm00001d003905	0.1681
Zm00001d003911	0.0615
Zm00001d003917	0.2132
Zm00001d003922	0.1608
Zm00001d003925	0.0852
Zm00001d003929	0.6273
Zm00001d003931	0.099
Zm00001d003938	0.1345
Zm00001d003939	0.1186
Zm00001d003941	0.0552
Zm00001d003957	0.1327
Zm00001d003961	0.0688
Zm00001d003962	0.053
Zm00001d003966	0.301
Zm00001d003975	0.0673
Zm00001d003981	0.2044
Zm00001d003990	0.1412
Zm00001d003993	0.1128
Zm00001d003999	0.1448
Zm00001d004006	0.0574
Zm00001d004007	0.2364
Zm00001d004009	0.0004
Zm00001d004013	0.2065
Zm00001d004015	0.2445
Zm00001d004020	0.3457
Zm00001d004022	0.1809
Zm00001d004051	0.1141
Zm00001d004052	0.0281
Zm00001d004055	0.1346
Zm00001d004072	0.2525
Zm00001d004075	0.0591
Zm00001d004078	0.4388
Zm00001d004086	0.0728
Zm00001d004089	0.1859
Zm00001d004090	0.1668
Zm00001d004091	0.0704
Zm00001d004118	0.1085
Zm00001d004119	0.0404
Zm00001d004123	0.0703
Zm00001d004127	0.441
Zm00001d004132	0.1132
Zm00001d004133	0.1369
Zm00001d004136	0.0962
Zm00001d004138	0.0303
Zm00001d004140	0.3024
Zm00001d004143	0.184
Zm00001d004152	0.0293
Zm00001d004164	0.103
Zm00001d004165	0.183
Zm00001d004169	0.0682
Zm00001d004171	0.0647
Zm00001d004172	0.0365
Zm00001d004187	0.1921
Zm00001d004193	0.1158
Zm00001d004196	0.0822
Zm00001d004197	0.1407
Zm00001d004198	0.1178
Zm00001d004203	0.075
Zm00001d004208	0.146
Zm00001d004209	0.2302
Zm00001d004231	0.3362
Zm00001d004238	0.2373
Zm00001d004243	0.0903
Zm00001d004270	0.0896
Zm00001d004282	0.7658
Zm00001d004287	0.1878
Zm00001d004288	0.1752
Zm00001d004293	0.0441
Zm00001d004300	0.2228
Zm00001d004301	0.0636
Zm00001d004305	0.1722
Zm00001d004310	0.3838
Zm00001d004340	0.1001
Zm00001d004354	0.2129
Zm00001d004358	0.5875
Zm00001d004361	0.0679
Zm00001d004363	0.288
Zm00001d004372	0.0935
Zm00001d004384	0.197
Zm00001d004386	0.1882
Zm00001d004389	0.1236
Zm00001d004390	0.2553
Zm00001d004400	0.0788
Zm00001d004401	0.0824
Zm00001d004410	0.0205
Zm00001d004413	0.0404
Zm00001d004414	0.2773
Zm00001d004423	0.2934
Zm00001d004428	0.079
Zm00001d004438	0.0908
Zm00001d004439	0.246
Zm00001d004443	0.0913
Zm00001d004451	0.1551
Zm00001d004459	0.1247
Zm00001d004460	0.0807
Zm00001d004463	0.05
Zm00001d004466	0.0628
Zm00001d004467	0.1074
Zm00001d004468	0.1756
Zm00001d004472	0.0975
Zm00001d004473	0.0437
Zm00001d004480	0.1605
Zm00001d004482	0.1108
Zm00001d004484	0.2898
Zm00001d004486	0.3695
Zm00001d004495	0.2546
Zm00001d004509	0.2589
Zm00001d004512	0.2791
Zm00001d004523	0.0461
Zm00001d004524	0.2522
Zm00001d004539	0.158
Zm00001d004543	0.0534
Zm00001d004545	0.1654
Zm00001d004552	0.0869
Zm00001d004554	0.0936
Zm00001d004555	0.1329
Zm00001d004559	0.1082
Zm00001d004564	0.1092
Zm00001d004614	0.4549
Zm00001d004616	0.0886
Zm00001d004621	0.1433
Zm00001d004630	0.0747
Zm00001d004633	0.1123
Zm00001d004635	0.1364
Zm00001d004644	0.1284
Zm00001d004646	0.0299
Zm00001d004655	0.0277
Zm00001d004667	0.048
Zm00001d004676	0.0295
Zm00001d004682	0.1904
Zm00001d004700	0.0629
Zm00001d004702	0.0724
Zm00001d004706	0.1424
Zm00001d004707	0.0833
Zm00001d004708	0.5168
Zm00001d004709	0.1634
Zm00001d004720	0.146
Zm00001d004721	0.3333
Zm00001d004728	0.3431
Zm00001d004734	0.1099
Zm00001d004737	0.0466
Zm00001d004738	0.3108
Zm00001d004739	0.1106
Zm00001d004740	0.0267
Zm00001d004753	0.216
Zm00001d004754	0.1947
Zm00001d004763	0.1284
Zm00001d004768	0.1408
Zm00001d004771	0.4161
Zm00001d004775	0.1449
Zm00001d004785	0.0342
Zm00001d004804	0.0204
Zm00001d004810	0.2801
Zm00001d004812	0.0358
Zm00001d004814	0.1454
Zm00001d004817	0.1175
Zm00001d004837	0.0695
Zm00001d004839	0.0218
Zm00001d004841	0.022
Zm00001d004846	0.1244
Zm00001d004851	0.1795
Zm00001d004861	0.6689
Zm00001d004862	0.275
Zm00001d004865	0.1398
Zm00001d004874	0.3279
Zm00001d004881	0.3138
Zm00001d004882	0.2494
Zm00001d004894	0.1279
Zm00001d004895	0.1379
Zm00001d004898	0.0447
Zm00001d004903	0.1688
Zm00001d004908	0.1713
Zm00001d004909	0.2126
Zm00001d004913	0.152
Zm00001d004917	0.3313
Zm00001d004925	0.1871
Zm00001d004927	0.1346
Zm00001d004929	0.1104
Zm00001d004930	0.0662
Zm00001d004934	0.1941
Zm00001d004936	0.0007
Zm00001d004955	0.1115
Zm00001d004956	0.1496
Zm00001d004959	0.1378
Zm00001d004972	0.2523
Zm00001d004976	0.0557
Zm00001d004977	0.082
Zm00001d004978	0.0934
Zm00001d004979	0.1655
Zm00001d004982	0.1295
Zm00001d004986	0.1853
Zm00001d004992	0.1275
Zm00001d004998	0.0919
Zm00001d005003	0.1263
Zm00001d005004	0.061
Zm00001d005005	0.7171
Zm00001d005008	0.6012
Zm00001d005010	0.1767
Zm00001d005015	0.2854
Zm00001d005016	0.2352
Zm00001d005023	0.0293
Zm00001d005027	0.1618
Zm00001d005028	0.3016
Zm00001d005032	0.13
Zm00001d005035	0.0569
Zm00001d005039	0.1366
Zm00001d005047	0.1597
Zm00001d005051	0.1672
Zm00001d005052	0.1321
Zm00001d005056	0.5794
Zm00001d005057	0.7526
Zm00001d005062	0.0436
Zm00001d005065	0.2497
Zm00001d005071	0.155
Zm00001d005080	0.2061
Zm00001d005082	0.1242
Zm00001d005087	0.4876
Zm00001d005092	0.1044
Zm00001d005094	0.1082
Zm00001d005100	0.1976
Zm00001d005107	0.1433
Zm00001d005110	0.0128
Zm00001d005114	0.0318
Zm00001d005118	0.1242
Zm00001d005135	0.0882
Zm00001d005137	0.3147
Zm00001d005140	0.0482
Zm00001d005143	0.1957
Zm00001d005144	0.0804
Zm00001d005145	0.4053
Zm00001d005146	0.2504
Zm00001d005149	0.1162
Zm00001d005151	0.0904
Zm00001d005156	0.1973
Zm00001d005157	0.0435
Zm00001d005164	0.0483
Zm00001d005165	0.1155
Zm00001d005168	0.0651
Zm00001d005169	0.1419
Zm00001d005170	0.067
Zm00001d005173	0.1102
Zm00001d005174	0.2314
Zm00001d005177	0.086
Zm00001d005179	0.3069
Zm00001d005185	0.1187
Zm00001d005188	0.1991
Zm00001d005190	0.1882
Zm00001d005193	0.1671
Zm00001d005195	0.2451
Zm00001d005199	0.0449
Zm00001d005203	0.2934
Zm00001d005230	0.2491
Zm00001d005231	0.0005
Zm00001d005239	0.1504
Zm00001d005240	0.1031
Zm00001d005244	0.0878
Zm00001d005248	0.0384
Zm00001d005252	0.0911
Zm00001d005253	0.0308
Zm00001d005256	0.1225
Zm00001d005257	0.1127
Zm00001d005264	0.1575
Zm00001d005265	0.1147
Zm00001d005269	0.0854
Zm00001d005271	0.0735
Zm00001d005275	0.14
Zm00001d005276	0.0652
Zm00001d005279	0.1219
Zm00001d005281	0.1073
Zm00001d005283	0.0837
Zm00001d005286	0.1028
Zm00001d005295	0.0606
Zm00001d005301	0.2986
Zm00001d005303	0.057
Zm00001d005306	0.0842
Zm00001d005308	0.0893
Zm00001d005313	0.0758
Zm00001d005315	0.1442
Zm00001d005323	0.2577
Zm00001d005328	0.0735
Zm00001d005329	0.069
Zm00001d005333	0.1311
Zm00001d005334	0.0633
Zm00001d005338	0.1229
Zm00001d005343	0.1138
Zm00001d005344	0.0568
Zm00001d005346	0.058
Zm00001d005347	0.0358
Zm00001d005348	0.0906
Zm00001d005350	0.2088
Zm00001d005351	0.0934
Zm00001d005358	0.1374
Zm00001d005368	0.0994
Zm00001d005370	0.1032
Zm00001d005372	0.0399
Zm00001d005373	0.0371
Zm00001d005374	0.0774
Zm00001d005392	0.1719
Zm00001d005394	0.0676
Zm00001d005396	0.0337
Zm00001d005399	0.2419
Zm00001d005403	0.1219
Zm00001d005410	0.0237
Zm00001d005424	0.122
Zm00001d005426	0.1859
Zm00001d005437	0.2835
Zm00001d005451	0.0245
Zm00001d005453	0.0596
Zm00001d005456	0.2235
Zm00001d005457	0.2088
Zm00001d005460	0.0224
Zm00001d005461	0.1229
Zm00001d005465	0.3658
Zm00001d005466	0.2304
Zm00001d005468	0.0744
Zm00001d005473	0.1132
Zm00001d005479	0.1204
Zm00001d005481	0.1439
Zm00001d005482	0.0956
Zm00001d005484	0.0619
Zm00001d005485	0.0354
Zm00001d005489	0.0926
Zm00001d005495	0.0796
Zm00001d005497	0.0424
Zm00001d005498	0.0366
Zm00001d005502	0.2896
Zm00001d005503	0.2236
Zm00001d005506	0.1409
Zm00001d005507	0.116
Zm00001d005513	0.1631
Zm00001d005516	0.134
Zm00001d005520	0.1018
Zm00001d005532	0.0123
Zm00001d005542	0.0547
Zm00001d005545	0.2221
Zm00001d005554	0.0788
Zm00001d005558	0.0831
Zm00001d005563	0.1592
Zm00001d005570	0.1413
Zm00001d005573	0.1592
Zm00001d005578	0.1672
Zm00001d005579	0.0515
Zm00001d005581	0.1527
Zm00001d005584	0.1145
Zm00001d005587	0.0509
Zm00001d005591	0.1935
Zm00001d005593	0.4491
Zm00001d005594	0.0352
Zm00001d005599	0.0868
Zm00001d005600	0.357
Zm00001d005609	0.1134
Zm00001d005614	0.1094
Zm00001d005616	0.1784
Zm00001d005622	0.2389
Zm00001d005627	0.2327
Zm00001d005628	0.2277
Zm00001d005630	0.263
Zm00001d005631	0.1162
Zm00001d005632	0.108
Zm00001d005642	0.0385
Zm00001d005645	0.0807
Zm00001d005648	0.0312
Zm00001d005650	0.2812
Zm00001d005658	0.0791
Zm00001d005659	0.1883
Zm00001d005661	0.2045
Zm00001d005662	0.1137
Zm00001d005663	0.1153
Zm00001d005664	0.2059
Zm00001d005675	0.0796
Zm00001d005678	0.125
Zm00001d005685	0.2118
Zm00001d005687	0.0952
Zm00001d005690	0.2067
Zm00001d005693	0.1505
Zm00001d005694	0.0669
Zm00001d005698	0.15
Zm00001d005705	0.0482
Zm00001d005707	0.0407
Zm00001d005708	0.1328
Zm00001d005711	0.1085
Zm00001d005719	0.1032
Zm00001d005732	0.1387
Zm00001d005737	0.2215
Zm00001d005740	0.1227
Zm00001d005742	0.2237
Zm00001d005756	0.024
Zm00001d005759	0.5745
Zm00001d005762	0.1199
Zm00001d005765	0.1409
Zm00001d005767	0.1792
Zm00001d005770	0.0819
Zm00001d005775	0.0238
Zm00001d005780	0.1614
Zm00001d005782	0.1699
Zm00001d005783	0.1901
Zm00001d005785	0.0873
Zm00001d005786	0.3466
Zm00001d005787	0.3466
Zm00001d005790	0.1225
Zm00001d005791	0.0012
Zm00001d005792	0.1161
Zm00001d005795	0.1056
Zm00001d005798	0.2945
Zm00001d005808	0.0821
Zm00001d005811	0.3269
Zm00001d005812	0.119
Zm00001d005814	0.0894
Zm00001d005818	0.0322
Zm00001d005819	0.091
Zm00001d005823	0.0484
Zm00001d005826	0.0757
Zm00001d005828	0.0593
Zm00001d005833	0.128
Zm00001d005843	0.0991
Zm00001d005846	0.0837
Zm00001d005847	0.1675
Zm00001d005848	0.1095
Zm00001d005858	0.0274
Zm00001d005859	0.1394
Zm00001d005860	0.149
Zm00001d005864	0.2259
Zm00001d005867	0.1922
Zm00001d005885	0.0875
Zm00001d005888	0.11
Zm00001d005890	0.0584
Zm00001d005893	0.308
Zm00001d005895	0.0553
Zm00001d005897	0.1275
Zm00001d005901	0.1671
Zm00001d005902	0.0632
Zm00001d005909	0.0886
Zm00001d005910	0.1202
Zm00001d005911	0.0906
Zm00001d005917	0.1387
Zm00001d005919	0.1627
Zm00001d005926	0.151
Zm00001d005928	0.1592
Zm00001d005933	0.0873
Zm00001d005934	0.099
Zm00001d005935	0.2935
Zm00001d005936	0.1323
Zm00001d005944	0.2653
Zm00001d005945	0.3794
Zm00001d005951	0.0691
Zm00001d005959	0.0734
Zm00001d005961	0.1776
Zm00001d005962	0.2144
Zm00001d005966	0.1112
Zm00001d005970	0.2314
Zm00001d005972	0.0675
Zm00001d005975	0.089
Zm00001d005976	0.0696
Zm00001d005980	0.5244
Zm00001d005981	0.1676
Zm00001d005995	0.1506
Zm00001d005997	0.2061
Zm00001d005998	0.0811
Zm00001d006000	0.1808
Zm00001d006002	0.1446
Zm00001d006008	0.0166
Zm00001d006009	0.0778
Zm00001d006011	0.2034
Zm00001d006013	0.2073
Zm00001d006024	0.1625
Zm00001d006025	0.1523
Zm00001d006033	0.1146
Zm00001d006036	0.0225
Zm00001d006042	0.1119
Zm00001d006046	0.0853
Zm00001d006049	0.0396
Zm00001d006050	0.1495
Zm00001d006052	0.1782
Zm00001d006055	0.1374
Zm00001d006061	0.1173
Zm00001d006063	0.0473
Zm00001d006071	0.1825
Zm00001d006079	0.1845
Zm00001d006082	0.2248
Zm00001d006084	0.0343
Zm00001d006089	0.1194
Zm00001d006094	0.0338
Zm00001d006096	0.1612
Zm00001d006097	0.0969
Zm00001d006098	0.1364
Zm00001d006100	0.0099
Zm00001d006101	0.2401
Zm00001d006103	0.1053
Zm00001d006107	0.0268
Zm00001d006108	0.0974
Zm00001d006109	0.1546
Zm00001d006111	0.2068
Zm00001d006115	0.097
Zm00001d006118	0.1127
Zm00001d006119	0.0342
Zm00001d006124	0.0978
Zm00001d006125	0.0519
Zm00001d006126	0.2226
Zm00001d006127	0.0788
Zm00001d006128	0.1441
Zm00001d006133	0.0963
Zm00001d006137	0.131
Zm00001d006140	0.1796
Zm00001d006147	0.0626
Zm00001d006153	0.0479
Zm00001d006154	0.1926
Zm00001d006159	0.1183
Zm00001d006166	0.0296
Zm00001d006167	0.0426
Zm00001d006171	0.0869
Zm00001d006172	0.0773
Zm00001d006175	0.1345
Zm00001d006176	0.155
Zm00001d006177	0.249
Zm00001d006179	0.0546
Zm00001d006182	0.0878
Zm00001d006183	0.0572
Zm00001d006184	0.1981
Zm00001d006185	0.0582
Zm00001d006192	0.0709
Zm00001d006193	0.104
Zm00001d006196	0.0558
Zm00001d006197	0.1723
Zm00001d006203	0.1854
Zm00001d006207	0.4903
Zm00001d006218	0.1824
Zm00001d006227	0.0171
Zm00001d006231	0.0606
Zm00001d006235	0.0062
Zm00001d006237	0.0683
Zm00001d006242	0.0627
Zm00001d006244	0.1549
Zm00001d006246	0.258
Zm00001d006250	0.0692
Zm00001d006251	0.1061
Zm00001d006254	0.1366
Zm00001d006255	0.1283
Zm00001d006256	0.1823
Zm00001d006263	0.0972
Zm00001d006267	0.0418
Zm00001d006268	0.158
Zm00001d006270	0.0923
Zm00001d006278	0.2133
Zm00001d006281	0.2136
Zm00001d006283	0.1475
Zm00001d006291	0.2907
Zm00001d006296	0.0616
Zm00001d006297	0.2669
Zm00001d006307	0.0959
Zm00001d006308	0.0685
Zm00001d006314	0.3844
Zm00001d006315	0.0683
Zm00001d006320	0.0215
Zm00001d006322	0.0548
Zm00001d006324	0.1416
Zm00001d006327	0.1124
Zm00001d006328	0.0614
Zm00001d006329	0.052
Zm00001d006330	0.1078
Zm00001d006331	0.1217
Zm00001d006332	0.3347
Zm00001d006333	0.0801
Zm00001d006335	0.1331
Zm00001d006337	0.102
Zm00001d006342	0.0846
Zm00001d006343	0.2793
Zm00001d006344	0.1015
Zm00001d006351	0.3278
Zm00001d006354	0.2694
Zm00001d006357	0.1521
Zm00001d006358	0.1955
Zm00001d006360	0.125
Zm00001d006364	0.1017
Zm00001d006368	0.0619
Zm00001d006369	0.1323
Zm00001d006370	0.1083
Zm00001d006372	0.0782
Zm00001d006375	0.1558
Zm00001d006382	0.0695
Zm00001d006384	0.1946
Zm00001d006388	0.0184
Zm00001d006397	0.1435
Zm00001d006399	0.14
Zm00001d006400	0.1533
Zm00001d006410	0.0321
Zm00001d006430	0.118
Zm00001d006433	0.0043
Zm00001d006438	0.0304
Zm00001d006443	0.1122
Zm00001d006447	0.0981
Zm00001d006450	0.1693
Zm00001d006451	0.2501
Zm00001d006457	0.0906
Zm00001d006459	0.0221
Zm00001d006461	0.0518
Zm00001d006464	0.1337
Zm00001d006466	0.0495
Zm00001d006467	0.0504
Zm00001d006470	0.1239
Zm00001d006473	0.2838
Zm00001d006474	0.0296
Zm00001d006478	0.1389
Zm00001d006480	0.2093
Zm00001d006481	0.1586
Zm00001d006489	0.2539
Zm00001d006493	0.1637
Zm00001d006494	0.0707
Zm00001d006495	0.2145
Zm00001d006497	0.1274
Zm00001d006503	0.1236
Zm00001d006505	0.224
Zm00001d006511	0.0212
Zm00001d006512	0.042
Zm00001d006515	0.2703
Zm00001d006516	0.2096
Zm00001d006520	0.1851
Zm00001d006521	0.2078
Zm00001d006524	0.1937
Zm00001d006525	0.1275
Zm00001d006527	0.4831
Zm00001d006533	0.0715
Zm00001d006539	0.1193
Zm00001d006540	0.1164
Zm00001d006547	0.0022
Zm00001d006548	0.006
Zm00001d006549	0.2021
Zm00001d006551	0.0576
Zm00001d006562	0.0843
Zm00001d006564	0.0939
Zm00001d006567	0.0873
Zm00001d006582	0.0757
Zm00001d006591	0.2285
Zm00001d006593	0.0961
Zm00001d006594	0.1468
Zm00001d006595	0.3789
Zm00001d006602	0.0847
Zm00001d006603	0.0206
Zm00001d006606	0.1383
Zm00001d006610	0.057
Zm00001d006613	0.0053
Zm00001d006618	0.1011
Zm00001d006619	0.0822
Zm00001d006621	0.0263
Zm00001d006623	0.1036
Zm00001d006624	0.2871
Zm00001d006625	0.3459
Zm00001d006627	0.1507
Zm00001d006628	0.1535
Zm00001d006629	0.1619
Zm00001d006630	0.1105
Zm00001d006631	0.1457
Zm00001d006638	0.1623
Zm00001d006639	0.0967
Zm00001d006640	0.0727
Zm00001d006644	0.0996
Zm00001d006646	0.1751
Zm00001d006649	0.1068
Zm00001d006653	0.1689
Zm00001d006657	0.0815
Zm00001d006658	0.0898
Zm00001d006659	0.4224
Zm00001d006663	0.0303
Zm00001d006673	0.0878
Zm00001d006676	0.1098
Zm00001d006677	0.0448
Zm00001d006678	0.0668
Zm00001d006680	0.0199
Zm00001d006681	0.0632
Zm00001d006682	0.1499
Zm00001d006683	0.1165
Zm00001d006700	0.0657
Zm00001d006701	0.0969
Zm00001d006725	0.0181
Zm00001d006732	0.1579
Zm00001d006733	0.1642
Zm00001d006738	0.0335
Zm00001d006749	0.0576
Zm00001d006750	0.1432
Zm00001d006751	0.0602
Zm00001d006755	0.4944
Zm00001d006758	0.1073
Zm00001d006759	0.089
Zm00001d006760	0.0582
Zm00001d006761	0.0475
Zm00001d006762	0.1307
Zm00001d006763	0.176
Zm00001d006768	0.2415
Zm00001d006769	0.1368
Zm00001d006771	0.0806
Zm00001d006774	0.1813
Zm00001d006775	0.2589
Zm00001d006780	0.126
Zm00001d006788	0.0386
Zm00001d006789	0.0753
Zm00001d006790	0.0241
Zm00001d006795	0.1509
Zm00001d006796	0.156
Zm00001d006797	0.0804
Zm00001d006808	0.1154
Zm00001d006816	0.4598
Zm00001d006822	0.0753
Zm00001d006823	0.14
Zm00001d006825	0.0706
Zm00001d006828	0.1774
Zm00001d006835	0.2847
Zm00001d006836	0.0538
Zm00001d006839	0.084
Zm00001d006853	0.1238
Zm00001d006860	0.1094
Zm00001d006866	0.0589
Zm00001d006868	0.0968
Zm00001d006871	0.0561
Zm00001d006872	0.0409
Zm00001d006881	0.302
Zm00001d006882	0.1536
Zm00001d006883	0.1461
Zm00001d006884	0.249
Zm00001d006885	0.0134
Zm00001d006886	0.1199
Zm00001d006889	0.084
Zm00001d006894	0.202
Zm00001d006896	0.1373
Zm00001d006899	0.0168
Zm00001d006903	0.0298
Zm00001d006904	0.1421
Zm00001d006906	0.0522
Zm00001d006907	0.0683
Zm00001d006910	0.0578
Zm00001d006916	0.1523
Zm00001d006918	0.0194
Zm00001d006920	0.0519
Zm00001d006921	0.31
Zm00001d006922	0.2049
Zm00001d006928	0.1223
Zm00001d006929	0.0569
Zm00001d006930	0.101
Zm00001d006931	0.1117
Zm00001d006933	0.1888
Zm00001d006942	0.0848
Zm00001d006944	0.0895
Zm00001d006948	0.1207
Zm00001d007009	0.1133
Zm00001d007016	0.4409
Zm00001d007027	0.1636
Zm00001d007037	0.1582
Zm00001d007042	0.1374
Zm00001d007044	0.1956
Zm00001d007045	0.0956
Zm00001d007047	0.1037
Zm00001d007049	0.2491
Zm00001d007050	0.0826
Zm00001d007053	0.0493
Zm00001d007056	0.2495
Zm00001d007058	0.0565
Zm00001d007060	0.0222
Zm00001d007065	0.2172
Zm00001d007067	0.0838
Zm00001d007068	0.0436
Zm00001d007069	0.0248
Zm00001d007070	0.0828
Zm00001d007072	0.1495
Zm00001d007075	0.0986
Zm00001d007076	0.0937
Zm00001d007077	0.2184
Zm00001d007082	0.0659
Zm00001d007085	0.0389
Zm00001d007091	0.1246
Zm00001d007092	0.1164
Zm00001d007093	0.1244
Zm00001d007094	0.0804
Zm00001d007100	0.1524
Zm00001d007103	0.1255
Zm00001d007105	0.1891
Zm00001d007107	0.2697
Zm00001d007108	0.0348
Zm00001d007112	0.1499
Zm00001d007117	0.1619
Zm00001d007121	0.3546
Zm00001d007125	0.131
Zm00001d007139	0.0972
Zm00001d007143	0.1601
Zm00001d007144	0.1344
Zm00001d007145	0.0315
Zm00001d007152	0.1182
Zm00001d007153	0.0843
Zm00001d007155	0.203
Zm00001d007156	0.243
Zm00001d007157	0.0978
Zm00001d007158	0.0747
Zm00001d007160	0.1272
Zm00001d007164	0.2392
Zm00001d007166	0.1373
Zm00001d007168	0.221
Zm00001d007169	0.321
Zm00001d007175	0.3762
Zm00001d007179	0.0311
Zm00001d007180	0.1318
Zm00001d007183	0.0737
Zm00001d007185	0.2587
Zm00001d007186	0.0819
Zm00001d007187	0.0957
Zm00001d007191	0.2722
Zm00001d007192	0.0192
Zm00001d007193	0.0212
Zm00001d007194	0.0015
Zm00001d007195	0.1383
Zm00001d007202	0.0854
Zm00001d007207	0.035
Zm00001d007208	0.1661
Zm00001d007213	0.0888
Zm00001d007214	0.1
Zm00001d007215	0.0087
Zm00001d007225	0.096
Zm00001d007226	0.2979
Zm00001d007228	0.1061
Zm00001d007229	0.1188
Zm00001d007231	0.3574
Zm00001d007233	0.1364
Zm00001d007234	0.0416
Zm00001d007240	0.1345
Zm00001d007241	0.318
Zm00001d007251	0.0776
Zm00001d007254	0.0975
Zm00001d007255	0.0984
Zm00001d007257	0.1158
Zm00001d007258	0.1066
Zm00001d007263	0.1936
Zm00001d007267	0.0361
Zm00001d007269	0.2406
Zm00001d007270	0.0066
Zm00001d007271	0.1803
Zm00001d007272	0.2003
Zm00001d007274	0.0649
Zm00001d007277	0.0686
Zm00001d007279	0.1245
Zm00001d007280	0.1843
Zm00001d007285	0.1704
Zm00001d007290	0.1737
Zm00001d007294	0.1829
Zm00001d007296	0.0597
Zm00001d007299	0.2287
Zm00001d007305	0.2466
Zm00001d007309	0.1819
Zm00001d007311	0.2042
Zm00001d007312	0.1639
Zm00001d007318	0.0516
Zm00001d007319	0.2496
Zm00001d007320	0.1279
Zm00001d007327	0.1012
Zm00001d007328	0.1325
Zm00001d007329	0.22
Zm00001d007339	0.1371
Zm00001d007341	0.0732
Zm00001d007345	0.053
Zm00001d007349	0.1769
Zm00001d007351	0.1181
Zm00001d007352	0.0533
Zm00001d007354	0.0177
Zm00001d007357	0.228
Zm00001d007363	0.1708
Zm00001d007366	0.0719
Zm00001d007369	0.044
Zm00001d007372	0.0666
Zm00001d007383	0.0691
Zm00001d007388	0.0532
Zm00001d007391	0.0656
Zm00001d007394	0.1362
Zm00001d007395	0.0793
Zm00001d007397	0.2463
Zm00001d007411	0.2015
Zm00001d007418	0.1615
Zm00001d007422	0.0913
Zm00001d007435	0.1997
Zm00001d007436	0.0676
Zm00001d007441	0.0475
Zm00001d007442	0.1126
Zm00001d007454	0.0584
Zm00001d007455	0.0841
Zm00001d007464	0.1304
Zm00001d007465	0.396
Zm00001d007475	0.2213
Zm00001d007478	0.3812
Zm00001d007479	0.2361
Zm00001d007485	0.3367
Zm00001d007486	0.1401
Zm00001d007495	0.5156
Zm00001d007496	0.1578
Zm00001d007500	0.0462
Zm00001d007501	0.4815
Zm00001d007507	0.1751
Zm00001d007508	0.0272
Zm00001d007514	0.0928
Zm00001d007517	0.2439
Zm00001d007518	0.08
Zm00001d007529	0.1369
Zm00001d007534	0.3399
Zm00001d007560	0.1308
Zm00001d007571	0.1425
Zm00001d007572	0.1457
Zm00001d007573	0.0654
Zm00001d007575	0.4051
Zm00001d007577	0.0322
Zm00001d007581	0.1161
Zm00001d007585	0.101
Zm00001d007593	0.3124
Zm00001d007594	0.0741
Zm00001d007597	0.0576
Zm00001d007599	0.0288
Zm00001d007600	0.0428
Zm00001d007602	0.2355
Zm00001d007603	0.4185
Zm00001d007623	0.1092
Zm00001d007640	0.4233
Zm00001d007642	0.8385
Zm00001d007645	0.048
Zm00001d007657	0.3031
Zm00001d007661	0.0994
Zm00001d007679	0.0781
Zm00001d007682	0.1812
Zm00001d007692	0.1671
Zm00001d007708	0.4165
Zm00001d007714	0.1869
Zm00001d007715	0.633
Zm00001d007716	0.0823
Zm00001d007750	0.5105
Zm00001d007754	0.0503
Zm00001d007757	0.0648
Zm00001d007758	0.0189
Zm00001d007759	0.4215
Zm00001d007764	0.048
Zm00001d007765	0.0874
Zm00001d007767	0.0038
Zm00001d007773	0.1184
Zm00001d007774	0.0855
Zm00001d007776	0.4707
Zm00001d007778	0.5169
Zm00001d007782	0.1612
Zm00001d007783	0.0916
Zm00001d007785	0.1018
Zm00001d007788	0.222
Zm00001d007800	0.1689
Zm00001d007801	0.2234
Zm00001d007807	0.0836
Zm00001d007810	0.0034
Zm00001d007822	0.0303
Zm00001d007823	0.0543
Zm00001d007824	0.0416
Zm00001d007827	0.192
Zm00001d007828	0.1271
Zm00001d007830	0.1375
Zm00001d007831	0.2939
Zm00001d007835	0.1148
Zm00001d007837	0.0494
Zm00001d007838	0.1275
Zm00001d007843	0.2251
Zm00001d007845	0.1344
Zm00001d007848	0.2223
Zm00001d007849	0.0688
Zm00001d007851	0.4834
Zm00001d007857	0.0804
Zm00001d007858	0.0939
Zm00001d007862	0.0577
Zm00001d007864	0.1288
Zm00001d007865	0.1186
Zm00001d007868	0.1653
Zm00001d007870	0.0893
Zm00001d007871	0.129
Zm00001d007872	0.0558
Zm00001d007876	0.0944
Zm00001d007877	0.2095
Zm00001d007878	0.3507
Zm00001d007881	0.0524
Zm00001d007884	0.1062
Zm00001d007885	0.1705
Zm00001d007886	0.3805
Zm00001d007888	0.0838
Zm00001d007891	0.3384
Zm00001d007892	0.0635
Zm00001d007894	0.0941
Zm00001d007896	0.1434
Zm00001d007897	0.0029
Zm00001d007899	0.3616
Zm00001d007900	0.0538
Zm00001d007901	0.4468
Zm00001d007902	0.041
Zm00001d007904	0.0197
Zm00001d007905	0.0419
Zm00001d007927	0.1127
Zm00001d007931	0.2537
Zm00001d007932	0.2997
Zm00001d007934	0.1244
Zm00001d007935	0.2104
Zm00001d007938	0.0757
Zm00001d007940	0.0628
Zm00001d007942	0.0824
Zm00001d007943	0.1007
Zm00001d007947	0.0776
Zm00001d007949	0.0859
Zm00001d007953	0.4506
Zm00001d007959	0.4748
Zm00001d007961	0.1515
Zm00001d007962	0.1731
Zm00001d007965	0.1516
Zm00001d007972	0.1912
Zm00001d007975	0.158
Zm00001d007977	0.206
Zm00001d008171	0.1458
Zm00001d008173	0.0995
Zm00001d008174	0.1372
Zm00001d008187	0.1038
Zm00001d008193	0.2312
Zm00001d008198	0.1779
Zm00001d008199	0.1178
Zm00001d008203	0.0598
Zm00001d008208	0.1448
Zm00001d008212	0.4152
Zm00001d008214	0.1525
Zm00001d008215	0.0652
Zm00001d008219	0.288
Zm00001d008222	0.4406
Zm00001d008225	0.0529
Zm00001d008226	0.089
Zm00001d008227	0.0811
Zm00001d008228	0.1163
Zm00001d008229	0.0817
Zm00001d008233	0.0167
Zm00001d008235	0.1542
Zm00001d008236	0.1274
Zm00001d008237	0.2772
Zm00001d008238	0.1379
Zm00001d008239	0.0936
Zm00001d008241	0.2102
Zm00001d008248	0.0803
Zm00001d008250	0.1591
Zm00001d008251	0.1698
Zm00001d008255	0.1259
Zm00001d008256	0.0402
Zm00001d008258	0.0828
Zm00001d008259	0.065
Zm00001d008262	0.3748
Zm00001d008264	0.0812
Zm00001d008265	0.1282
Zm00001d008268	0.1223
Zm00001d008269	0.1094
Zm00001d008273	0.1265
Zm00001d008278	0.0008
Zm00001d008279	0.1948
Zm00001d008281	0.1491
Zm00001d008283	0.2234
Zm00001d008284	0.0006
Zm00001d008285	0.2023
Zm00001d008287	0.1213
Zm00001d008288	0.201
Zm00001d008293	0.0857
Zm00001d008294	0.0537
Zm00001d008295	0.0048
Zm00001d008296	0.2456
Zm00001d008297	0.1054
Zm00001d008298	0.1986
Zm00001d008300	0.1338
Zm00001d008305	0.0829
Zm00001d008310	0.145
Zm00001d008312	0.2637
Zm00001d008320	0.1106
Zm00001d008321	0.0721
Zm00001d008322	0.1124
Zm00001d008326	0.1529
Zm00001d008329	0.238
Zm00001d008332	0.1891
Zm00001d008333	0.0305
Zm00001d008334	0.1232
Zm00001d008340	0.1496
Zm00001d008342	0.2388
Zm00001d008343	0.2207
Zm00001d008345	0.0561
Zm00001d008346	0.2108
Zm00001d008354	0.0851
Zm00001d008355	0.4558
Zm00001d008356	0.1688
Zm00001d008357	0.0238
Zm00001d008360	0.0718
Zm00001d008370	0.1453
Zm00001d008376	0.0538
Zm00001d008386	0.1146
Zm00001d008387	0.0475
[truncated: 14,029 more rows]

## Sheet: G.max
id	dN
GLYMA_01G000900	0.0604
GLYMA_01G001000	0.1481
GLYMA_01G001200	0.1696
GLYMA_01G001300	0.0693
GLYMA_01G001500	0.097
GLYMA_01G001800	0.2187
GLYMA_01G002300	0.1916
GLYMA_01G002400	0.0818
GLYMA_01G002700	0.0929
GLYMA_01G003000	0.1669
GLYMA_01G003400	0.1532
GLYMA_01G003600	0.2003
GLYMA_01G003800	0.0469
GLYMA_01G004000	0.1572
GLYMA_01G004100	0.2074
GLYMA_01G004200	0.0779
GLYMA_01G004500	0.0547
GLYMA_01G004600	0.1236
GLYMA_01G004700	0.09
GLYMA_01G004800	0.1731
GLYMA_01G004900	0.2162
GLYMA_01G005200	0.1357
GLYMA_01G005300	0.0196
GLYMA_01G005500	0.0668
GLYMA_01G005700	0.522
GLYMA_01G005800	0.1197
GLYMA_01G005900	0.0558
GLYMA_01G006100	0.0697
GLYMA_01G006200	0.2149
GLYMA_01G006700	0.1081
GLYMA_01G006800	0.0893
GLYMA_01G007000	0.1555
GLYMA_01G007400	0.1677
GLYMA_01G007800	0.2428
GLYMA_01G008000	0.0992
GLYMA_01G008100	0.136
GLYMA_01G008200	0.0586
GLYMA_01G008600	0.0858
GLYMA_01G008700	0.2552
GLYMA_01G008800	0.14
GLYMA_01G008900	0.111
GLYMA_01G009200	0.1146
GLYMA_01G009300	0.0263
GLYMA_01G009600	0.1185
GLYMA_01G009700	0.0952
GLYMA_01G009800	0.1698
GLYMA_01G010000	0.1066
GLYMA_01G010100	0.0754
GLYMA_01G010200	0.044
GLYMA_01G010300	0.0461
GLYMA_01G010400	0.1155
GLYMA_01G010500	0.1057
GLYMA_01G010600	0.0998
GLYMA_01G010800	0.2664
GLYMA_01G011000	0.2518
GLYMA_01G011200	0.0628
GLYMA_01G011900	0.1558
GLYMA_01G012000	0.2653
GLYMA_01G012300	0.092
GLYMA_01G012400	0.1198
GLYMA_01G013000	0.1575
GLYMA_01G013600	0.0786
GLYMA_01G013900	0.0681
GLYMA_01G014100	0.0999
GLYMA_01G014200	0.0817
GLYMA_01G014400	0.0744
GLYMA_01G014500	0.1973
GLYMA_01G014900	0.1137
GLYMA_01G015000	0.2271
GLYMA_01G015100	0.1659
GLYMA_01G015300	0.1739
GLYMA_01G015400	0.1948
GLYMA_01G015700	0.0711
GLYMA_01G016100	0.34
GLYMA_01G016500	0.0492
GLYMA_01G016600	0.1271
GLYMA_01G016800	0.0701
GLYMA_01G017000	0.2288
GLYMA_01G017100	0.0527
GLYMA_01G017300	0.1354
GLYMA_01G017700	0.0635
GLYMA_01G017800	0.127
GLYMA_01G017900	0.1657
GLYMA_01G018000	0.2225
GLYMA_01G018700	0.084
GLYMA_01G018800	0.1336
GLYMA_01G019000	0.0581
GLYMA_01G019100	0.1112
GLYMA_01G019200	0.0578
GLYMA_01G019300	0.1694
GLYMA_01G019500	0.153
GLYMA_01G019600	0.288
GLYMA_01G019700	0.0753
GLYMA_01G019800	0.1117
GLYMA_01G019900	0.0702
GLYMA_01G020100	0.1067
GLYMA_01G020200	0.0012
GLYMA_01G020300	0.0655
GLYMA_01G020400	0.1863
GLYMA_01G020500	0.0675
GLYMA_01G020900	0.0909
GLYMA_01G021000	0.0893
GLYMA_01G021100	0.1704
GLYMA_01G021300	0.0741
GLYMA_01G021400	0.1739
GLYMA_01G021700	0.1929
GLYMA_01G022100	0.0144
GLYMA_01G022400	0.117
GLYMA_01G022600	0.1325
GLYMA_01G022700	0.0846
GLYMA_01G022800	0.1348
GLYMA_01G022900	0.1677
GLYMA_01G023000	0.0985
GLYMA_01G023100	0.4046
GLYMA_01G023200	0.1172
GLYMA_01G023700	0.1164
GLYMA_01G023900	0.1485
GLYMA_01G024000	0.054
GLYMA_01G024300	0.7388
GLYMA_01G024700	0.1762
GLYMA_01G024800	0.0967
GLYMA_01G024900	0.2457
GLYMA_01G025200	0.0884
GLYMA_01G025400	0.2897
GLYMA_01G025500	0.1384
GLYMA_01G025600	0.1711
GLYMA_01G026000	0.0416
GLYMA_01G026200	0.1423
GLYMA_01G026400	0.1145
GLYMA_01G026600	0.2617
GLYMA_01G026800	0.115
GLYMA_01G027000	0.3137
GLYMA_01G027100	0.1398
GLYMA_01G027300	0.0218
GLYMA_01G027800	0.0398
GLYMA_01G027900	0.0928
GLYMA_01G028600	0.144
GLYMA_01G028800	0.2255
GLYMA_01G029100	0.1442
GLYMA_01G029200	0.0089
GLYMA_01G029300	0.0661
GLYMA_01G029600	0.0279
GLYMA_01G029800	0.0005
GLYMA_01G029900	0.1265
GLYMA_01G030000	0.1323
GLYMA_01G030300	0.2588
GLYMA_01G030400	0.0576
GLYMA_01G030500	0.0783
GLYMA_01G030800	0.0601
GLYMA_01G030900	0.1418
GLYMA_01G031400	0.1098
GLYMA_01G031800	0.1221
GLYMA_01G032100	0.0457
GLYMA_01G032400	0.2426
GLYMA_01G032600	0.0813
GLYMA_01G032900	0.2493
GLYMA_01G033300	0.4272
GLYMA_01G033900	0.1919
GLYMA_01G034600	0.1555
GLYMA_01G035100	0.0507
GLYMA_01G035600	0.1086
GLYMA_01G035700	0.2542
GLYMA_01G035800	0.1552
GLYMA_01G036000	0.1179
GLYMA_01G036800	0.2069
GLYMA_01G036900	0.409
GLYMA_01G037100	0.3774
GLYMA_01G037200	0.1916
GLYMA_01G037400	0.1056
GLYMA_01G037600	0.1553
GLYMA_01G037700	0.1726
GLYMA_01G037800	0.131
GLYMA_01G037900	0.1022
GLYMA_01G038100	0.0842
GLYMA_01G038400	0.1751
GLYMA_01G038500	0.1434
GLYMA_01G038600	0.1382
GLYMA_01G038700	0.1431
GLYMA_01G038800	0.0087
GLYMA_01G039100	0.1439
GLYMA_01G039500	0.0897
GLYMA_01G039700	0.1016
GLYMA_01G039900	0.0928
GLYMA_01G040200	0.2145
GLYMA_01G040500	0.1503
GLYMA_01G041200	0.0606
GLYMA_01G041400	0.1287
GLYMA_01G041700	0.0938
GLYMA_01G042700	0.1548
GLYMA_01G042800	0.2177
GLYMA_01G042900	0.1978
GLYMA_01G043400	0.0918
GLYMA_01G043800	0.1794
GLYMA_01G044000	0.1071
GLYMA_01G044100	0.0455
GLYMA_01G044200	0.04
GLYMA_01G045100	0.0912
GLYMA_01G045300	0.1355
GLYMA_01G045400	0.0529
GLYMA_01G045500	0.1388
GLYMA_01G045700	0.0561
GLYMA_01G045800	0.0769
GLYMA_01G045900	0.3261
GLYMA_01G046200	0.095
GLYMA_01G046300	0.1485
GLYMA_01G046500	0.0696
GLYMA_01G046600	0.229
GLYMA_01G046900	0.1788
GLYMA_01G047000	0.0201
GLYMA_01G047100	0.1474
GLYMA_01G047800	0.1672
GLYMA_01G048100	0.0941
GLYMA_01G048400	0.0726
GLYMA_01G048500	0.0775
GLYMA_01G048800	0.1091
GLYMA_01G049100	0.1485
GLYMA_01G049200	0.3164
GLYMA_01G049900	0.1562
GLYMA_01G050400	0.1397
GLYMA_01G050900	0.2664
GLYMA_01G051300	0.0812
GLYMA_01G051400	0.1363
GLYMA_01G051700	0.3231
GLYMA_01G052200	0.1338
GLYMA_01G052400	0.0521
GLYMA_01G052500	0.0563
GLYMA_01G052700	0.1056
GLYMA_01G052800	0.0676
GLYMA_01G053000	0.3228
GLYMA_01G053300	0.0941
GLYMA_01G053800	0.0952
GLYMA_01G054000	0.0273
GLYMA_01G054100	0.1428
GLYMA_01G054300	0.0746
GLYMA_01G054400	0.0716
GLYMA_01G054500	0.1227
GLYMA_01G054800	0.1689
GLYMA_01G054900	0.1439
GLYMA_01G055000	0.0825
GLYMA_01G055200	0.0823
GLYMA_01G056000	0.2549
GLYMA_01G056100	0.1452
GLYMA_01G056400	0.196
GLYMA_01G056500	0.0888
GLYMA_01G057400	0.0439
GLYMA_01G057600	0.1449
GLYMA_01G057900	0.112
GLYMA_01G058000	0.0249
GLYMA_01G058400	0.0735
GLYMA_01G058500	0.1081
GLYMA_01G061000	0.2651
GLYMA_01G061800	0.1383
GLYMA_01G062000	0.1301
GLYMA_01G062100	0.1175
GLYMA_01G063000	0.0546
GLYMA_01G063600	0.1475
GLYMA_01G063700	0.1404
GLYMA_01G063800	0.1441
GLYMA_01G064400	0.301
GLYMA_01G064600	0.0387
GLYMA_01G065100	0.0965
GLYMA_01G065800	0.2064
GLYMA_01G067000	0.0826
GLYMA_01G067100	0.2262
GLYMA_01G067600	0.103
GLYMA_01G068100	0.1715
GLYMA_01G068200	0.1688
GLYMA_01G068600	0.1143
GLYMA_01G070300	0.0387
GLYMA_01G070400	0.1107
GLYMA_01G071700	0.0381
GLYMA_01G072000	0.1226
GLYMA_01G073100	0.514
GLYMA_01G073200	0.1414
GLYMA_01G073400	0.086
GLYMA_01G073600	0.0925
GLYMA_01G074000	0.1149
GLYMA_01G074200	0.2095
GLYMA_01G074400	0.1609
GLYMA_01G074600	0.1888
GLYMA_01G075400	0.0466
GLYMA_01G075800	0.1623
GLYMA_01G076100	0.1597
GLYMA_01G076200	0.0941
GLYMA_01G077000	0.1155
GLYMA_01G077100	0.1402
GLYMA_01G077200	0.1707
GLYMA_01G077300	0.0812
GLYMA_01G077400	0.0681
GLYMA_01G077700	0.1297
GLYMA_01G077900	0.2933
GLYMA_01G078200	0.2143
GLYMA_01G078400	0.1925
GLYMA_01G078600	0.1602
GLYMA_01G079100	0.0988
GLYMA_01G079300	0.1032
GLYMA_01G079500	0.1395
GLYMA_01G079900	0.2087
GLYMA_01G080200	0.0355
GLYMA_01G080300	0.0661
GLYMA_01G080400	0.118
GLYMA_01G080600	0.1152
GLYMA_01G080700	0.08
GLYMA_01G080800	0.1632
GLYMA_01G080900	0.0665
GLYMA_01G081300	0.0776
GLYMA_01G081600	0.0954
GLYMA_01G082200	0.0937
GLYMA_01G082400	0.2128
GLYMA_01G082500	0.1483
GLYMA_01G082600	0.0771
GLYMA_01G083300	0.1103
GLYMA_01G084000	0.4502
GLYMA_01G084500	0.0487
GLYMA_01G084600	0.2241
GLYMA_01G084800	0.06
GLYMA_01G085000	0.6427
GLYMA_01G085200	0.1925
GLYMA_01G086700	0.1733
GLYMA_01G086900	0.1024
GLYMA_01G087500	0.1519
GLYMA_01G087700	0.0981
GLYMA_01G087900	0.0794
GLYMA_01G088200	0.1059
GLYMA_01G089000	0.1177
GLYMA_01G089100	0.0893
GLYMA_01G089300	0.0814
GLYMA_01G089700	0.0572
GLYMA_01G090700	0.1667
GLYMA_01G090900	0.145
GLYMA_01G091000	0.0913
GLYMA_01G092300	0.2141
GLYMA_01G092900	0.0872
GLYMA_01G093000	0.1293
GLYMA_01G093200	0.0605
GLYMA_01G093400	0.1107
GLYMA_01G094000	0.1801
GLYMA_01G094800	0.1685
GLYMA_01G095100	0.1095
GLYMA_01G095300	0.251
GLYMA_01G095500	0.1304
GLYMA_01G095700	0.0966
GLYMA_01G095900	0.0509
GLYMA_01G096100	0.1699
GLYMA_01G096600	0.1748
GLYMA_01G097200	0.2858
GLYMA_01G097500	0.0762
GLYMA_01G097700	0.0844
GLYMA_01G097900	0.3108
GLYMA_01G098700	0.0565
GLYMA_01G099700	0.0514
GLYMA_01G099800	0.0538
GLYMA_01G100100	0.0699
GLYMA_01G100200	0.0555
GLYMA_01G100400	0.4239
GLYMA_01G101100	0.2169
GLYMA_01G102400	0.0849
GLYMA_01G103100	0.0533
GLYMA_01G103200	0.0913
GLYMA_01G104200	0.1529
GLYMA_01G104400	0.5887
GLYMA_01G104800	0.1561
GLYMA_01G105000	0.086
GLYMA_01G105300	0.2668
GLYMA_01G105600	0.2168
GLYMA_01G105900	0.1804
GLYMA_01G106000	0.0606
GLYMA_01G106200	0.0839
GLYMA_01G106600	0.061
GLYMA_01G106700	0.2202
GLYMA_01G107100	0.1112
GLYMA_01G108700	0.0677
GLYMA_01G109100	0.2394
GLYMA_01G109200	0.1848
GLYMA_01G109300	0.0169
GLYMA_01G109500	0.1079
GLYMA_01G109700	0.1461
GLYMA_01G110100	0.1735
GLYMA_01G110300	0.0973
GLYMA_01G110900	0.1029
GLYMA_01G111000	0.1281
GLYMA_01G111200	0.0361
GLYMA_01G111300	0.0664
GLYMA_01G112400	0.1801
GLYMA_01G112500	0.0784
GLYMA_01G112600	0.0771
GLYMA_01G112900	0.143
GLYMA_01G113000	0.0595
GLYMA_01G113200	0.0639
GLYMA_01G114400	0.2802
GLYMA_01G114800	0.169
GLYMA_01G115000	0.2104
GLYMA_01G115900	0.047
GLYMA_01G116000	0.1345
GLYMA_01G116100	0.0779
GLYMA_01G116300	0.1176
GLYMA_01G117200	0.2021
GLYMA_01G117800	0.1163
GLYMA_01G118000	0.0617
GLYMA_01G118200	0.0384
GLYMA_01G118300	0.3722
GLYMA_01G118700	0.209
GLYMA_01G119500	0.0544
GLYMA_01G119900	0.1351
GLYMA_01G120400	0.0951
GLYMA_01G120800	0.2937
GLYMA_01G121000	0.1272
GLYMA_01G121400	0.1006
GLYMA_01G121700	0.1324
GLYMA_01G122000	0.113
GLYMA_01G122400	0.1419
GLYMA_01G123100	0.1152
GLYMA_01G123300	0.1652
GLYMA_01G123900	0.1152
GLYMA_01G124200	0.2092
GLYMA_01G124300	0.0213
GLYMA_01G124900	0.0151
GLYMA_01G125300	0.2829
GLYMA_01G125600	0.2603
GLYMA_01G125900	0.1294
GLYMA_01G127500	0.0925
GLYMA_01G127600	0.1955
GLYMA_01G131300	0.1295
GLYMA_01G131400	0.2388
GLYMA_01G131500	0.0762
GLYMA_01G131800	0.1559
GLYMA_01G132000	0.0996
GLYMA_01G132400	0.1146
GLYMA_01G133200	0.1934
GLYMA_01G133400	0.056
GLYMA_01G134100	0.0907
GLYMA_01G135500	0.0512
GLYMA_01G135800	0.2902
GLYMA_01G135900	0.1308
GLYMA_01G136000	0.0788
GLYMA_01G136100	0.0432
GLYMA_01G136600	0.2737
GLYMA_01G137000	0.1078
GLYMA_01G137300	0.0398
GLYMA_01G137700	0.1019
GLYMA_01G139000	0.079
GLYMA_01G139600	0.0595
GLYMA_01G141100	0.1967
GLYMA_01G141400	0.5626
GLYMA_01G141900	0.1572
GLYMA_01G142300	0.0593
GLYMA_01G142700	0.1033
GLYMA_01G142900	0.0994
GLYMA_01G143200	0.1186
GLYMA_01G143500	0.1502
GLYMA_01G143700	0.1355
GLYMA_01G143800	0.0771
GLYMA_01G143900	0.1698
GLYMA_01G144300	0.1562
GLYMA_01G144400	0.1054
GLYMA_01G144800	0.026
GLYMA_01G144900	0.2323
GLYMA_01G145000	0.0196
GLYMA_01G145300	0.0467
GLYMA_01G145600	0.1141
GLYMA_01G145900	0.224
GLYMA_01G146300	0.1127
GLYMA_01G146400	0.1075
GLYMA_01G146500	0.1458
GLYMA_01G146600	0.0711
GLYMA_01G146900	0.1266
GLYMA_01G147000	0.2098
GLYMA_01G147500	0.0999
GLYMA_01G147600	0.1801
GLYMA_01G147700	0.111
GLYMA_01G147800	0.0423
GLYMA_01G148100	0.1576
GLYMA_01G148500	0.0062
GLYMA_01G148600	0.1699
GLYMA_01G148700	0.2071
GLYMA_01G148800	0.1856
GLYMA_01G149000	0.0582
GLYMA_01G149300	0.0673
GLYMA_01G149400	0.152
GLYMA_01G149500	0.1082
GLYMA_01G150000	0.1059
GLYMA_01G150100	0.1493
GLYMA_01G150200	0.0707
GLYMA_01G150300	0.19
GLYMA_01G150500	0.08
GLYMA_01G150600	0.0861
GLYMA_01G150700	0.0486
GLYMA_01G150800	0.0943
GLYMA_01G150900	0.395
GLYMA_01G151000	0.1524
GLYMA_01G151200	0.1143
GLYMA_01G151300	0.116
GLYMA_01G152500	0.1971
GLYMA_01G152800	0.1434
GLYMA_01G153100	0.2213
GLYMA_01G153300	0.0468
GLYMA_01G153400	0.0588
GLYMA_01G153500	0.0564
GLYMA_01G153600	0.0714
GLYMA_01G153700	0.1294
GLYMA_01G154000	0.1214
GLYMA_01G154100	0.0812
GLYMA_01G154200	0.1539
GLYMA_01G154400	0.0619
GLYMA_01G154700	0.1569
GLYMA_01G154900	0.1444
GLYMA_01G155000	0.1914
GLYMA_01G155200	0.1308
GLYMA_01G155300	0.0821
GLYMA_01G155400	0.1096
GLYMA_01G155600	0.1761
GLYMA_01G155900	0.0919
GLYMA_01G156000	0.1036
GLYMA_01G156200	0.1512
GLYMA_01G156500	0.1106
GLYMA_01G156600	0.0701
GLYMA_01G156800	0.1492
GLYMA_01G157000	0.1254
GLYMA_01G157100	0.06
GLYMA_01G157300	0.0873
GLYMA_01G157500	0.1452
GLYMA_01G157700	0.0826
GLYMA_01G158100	0.0949
GLYMA_01G158400	0.1545
GLYMA_01G158800	0.0803
GLYMA_01G159000	0.1378
GLYMA_01G159100	0.1179
GLYMA_01G159400	0.042
GLYMA_01G159500	0.0821
GLYMA_01G159600	0.2037
GLYMA_01G159700	0.0953
GLYMA_01G160600	0.1283
GLYMA_01G160900	0.1438
GLYMA_01G161100	0.0739
GLYMA_01G161200	0.0659
GLYMA_01G161400	0.1443
GLYMA_01G161500	0.1672
GLYMA_01G161600	0.0464
GLYMA_01G161900	0.238
GLYMA_01G162700	0.0652
GLYMA_01G162900	0.0574
GLYMA_01G163000	0.1501
GLYMA_01G163200	0.109
GLYMA_01G163300	0.1415
GLYMA_01G163500	0.3256
GLYMA_01G163600	0.1521
GLYMA_01G163800	0.1898
GLYMA_01G163900	0.0402
GLYMA_01G164000	0.0615
GLYMA_01G164100	0.0233
GLYMA_01G164200	0.0068
GLYMA_01G164400	0.1076
GLYMA_01G164500	0.0887
GLYMA_01G164900	0.1228
GLYMA_01G165100	0.0463
GLYMA_01G165300	0.1881
GLYMA_01G165600	0.1295
GLYMA_01G166800	0.1689
GLYMA_01G166900	0.0694
GLYMA_01G167500	0.0452
GLYMA_01G168100	0.1034
GLYMA_01G168400	0.0741
GLYMA_01G168600	0.0143
GLYMA_01G169000	0.272
GLYMA_01G169100	0.0972
GLYMA_01G169200	0.0928
GLYMA_01G169400	0.246
GLYMA_01G169500	0.229
GLYMA_01G169600	0.035
GLYMA_01G169700	0.0225
GLYMA_01G169800	0.1011
GLYMA_01G170400	0.0897
GLYMA_01G170600	0.0451
GLYMA_01G170700	0.2636
GLYMA_01G170800	0.1304
GLYMA_01G171000	0.1224
GLYMA_01G171400	0.0823
GLYMA_01G171600	0.1527
GLYMA_01G171700	0.2173
GLYMA_01G171800	0.2135
GLYMA_01G171900	0.0869
GLYMA_01G172000	0.175
GLYMA_01G172300	0.0851
GLYMA_01G173100	0.0891
GLYMA_01G173200	0.1057
GLYMA_01G173300	0.0768
GLYMA_01G173400	0.1413
GLYMA_01G173500	0.0507
GLYMA_01G173700	0.0826
GLYMA_01G174000	0.0912
GLYMA_01G174200	0.2276
GLYMA_01G174600	0.0487
GLYMA_01G174700	0.0601
GLYMA_01G174900	0.0665
GLYMA_01G175200	0.1151
GLYMA_01G175300	0.0922
GLYMA_01G175500	0.078
GLYMA_01G176000	0.0656
GLYMA_01G176100	0.1116
GLYMA_01G176300	0.0191
GLYMA_01G176700	0.1284
GLYMA_01G176800	0.0294
GLYMA_01G176900	0.1797
GLYMA_01G177000	0.2321
GLYMA_01G177700	0.0854
GLYMA_01G177900	0.2457
GLYMA_01G178100	0.0892
GLYMA_01G178200	0.0223
GLYMA_01G178500	0.1926
GLYMA_01G178600	0.0695
GLYMA_01G178800	0.1408
GLYMA_01G179000	0.1808
GLYMA_01G179100	0.1444
GLYMA_01G179300	0.0251
GLYMA_01G179400	0.1796
GLYMA_01G179800	0.0905
GLYMA_01G180500	0.1438
GLYMA_01G180600	0.1313
GLYMA_01G180700	0.1163
GLYMA_01G181200	0.1244
GLYMA_01G181500	0.0897
GLYMA_01G181700	0.2002
GLYMA_01G182100	0.1009
GLYMA_01G182200	0.2382
GLYMA_01G182500	0.0965
GLYMA_01G183100	0.0739
GLYMA_01G183200	0.2115
GLYMA_01G183400	0.1534
GLYMA_01G183600	0.1472
GLYMA_01G183700	0.2289
GLYMA_01G183800	0.1088
GLYMA_01G183900	0.1123
GLYMA_01G184200	0.1035
GLYMA_01G184300	0.0566
GLYMA_01G184400	0.1897
GLYMA_01G184900	0.2472
GLYMA_01G185200	0.0848
GLYMA_01G185300	0.0775
GLYMA_01G185400	0.2542
GLYMA_01G185700	0.1194
GLYMA_01G185800	0.1882
GLYMA_01G185900	0.1521
GLYMA_01G186000	0.0572
GLYMA_01G186100	0.1026
GLYMA_01G186300	0.1854
GLYMA_01G186400	0.0561
GLYMA_01G186600	0.1024
GLYMA_01G186700	0.168
GLYMA_01G187300	0.1276
GLYMA_01G187400	0.1313
GLYMA_01G187800	0.0531
GLYMA_01G188400	0.1106
GLYMA_01G189100	0.1245
GLYMA_01G189200	0.1267
GLYMA_01G189300	0.0438
GLYMA_01G189400	0.0833
GLYMA_01G189500	0.1005
GLYMA_01G189800	0.0249
GLYMA_01G189900	0.0995
GLYMA_01G190000	0.0978
GLYMA_01G190300	0.22
GLYMA_01G190600	0.0639
GLYMA_01G190900	0.2162
GLYMA_01G191100	0.0791
GLYMA_01G191200	0.0707
GLYMA_01G191500	0.1081
GLYMA_01G191800	0.0756
GLYMA_01G192500	0.0903
GLYMA_01G193100	0.189
GLYMA_01G193300	0.0891
GLYMA_01G193500	0.1392
GLYMA_01G193800	0.0347
GLYMA_01G193900	0.2004
GLYMA_01G194200	0.1399
GLYMA_01G194600	0.1121
GLYMA_01G194800	0.1148
GLYMA_01G194900	0.0825
GLYMA_01G195100	0.1966
GLYMA_01G195200	0.0582
GLYMA_01G195500	0.2132
GLYMA_01G195700	0.2254
GLYMA_01G196200	0.1234
GLYMA_01G196300	0.0901
GLYMA_01G196900	0.1819
GLYMA_01G197100	0.0649
GLYMA_01G197300	0.274
GLYMA_01G197500	0.0089
GLYMA_01G197600	0.1921
GLYMA_01G197700	0.058
GLYMA_01G198500	0.0579
GLYMA_01G198700	0.175
GLYMA_01G199000	0.0098
GLYMA_01G199100	0.2363
GLYMA_01G199800	0.0909
GLYMA_01G200000	0.036
GLYMA_01G200100	0.0707
GLYMA_01G200200	0.0915
GLYMA_01G200400	0.0737
GLYMA_01G200700	0.087
GLYMA_01G201000	0.0858
GLYMA_01G201100	0.1109
GLYMA_01G201600	0.0575
GLYMA_01G202000	0.0644
GLYMA_01G202100	0.1009
GLYMA_01G202500	0.0194
GLYMA_01G203000	0.0413
GLYMA_01G203100	0.0433
GLYMA_01G203200	0.0927
GLYMA_01G203400	0.1164
GLYMA_01G203600	0.0007
GLYMA_01G203800	0.0624
GLYMA_01G204000	0.0776
GLYMA_01G204400	0.2104
GLYMA_01G204800	0.1103
GLYMA_01G204900	0.2409
GLYMA_01G205200	0.09
GLYMA_01G205600	0.1398
GLYMA_01G205700	0.0879
GLYMA_01G205900	0.1328
GLYMA_01G206100	0.2287
GLYMA_01G206200	0.0826
GLYMA_01G207000	0.0989
GLYMA_01G207200	0.112
GLYMA_01G207400	0.0951
GLYMA_01G207500	0.0533
GLYMA_01G207700	0.0383
GLYMA_01G207800	0.1075
GLYMA_01G208100	0.1027
GLYMA_01G208600	0.1691
GLYMA_01G209000	0.1517
GLYMA_01G209100	0.1751
GLYMA_01G209500	0.1074
GLYMA_01G209800	0.1353
GLYMA_01G210300	0.1939
GLYMA_01G210400	0.0593
GLYMA_01G211300	0.1581
GLYMA_01G211800	0.1094
GLYMA_01G211900	0.1105
GLYMA_01G212100	0.1525
GLYMA_01G212500	0.1876
GLYMA_01G212700	0.1448
GLYMA_01G212900	0.2118
GLYMA_01G213000	0.111
GLYMA_01G213100	0.1054
GLYMA_01G213200	0.059
GLYMA_01G213300	0.1187
GLYMA_01G213400	0.1008
GLYMA_01G213900	0.1212
GLYMA_01G214200	0.0704
GLYMA_01G214300	0.0909
GLYMA_01G214400	0.0689
GLYMA_01G214700	0.1538
GLYMA_01G214800	0.0543
GLYMA_01G215100	0.0822
GLYMA_01G216000	0.2727
GLYMA_01G216500	0.0534
GLYMA_01G217100	0.1571
GLYMA_01G217400	0.1528
GLYMA_01G217500	0.2413
GLYMA_01G217600	0.186
GLYMA_01G217700	0.065
GLYMA_01G217900	0.078
GLYMA_01G218100	0.1494
GLYMA_01G218300	0.1285
GLYMA_01G218400	0.1989
GLYMA_01G218800	0.0802
GLYMA_01G219100	0.1042
GLYMA_01G219900	0.1314
GLYMA_01G220000	0.2302
GLYMA_01G220300	0.207
GLYMA_01G220600	0.032
GLYMA_01G221400	0.0979
GLYMA_01G221500	0.1971
GLYMA_01G221600	0.1151
GLYMA_01G221700	0.2493
GLYMA_01G221800	0.2172
GLYMA_01G222200	0.1402
GLYMA_01G222800	0.347
GLYMA_01G223000	0.2237
GLYMA_01G223100	0.1081
GLYMA_01G223600	0.1127
GLYMA_01G223700	0.0924
GLYMA_01G223800	0.0581
GLYMA_01G223900	0.096
GLYMA_01G224300	0.0313
GLYMA_01G224400	0.0573
GLYMA_01G224900	0.16
GLYMA_01G225000	0.1782
GLYMA_01G225100	0.1328
GLYMA_01G225200	0.0482
GLYMA_01G225400	0.1242
GLYMA_01G225500	0.2698
GLYMA_01G225700	0.0989
GLYMA_01G225800	0.0609
GLYMA_01G225900	0.0341
GLYMA_01G226100	0.1524
GLYMA_01G226200	0.142
GLYMA_01G226300	0.0969
GLYMA_01G227200	0.1483
GLYMA_01G227300	0.059
GLYMA_01G227700	0.134
GLYMA_01G227800	0.1501
GLYMA_01G228300	0.091
GLYMA_01G228400	0.0781
GLYMA_01G228500	0.0699
GLYMA_01G229200	0.0714
GLYMA_01G229400	0.0963
GLYMA_01G229600	0.0743
GLYMA_01G230000	0.0881
GLYMA_01G230100	0.1996
GLYMA_01G230200	0.2286
GLYMA_01G230300	0.2169
GLYMA_01G230400	0.1005
GLYMA_01G230500	0.1322
GLYMA_01G230700	0.1287
GLYMA_01G230900	0.0288
GLYMA_01G231000	0.2305
GLYMA_01G231300	0.1105
GLYMA_01G231700	0.0314
GLYMA_01G231800	0.1956
GLYMA_01G231900	0.1231
GLYMA_01G232300	0.1875
GLYMA_01G232400	0.1096
GLYMA_01G232600	0.0877
GLYMA_01G233000	0.2021
GLYMA_01G233300	0.0773
GLYMA_01G233400	0.2001
GLYMA_01G233600	0.1141
GLYMA_01G233700	0.1121
GLYMA_01G234000	0.068
GLYMA_01G234300	0.1702
GLYMA_01G234800	0.1877
GLYMA_01G234900	0.1248
GLYMA_01G235000	0.1681
GLYMA_01G235100	0.4452
GLYMA_01G235200	0.1115
GLYMA_01G235600	0.0476
GLYMA_01G235700	0.0918
GLYMA_01G236000	0.0953
GLYMA_01G236100	0.0613
GLYMA_01G236200	0.209
GLYMA_01G236300	0.1277
GLYMA_01G236400	0.1923
GLYMA_01G236500	0.1791
GLYMA_01G237000	0.1049
GLYMA_01G237800	0.2807
GLYMA_01G238000	0.1027
GLYMA_01G238400	0.1051
GLYMA_01G238600	0.0723
GLYMA_01G238900	0.1435
GLYMA_01G239000	0.0258
GLYMA_01G239200	0.0528
GLYMA_01G239300	0.2143
GLYMA_01G239600	0.1686
GLYMA_01G239700	0.1371
GLYMA_01G239900	0.1103
GLYMA_01G240000	0.0067
GLYMA_01G240300	0.1197
GLYMA_01G240700	0.1002
GLYMA_01G240900	0.1328
GLYMA_01G241200	0.175
GLYMA_01G241300	0.0406
GLYMA_01G241500	0.1127
GLYMA_01G241600	0.0796
GLYMA_01G241700	0.0354
GLYMA_01G241900	0.3577
GLYMA_01G242000	0.0956
GLYMA_01G242100	0.2192
GLYMA_01G242200	0.1078
GLYMA_01G242300	0.1437
GLYMA_01G243000	0.1845
GLYMA_01G243100	0.1144
GLYMA_01G243400	0.2727
GLYMA_01G243800	0.0756
GLYMA_01G243900	0.1483
GLYMA_01G244300	0.1085
GLYMA_01G244400	0.1679
GLYMA_01G244600	0.2479
GLYMA_01G244700	0.1135
GLYMA_01G244900	0.066
GLYMA_01G245100	0.0403
GLYMA_01G245200	0.099
GLYMA_01G245300	0.1191
GLYMA_01G245400	0.1759
GLYMA_01G245600	0.0607
GLYMA_01G245700	0.032
GLYMA_02G000100	0.1734
GLYMA_02G000200	0.0951
GLYMA_02G000400	0.1764
GLYMA_02G000500	0.0999
GLYMA_02G000800	0.2109
GLYMA_02G000900	0.2132
GLYMA_02G001100	0.1122
GLYMA_02G001300	0.1534
GLYMA_02G001700	0.2002
GLYMA_02G001800	0.4031
GLYMA_02G001900	0.2032
GLYMA_02G002000	0.0763
GLYMA_02G002100	0.04
GLYMA_02G002200	0.4288
GLYMA_02G002500	0.0347
GLYMA_02G002800	0.0471
GLYMA_02G002900	0.0606
GLYMA_02G003400	0.0712
GLYMA_02G003500	0.0948
GLYMA_02G003800	0.2347
GLYMA_02G003900	0.2518
GLYMA_02G004400	0.0622
GLYMA_02G004600	0.1502
GLYMA_02G005000	0.0929
GLYMA_02G005100	0.0847
GLYMA_02G005200	0.0965
GLYMA_02G005300	0.1633
GLYMA_02G005400	0.3095
GLYMA_02G005500	0.0231
GLYMA_02G005700	0.0942
GLYMA_02G005800	0.0767
GLYMA_02G006400	0.0862
GLYMA_02G006500	0.1137
GLYMA_02G006800	0.107
GLYMA_02G006900	0.1375
GLYMA_02G007100	0.2256
GLYMA_02G007300	0.1492
GLYMA_02G007600	0.0847
GLYMA_02G008200	0.0923
GLYMA_02G008500	0.0243
GLYMA_02G008600	0.07
GLYMA_02G008800	0.0497
GLYMA_02G008900	0.1718
GLYMA_02G009000	0.1532
GLYMA_02G009200	0.0187
GLYMA_02G009400	0.3582
GLYMA_02G009600	0.0004
GLYMA_02G009700	0.1072
GLYMA_02G010200	0.1597
GLYMA_02G010500	0.0216
GLYMA_02G010700	0.1827
GLYMA_02G010900	0.1288
GLYMA_02G011100	0.0658
GLYMA_02G011400	0.0796
GLYMA_02G011500	0.3929
GLYMA_02G011800	0.0854
GLYMA_02G011900	0.2231
GLYMA_02G012300	0.1103
GLYMA_02G012400	0.0434
GLYMA_02G012500	0.2351
GLYMA_02G012700	0.2483
GLYMA_02G012900	0.1417
GLYMA_02G013000	0.085
GLYMA_02G013300	0.0737
GLYMA_02G013500	0.1803
GLYMA_02G013600	0.0057
GLYMA_02G013700	0.1458
GLYMA_02G014000	0.0503
GLYMA_02G014100	0.0963
GLYMA_02G014300	0.1743
GLYMA_02G014400	0.297
GLYMA_02G014600	0.2964
GLYMA_02G014800	0.0722
GLYMA_02G015200	0.1596
GLYMA_02G015500	0.0856
GLYMA_02G015800	0.0535
GLYMA_02G016100	0.1729
GLYMA_02G016300	0.2066
GLYMA_02G016900	0.1207
GLYMA_02G017000	0.2018
GLYMA_02G017800	0.029
GLYMA_02G018300	0.0798
GLYMA_02G019000	0.1009
GLYMA_02G019200	0.1343
GLYMA_02G019300	0.0941
GLYMA_02G019800	0.2032
GLYMA_02G020100	0.1872
GLYMA_02G021600	0.0449
GLYMA_02G021700	0.039
GLYMA_02G021900	0.1634
GLYMA_02G022000	0.1862
GLYMA_02G022100	0.1751
GLYMA_02G022200	0.1084
GLYMA_02G022500	0.2097
GLYMA_02G022800	0.1301
GLYMA_02G023100	0.0908
GLYMA_02G023500	0.2136
GLYMA_02G023800	0.1278
GLYMA_02G023900	0.1846
GLYMA_02G024200	0.2269
GLYMA_02G024400	0.1909
GLYMA_02G024500	0.1278
GLYMA_02G025000	0.1056
GLYMA_02G025300	0.1257
GLYMA_02G025700	0.1953
GLYMA_02G025900	0.0088
GLYMA_02G026400	0.1457
GLYMA_02G026700	0.1099
GLYMA_02G026800	0.0863
GLYMA_02G027000	0.1266
GLYMA_02G027200	0.1648
GLYMA_02G027400	0.1377
GLYMA_02G027600	0.0319
GLYMA_02G027800	0.207
GLYMA_02G027900	0.2484
GLYMA_02G029300	0.152
GLYMA_02G029600	0.0597
GLYMA_02G029800	0.0413
GLYMA_02G030800	0.1054
GLYMA_02G031100	0.1367
GLYMA_02G031800	0.1533
GLYMA_02G031900	0.0971
GLYMA_02G032100	0.26
GLYMA_02G032300	0.1819
GLYMA_02G032600	0.1741
GLYMA_02G032800	0.0583
GLYMA_02G033200	0.163
GLYMA_02G034200	0.1895
GLYMA_02G034400	0.0959
GLYMA_02G034500	0.1116
GLYMA_02G034600	0.2196
GLYMA_02G035600	0.0005
GLYMA_02G036000	0.0086
GLYMA_02G036200	0.0654
GLYMA_02G036300	0.0328
GLYMA_02G036400	0.2245
GLYMA_02G036500	0.0357
GLYMA_02G036900	0.0797
GLYMA_02G037000	0.0576
GLYMA_02G037100	0.095
GLYMA_02G037500	0.0691
GLYMA_02G037600	0.1963
GLYMA_02G037700	0.0216
GLYMA_02G038100	0.051
GLYMA_02G038300	0.1598
GLYMA_02G039000	0.1953
GLYMA_02G039400	0.0794
GLYMA_02G039500	0.1641
GLYMA_02G039700	0.2979
GLYMA_02G039800	0.1273
GLYMA_02G040600	0.2071
GLYMA_02G041000	0.203
GLYMA_02G041200	0.2635
GLYMA_02G041500	0.0686
GLYMA_02G042200	0.0841
GLYMA_02G042300	0.1928
GLYMA_02G042500	0.1352
GLYMA_02G042700	0.1186
GLYMA_02G043300	0.1911
GLYMA_02G043400	0.0673
GLYMA_02G043500	0.1664
GLYMA_02G043700	0.1282
GLYMA_02G043900	0.1549
GLYMA_02G044000	0.1063
GLYMA_02G044600	0.1116
GLYMA_02G044700	0.0578
GLYMA_02G044800	0.088
GLYMA_02G044900	0.1142
GLYMA_02G045000	0.0673
GLYMA_02G045400	0.267
GLYMA_02G045600	0.1727
GLYMA_02G046100	0.0139
GLYMA_02G046500	0.2408
GLYMA_02G046700	0.1582
GLYMA_02G046800	0.0729
GLYMA_02G047100	0.0779
GLYMA_02G047200	0.0799
GLYMA_02G047300	0.0863
GLYMA_02G047600	0.0571
GLYMA_02G048200	0.1101
GLYMA_02G048400	0.0782
GLYMA_02G048800	0.23
GLYMA_02G048900	0.0922
GLYMA_02G049000	0.0675
GLYMA_02G049300	0.0219
GLYMA_02G049400	0.0847
GLYMA_02G049700	0.2078
GLYMA_02G050600	0.0794
GLYMA_02G051100	0.2552
GLYMA_02G051600	0.088
GLYMA_02G052000	0.2396
GLYMA_02G052300	0.0942
GLYMA_02G052600	0.1985
GLYMA_02G052900	0.1085
GLYMA_02G053000	0.2211
GLYMA_02G053600	0.2195
GLYMA_02G053800	0.0978
GLYMA_02G054200	0.1235
GLYMA_02G054500	0.1503
GLYMA_02G054900	0.0771
GLYMA_02G055100	0.2142
GLYMA_02G055300	0.1104
GLYMA_02G055900	0.0803
GLYMA_02G056300	0.0982
GLYMA_02G056400	0.076
GLYMA_02G056700	0.0662
GLYMA_02G056800	0.0597
GLYMA_02G057000	0.1907
GLYMA_02G057400	0.0223
GLYMA_02G058700	0.1294
GLYMA_02G059100	0.0756
GLYMA_02G059200	0.1637
GLYMA_02G059500	0.1659
GLYMA_02G059900	0.0735
GLYMA_02G060000	0.1423
GLYMA_02G061300	0.1311
GLYMA_02G062200	0.0624
GLYMA_02G062700	0.1492
GLYMA_02G062800	0.1955
GLYMA_02G064600	0.4132
GLYMA_02G064700	0.0364
GLYMA_02G064800	0.0639
GLYMA_02G065100	0.2415
GLYMA_02G065600	0.1161
GLYMA_02G066000	0.1393
GLYMA_02G066700	0.1926
GLYMA_02G066800	0.1034
GLYMA_02G067300	0.0017
GLYMA_02G067400	0.0011
GLYMA_02G068400	0.2736
GLYMA_02G068500	0.02
GLYMA_02G068600	0.2736
GLYMA_02G069000	0.0686
GLYMA_02G069900	0.1117
GLYMA_02G070400	0.4207
GLYMA_02G070800	0.1913
GLYMA_02G070900	0.1162
GLYMA_02G071200	0.182
GLYMA_02G071400	0.0845
GLYMA_02G071600	0.1075
GLYMA_02G072000	0.179
GLYMA_02G072400	0.1072
GLYMA_02G072600	0.1985
GLYMA_02G073500	0.1784
GLYMA_02G073900	0.218
GLYMA_02G074200	0.0563
GLYMA_02G075600	0.1531
GLYMA_02G075900	0.1364
GLYMA_02G076200	0.171
GLYMA_02G076900	0.4316
GLYMA_02G077200	0.0799
GLYMA_02G077900	0.1385
GLYMA_02G078000	0.1113
GLYMA_02G078100	0.1713
GLYMA_02G078400	0.143
GLYMA_02G078500	0.0889
GLYMA_02G078600	0.0867
GLYMA_02G078800	0.1794
GLYMA_02G078900	0.1468
GLYMA_02G079100	0.0627
GLYMA_02G079700	0.3056
GLYMA_02G079900	0.0581
GLYMA_02G080200	0.291
GLYMA_02G081200	0.1402
GLYMA_02G081400	0.171
GLYMA_02G081500	0.1458
GLYMA_02G081900	0.1323
GLYMA_02G082800	0.1792
GLYMA_02G083200	0.066
GLYMA_02G083400	0.2104
GLYMA_02G083800	0.093
GLYMA_02G084000	0.2181
GLYMA_02G084100	0.08
GLYMA_02G084300	0.1794
GLYMA_02G084500	0.2074
GLYMA_02G085100	0.1011
GLYMA_02G085200	0.1054
GLYMA_02G085400	0.0906
GLYMA_02G085800	0.1592
GLYMA_02G085900	0.1522
GLYMA_02G086000	0.1209
GLYMA_02G086100	0.1533
GLYMA_02G086400	0.1822
GLYMA_02G086500	0.2107
GLYMA_02G086900	0.177
GLYMA_02G087100	0.1639
GLYMA_02G087800	0.124
GLYMA_02G088200	0.0873
GLYMA_02G088600	0.1538
GLYMA_02G088800	0.0617
GLYMA_02G089000	0.0789
GLYMA_02G090200	0.229
GLYMA_02G090900	0.1508
GLYMA_02G091100	0.157
GLYMA_02G091500	0.1228
GLYMA_02G091600	0.07
GLYMA_02G091700	0.0583
GLYMA_02G092400	0.0889
GLYMA_02G092500	0.1553
GLYMA_02G093000	0.1153
GLYMA_02G093200	0.0213
GLYMA_02G093400	0.136
GLYMA_02G094500	0.0702
GLYMA_02G094600	0.1559
GLYMA_02G094700	0.0389
GLYMA_02G094800	0.0478
GLYMA_02G095100	0.1563
GLYMA_02G095400	0.0247
GLYMA_02G095500	0.0609
GLYMA_02G096300	0.0831
GLYMA_02G096600	0.0643
GLYMA_02G097200	0.0547
GLYMA_02G097500	0.0842
GLYMA_02G097900	0.122
GLYMA_02G098100	0.065
GLYMA_02G098300	0.0843
GLYMA_02G098700	0.1457
GLYMA_02G099200	0.1082
GLYMA_02G099300	0.0808
GLYMA_02G099900	0.0901
GLYMA_02G100600	0.1219
GLYMA_02G101000	0.1272
GLYMA_02G101200	0.2003
GLYMA_02G101400	0.0675
GLYMA_02G101800	0.148
GLYMA_02G102000	0.092
GLYMA_02G102300	0.1447
GLYMA_02G102500	0.1067
GLYMA_02G102600	0.0916
GLYMA_02G102700	0.1477
GLYMA_02G102800	0.0734
GLYMA_02G102900	0.0983
GLYMA_02G103200	0.2353
GLYMA_02G103600	0.0242
GLYMA_02G103800	0.0531
GLYMA_02G103900	0.0475
GLYMA_02G104600	0.1334
GLYMA_02G104700	0.2218
GLYMA_02G105300	0.1756
GLYMA_02G105500	0.0667
GLYMA_02G106600	0.0869
GLYMA_02G106700	0.0692
GLYMA_02G106900	0.0581
GLYMA_02G107000	0.1129
GLYMA_02G107100	0.0198
GLYMA_02G107200	0.2146
GLYMA_02G107500	0.0778
GLYMA_02G107600	0.0837
GLYMA_02G107800	0.2566
GLYMA_02G107900	0.0889
GLYMA_02G108100	0.0772
GLYMA_02G108200	0.1363
GLYMA_02G108300	0.2261
GLYMA_02G109300	0.1631
GLYMA_02G109600	0.1285
GLYMA_02G109700	0.1492
GLYMA_02G109900	0.1349
GLYMA_02G110300	0.1504
GLYMA_02G110400	0.1331
GLYMA_02G110600	0.1284
GLYMA_02G111000	0.294
GLYMA_02G111500	0.1046
GLYMA_02G111600	0.0413
GLYMA_02G111700	0.0718
GLYMA_02G111900	0.1189
GLYMA_02G112000	0.0757
GLYMA_02G112200	0.045
GLYMA_02G112400	0.0202
GLYMA_02G112600	0.0901
GLYMA_02G113200	0.2461
GLYMA_02G113500	0.0872
GLYMA_02G113700	0.0631
GLYMA_02G113800	0.1734
GLYMA_02G113900	0.0893
GLYMA_02G114200	0.1182
GLYMA_02G114400	0.1472
GLYMA_02G114500	0.1054
GLYMA_02G114800	0.0376
GLYMA_02G114900	0.2651
GLYMA_02G115200	0.163
GLYMA_02G115300	0.2192
GLYMA_02G115400	0.0308
GLYMA_02G115900	0.0269
GLYMA_02G116000	0.1406
GLYMA_02G116100	0.2108
GLYMA_02G116400	0.057
GLYMA_02G116700	0.1657
GLYMA_02G117000	0.0599
GLYMA_02G117100	0.0855
GLYMA_02G117700	0.162
GLYMA_02G118600	0.0956
GLYMA_02G118800	0.1417
GLYMA_02G119000	0.0804
GLYMA_02G119200	0.088
GLYMA_02G119600	0.176
GLYMA_02G119700	0.0809
GLYMA_02G120000	0.2189
GLYMA_02G120100	0.1538
GLYMA_02G120200	0.1329
GLYMA_02G120400	0.087
GLYMA_02G120500	0.034
GLYMA_02G120800	0.0814
GLYMA_02G121000	0.0653
GLYMA_02G121100	0.0633
GLYMA_02G121800	0.0762
GLYMA_02G121900	0.2176
GLYMA_02G122000	0.169
GLYMA_02G122400	0.1255
GLYMA_02G122500	0.0399
GLYMA_02G122700	0.3057
GLYMA_02G122800	0.2034
GLYMA_02G123100	0.1165
GLYMA_02G123400	0.0957
GLYMA_02G123800	0.1399
GLYMA_02G124000	0.2288
GLYMA_02G124400	0.039
GLYMA_02G124500	0.0586
GLYMA_02G124600	0.1048
GLYMA_02G124700	0.1285
GLYMA_02G124800	0.1734
GLYMA_02G125100	0.142
GLYMA_02G125600	0.0585
GLYMA_02G126000	0.1657
GLYMA_02G126100	0.1287
GLYMA_02G126500	0.2084
GLYMA_02G126800	0.1388
GLYMA_02G127100	0.4817
GLYMA_02G127200	0.2167
GLYMA_02G127300	0.0855
GLYMA_02G127800	0.039
GLYMA_02G128000	0.087
GLYMA_02G128200	0.0659
GLYMA_02G128500	0.1161
GLYMA_02G128800	0.0908
GLYMA_02G128900	0.0917
GLYMA_02G129300	0.2073
GLYMA_02G129700	0.1725
GLYMA_02G129800	0.178
GLYMA_02G130100	0.1187
GLYMA_02G130200	0.1194
GLYMA_02G130700	0.0941
GLYMA_02G131800	0.245
GLYMA_02G131900	0.0876
GLYMA_02G133300	0.2121
GLYMA_02G133400	0.115
GLYMA_02G133500	0.0772
GLYMA_02G133600	0.091
GLYMA_02G133700	0.2991
GLYMA_02G133800	0.2033
GLYMA_02G134000	0.1556
GLYMA_02G134300	0.0586
GLYMA_02G134400	0.0958
GLYMA_02G134500	0.2248
GLYMA_02G134800	0.058
GLYMA_02G134900	0.195
GLYMA_02G135300	0.098
GLYMA_02G135400	0.1428
GLYMA_02G135700	0.1383
GLYMA_02G135800	0.1632
GLYMA_02G135900	0.0953
GLYMA_02G136200	0.1005
GLYMA_02G136500	0.5961
GLYMA_02G136700	0.1761
GLYMA_02G136900	0.2889
GLYMA_02G137000	0.065
GLYMA_02G137100	0.1705
GLYMA_02G137200	0.0748
GLYMA_02G137600	0.0475
GLYMA_02G137700	0.0551
GLYMA_02G138100	0.0445
GLYMA_02G138400	0.1067
GLYMA_02G138500	0.072
GLYMA_02G138700	0.0432
GLYMA_02G138800	0.0115
GLYMA_02G139000	0.1349
GLYMA_02G139500	0.1954
GLYMA_02G140900	0.2553
GLYMA_02G141000	0.0859
GLYMA_02G142300	0.1186
GLYMA_02G142600	0.1033
GLYMA_02G142700	0.2107
GLYMA_02G143100	0.1751
GLYMA_02G143200	0.0145
GLYMA_02G143300	0.1753
GLYMA_02G143400	0.182
GLYMA_02G143500	0.0817
GLYMA_02G143700	0.0894
GLYMA_02G144100	0.1156
GLYMA_02G144500	0.0951
GLYMA_02G144600	0.0717
GLYMA_02G144900	0.1723
GLYMA_02G145200	0.1387
GLYMA_02G145300	0.0726
GLYMA_02G145500	0.0822
GLYMA_02G146300	0.1042
GLYMA_02G146400	0.1777
GLYMA_02G146500	0.3061
GLYMA_02G146600	0.1737
GLYMA_02G146800	0.1098
GLYMA_02G146900	0.2318
GLYMA_02G147000	0.1525
GLYMA_02G147200	0.0801
GLYMA_02G147700	0.15
GLYMA_02G147800	0.1254
GLYMA_02G148200	0.1324
GLYMA_02G148400	0.1409
GLYMA_02G148500	0.2881
GLYMA_02G148700	0.2355
GLYMA_02G148900	0.2515
GLYMA_02G149100	0.1078
GLYMA_02G149200	0.1624
GLYMA_02G149700	0.1105
GLYMA_02G149900	0.0874
GLYMA_02G150100	0.1001
GLYMA_02G150300	0.1092
GLYMA_02G150400	0.3496
GLYMA_02G151200	0.2461
GLYMA_02G151400	0.033
GLYMA_02G151500	0.1461
GLYMA_02G151800	0.1269
GLYMA_02G152100	0.0763
GLYMA_02G152300	0.0883
GLYMA_02G152700	0.0822
GLYMA_02G153000	0.0643
GLYMA_02G153100	0.0398
GLYMA_02G153200	0.1124
GLYMA_02G153500	0.0685
GLYMA_02G153600	0.0548
GLYMA_02G153800	0.0671
GLYMA_02G154000	0.1526
GLYMA_02G154400	0.1513
GLYMA_02G155000	0.1089
GLYMA_02G156600	0.4333
GLYMA_02G157200	0.1268
GLYMA_02G157700	0.0865
GLYMA_02G157800	0.2073
GLYMA_02G157900	0.1608
GLYMA_02G158100	0.0921
GLYMA_02G158200	0.2454
GLYMA_02G159100	0.0809
GLYMA_02G159200	0.1039
GLYMA_02G159900	0.0993
GLYMA_02G160300	0.1067
GLYMA_02G160500	0.1816
GLYMA_02G160900	0.1321
GLYMA_02G161100	0.2988
GLYMA_02G161200	0.2101
GLYMA_02G161600	0.156
GLYMA_02G161900	0.1819
GLYMA_02G162000	0.144
GLYMA_02G162200	0.31
GLYMA_02G162300	0.0821
GLYMA_02G162900	0.0856
GLYMA_02G163300	0.0822
GLYMA_02G163800	0.0746
GLYMA_02G163900	0.0872
GLYMA_02G164400	0.1271
GLYMA_02G165400	0.1655
GLYMA_02G165500	0.0646
GLYMA_02G165700	0.2768
GLYMA_02G165800	0.0884
GLYMA_02G166300	0.0722
GLYMA_02G166400	0.2139
GLYMA_02G166500	0.1097
GLYMA_02G167700	0.1185
GLYMA_02G168000	0.1168
GLYMA_02G168100	0.1343
GLYMA_02G168300	0.0818
GLYMA_02G168400	0.1594
GLYMA_02G168900	0.0975
GLYMA_02G169000	0.0877
GLYMA_02G169100	0.0753
GLYMA_02G169800	0.1901
GLYMA_02G171100	0.1471
GLYMA_02G171200	0.1589
GLYMA_02G171600	0.0722
GLYMA_02G172200	0.1654
GLYMA_02G172700	0.2484
GLYMA_02G172900	0.067
GLYMA_02G173000	0.0887
GLYMA_02G173300	0.147
GLYMA_02G173600	0.1406
GLYMA_02G173900	0.0955
GLYMA_02G174300	0.1829
GLYMA_02G174500	0.0846
GLYMA_02G174800	0.105
GLYMA_02G175700	0.1564
GLYMA_02G176700	0.0495
GLYMA_02G176900	0.0892
GLYMA_02G177100	0.1168
GLYMA_02G178300	0.1753
GLYMA_02G179100	0.1346
GLYMA_02G179900	0.0863
GLYMA_02G180500	0.1149
GLYMA_02G181500	0.0783
GLYMA_02G182300	0.2094
GLYMA_02G182400	0.0755
GLYMA_02G182800	0.0798
GLYMA_02G183000	0.1394
GLYMA_02G183100	0.0852
GLYMA_02G184000	0.0981
GLYMA_02G184300	0.2529
GLYMA_02G185100	0.123
GLYMA_02G185300	0.0379
GLYMA_02G185400	0.1519
GLYMA_02G185500	0.1335
GLYMA_02G186000	0.1763
GLYMA_02G186100	0.1061
GLYMA_02G186600	0.0459
GLYMA_02G186700	0.0717
GLYMA_02G187100	0.0235
GLYMA_02G187200	0.1104
GLYMA_02G187300	0.3529
GLYMA_02G188200	0.0358
GLYMA_02G188700	0.0803
GLYMA_02G189400	0.182
GLYMA_02G189600	0.0932
GLYMA_02G190000	0.0753
GLYMA_02G190700	0.068
GLYMA_02G190900	0.3018
GLYMA_02G191100	0.0957
GLYMA_02G191500	0.0739
GLYMA_02G191900	0.2252
GLYMA_02G192200	0.0627
GLYMA_02G192500	0.1575
GLYMA_02G192600	0.1768
GLYMA_02G192700	0.096
GLYMA_02G192800	0.1438
GLYMA_02G193000	0.1787
GLYMA_02G193200	0.1959
GLYMA_02G193300	0.1897
GLYMA_02G194800	0.0906
GLYMA_02G195400	0.1384
GLYMA_02G195600	0.0951
GLYMA_02G196500	0.0947
GLYMA_02G197800	0.2811
GLYMA_02G198100	0.1325
GLYMA_02G198400	0.0746
GLYMA_02G198700	0.1059
GLYMA_02G199100	0.1437
GLYMA_02G199700	0.0059
GLYMA_02G200000	0.2587
GLYMA_02G200400	0.2001
GLYMA_02G200500	0.227
GLYMA_02G200600	0.133
GLYMA_02G200700	0.0849
GLYMA_02G201000	0.0967
GLYMA_02G201200	0.0784
GLYMA_02G201300	0.0372
GLYMA_02G201500	0.235
GLYMA_02G201600	0.0746
GLYMA_02G201800	0.1051
GLYMA_02G202100	0.1634
GLYMA_02G202300	0.1135
GLYMA_02G202400	0.1211
GLYMA_02G202700	0.1191
GLYMA_02G202900	0.0901
GLYMA_02G203300	0.0772
GLYMA_02G203400	0.0502
GLYMA_02G203600	0.0912
GLYMA_02G203700	0.0306
GLYMA_02G204400	0.1208
GLYMA_02G204500	0.3339
GLYMA_02G205200	0.0889
GLYMA_02G205600	0.0198
GLYMA_02G205700	0.1681
GLYMA_02G206200	0.1659
GLYMA_02G206300	0.1292
GLYMA_02G207100	0.1223
GLYMA_02G207400	0.064
GLYMA_02G207900	0.1361
GLYMA_02G208400	0.0643
GLYMA_02G208500	0.046
GLYMA_02G208900	0.1148
GLYMA_02G209100	0.0726
GLYMA_02G210000	0.3259
GLYMA_02G210700	0.2956
GLYMA_02G211000	0.1245
GLYMA_02G211600	0.0693
GLYMA_02G211800	0.1068
GLYMA_02G212100	0.1502
GLYMA_02G212200	0.1821
GLYMA_02G212500	0.0825
GLYMA_02G212600	0.0626
GLYMA_02G213700	0.0909
GLYMA_02G213900	0.1711
GLYMA_02G214100	0.3315
GLYMA_02G214300	0.1303
GLYMA_02G214400	0.0691
GLYMA_02G214600	0.3144
GLYMA_02G215100	0.2914
GLYMA_02G215200	0.0974
GLYMA_02G215800	0.1344
GLYMA_02G216100	0.0132
GLYMA_02G216200	0.1302
GLYMA_02G216300	0.0751
GLYMA_02G216500	0.114
GLYMA_02G216600	0.0987
GLYMA_02G217100	0.0378
GLYMA_02G217200	0.1509
GLYMA_02G217500	0.3919
GLYMA_02G217600	0.103
GLYMA_02G217900	0.198
GLYMA_02G218100	0.1173
GLYMA_02G218400	0.1001
GLYMA_02G218600	0.1056
GLYMA_02G218700	0.0906
GLYMA_02G218800	0.3081
GLYMA_02G218900	0.0767
GLYMA_02G219000	0.1147
GLYMA_02G219200	0.1018
GLYMA_02G219400	0.2562
GLYMA_02G219700	0.1023
GLYMA_02G220300	0.1458
GLYMA_02G220500	0.2758
GLYMA_02G220600	0.1326
GLYMA_02G221000	0.0992
GLYMA_02G221200	0.1109
GLYMA_02G221300	0.1124
GLYMA_02G221500	0.2021
GLYMA_02G221900	0.0948
GLYMA_02G222200	0.0788
GLYMA_02G222400	0.0464
GLYMA_02G222600	0.077
GLYMA_02G222700	0.1739
GLYMA_02G223000	0.1076
GLYMA_02G223800	0.109
GLYMA_02G223900	0.0703
GLYMA_02G224000	0.12
GLYMA_02G224100	0.0055
GLYMA_02G224300	0.1294
GLYMA_02G225000	0.0842
GLYMA_02G225200	0.2807
GLYMA_02G225600	0.1455
GLYMA_02G226000	0.176
GLYMA_02G226100	0.1507
GLYMA_02G226300	0.0762
GLYMA_02G226700	0.116
GLYMA_02G227200	0.1174
GLYMA_02G227500	0.0965
GLYMA_02G227600	0.1286
GLYMA_02G227900	0.2263
GLYMA_02G228100	0.0329
GLYMA_02G228200	0.0964
GLYMA_02G228500	0.0924
GLYMA_02G228800	0.2279
GLYMA_02G229500	0.2244
GLYMA_02G229600	0.2534
GLYMA_02G229700	0.038
GLYMA_02G229800	0.0073
GLYMA_02G230400	0.1306
GLYMA_02G230500	0.0854
GLYMA_02G230800	0.1619
GLYMA_02G230900	0.1884
GLYMA_02G231000	0.1903
GLYMA_02G231100	0.0742
GLYMA_02G231600	0.066
GLYMA_02G231800	0.1039
GLYMA_02G232400	0.1442
GLYMA_02G232800	0.0452
GLYMA_02G232900	0.1177
GLYMA_02G233500	0.1281
GLYMA_02G233600	0.1387
GLYMA_02G233900	0.1248
GLYMA_02G234100	0.1375
GLYMA_02G234200	0.1474
GLYMA_02G234700	0.1871
GLYMA_02G234800	0.1139
GLYMA_02G235100	0.162
GLYMA_02G235200	0.2314
GLYMA_02G235500	0.1689
GLYMA_02G235600	0.1467
GLYMA_02G235700	0.0958
GLYMA_02G236500	0.0656
GLYMA_02G236600	0.1325
GLYMA_02G236700	0.0727
GLYMA_02G236900	0.0029
GLYMA_02G237000	0.1023
GLYMA_02G237500	0.3562
GLYMA_02G237800	0.0734
GLYMA_02G238100	0.046
GLYMA_02G238200	0.0573
GLYMA_02G238700	0.0539
GLYMA_02G239100	0.1367
GLYMA_02G239700	0.0041
GLYMA_02G240200	0.0751
GLYMA_02G240400	0.0692
GLYMA_02G240700	0.0927
GLYMA_02G240900	0.1003
GLYMA_02G241300	0.118
GLYMA_02G241400	0.0629
GLYMA_02G241800	0.0627
GLYMA_02G241900	0.0579
GLYMA_02G242000	0.0744
GLYMA_02G242200	0.2162
GLYMA_02G242400	0.1062
GLYMA_02G242700	0.6291
GLYMA_02G243400	0.0766
GLYMA_02G243500	0.1754
GLYMA_02G243600	0.1046
GLYMA_02G243700	0.0446
GLYMA_02G244200	0.1362
GLYMA_02G244300	0.1585
GLYMA_02G244500	0.0197
GLYMA_02G244900	0.0727
GLYMA_02G245000	0.1446
GLYMA_02G245100	0.1484
GLYMA_02G245300	0.0833
GLYMA_02G245400	0.1296
GLYMA_02G245700	0.0951
GLYMA_02G245800	0.0661
GLYMA_02G246700	0.1396
GLYMA_02G246800	0.2693
GLYMA_02G246900	0.194
GLYMA_02G247100	0.1502
GLYMA_02G247200	0.1996
GLYMA_02G247300	0.1065
GLYMA_02G247600	0.066
GLYMA_02G247700	0.12
GLYMA_02G247800	0.0722
GLYMA_02G247900	0.083
GLYMA_02G248100	0.1809
GLYMA_02G248300	0.0783
GLYMA_02G248800	0.2151
GLYMA_02G249300	0.1228
GLYMA_02G250500	0.149
GLYMA_02G250800	0.0395
GLYMA_02G251500	0.0828
GLYMA_02G251700	0.0697
GLYMA_02G252500	0.1954
GLYMA_02G252700	0.1936
GLYMA_02G252800	0.1109
GLYMA_02G252900	0.0987
GLYMA_02G253300	0.0696
GLYMA_02G253400	0.1233
GLYMA_02G253800	0.1553
GLYMA_02G253900	0.1327
GLYMA_02G254300	0.0875
GLYMA_02G254500	0.091
GLYMA_02G254600	0.1318
GLYMA_02G254800	0.0959
GLYMA_02G255100	0.0482
GLYMA_02G255200	0.2092
GLYMA_02G255500	0.0429
GLYMA_02G255600	0.079
GLYMA_02G255700	0.0848
GLYMA_02G255900	0.3993
GLYMA_02G256000	0.0977
GLYMA_02G256800	0.0578
GLYMA_02G257200	0.0823
GLYMA_02G257300	0.1383
GLYMA_02G257800	0.1335
GLYMA_02G257900	0.1947
GLYMA_02G258900	0.0007
GLYMA_02G259100	0.2241
GLYMA_02G259700	0.0884
GLYMA_02G259800	0.086
GLYMA_02G260300	0.1195
GLYMA_02G260500	0.1373
GLYMA_02G260600	0.1213
GLYMA_02G260800	0.1782
GLYMA_02G261100	0.0919
GLYMA_02G261700	0.1643
GLYMA_02G261900	0.1485
GLYMA_02G262100	0.058
GLYMA_02G263500	0.101
GLYMA_02G263600	0.213
GLYMA_02G264100	0.2228
GLYMA_02G264200	0.1216
GLYMA_02G264500	0.0368
GLYMA_02G264700	0.3092
GLYMA_02G266000	0.1398
GLYMA_02G266100	0.5741
GLYMA_02G266500	0.3429
GLYMA_02G266800	0.0621
GLYMA_02G266900	0.0468
GLYMA_02G267200	0.1583
GLYMA_02G267500	0.1239
GLYMA_02G267900	0.0576
GLYMA_02G268000	0.0542
GLYMA_02G268400	0.1537
GLYMA_02G268600	0.0203
GLYMA_02G268900	0.3754
GLYMA_02G269200	0.1871
GLYMA_02G269400	0.0748
GLYMA_02G270000	0.1531
GLYMA_02G270200	0.1992
GLYMA_02G270300	0.1053
GLYMA_02G270400	0.0783
GLYMA_02G270700	0.14
GLYMA_02G270800	0.1274
GLYMA_02G271000	0.1771
GLYMA_02G271100	0.0839
GLYMA_02G271300	0.0607
GLYMA_02G271400	0.1362
GLYMA_02G271500	0.0278
GLYMA_02G271600	0.1671
GLYMA_02G271700	0.0671
GLYMA_02G272000	0.0104
GLYMA_02G272600	0.3381
GLYMA_02G272700	0.0747
GLYMA_02G272800	0.0727
GLYMA_02G273100	0.0901
GLYMA_02G273300	0.037
GLYMA_02G273400	0.1173
GLYMA_02G273600	0.194
GLYMA_02G273800	0.0984
GLYMA_02G274700	0.0405
GLYMA_02G274800	0.0456
GLYMA_02G275000	0.1292
GLYMA_02G275100	0.2966
GLYMA_02G275200	0.2975
GLYMA_02G275400	0.1631
GLYMA_02G275500	0.0605
GLYMA_02G275600	0.0011
GLYMA_02G275900	0.0366
GLYMA_02G276800	0.1291
GLYMA_02G276900	0.0622
GLYMA_02G277000	0.1239
GLYMA_02G277400	0.0364
GLYMA_02G277800	0.1223
GLYMA_02G278300	0.1005
GLYMA_02G278500	0.1922
GLYMA_02G278800	0.0094
GLYMA_02G279100	0.0468
GLYMA_02G279500	0.1381
GLYMA_02G279600	0.0859
GLYMA_02G279700	0.4378
GLYMA_02G280100	0.1059
GLYMA_02G280300	0.1491
GLYMA_02G280500	0.13
GLYMA_02G281000	0.0611
GLYMA_02G281200	0.1037
GLYMA_02G281300	0.0502
GLYMA_02G281800	0.1079
GLYMA_02G282000	0.0715
GLYMA_02G282700	0.1241
GLYMA_02G283200	0.1996
GLYMA_02G283300	0.112
GLYMA_02G284100	0.2594
GLYMA_02G284300	0.1108
GLYMA_02G284400	0.0485
GLYMA_02G285100	0.1175
GLYMA_02G285200	0.1052
GLYMA_02G285500	0.0408
GLYMA_02G285600	0.1263
GLYMA_02G285700	0.1461
GLYMA_02G285800	0.1429
GLYMA_02G286000	0.0628
GLYMA_02G286100	0.0786
GLYMA_02G286300	0.0597
GLYMA_02G286400	0.2813
GLYMA_02G286600	0.0747
GLYMA_02G287000	0.2428
GLYMA_02G287100	0.4137
GLYMA_02G287300	0.0864
GLYMA_02G288300	0.1049
GLYMA_02G288400	0.074
GLYMA_02G288700	0.1451
GLYMA_02G288800	0.057
GLYMA_02G288900	0.0428
GLYMA_02G289400	0.1045
GLYMA_02G290000	0.1012
GLYMA_02G290200	0.1954
GLYMA_02G290500	0.0749
GLYMA_02G290600	0.2925
GLYMA_02G290800	0.073
GLYMA_02G291200	0.2022
GLYMA_02G291600	0.0861
GLYMA_02G292200	0.0517
GLYMA_02G292300	0.08
GLYMA_02G292500	0.0734
GLYMA_02G292700	0.4292
GLYMA_02G293500	0.0654
GLYMA_02G293900	0.0838
GLYMA_02G294000	0.1296
GLYMA_02G294200	0.0427
GLYMA_02G294500	0.0323
GLYMA_02G294600	0.1012
GLYMA_02G295100	0.0484
GLYMA_02G295400	0.1676
GLYMA_02G295800	0.0353
GLYMA_02G295900	0.1024
GLYMA_02G296000	0.2156
GLYMA_02G296300	0.067
GLYMA_02G296700	0.1078
GLYMA_02G296800	0.1117
GLYMA_02G297100	0.1505
GLYMA_02G297200	0.0585
GLYMA_02G297300	0.2854
GLYMA_02G297700	0.1185
GLYMA_02G298100	0.2102
GLYMA_02G298500	0.0628
GLYMA_02G298800	0.1873
GLYMA_02G298900	0.0842
GLYMA_02G299000	0.0298
GLYMA_02G299100	0.1174
GLYMA_02G299500	0.2052
GLYMA_02G299600	0.1095
GLYMA_02G299800	0.2122
GLYMA_02G300000	0.1398
GLYMA_02G300400	0.1969
GLYMA_02G301000	0.0716
GLYMA_02G301500	0.1108
GLYMA_02G301700	0.1478
GLYMA_02G301900	0.0628
GLYMA_02G302000	0.1497
GLYMA_02G302100	0.0817
GLYMA_02G302700	0.1543
GLYMA_02G303200	0.1497
GLYMA_02G303400	0.0483
GLYMA_02G303500	0.0931
GLYMA_02G303700	0.1326
GLYMA_02G303900	0.2782
GLYMA_02G304000	0.0916
GLYMA_02G304200	0.0402
GLYMA_02G304500	0.0509
GLYMA_02G304700	0.1144
GLYMA_02G304900	0.085
GLYMA_02G305100	0.0005
GLYMA_02G305400	0.0106
GLYMA_02G305700	0.051
GLYMA_02G306200	0.0381
GLYMA_02G306300	0.2712
GLYMA_02G306500	0.0477
GLYMA_02G307100	0.0325
GLYMA_02G307300	0.0922
GLYMA_02G307400	0.0794
GLYMA_02G307900	0.0337
GLYMA_02G308000	0.0186
GLYMA_02G308100	0.0562
GLYMA_02G308800	0.1931
GLYMA_02G308900	0.1325
GLYMA_02G309100	0.1126
GLYMA_02G309200	0.1024
GLYMA_02G309300	0.0726
GLYMA_02G309500	0.0629
GLYMA_02G309600	0.0484
GLYMA_02G309800	0.2385
GLYMA_02G310400	0.0612
GLYMA_02G310600	0.168
GLYMA_02G310800	0.1189
GLYMA_02G311100	0.2353
GLYMA_02G311300	0.131
GLYMA_02G311900	0.3055
GLYMA_02G312200	0.0447
GLYMA_03G000100	0.1008
GLYMA_03G000600	0.0591
GLYMA_03G000800	0.1076
GLYMA_03G000900	0.2906
GLYMA_03G001200	0.0832
GLYMA_03G001300	0.1916
GLYMA_03G001500	0.1831
GLYMA_03G001800	0.1112
GLYMA_03G001900	0.1709
GLYMA_03G002100	0.0629
GLYMA_03G002200	0.1062
GLYMA_03G002500	0.0953
GLYMA_03G003600	0.076
GLYMA_03G003700	0.1811
GLYMA_03G004000	0.1567
GLYMA_03G004100	0.0067
GLYMA_03G004300	0.12
GLYMA_03G004400	0.007
GLYMA_03G004500	0.0486
GLYMA_03G004600	0.1609
GLYMA_03G004700	0.1651
GLYMA_03G004900	0.127
GLYMA_03G005000	0.073
GLYMA_03G005800	0.0692
GLYMA_03G006300	0.122
GLYMA_03G006500	0.1706
GLYMA_03G007100	0.1412
GLYMA_03G007200	0.1281
GLYMA_03G007500	0.1644
GLYMA_03G007700	0.2254
GLYMA_03G007800	0.1747
GLYMA_03G007900	0.1528
GLYMA_03G008100	0.0552
GLYMA_03G009100	0.1107
GLYMA_03G009200	0.1121
GLYMA_03G009600	0.0812
GLYMA_03G009800	0.1366
GLYMA_03G010900	0.1456
GLYMA_03G012900	0.1021
GLYMA_03G013100	0.1379
GLYMA_03G013500	0.071
GLYMA_03G013900	0.0968
GLYMA_03G014400	0.126
GLYMA_03G014900	0.0473
GLYMA_03G015400	0.1326
GLYMA_03G015600	0.0951
GLYMA_03G015800	0.183
GLYMA_03G016400	0.2736
GLYMA_03G016600	0.0667
GLYMA_03G016800	0.0776
GLYMA_03G017000	0.075
GLYMA_03G017100	0.0864
GLYMA_03G017200	0.06
GLYMA_03G017300	0.1505
GLYMA_03G017600	0.0532
GLYMA_03G017800	0.2728
GLYMA_03G019600	0.0221
GLYMA_03G019800	0.1072
GLYMA_03G020400	0.0928
GLYMA_03G020800	0.0536
GLYMA_03G020900	0.0267
GLYMA_03G021000	0.0978
GLYMA_03G021100	0.0951
GLYMA_03G021700	0.06
GLYMA_03G021800	0.0202
GLYMA_03G022100	0.1194
GLYMA_03G022300	0.1223
[truncated: 16,968 more rows]
