# Supplementary material for: Functional Optimization in Distinct Tissues and Conditions Constrains the Rate of Protein Evolution
Source: Mol Biol Evol. 2024 Oct 21;41(10):msae200. doi: 10.1093/molbev/msae200 (PMC11523136; doi:10.1093/molbev/msae200)
Supplement: msae200_Supplementary_Data [file msae200_supplementary_data.zip › TableS7_MarkerGenes.xlsx]

## Sheet: Synaptic genes, M.musculus
ENSMUSG00000000120
ENSMUSG00000000214
ENSMUSG00000000223
ENSMUSG00000000263
ENSMUSG00000000276
ENSMUSG00000000303
ENSMUSG00000000416
ENSMUSG00000000486
ENSMUSG00000000531
ENSMUSG00000000560
ENSMUSG00000000568
ENSMUSG00000000605
ENSMUSG00000000617
ENSMUSG00000000627
ENSMUSG00000000631
ENSMUSG00000000632
ENSMUSG00000000766
ENSMUSG00000000826
ENSMUSG00000000838
ENSMUSG00000000861
ENSMUSG00000000889
ENSMUSG00000000915
ENSMUSG00000001018
ENSMUSG00000001175
ENSMUSG00000001260
ENSMUSG00000001333
ENSMUSG00000001507
ENSMUSG00000001729
ENSMUSG00000001847
ENSMUSG00000001985
ENSMUSG00000002058
ENSMUSG00000002104
ENSMUSG00000002489
ENSMUSG00000002496
ENSMUSG00000002771
ENSMUSG00000002908
ENSMUSG00000002985
ENSMUSG00000002997
ENSMUSG00000003070
ENSMUSG00000003161
ENSMUSG00000003200
ENSMUSG00000003316
ENSMUSG00000003346
ENSMUSG00000003352
ENSMUSG00000003378
ENSMUSG00000003380
ENSMUSG00000003411
ENSMUSG00000003458
ENSMUSG00000003476
ENSMUSG00000003573
ENSMUSG00000003575
ENSMUSG00000003657
ENSMUSG00000003849
ENSMUSG00000003863
ENSMUSG00000003872
ENSMUSG00000003934
ENSMUSG00000003974
ENSMUSG00000004069
ENSMUSG00000004110
ENSMUSG00000004113
ENSMUSG00000004264
ENSMUSG00000004317
ENSMUSG00000004319
ENSMUSG00000004366
ENSMUSG00000004455
ENSMUSG00000004530
ENSMUSG00000004626
ENSMUSG00000004633
ENSMUSG00000004771
ENSMUSG00000004815
ENSMUSG00000004837
ENSMUSG00000004892
ENSMUSG00000004931
ENSMUSG00000004961
ENSMUSG00000005089
ENSMUSG00000005125
ENSMUSG00000005357
ENSMUSG00000005360
ENSMUSG00000005469
ENSMUSG00000005483
ENSMUSG00000005583
ENSMUSG00000005804
ENSMUSG00000005950
ENSMUSG00000005952
ENSMUSG00000006021
ENSMUSG00000006024
ENSMUSG00000006134
ENSMUSG00000006269
ENSMUSG00000006304
ENSMUSG00000006333
ENSMUSG00000006373
ENSMUSG00000006435
ENSMUSG00000006476
ENSMUSG00000006699
ENSMUSG00000006782
ENSMUSG00000006930
ENSMUSG00000006932
ENSMUSG00000007021
ENSMUSG00000007097
ENSMUSG00000007207
ENSMUSG00000007617
ENSMUSG00000007653
ENSMUSG00000007659
ENSMUSG00000007783
ENSMUSG00000007815
ENSMUSG00000007989
ENSMUSG00000008153
ENSMUSG00000008590
ENSMUSG00000008932
ENSMUSG00000009394
ENSMUSG00000009406
ENSMUSG00000009731
ENSMUSG00000009894
ENSMUSG00000009900
ENSMUSG00000009927
ENSMUSG00000010086
ENSMUSG00000010609
ENSMUSG00000010803
ENSMUSG00000010825
ENSMUSG00000011877
ENSMUSG00000012777
ENSMUSG00000013033
ENSMUSG00000013236
ENSMUSG00000013415
ENSMUSG00000013523
ENSMUSG00000013629
ENSMUSG00000013662
ENSMUSG00000013663
ENSMUSG00000014602
ENSMUSG00000014609
ENSMUSG00000015143
ENSMUSG00000015452
ENSMUSG00000015476
ENSMUSG00000015533
ENSMUSG00000015647
ENSMUSG00000015656
ENSMUSG00000015668
ENSMUSG00000015702
ENSMUSG00000015750
ENSMUSG00000015766
ENSMUSG00000015812
ENSMUSG00000015829
ENSMUSG00000015968
ENSMUSG00000016346
ENSMUSG00000016349
ENSMUSG00000016487
ENSMUSG00000016664
ENSMUSG00000016933
ENSMUSG00000017167
ENSMUSG00000017314
ENSMUSG00000017412
ENSMUSG00000017631
ENSMUSG00000017740
ENSMUSG00000017756
ENSMUSG00000017765
ENSMUSG00000017831
ENSMUSG00000017978
ENSMUSG00000018012
ENSMUSG00000018217
ENSMUSG00000018362
ENSMUSG00000018398
ENSMUSG00000018411
ENSMUSG00000018446
ENSMUSG00000018566
ENSMUSG00000018567
ENSMUSG00000018589
ENSMUSG00000018593
ENSMUSG00000018736
ENSMUSG00000018765
ENSMUSG00000018909
ENSMUSG00000019066
ENSMUSG00000019146
ENSMUSG00000019370
ENSMUSG00000019433
ENSMUSG00000019775
ENSMUSG00000019790
ENSMUSG00000019820
ENSMUSG00000019823
ENSMUSG00000019828
ENSMUSG00000019831
ENSMUSG00000019843
ENSMUSG00000019861
ENSMUSG00000019890
ENSMUSG00000019899
ENSMUSG00000019906
ENSMUSG00000019943
ENSMUSG00000019969
ENSMUSG00000019998
ENSMUSG00000020077
ENSMUSG00000020091
ENSMUSG00000020132
ENSMUSG00000020135
ENSMUSG00000020142
ENSMUSG00000020152
ENSMUSG00000020155
ENSMUSG00000020159
ENSMUSG00000020178
ENSMUSG00000020182
ENSMUSG00000020198
ENSMUSG00000020231
ENSMUSG00000020262
ENSMUSG00000020300
ENSMUSG00000020308
ENSMUSG00000020340
ENSMUSG00000020349
ENSMUSG00000020368
ENSMUSG00000020388
ENSMUSG00000020396
ENSMUSG00000020402
ENSMUSG00000020428
ENSMUSG00000020431
ENSMUSG00000020436
ENSMUSG00000020458
ENSMUSG00000020476
ENSMUSG00000020483
ENSMUSG00000020524
ENSMUSG00000020570
ENSMUSG00000020599
ENSMUSG00000020612
ENSMUSG00000020640
ENSMUSG00000020689
ENSMUSG00000020704
ENSMUSG00000020708
ENSMUSG00000020723
ENSMUSG00000020728
ENSMUSG00000020734
ENSMUSG00000020745
ENSMUSG00000020787
ENSMUSG00000020827
ENSMUSG00000020828
ENSMUSG00000020838
ENSMUSG00000020866
ENSMUSG00000020882
ENSMUSG00000020886
ENSMUSG00000020889
ENSMUSG00000020894
ENSMUSG00000020961
ENSMUSG00000021062
ENSMUSG00000021071
ENSMUSG00000021116
ENSMUSG00000021124
ENSMUSG00000021224
ENSMUSG00000021259
ENSMUSG00000021314
ENSMUSG00000021337
ENSMUSG00000021373
ENSMUSG00000021466
ENSMUSG00000021573
ENSMUSG00000021596
ENSMUSG00000021609
ENSMUSG00000021613
ENSMUSG00000021647
ENSMUSG00000021680
ENSMUSG00000021686
ENSMUSG00000021687
ENSMUSG00000021700
ENSMUSG00000021709
ENSMUSG00000021719
ENSMUSG00000021721
ENSMUSG00000021728
ENSMUSG00000021733
ENSMUSG00000021750
ENSMUSG00000021771
ENSMUSG00000021782
ENSMUSG00000021816
ENSMUSG00000021838
ENSMUSG00000021877
ENSMUSG00000021919
ENSMUSG00000021936
ENSMUSG00000021994
ENSMUSG00000022009
ENSMUSG00000022037
ENSMUSG00000022041
ENSMUSG00000022052
ENSMUSG00000022055
ENSMUSG00000022092
ENSMUSG00000022099
ENSMUSG00000022159
ENSMUSG00000022191
ENSMUSG00000022212
ENSMUSG00000022240
ENSMUSG00000022280
ENSMUSG00000022285
ENSMUSG00000022296
ENSMUSG00000022321
ENSMUSG00000022372
ENSMUSG00000022376
ENSMUSG00000022377
ENSMUSG00000022415
ENSMUSG00000022421
ENSMUSG00000022443
ENSMUSG00000022456
ENSMUSG00000022494
ENSMUSG00000022514
ENSMUSG00000022523
ENSMUSG00000022540
ENSMUSG00000022552
ENSMUSG00000022568
ENSMUSG00000022577
ENSMUSG00000022594
ENSMUSG00000022602
ENSMUSG00000022607
ENSMUSG00000022619
ENSMUSG00000022623
ENSMUSG00000022656
ENSMUSG00000022705
ENSMUSG00000022758
ENSMUSG00000022765
ENSMUSG00000022770
ENSMUSG00000022781
ENSMUSG00000022789
ENSMUSG00000022790
ENSMUSG00000022812
ENSMUSG00000022829
ENSMUSG00000022892
ENSMUSG00000022905
ENSMUSG00000022935
ENSMUSG00000022957
ENSMUSG00000022973
ENSMUSG00000022995
ENSMUSG00000023011
ENSMUSG00000023017
ENSMUSG00000023032
ENSMUSG00000023064
ENSMUSG00000023072
ENSMUSG00000023192
ENSMUSG00000023267
ENSMUSG00000023328
ENSMUSG00000023341
ENSMUSG00000023460
ENSMUSG00000023800
ENSMUSG00000023805
ENSMUSG00000023826
ENSMUSG00000023828
ENSMUSG00000023829
ENSMUSG00000023942
ENSMUSG00000023945
ENSMUSG00000024077
ENSMUSG00000024083
ENSMUSG00000024109
ENSMUSG00000024122
ENSMUSG00000024146
ENSMUSG00000024241
ENSMUSG00000024256
ENSMUSG00000024294
ENSMUSG00000024302
ENSMUSG00000024304
ENSMUSG00000024347
ENSMUSG00000024381
ENSMUSG00000024425
ENSMUSG00000024462
ENSMUSG00000024501
ENSMUSG00000024511
ENSMUSG00000024519
ENSMUSG00000024534
ENSMUSG00000024608
ENSMUSG00000024617
ENSMUSG00000024647
ENSMUSG00000024659
ENSMUSG00000024743
ENSMUSG00000024758
ENSMUSG00000024789
ENSMUSG00000024798
ENSMUSG00000024842
ENSMUSG00000024858
ENSMUSG00000024873
ENSMUSG00000024891
ENSMUSG00000024897
ENSMUSG00000024912
ENSMUSG00000024927
ENSMUSG00000024935
ENSMUSG00000024960
ENSMUSG00000024983
ENSMUSG00000024991
ENSMUSG00000025026
ENSMUSG00000025094
ENSMUSG00000025161
ENSMUSG00000025170
ENSMUSG00000025178
ENSMUSG00000025190
ENSMUSG00000025195
ENSMUSG00000025221
ENSMUSG00000025277
ENSMUSG00000025370
ENSMUSG00000025468
ENSMUSG00000025475
ENSMUSG00000025496
ENSMUSG00000025499
ENSMUSG00000025544
ENSMUSG00000025555
ENSMUSG00000025580
ENSMUSG00000025582
ENSMUSG00000025586
ENSMUSG00000025609
ENSMUSG00000025656
ENSMUSG00000025658
ENSMUSG00000025730
ENSMUSG00000025809
ENSMUSG00000025813
ENSMUSG00000025855
ENSMUSG00000025867
ENSMUSG00000025889
ENSMUSG00000025892
ENSMUSG00000025905
ENSMUSG00000025917
ENSMUSG00000025964
ENSMUSG00000025969
ENSMUSG00000026103
ENSMUSG00000026113
ENSMUSG00000026121
ENSMUSG00000026150
ENSMUSG00000026204
ENSMUSG00000026208
ENSMUSG00000026211
ENSMUSG00000026228
ENSMUSG00000026235
ENSMUSG00000026249
ENSMUSG00000026251
ENSMUSG00000026253
ENSMUSG00000026276
ENSMUSG00000026313
ENSMUSG00000026317
ENSMUSG00000026322
ENSMUSG00000026347
ENSMUSG00000026356
ENSMUSG00000026425
ENSMUSG00000026426
ENSMUSG00000026452
ENSMUSG00000026458
ENSMUSG00000026463
ENSMUSG00000026470
ENSMUSG00000026514
ENSMUSG00000026609
ENSMUSG00000026696
ENSMUSG00000026725
ENSMUSG00000026755
ENSMUSG00000026782
ENSMUSG00000026787
ENSMUSG00000026791
ENSMUSG00000026797
ENSMUSG00000026812
ENSMUSG00000026818
ENSMUSG00000026824
ENSMUSG00000026825
ENSMUSG00000026833
ENSMUSG00000026842
ENSMUSG00000026849
ENSMUSG00000026904
ENSMUSG00000026959
ENSMUSG00000026974
ENSMUSG00000027071
ENSMUSG00000027107
ENSMUSG00000027130
ENSMUSG00000027162
ENSMUSG00000027184
ENSMUSG00000027220
ENSMUSG00000027223
ENSMUSG00000027253
ENSMUSG00000027254
ENSMUSG00000027270
ENSMUSG00000027273
ENSMUSG00000027287
ENSMUSG00000027296
ENSMUSG00000027301
ENSMUSG00000027303
ENSMUSG00000027341
ENSMUSG00000027363
ENSMUSG00000027364
ENSMUSG00000027400
ENSMUSG00000027438
ENSMUSG00000027457
ENSMUSG00000027470
ENSMUSG00000027488
ENSMUSG00000027522
ENSMUSG00000027533
ENSMUSG00000027566
ENSMUSG00000027568
ENSMUSG00000027575
ENSMUSG00000027577
ENSMUSG00000027602
ENSMUSG00000027643
ENSMUSG00000027646
ENSMUSG00000027680
ENSMUSG00000027692
ENSMUSG00000027695
ENSMUSG00000027750
ENSMUSG00000027765
ENSMUSG00000027797
ENSMUSG00000027820
ENSMUSG00000027849
ENSMUSG00000027859
ENSMUSG00000027882
ENSMUSG00000027887
ENSMUSG00000027894
ENSMUSG00000027895
ENSMUSG00000027935
ENSMUSG00000027950
ENSMUSG00000027965
ENSMUSG00000027978
ENSMUSG00000028005
ENSMUSG00000028020
ENSMUSG00000028051
ENSMUSG00000028101
ENSMUSG00000028156
ENSMUSG00000028161
ENSMUSG00000028176
ENSMUSG00000028184
ENSMUSG00000028222
ENSMUSG00000028248
ENSMUSG00000028249
ENSMUSG00000028273
ENSMUSG00000028280
ENSMUSG00000028289
ENSMUSG00000028399
ENSMUSG00000028402
ENSMUSG00000028452
ENSMUSG00000028456
ENSMUSG00000028478
ENSMUSG00000028488
ENSMUSG00000028519
ENSMUSG00000028525
ENSMUSG00000028528
ENSMUSG00000028542
ENSMUSG00000028552
ENSMUSG00000028577
ENSMUSG00000028613
ENSMUSG00000028645
ENSMUSG00000028657
ENSMUSG00000028664
ENSMUSG00000028692
ENSMUSG00000028747
ENSMUSG00000028778
ENSMUSG00000028785
ENSMUSG00000028826
ENSMUSG00000028833
ENSMUSG00000028868
ENSMUSG00000028879
ENSMUSG00000028906
ENSMUSG00000028931
ENSMUSG00000028932
ENSMUSG00000028936
ENSMUSG00000028945
ENSMUSG00000028955
ENSMUSG00000028964
ENSMUSG00000028969
ENSMUSG00000028971
ENSMUSG00000028991
ENSMUSG00000029009
ENSMUSG00000029030
ENSMUSG00000029053
ENSMUSG00000029054
ENSMUSG00000029064
ENSMUSG00000029071
ENSMUSG00000029093
ENSMUSG00000029101
ENSMUSG00000029104
ENSMUSG00000029106
ENSMUSG00000029126
ENSMUSG00000029151
ENSMUSG00000029205
ENSMUSG00000029207
ENSMUSG00000029211
ENSMUSG00000029212
ENSMUSG00000029236
ENSMUSG00000029309
ENSMUSG00000029361
ENSMUSG00000029413
ENSMUSG00000029420
ENSMUSG00000029428
ENSMUSG00000029467
ENSMUSG00000029470
ENSMUSG00000029503
ENSMUSG00000029510
ENSMUSG00000029518
ENSMUSG00000029544
ENSMUSG00000029580
ENSMUSG00000029608
ENSMUSG00000029614
ENSMUSG00000029636
ENSMUSG00000029763
ENSMUSG00000029819
ENSMUSG00000029838
ENSMUSG00000030000
ENSMUSG00000030092
ENSMUSG00000030093
ENSMUSG00000030102
ENSMUSG00000030105
ENSMUSG00000030172
ENSMUSG00000030201
ENSMUSG00000030207
ENSMUSG00000030209
ENSMUSG00000030223
ENSMUSG00000030231
ENSMUSG00000030255
ENSMUSG00000030272
ENSMUSG00000030302
ENSMUSG00000030307
ENSMUSG00000030310
ENSMUSG00000030337
ENSMUSG00000030374
ENSMUSG00000030376
ENSMUSG00000030447
ENSMUSG00000030500
ENSMUSG00000030519
ENSMUSG00000030525
ENSMUSG00000030539
ENSMUSG00000030603
ENSMUSG00000030638
ENSMUSG00000030653
ENSMUSG00000030669
ENSMUSG00000030691
ENSMUSG00000030707
ENSMUSG00000030720
ENSMUSG00000030761
ENSMUSG00000030805
ENSMUSG00000030806
ENSMUSG00000030816
ENSMUSG00000030838
ENSMUSG00000030849
ENSMUSG00000030970
ENSMUSG00000031007
ENSMUSG00000031012
ENSMUSG00000031065
ENSMUSG00000031078
ENSMUSG00000031098
ENSMUSG00000031119
ENSMUSG00000031144
ENSMUSG00000031153
ENSMUSG00000031169
ENSMUSG00000031214
ENSMUSG00000031217
ENSMUSG00000031227
ENSMUSG00000031253
ENSMUSG00000031274
ENSMUSG00000031284
ENSMUSG00000031292
ENSMUSG00000031293
ENSMUSG00000031302
ENSMUSG00000031320
ENSMUSG00000031328
ENSMUSG00000031357
ENSMUSG00000031376
ENSMUSG00000031393
ENSMUSG00000031425
ENSMUSG00000031447
ENSMUSG00000031517
ENSMUSG00000031543
ENSMUSG00000031654
ENSMUSG00000031673
ENSMUSG00000031772
ENSMUSG00000031789
ENSMUSG00000031840
ENSMUSG00000031841
ENSMUSG00000031889
ENSMUSG00000031918
ENSMUSG00000031962
ENSMUSG00000032012
ENSMUSG00000032017
ENSMUSG00000032036
ENSMUSG00000032060
ENSMUSG00000032076
ENSMUSG00000032086
ENSMUSG00000032087
ENSMUSG00000032093
ENSMUSG00000032112
ENSMUSG00000032171
ENSMUSG00000032172
ENSMUSG00000032186
ENSMUSG00000032192
ENSMUSG00000032216
ENSMUSG00000032259
ENSMUSG00000032269
ENSMUSG00000032303
ENSMUSG00000032336
ENSMUSG00000032360
ENSMUSG00000032386
ENSMUSG00000032410
ENSMUSG00000032452
ENSMUSG00000032482
ENSMUSG00000032508
ENSMUSG00000032549
ENSMUSG00000032562
ENSMUSG00000032589
ENSMUSG00000032735
ENSMUSG00000032773
ENSMUSG00000032776
ENSMUSG00000032826
ENSMUSG00000032827
ENSMUSG00000032890
ENSMUSG00000032902
ENSMUSG00000032936
ENSMUSG00000032946
ENSMUSG00000033161
ENSMUSG00000033214
ENSMUSG00000033335
ENSMUSG00000033377
ENSMUSG00000033389
ENSMUSG00000033396
ENSMUSG00000033419
ENSMUSG00000033545
ENSMUSG00000033569
ENSMUSG00000033595
ENSMUSG00000033615
ENSMUSG00000033676
ENSMUSG00000033697
ENSMUSG00000033717
ENSMUSG00000033730
ENSMUSG00000033768
ENSMUSG00000033774
ENSMUSG00000033831
ENSMUSG00000033855
ENSMUSG00000033906
ENSMUSG00000033910
ENSMUSG00000033981
ENSMUSG00000033998
ENSMUSG00000034152
ENSMUSG00000034156
ENSMUSG00000034187
ENSMUSG00000034216
ENSMUSG00000034220
ENSMUSG00000034275
ENSMUSG00000034285
ENSMUSG00000034312
ENSMUSG00000034336
ENSMUSG00000034520
ENSMUSG00000034613
ENSMUSG00000034656
ENSMUSG00000034675
ENSMUSG00000034684
ENSMUSG00000034686
ENSMUSG00000034730
ENSMUSG00000034781
ENSMUSG00000034792
ENSMUSG00000034799
ENSMUSG00000034813
ENSMUSG00000034891
ENSMUSG00000034902
ENSMUSG00000034958
ENSMUSG00000034987
ENSMUSG00000034994
ENSMUSG00000034997
ENSMUSG00000035062
ENSMUSG00000035064
ENSMUSG00000035109
ENSMUSG00000035152
ENSMUSG00000035168
ENSMUSG00000035226
ENSMUSG00000035274
ENSMUSG00000035283
ENSMUSG00000035297
ENSMUSG00000035305
ENSMUSG00000035357
ENSMUSG00000035383
ENSMUSG00000035390
ENSMUSG00000035392
ENSMUSG00000035513
ENSMUSG00000035566
ENSMUSG00000035594
ENSMUSG00000035640
ENSMUSG00000035653
ENSMUSG00000035681
ENSMUSG00000035735
ENSMUSG00000035745
ENSMUSG00000035764
ENSMUSG00000035798
ENSMUSG00000035863
ENSMUSG00000035864
ENSMUSG00000036078
ENSMUSG00000036095
ENSMUSG00000036104
ENSMUSG00000036273
ENSMUSG00000036330
ENSMUSG00000036422
ENSMUSG00000036473
ENSMUSG00000036510
ENSMUSG00000036528
ENSMUSG00000036580
ENSMUSG00000036760
ENSMUSG00000036790
ENSMUSG00000036832
ENSMUSG00000036882
ENSMUSG00000036887
ENSMUSG00000036896
ENSMUSG00000036902
ENSMUSG00000036905
ENSMUSG00000036943
ENSMUSG00000036957
ENSMUSG00000037032
ENSMUSG00000037126
ENSMUSG00000037217
ENSMUSG00000037270
ENSMUSG00000037346
ENSMUSG00000037386
ENSMUSG00000037434
ENSMUSG00000037446
ENSMUSG00000037519
ENSMUSG00000037541
ENSMUSG00000037605
ENSMUSG00000037624
ENSMUSG00000037643
ENSMUSG00000037653
ENSMUSG00000037703
ENSMUSG00000037771
ENSMUSG00000037924
ENSMUSG00000037994
ENSMUSG00000037995
ENSMUSG00000038077
ENSMUSG00000038128
ENSMUSG00000038257
ENSMUSG00000038453
ENSMUSG00000038459
ENSMUSG00000038473
ENSMUSG00000038486
ENSMUSG00000038524
ENSMUSG00000038587
ENSMUSG00000038608
ENSMUSG00000038665
ENSMUSG00000038668
ENSMUSG00000038676
ENSMUSG00000038738
ENSMUSG00000038845
ENSMUSG00000038976
ENSMUSG00000039059
ENSMUSG00000039106
ENSMUSG00000039110
ENSMUSG00000039114
ENSMUSG00000039137
ENSMUSG00000039176
ENSMUSG00000039206
ENSMUSG00000039232
ENSMUSG00000039358
ENSMUSG00000039361
ENSMUSG00000039470
ENSMUSG00000039488
ENSMUSG00000039536
ENSMUSG00000039577
ENSMUSG00000039579
ENSMUSG00000039585
ENSMUSG00000039652
ENSMUSG00000039671
ENSMUSG00000039683
ENSMUSG00000039714
ENSMUSG00000039728
ENSMUSG00000039782
ENSMUSG00000039809
ENSMUSG00000039913
ENSMUSG00000039943
ENSMUSG00000039952
ENSMUSG00000039953
ENSMUSG00000039959
ENSMUSG00000040003
ENSMUSG00000040028
ENSMUSG00000040133
ENSMUSG00000040231
ENSMUSG00000040249
ENSMUSG00000040265
ENSMUSG00000040276
ENSMUSG00000040287
ENSMUSG00000040373
ENSMUSG00000040380
ENSMUSG00000040385
ENSMUSG00000040407
ENSMUSG00000040479
ENSMUSG00000040490
ENSMUSG00000040495
ENSMUSG00000040537
ENSMUSG00000040640
ENSMUSG00000040687
ENSMUSG00000040722
ENSMUSG00000040724
ENSMUSG00000040867
ENSMUSG00000040896
ENSMUSG00000040907
ENSMUSG00000040952
ENSMUSG00000040966
ENSMUSG00000040972
ENSMUSG00000040990
ENSMUSG00000041014
ENSMUSG00000041078
ENSMUSG00000041115
ENSMUSG00000041189
ENSMUSG00000041263
ENSMUSG00000041308
ENSMUSG00000041329
ENSMUSG00000041380
ENSMUSG00000041444
ENSMUSG00000041488
ENSMUSG00000041552
ENSMUSG00000041556
ENSMUSG00000041592
ENSMUSG00000041607
ENSMUSG00000041669
ENSMUSG00000041670
ENSMUSG00000041685
ENSMUSG00000041695
ENSMUSG00000041794
ENSMUSG00000041841
ENSMUSG00000041936
ENSMUSG00000042078
ENSMUSG00000042121
ENSMUSG00000042228
ENSMUSG00000042388
ENSMUSG00000042429
ENSMUSG00000042604
ENSMUSG00000042671
ENSMUSG00000042700
ENSMUSG00000042751
ENSMUSG00000042846
ENSMUSG00000042873
ENSMUSG00000042961
ENSMUSG00000042992
ENSMUSG00000043051
ENSMUSG00000043079
ENSMUSG00000043313
ENSMUSG00000043557
ENSMUSG00000043716
ENSMUSG00000043991
ENSMUSG00000044147
ENSMUSG00000044216
ENSMUSG00000044288
ENSMUSG00000044359
ENSMUSG00000044475
ENSMUSG00000044548
ENSMUSG00000044667
ENSMUSG00000044708
ENSMUSG00000044716
ENSMUSG00000044988
ENSMUSG00000045005
ENSMUSG00000045045
ENSMUSG00000045103
ENSMUSG00000045114
ENSMUSG00000045136
ENSMUSG00000045349
ENSMUSG00000045427
ENSMUSG00000045471
ENSMUSG00000045498
ENSMUSG00000045532
ENSMUSG00000045573
ENSMUSG00000045589
ENSMUSG00000045613
ENSMUSG00000045648
ENSMUSG00000045689
ENSMUSG00000045731
ENSMUSG00000045875
ENSMUSG00000045903
ENSMUSG00000046182
ENSMUSG00000046191
ENSMUSG00000046387
ENSMUSG00000046447
ENSMUSG00000046574
ENSMUSG00000046699
ENSMUSG00000047085
ENSMUSG00000047181
ENSMUSG00000047261
ENSMUSG00000047307
ENSMUSG00000047368
ENSMUSG00000047414
ENSMUSG00000047454
ENSMUSG00000047495
ENSMUSG00000047507
ENSMUSG00000047547
ENSMUSG00000047854
ENSMUSG00000047959
ENSMUSG00000047976
ENSMUSG00000048076
ENSMUSG00000048277
ENSMUSG00000048304
ENSMUSG00000048330
ENSMUSG00000048347
ENSMUSG00000048376
ENSMUSG00000048482
ENSMUSG00000048895
ENSMUSG00000048988
ENSMUSG00000049044
ENSMUSG00000049107
ENSMUSG00000049176
ENSMUSG00000049265
ENSMUSG00000049303
ENSMUSG00000049336
ENSMUSG00000049511
ENSMUSG00000049551
ENSMUSG00000049583
ENSMUSG00000049624
ENSMUSG00000049791
ENSMUSG00000049939
ENSMUSG00000050132
ENSMUSG00000050272
ENSMUSG00000050321
ENSMUSG00000050377
ENSMUSG00000050379
ENSMUSG00000050447
ENSMUSG00000050511
ENSMUSG00000050556
ENSMUSG00000050587
ENSMUSG00000050783
ENSMUSG00000050822
ENSMUSG00000050830
ENSMUSG00000050901
ENSMUSG00000051111
ENSMUSG00000051136
ENSMUSG00000051177
ENSMUSG00000051331
ENSMUSG00000051379
ENSMUSG00000051391
ENSMUSG00000051401
ENSMUSG00000051599
ENSMUSG00000051730
ENSMUSG00000051790
ENSMUSG00000051980
ENSMUSG00000052087
ENSMUSG00000052301
ENSMUSG00000052372
ENSMUSG00000052374
ENSMUSG00000052572
ENSMUSG00000052581
ENSMUSG00000052613
ENSMUSG00000052698
ENSMUSG00000052727
ENSMUSG00000052889
ENSMUSG00000052911
ENSMUSG00000053004
ENSMUSG00000053024
ENSMUSG00000053141
ENSMUSG00000053310
ENSMUSG00000053395
ENSMUSG00000053436
ENSMUSG00000053550
ENSMUSG00000053580
ENSMUSG00000053647
ENSMUSG00000053825
ENSMUSG00000053930
ENSMUSG00000053931
ENSMUSG00000054477
ENSMUSG00000054640
ENSMUSG00000054693
ENSMUSG00000054728
ENSMUSG00000054814
ENSMUSG00000054934
ENSMUSG00000055022
ENSMUSG00000055026
ENSMUSG00000055078
ENSMUSG00000055194
ENSMUSG00000055254
ENSMUSG00000055368
ENSMUSG00000056073
ENSMUSG00000056076
ENSMUSG00000056222
ENSMUSG00000056258
ENSMUSG00000056296
ENSMUSG00000056569
ENSMUSG00000056755
ENSMUSG00000057177
ENSMUSG00000057230
ENSMUSG00000057280
ENSMUSG00000057322
ENSMUSG00000057455
ENSMUSG00000057531
ENSMUSG00000057897
ENSMUSG00000057914
ENSMUSG00000058013
ENSMUSG00000058056
ENSMUSG00000058248
ENSMUSG00000058446
ENSMUSG00000058569
ENSMUSG00000058571
ENSMUSG00000058600
ENSMUSG00000058806
ENSMUSG00000058835
ENSMUSG00000058975
ENSMUSG00000059003
ENSMUSG00000059203
ENSMUSG00000059213
ENSMUSG00000059456
ENSMUSG00000059602
ENSMUSG00000059714
ENSMUSG00000059857
ENSMUSG00000059921
ENSMUSG00000059991
ENSMUSG00000060036
ENSMUSG00000060216
ENSMUSG00000060429
ENSMUSG00000060534
ENSMUSG00000060882
ENSMUSG00000060890
ENSMUSG00000061477
ENSMUSG00000061601
ENSMUSG00000061689
ENSMUSG00000061718
ENSMUSG00000061731
ENSMUSG00000061762
ENSMUSG00000061878
ENSMUSG00000062078
ENSMUSG00000062151
ENSMUSG00000062209
ENSMUSG00000062232
ENSMUSG00000062234
ENSMUSG00000062372
ENSMUSG00000062542
ENSMUSG00000062661
ENSMUSG00000062694
ENSMUSG00000062785
ENSMUSG00000062995
ENSMUSG00000063077
ENSMUSG00000063142
ENSMUSG00000063239
ENSMUSG00000063358
ENSMUSG00000063434
ENSMUSG00000063506
ENSMUSG00000063687
ENSMUSG00000063887
ENSMUSG00000064115
ENSMUSG00000064177
ENSMUSG00000064345
ENSMUSG00000066037
ENSMUSG00000066189
ENSMUSG00000066279
ENSMUSG00000066607
ENSMUSG00000066877
ENSMUSG00000067242
ENSMUSG00000067274
ENSMUSG00000067336
ENSMUSG00000067578
ENSMUSG00000067629
ENSMUSG00000067889
ENSMUSG00000068206
ENSMUSG00000068798
ENSMUSG00000068923
ENSMUSG00000069085
ENSMUSG00000069170
ENSMUSG00000069806
ENSMUSG00000070304
ENSMUSG00000070570
ENSMUSG00000070866
ENSMUSG00000070880
ENSMUSG00000071415
ENSMUSG00000071424
ENSMUSG00000071658
ENSMUSG00000071711
ENSMUSG00000071862
ENSMUSG00000072235
ENSMUSG00000073413
ENSMUSG00000073418
ENSMUSG00000073805
ENSMUSG00000073838
ENSMUSG00000074006
ENSMUSG00000074121
ENSMUSG00000074582
ENSMUSG00000074657
ENSMUSG00000074736
ENSMUSG00000074939
ENSMUSG00000074991
ENSMUSG00000075318
ENSMUSG00000075478
ENSMUSG00000076432
ENSMUSG00000077450
ENSMUSG00000078420
ENSMUSG00000078566
ENSMUSG00000078816
ENSMUSG00000079037
ENSMUSG00000079055
ENSMUSG00000079056
ENSMUSG00000079657
ENSMUSG00000084845
ENSMUSG00000090862
ENSMUSG00000096054
ENSMUSG00000096764
ENSMUSG00000096883
ENSMUSG00000098274
ENSMUSG00000098557
ENSMUSG00000100241
ENSMUSG00000110195
ENSMUSG00000111375
ENSMUSG00000114755
ENSMUSG00000116048
ENSMUSG00000116121
ENSMUSG00002076083

## Sheet: Synaptic genes, D.melanogaster
ATP6AP2
Appl
Atg1
Blos1
CG12873
DIP-alpha
DIP-beta
DIP-delta
DIP-epsilon
DIP-eta
DIP-gamma
DIP-iota
DIP-theta
DIP-zeta
Dmel\CG13506
Dmel\CG7166
Elp3
Fas2
Fmr1
Grip
Liprin-alpha
Liprin-beta
Lrrk
Nlg2
Nrg
Nrx-1
Prosap
Rich
Smg6
Ten-a
Ten-m
Upf2
dpr1
dpr10
dpr11
dpr12
dpr13
dpr14
dpr15
dpr16
dpr17
dpr18
dpr19
dpr2
dpr20
dpr21
dpr3
dpr4
dpr5
dpr6
dpr7
dpr8
dpr9
fz2
hiw
klg
nonC
repo
wg
wrapper

## Sheet: Division, A.thaliana
AT1G01020
AT1G01100
AT1G01110
AT1G01160
AT1G01210
AT1G01290
AT1G01370
AT1G01580
AT1G01690
AT1G01740
AT1G01760
AT1G01810
AT1G01840
AT1G01880
AT1G01920
AT1G01940
AT1G01970
AT1G02050
AT1G02060
AT1G02110
AT1G02150
AT1G02280
AT1G02370
AT1G02390
AT1G02670
AT1G02690
AT1G02730
AT1G02780
AT1G02840
AT1G02870
AT1G03100
AT1G03110
AT1G03270
AT1G03300
AT1G03360
AT1G03510
AT1G03530
AT1G03540
AT1G03545
AT1G03687
AT1G03760
AT1G03770
AT1G03780
AT1G03830
AT1G03860
AT1G04020
AT1G04030
AT1G04070
AT1G04080
AT1G04130
AT1G04150
AT1G04170
AT1G04190
AT1G04210
AT1G04270
AT1G04420
AT1G04425
AT1G04480
AT1G04510
AT1G04590
AT1G04600
AT1G04610
AT1G04635
AT1G04640
AT1G04650
AT1G04710
AT1G04730
AT1G04840
AT1G04870
AT1G04900
AT1G04940
AT1G04945
AT1G05061
AT1G05160
AT1G05410
AT1G05440
AT1G05460
AT1G05600
AT1G05670
AT1G05730
AT1G05750
AT1G05910
AT1G05950
AT1G06080
AT1G06149
AT1G06150
AT1G06180
AT1G06190
AT1G06220
AT1G06250
AT1G06265
AT1G06270
AT1G06310
AT1G06370
AT1G06380
AT1G06420
AT1G06440
AT1G06450
AT1G06500
AT1G06560
AT1G06590
AT1G06660
AT1G06670
AT1G06710
AT1G06720
AT1G06770
AT1G06790
AT1G06900
AT1G06910
AT1G06950
AT1G06960
AT1G06980
AT1G07070
AT1G07119
AT1G07320
AT1G07370
AT1G07390
AT1G07490
AT1G07615
AT1G07705
AT1G07745
AT1G07770
AT1G07780
AT1G07790
AT1G07830
AT1G07840
AT1G07910
AT1G07930
AT1G07970
AT1G08070
AT1G08120
AT1G08130
AT1G08210
AT1G08220
AT1G08260
AT1G08360
AT1G08390
AT1G08410
AT1G08550
AT1G08560
AT1G08580
AT1G08610
AT1G08640
AT1G08730
AT1G08840
AT1G08845
AT1G09190
AT1G09280
AT1G09290
AT1G09300
AT1G09310
AT1G09320
AT1G09410
AT1G09420
AT1G09450
AT1G09470
AT1G09490
AT1G09590
AT1G09600
AT1G09620
AT1G09660
AT1G09680
AT1G09690
AT1G09700
AT1G09760
AT1G09795
AT1G09800
AT1G09900
AT1G10230
AT1G10270
AT1G10300
AT1G10330
AT1G10417
AT1G10450
AT1G10490
AT1G10510
AT1G10520
AT1G10522
AT1G10600
AT1G10610
AT1G10760
AT1G10780
AT1G10840
AT1G10910
AT1G10930
AT1G11120
AT1G11130
AT1G11220
AT1G11240
AT1G11270
AT1G11290
AT1G11320
AT1G11420
AT1G11475
AT1G11520
AT1G11710
AT1G11750
AT1G11755
AT1G11820
AT1G11870
AT1G11950
AT1G12070
AT1G12244
AT1G12270
AT1G12300
AT1G12650
AT1G12700
AT1G12770
AT1G12790
AT1G12805
AT1G12830
AT1G12860
AT1G12920
AT1G13030
AT1G13040
AT1G13050
AT1G13120
AT1G13160
AT1G13220
AT1G13270
AT1G13330
AT1G13380
AT1G13410
AT1G13690
AT1G13730
AT1G13790
AT1G13800
AT1G13810
AT1G14060
AT1G14205
AT1G14260
AT1G14300
AT1G14320
AT1G14410
AT1G14470
AT1G14610
AT1G14620
AT1G14650
AT1G14770
AT1G14810
AT1G14820
AT1G14840
AT1G14850
AT1G14980
AT1G15200
AT1G15250
AT1G15300
AT1G15390
AT1G15420
AT1G15440
AT1G15480
AT1G15510
AT1G15660
AT1G15720
AT1G15760
AT1G15870
AT1G15885
AT1G15910
AT1G15930
AT1G15940
AT1G16080
AT1G16090
AT1G16190
AT1G16270
AT1G16280
AT1G16330
AT1G16430
AT1G16480
AT1G16550
AT1G16610
AT1G16630
AT1G16640
AT1G16650
AT1G16740
AT1G16790
AT1G16800
AT1G16830
AT1G16870
AT1G16905
AT1G17530
AT1G17560
AT1G17630
AT1G17650
AT1G17665
AT1G17690
AT1G17850
AT1G17870
AT1G17880
AT1G17920
AT1G18040
AT1G18075
AT1G18080
AT1G18090
AT1G18250
AT1G18265
AT1G18320
AT1G18370
AT1G18450
AT1G18480
AT1G18485
AT1G18500
AT1G18540
AT1G18550
AT1G18610
AT1G18630
AT1G18650
AT1G18745
AT1G18750
AT1G18800
AT1G18850
AT1G18950
AT1G19240
AT1G19290
AT1G19340
AT1G19520
AT1G19950
AT1G19990
AT1G20060
AT1G20065
AT1G20140
AT1G20220
AT1G20230
AT1G20300
AT1G20370
AT1G20410
AT1G20480
AT1G20570
AT1G20580
AT1G20610
AT1G20720
AT1G20910
AT1G20930
AT1G21060
AT1G21090
AT1G21150
AT1G21190
AT1G21340
AT1G21350
AT1G21530
AT1G21560
AT1G21600
AT1G21690
AT1G21710
AT1G21740
AT1G21880
AT1G22260
AT1G22270
AT1G22275
AT1G22403
AT1G22660
AT1G22780
AT1G22950
AT1G22960
AT1G22970
AT1G22980
AT1G23000
AT1G23100
AT1G23220
AT1G23280
AT1G23290
AT1G23360
AT1G23410
AT1G23790
AT1G23820
AT1G23935
AT1G23940
AT1G24068
AT1G24090
AT1G24265
AT1G24290
AT1G24310
AT1G24510
AT1G25260
AT1G25350
AT1G25360
AT1G26150
AT1G26180
AT1G26260
AT1G26330
AT1G26340
AT1G26370
AT1G26470
AT1G26520
AT1G26530
AT1G26540
AT1G26660
AT1G26740
AT1G26760
AT1G26840
AT1G26880
AT1G26910
AT1G27050
AT1G27060
AT1G27090
AT1G27390
AT1G27400
AT1G27410
AT1G27470
AT1G27680
AT1G27880
AT1G27900
AT1G27950
AT1G28060
AT1G28395
AT1G28530
AT1G28760
AT1G29030
AT1G29070
AT1G29250
AT1G29270
AT1G29320
AT1G29410
AT1G29418
AT1G29465
AT1G29530
AT1G29630
AT1G29710
AT1G29730
AT1G29840
AT1G29880
AT1G29900
AT1G29940
AT1G29980
AT1G30010
AT1G30230
AT1G30240
AT1G30290
AT1G30330
AT1G30460
AT1G30550
AT1G30580
AT1G30590
AT1G30600
AT1G30880
AT1G30960
AT1G31180
AT1G31240
AT1G31310
AT1G31335
AT1G31360
AT1G31430
AT1G31650
AT1G31660
AT1G31760
AT1G31790
AT1G31840
AT1G31860
AT1G31970
AT1G32190
AT1G32200
AT1G32240
AT1G32380
AT1G32415
AT1G32490
AT1G32580
AT1G32583
AT1G32610
AT1G32730
AT1G32760
AT1G32990
AT1G33040
AT1G33060
AT1G33120
AT1G33280
AT1G33390
AT1G33410
AT1G33500
AT1G33540
AT1G33680
AT1G33750
AT1G34030
AT1G34060
AT1G34065
AT1G34160
AT1G34210
AT1G34355
AT1G34360
AT1G34380
AT1G34770
AT1G35110
AT1G35112
AT1G35270
AT1G35530
AT1G35680
AT1G35710
AT1G36280
AT1G36310
AT1G36390
AT1G37150
AT1G41880
AT1G42430
AT1G42440
AT1G43170
AT1G43765
AT1G43980
AT1G44110
AT1G44318
AT1G44740
AT1G44780
AT1G44810
AT1G44900
AT1G44910
AT1G45110
AT1G45170
AT1G45229
AT1G45248
AT1G45332
AT1G46264
AT1G47230
AT1G47270
AT1G47340
AT1G47490
AT1G47500
AT1G47578
AT1G47580
AT1G47600
AT1G47620
AT1G47720
AT1G47820
AT1G48120
AT1G48175
AT1G48315
AT1G48350
AT1G48360
AT1G48390
AT1G48460
AT1G48550
AT1G48560
AT1G48570
AT1G48580
AT1G48630
AT1G48650
AT1G48740
AT1G48830
AT1G48920
AT1G49110
AT1G49245
AT1G49410
AT1G49540
AT1G49630
AT1G49760
AT1G49870
AT1G49880
AT1G49910
AT1G49940
AT1G50000
AT1G50055
AT1G50110
AT1G50240
AT1G50270
AT1G50300
AT1G50380
AT1G50400
AT1G50490
AT1G50620
AT1G50910
AT1G50920
AT1G50970
AT1G51100
AT1G51130
AT1G51310
AT1G51380
AT1G51470
AT1G51560
AT1G51580
AT1G51745
AT1G51965
AT1G52050
AT1G52060
AT1G52070
AT1G52300
AT1G52380
AT1G52430
AT1G52450
AT1G52500
AT1G52530
AT1G52620
AT1G52640
AT1G52720
AT1G52905
AT1G52930
AT1G52980
AT1G53070
AT1G53120
AT1G53140
AT1G53200
AT1G53250
AT1G53345
AT1G53350
AT1G53420
AT1G53460
AT1G53490
AT1G53541
AT1G53542
AT1G53600
AT1G53720
AT1G53760
AT1G54010
AT1G54050
AT1G54250
AT1G54310
AT1G54380
AT1G54385
AT1G54440
AT1G54690
AT1G54770
AT1G54840
AT1G54850
AT1G54960
AT1G55040
AT1G55050
AT1G55140
AT1G55150
AT1G55200
AT1G55205
AT1G55240
AT1G55350
AT1G55490
AT1G55540
AT1G55820
AT1G55870
AT1G55890
AT1G55900
AT1G55915
AT1G55930
AT1G56045
AT1G56050
AT1G56070
AT1G56110
AT1G56120
AT1G56130
AT1G56170
AT1G56260
AT1G56310
AT1G56345
AT1G56350
AT1G56570
AT1G56690
AT1G57610
AT1G57660
AT1G57720
AT1G57820
AT1G57860
AT1G58210
AT1G58380
AT1G58400
AT1G58470
AT1G59540
AT1G59640
AT1G59660
AT1G59760
AT1G59990
AT1G60080
AT1G60160
AT1G60230
AT1G60460
AT1G60560
AT1G60620
AT1G60640
AT1G60700
AT1G60770
AT1G60850
AT1G60930
AT1G61000
AT1G61010
AT1G61065
AT1G61400
AT1G61415
AT1G61430
AT1G61440
AT1G61450
AT1G61460
AT1G61490
AT1G61500
AT1G61570
AT1G61580
AT1G61640
AT1G61870
AT1G61970
AT1G61980
AT1G61990
AT1G62010
AT1G62085
AT1G62110
AT1G62120
AT1G62150
AT1G62260
AT1G62350
AT1G62355
AT1G62390
AT1G62500
AT1G62590
AT1G62670
AT1G62720
AT1G62730
AT1G62780
AT1G62830
AT1G62910
AT1G63100
AT1G63150
AT1G63160
AT1G63250
AT1G63260
AT1G63270
AT1G63300
AT1G63610
AT1G63640
AT1G63650
AT1G63660
AT1G63680
AT1G63780
AT1G63810
AT1G63850
AT1G63980
AT1G64080
AT1G64185
AT1G64220
AT1G64310
AT1G64320
AT1G64450
AT1G64490
AT1G64510
AT1G64550
AT1G64600
AT1G64760
AT1G64790
AT1G64880
AT1G64970
AT1G65030
AT1G65032
AT1G65110
AT1G65120
AT1G65570
AT1G65700
AT1G65710
AT1G66050
AT1G66080
AT1G66250
AT1G66510
AT1G66520
AT1G66530
AT1G66580
AT1G66660
AT1G66730
AT1G66750
AT1G67035
AT1G67120
AT1G67210
AT1G67320
AT1G67430
AT1G67620
AT1G67630
AT1G67690
AT1G67780
AT1G68030
AT1G68080
AT1G68120
AT1G68430
AT1G68550
AT1G68560
AT1G68730
AT1G68790
AT1G68825
AT1G68870
AT1G68872
AT1G68930
AT1G68990
AT1G69070
AT1G69200
AT1G69210
AT1G69250
AT1G69280
AT1G69290
AT1G69350
AT1G69380
AT1G69400
AT1G69485
AT1G69526
AT1G69620
AT1G69700
AT1G69710
AT1G69750
AT1G69770
AT1G69950
AT1G70150
AT1G70180
AT1G70190
AT1G70310
AT1G70350
AT1G70360
AT1G70600
AT1G70610
AT1G70630
AT1G71060
AT1G71210
AT1G71260
AT1G71350
AT1G71420
AT1G71460
AT1G71490
AT1G71528
AT1G71730
AT1G71760
AT1G71840
AT1G71850
AT1G72040
AT1G72050
AT1G72090
AT1G72250
AT1G72320
AT1G72370
AT1G72420
AT1G72440
AT1G72530
AT1G72540
AT1G72550
AT1G72560
AT1G72640
AT1G72670
AT1G72820
AT1G72840
AT1G72970
AT1G73090
AT1G73100
AT1G73177
AT1G73180
AT1G73230
AT1G73240
AT1G73320
AT1G73400
AT1G73490
AT1G73530
AT1G73590
AT1G73600
AT1G73620
AT1G73690
AT1G73710
AT1G73720
AT1G73770
AT1G73820
AT1G73910
AT1G73940
AT1G74040
AT1G74050
AT1G74060
AT1G74088
AT1G74240
AT1G74260
AT1G74270
AT1G74390
AT1G74400
AT1G74453
AT1G74456
AT1G74540
AT1G74550
AT1G74560
AT1G74580
AT1G74600
AT1G74630
AT1G74720
AT1G74850
AT1G74970
AT1G75010
AT1G75120
AT1G75150
AT1G75166
AT1G75200
AT1G75330
AT1G75335
AT1G75340
AT1G75660
AT1G75670
AT1G75710
AT1G75980
AT1G76010
AT1G76110
AT1G76120
AT1G76170
AT1G76280
AT1G76300
AT1G76310
AT1G76405
AT1G76440
AT1G76510
AT1G76540
AT1G76720
AT1G76740
AT1G76860
AT1G77010
AT1G77030
AT1G77060
AT1G77170
AT1G77200
AT1G77240
AT1G77310
AT1G77320
AT1G77360
AT1G77405
AT1G77470
AT1G77490
AT1G77550
AT1G77570
AT1G77580
AT1G77590
AT1G77600
AT1G77630
AT1G77670
AT1G77720
AT1G77750
AT1G77940
AT1G78190
AT1G78206
AT1G78430
AT1G78540
AT1G78630
AT1G78650
AT1G78730
AT1G78770
AT1G78865
AT1G78910
AT1G78950
AT1G78955
AT1G79080
AT1G79150
AT1G79220
AT1G79280
AT1G79460
AT1G79490
AT1G79540
AT1G79560
AT1G79640
AT1G79880
AT1G79890
AT1G79915
AT1G79950
AT1G79960
AT1G80060
AT1G80070
AT1G80100
AT1G80150
AT1G80190
AT1G80200
AT1G80270
AT1G80370
AT1G80410
AT1G80530
AT1G80560
AT1G80600
AT1G80620
AT1G80670
AT1G80680
AT1G80710
AT1G80720
AT1G80750
AT1G80790
AT1G80880
AT1G80890
AT1G80980
AT2G01120
AT2G01130
AT2G01210
AT2G01250
AT2G01290
AT2G01390
AT2G01420
AT2G01440
AT2G01510
AT2G01630
AT2G01640
AT2G01730
AT2G01740
AT2G01750
AT2G01755
AT2G01760
AT2G01905
AT2G01913
AT2G02150
AT2G02500
AT2G02740
AT2G02750
AT2G02790
AT2G02880
AT2G02955
AT2G02980
AT2G03010
AT2G03050
AT2G03090
AT2G03270
AT2G03380
AT2G03505
AT2G03670
AT2G03780
AT2G03820
AT2G03880
AT2G04030
AT2G04235
AT2G04270
AT2G04380
AT2G04390
AT2G04450
AT2G04480
AT2G04530
AT2G04540
AT2G04560
AT2G04660
AT2G04860
AT2G04865
AT2G04940
AT2G05120
AT2G05220
AT2G05300
AT2G05330
AT2G05765
AT2G06010
AT2G06040
AT2G06950
AT2G06990
AT2G07170
AT2G07690
AT2G09990
AT2G11890
AT2G11910
AT2G12646
AT2G13440
AT2G13540
AT2G13550
AT2G13600
AT2G13840
AT2G13960
AT2G14285
AT2G14460
AT2G14660
AT2G14860
AT2G15000
AT2G15128
AT2G15400
AT2G15430
AT2G15630
AT2G15690
AT2G15910
AT2G15980
AT2G16230
AT2G16270
AT2G16440
AT2G16485
AT2G16570
AT2G16640
AT2G16650
AT2G16780
AT2G16850
AT2G16940
AT2G17140
AT2G17210
AT2G17230
AT2G17250
AT2G17330
AT2G17360
AT2G17410
AT2G17442
AT2G17525
AT2G17580
AT2G17620
AT2G17670
AT2G17830
AT2G17900
AT2G18020
AT2G18220
AT2G18330
AT2G18380
AT2G18400
AT2G18410
AT2G18510
AT2G18520
AT2G18740
AT2G18850
AT2G18900
AT2G18940
AT2G19090
AT2G19120
AT2G19280
AT2G19380
AT2G19385
AT2G19430
AT2G19440
AT2G19480
AT2G19490
AT2G19520
AT2G19540
AT2G19640
AT2G19670
AT2G19720
AT2G19730
AT2G19740
AT2G19750
AT2G19810
AT2G19870
AT2G20020
AT2G20060
AT2G20110
AT2G20210
AT2G20390
AT2G20450
AT2G20480
AT2G20490
AT2G20530
AT2G20540
AT2G20585
AT2G20590
AT2G20635
AT2G20710
AT2G20940
AT2G20980
AT2G21050
AT2G21060
AT2G21070
AT2G21080
AT2G21090
AT2G21130
AT2G21195
AT2G21290
AT2G21340
AT2G21350
AT2G21370
AT2G21440
AT2G21580
AT2G21660
AT2G21710
AT2G21790
AT2G21800
AT2G21860
AT2G22070
AT2G22100
AT2G22140
AT2G22260
AT2G22400
AT2G22410
AT2G22540
AT2G22600
AT2G22610
AT2G23010
AT2G23040
AT2G23050
AT2G23348
AT2G23350
AT2G23410
AT2G23470
AT2G23530
AT2G23630
AT2G23740
AT2G23930
AT2G24030
AT2G24050
AT2G24060
AT2G24110
AT2G24120
AT2G24350
AT2G24440
AT2G24500
AT2G24590
AT2G24680
AT2G24700
AT2G24960
AT2G24970
AT2G24990
AT2G25060
AT2G25100
AT2G25130
AT2G25210
AT2G25270
AT2G25355
AT2G25420
AT2G25480
AT2G25565
AT2G25570
AT2G25580
AT2G25640
AT2G25670
AT2G25770
AT2G25840
AT2G25870
AT2G25900
AT2G25970
AT2G25980
AT2G26060
AT2G26270
AT2G26330
AT2G26440
AT2G26520
AT2G26700
AT2G26760
AT2G26840
AT2G26860
AT2G26970
AT2G27040
AT2G27340
AT2G27400
AT2G27470
AT2G27530
AT2G27590
AT2G27610
AT2G27710
AT2G27720
AT2G27775
AT2G27800
AT2G27840
AT2G27970
AT2G28040
AT2G28050
AT2G28070
AT2G28130
AT2G28190
AT2G28260
AT2G28330
AT2G28380
AT2G28450
AT2G28480
AT2G28600
AT2G28790
AT2G28870
AT2G28950
AT2G29180
AT2G29200
AT2G29260
AT2G29530
AT2G29540
AT2G29570
AT2G29580
AT2G29690
AT2G29760
AT2G30000
AT2G30160
AT2G30170
AT2G30260
AT2G30280
AT2G30320
AT2G30380
AT2G30480
AT2G30695
AT2G30780
AT2G30920
AT2G31060
AT2G31150
AT2G31170
AT2G31190
AT2G31240
AT2G31320
AT2G31340
AT2G31410
AT2G31530
AT2G31610
AT2G31660
AT2G31725
AT2G31740
AT2G31830
AT2G31890
AT2G31910
AT2G31920
AT2G31970
AT2G32010
AT2G32060
AT2G32220
AT2G32230
AT2G32415
AT2G32440
AT2G32500
AT2G32590
AT2G32610
AT2G32630
AT2G32640
AT2G32650
AT2G32765
AT2G32940
AT2G33060
AT2G33210
AT2G33260
AT2G33340
AT2G33370
AT2G33400
AT2G33410
AT2G33430
AT2G33435
AT2G33500
AT2G33560
AT2G33640
AT2G33680
AT2G33730
AT2G33735
AT2G33760
AT2G33793
AT2G33820
AT2G33847
AT2G33980
AT2G34020
AT2G34040
AT2G34170
AT2G34185
AT2G34190
AT2G34220
AT2G34230
AT2G34240
AT2G34260
AT2G34357
AT2G34450
AT2G34480
AT2G34570
AT2G34640
AT2G34710
AT2G34750
AT2G34780
AT2G34860
AT2G34900
AT2G35030
AT2G35040
AT2G35160
AT2G35240
AT2G35310
AT2G35340
AT2G35345
AT2G35500
AT2G35605
AT2G35742
AT2G35743
AT2G35750
AT2G35790
AT2G35795
AT2G35920
AT2G36010
AT2G36070
AT2G36160
AT2G36170
AT2G36200
AT2G36230
AT2G36250
AT2G36340
AT2G36400
AT2G36620
AT2G36660
AT2G36730
AT2G36930
AT2G36980
AT2G37000
AT2G37020
AT2G37070
AT2G37080
AT2G37100
AT2G37190
AT2G37230
AT2G37270
AT2G37300
AT2G37310
AT2G37320
AT2G37340
AT2G37362
AT2G37390
AT2G37400
AT2G37410
AT2G37420
AT2G37500
AT2G37510
AT2G37540
AT2G37560
AT2G37600
AT2G37690
AT2G37700
AT2G37790
AT2G37860
AT2G37890
AT2G37960
AT2G37990
AT2G38070
AT2G38160
AT2G38330
AT2G38510
AT2G38550
AT2G38560
AT2G38620
AT2G38695
AT2G38770
AT2G38810
AT2G39020
AT2G39120
AT2G39140
AT2G39220
AT2G39230
AT2G39390
AT2G39460
AT2G39560
AT2G39620
AT2G39675
AT2G39681
AT2G39795
AT2G39810
AT2G39880
AT2G39910
AT2G39990
AT2G40010
AT2G40030
AT2G40085
AT2G40205
AT2G40240
AT2G40290
AT2G40360
AT2G40430
AT2G40470
AT2G40510
AT2G40550
AT2G40570
AT2G40590
AT2G40650
AT2G40660
AT2G40690
AT2G40700
AT2G40720
AT2G40760
AT2G40780
AT2G40930
AT2G41070
AT2G41080
AT2G41450
AT2G41460
AT2G41500
AT2G41560
AT2G41620
AT2G41650
AT2G41710
AT2G41840
AT2G41945
AT2G41950
AT2G41990
AT2G42110
AT2G42120
AT2G42130
AT2G42260
AT2G42290
AT2G42395
AT2G42450
AT2G42640
AT2G42650
AT2G42710
AT2G42720
AT2G42740
AT2G42770
AT2G42810
AT2G42910
AT2G42920
AT2G42960
AT2G43030
AT2G43090
AT2G43110
AT2G43190
AT2G43200
AT2G43235
AT2G43360
AT2G43370
AT2G43375
AT2G43445
AT2G43460
AT2G43465
AT2G43560
AT2G43600
AT2G43650
AT2G43690
AT2G43720
AT2G43770
AT2G43780
AT2G43800
AT2G43990
AT2G44040
AT2G44120
AT2G44190
AT2G44270
AT2G44510
AT2G44580
AT2G44630
AT2G44640
AT2G44750
AT2G44820
AT2G44860
AT2G44880
AT2G45000
AT2G45030
AT2G45100
AT2G45150
AT2G45270
AT2G45280
AT2G45340
AT2G45460
AT2G45490
AT2G45520
AT2G45590
AT2G45640
AT2G45695
AT2G45710
AT2G45730
AT2G45860
AT2G45870
AT2G46040
AT2G46050
AT2G46110
AT2G46200
AT2G46210
AT2G46230
AT2G46280
AT2G46290
AT2G46520
AT2G46730
AT2G46950
AT2G46970
AT2G47020
AT2G47090
AT2G47110
AT2G47220
AT2G47230
AT2G47250
AT2G47300
AT2G47420
AT2G47580
AT2G47590
AT2G47610
AT2G47620
AT2G47640
AT2G47680
AT2G47790
AT2G47920
AT2G47940
AT2G47990
AT2G48100
AT2G48120
AT3G01070
AT3G01142
AT3G01160
AT3G01330
AT3G01410
AT3G01580
AT3G01610
AT3G01620
AT3G01710
AT3G01740
AT3G01790
AT3G01890
AT3G02010
AT3G02030
AT3G02060
AT3G02080
AT3G02120
AT3G02160
AT3G02190
AT3G02200
AT3G02210
AT3G02220
AT3G02280
AT3G02320
AT3G02330
AT3G02490
AT3G02510
AT3G02530
AT3G02560
AT3G02640
AT3G02650
AT3G02660
AT3G02680
AT3G02690
AT3G02710
AT3G02760
AT3G02820
AT3G02832
AT3G02890
AT3G02920
AT3G03010
AT3G03030
AT3G03060
AT3G03090
AT3G03110
AT3G03130
AT3G03420
AT3G03450
AT3G03460
AT3G03500
AT3G03580
AT3G03630
AT3G03650
AT3G03680
AT3G03773
AT3G03920
AT3G03960
AT3G03980
AT3G04020
AT3G04130
AT3G04160
AT3G04230
AT3G04260
AT3G04330
AT3G04340
AT3G04400
AT3G04600
AT3G04620
AT3G04700
AT3G04710
AT3G04770
AT3G04820
AT3G04840
AT3G04850
AT3G04920
AT3G04950
AT3G04980
AT3G05060
AT3G05070
AT3G05130
AT3G05190
AT3G05330
AT3G05340
AT3G05345
AT3G05380
AT3G05410
AT3G05470
AT3G05480
AT3G05550
AT3G05560
AT3G05590
AT3G05740
AT3G05750
AT3G05810
AT3G05820
AT3G06010
AT3G06030
AT3G06040
AT3G06320
AT3G06430
AT3G06435
AT3G06460
AT3G06520
AT3G06530
AT3G06610
AT3G06630
AT3G06660
AT3G06680
AT3G06700
AT3G06710
AT3G06730
AT3G06790
AT3G06840
AT3G06910
AT3G06920
AT3G06930
AT3G06960
AT3G07030
AT3G07050
AT3G07060
AT3G07110
AT3G07200
AT3G07290
AT3G07410
AT3G07430
AT3G07440
AT3G07530
AT3G07590
AT3G07630
AT3G07750
AT3G07770
AT3G07860
AT3G07910
AT3G08000
AT3G08620
AT3G08740
AT3G08800
AT3G08820
AT3G08943
AT3G08947
AT3G08980
AT3G09040
AT3G09050
AT3G09060
AT3G09080
AT3G09150
AT3G09190
AT3G09200
AT3G09430
AT3G09500
AT3G09630
AT3G09660
AT3G09670
AT3G09680
AT3G09700
AT3G09720
AT3G09890
AT3G09900
AT3G10050
AT3G10070
AT3G10090
AT3G10100
AT3G10110
AT3G10140
AT3G10160
AT3G10180
AT3G10270
AT3G10530
AT3G10610
AT3G10620
AT3G10650
AT3G10690
AT3G10880
AT3G10940
AT3G11000
AT3G11120
AT3G11220
AT3G11250
AT3G11400
AT3G11450
AT3G11460
AT3G11510
AT3G11520
AT3G11540
AT3G11710
AT3G11745
AT3G11830
AT3G11940
AT3G11964
AT3G12060
AT3G12070
AT3G12080
AT3G12145
AT3G12170
AT3G12210
AT3G12270
AT3G12280
AT3G12300
AT3G12340
AT3G12370
AT3G12390
AT3G12502
AT3G12530
AT3G12670
AT3G12685
AT3G12770
AT3G12860
AT3G12870
AT3G12930
AT3G12965
AT3G12970
AT3G13000
AT3G13070
AT3G13150
AT3G13160
AT3G13170
AT3G13175
AT3G13180
AT3G13190
AT3G13210
AT3G13222
AT3G13226
AT3G13230
AT3G13350
AT3G13420
AT3G13460
AT3G13470
AT3G13490
AT3G13570
AT3G13580
AT3G13740
AT3G13860
AT3G13880
AT3G13882
AT3G13920
AT3G13940
AT3G14110
AT3G14120
AT3G14190
AT3G14390
AT3G14510
AT3G14517
AT3G14530
AT3G14540
AT3G14550
AT3G14580
AT3G14600
AT3G14730
AT3G14900
AT3G15000
AT3G15010
AT3G15060
AT3G15080
AT3G15120
AT3G15130
AT3G15140
AT3G15150
AT3G15190
AT3G15240
AT3G15357
AT3G15380
AT3G15390
AT3G15460
AT3G15550
AT3G15570
AT3G15590
AT3G15720
AT3G15790
AT3G15850
AT3G15930
AT3G15970
AT3G16010
AT3G16080
AT3G16150
AT3G16260
AT3G16290
AT3G16310
AT3G16440
AT3G16490
AT3G16610
AT3G16620
AT3G16730
AT3G16780
AT3G16810
AT3G16840
AT3G16870
AT3G16890
AT3G17030
AT3G17160
AT3G17170
AT3G17350
AT3G17360
AT3G17460
AT3G17465
AT3G17590
AT3G17640
AT3G17670
AT3G17680
AT3G17830
AT3G17840
AT3G17890
AT3G17910
AT3G17930
AT3G17970
AT3G18020
AT3G18030
AT3G18090
AT3G18110
AT3G18130
AT3G18145
AT3G18190
AT3G18240
AT3G18320
AT3G18390
AT3G18420
AT3G18510
AT3G18520
AT3G18524
AT3G18580
AT3G18600
AT3G18630
AT3G18680
AT3G18730
AT3G18740
AT3G18750
AT3G18760
AT3G18800
AT3G18840
AT3G18850
AT3G18880
AT3G18890
AT3G18910
AT3G18940
AT3G18970
AT3G19050
AT3G19080
AT3G19120
AT3G19184
AT3G19210
AT3G19250
AT3G19330
AT3G19360
AT3G19430
AT3G19440
AT3G19508
AT3G19515
AT3G19590
AT3G19630
AT3G19650
AT3G19720
AT3G19810
AT3G19840
AT3G20000
AT3G20010
AT3G20020
AT3G20050
AT3G20140
AT3G20150
AT3G20200
AT3G20230
AT3G20240
AT3G20330
AT3G20430
AT3G20440
AT3G20475
AT3G20540
AT3G20590
AT3G20710
AT3G20730
AT3G20930
AT3G21060
AT3G21110
AT3G21140
AT3G21280
AT3G21300
AT3G21470
AT3G21480
AT3G21540
AT3G21740
AT3G21820
AT3G22150
AT3G22230
AT3G22300
AT3G22310
AT3G22320
AT3G22450
AT3G22660
AT3G22670
AT3G22680
AT3G22690
AT3G22760
AT3G22900
AT3G23070
AT3G23325
AT3G23370
AT3G23390
AT3G23620
AT3G23670
AT3G23710
AT3G23740
AT3G23780
AT3G23830
AT3G23880
AT3G23890
AT3G23910
AT3G23940
AT3G23990
AT3G24000
AT3G24080
AT3G24240
AT3G24320
AT3G24340
AT3G24430
AT3G24495
AT3G24515
AT3G24560
AT3G24660
AT3G24830
AT3G25060
AT3G25210
AT3G25430
AT3G25440
AT3G25470
AT3G25520
AT3G25680
AT3G25690
AT3G25920
AT3G25940
AT3G25970
AT3G25980
AT3G26050
AT3G26240
AT3G26410
AT3G26480
AT3G26540
AT3G26750
AT3G26782
AT3G26850
AT3G26920
AT3G26922
AT3G27120
AT3G27130
AT3G27180
AT3G27280
AT3G27330
AT3G27473
AT3G27550
AT3G27730
AT3G27740
AT3G27750
AT3G27850
AT3G28153
AT3G28350
AT3G28370
AT3G28455
AT3G28460
AT3G28620
AT3G28630
AT3G28640
AT3G28650
AT3G28660
AT3G28730
AT3G28760
AT3G28900
AT3G29120
AT3G29185
AT3G29280
AT3G29290
AT3G29375
AT3G29644
AT3G30122
AT3G30350
[truncated: 1,763 more rows]

## Sheet: Division, Z.mays
Zm00001d006047
Zm00001d050084
Zm00001d025743
Zm00001d050533
Zm00001d032804
Zm00001d045356
Zm00001d004080
Zm00001d037264
Zm00001d020821
Zm00001d027838
Zm00001d009728
Zm00001d040082
Zm00001d037114
Zm00001d018261
Zm00001d032707
Zm00001d027714
Zm00001d043948
Zm00001d036234
Zm00001d029764
Zm00001d011329
Zm00001d031674
Zm00001d003879
Zm00001d052689
Zm00001d012671
Zm00001d029106
Zm00001d006478
Zm00001d012771
Zm00001d007572
Zm00001d053628
Zm00001d024109
Zm00001d038362
Zm00001d028205
Zm00001d001987
Zm00001d011928
Zm00001d040768
Zm00001d012846
Zm00001d034856
Zm00001d023235
Zm00001d038977
Zm00001d052748
Zm00001d001803
Zm00001d033635
Zm00001d051650
Zm00001d038337
Zm00001d007369
Zm00001d048174
Zm00001d017418
Zm00001d025958
Zm00001d043534
Zm00001d011336
Zm00001d044469
Zm00001d018070
Zm00001d034734
Zm00001d031643
Zm00001d049855
Zm00001d021033
Zm00001d038973
Zm00001d049938
Zm00001d031943
Zm00001d018405
Zm00001d053070
Zm00001d032615
Zm00001d031471
Zm00001d042644
Zm00001d048931
Zm00001d044420
Zm00001d026089
Zm00001d034054
Zm00001d027922
Zm00001d048252
Zm00001d048255
Zm00001d021346
Zm00001d040116
Zm00001d052865
Zm00001d003729
Zm00001d011993
Zm00001d003765
Zm00001d039714
Zm00001d041497
Zm00001d014377
Zm00001d031064
Zm00001d053819
Zm00001d036593
Zm00001d002954
Zm00001d007639
Zm00001d027751
Zm00001d039319
Zm00001d048415
Zm00001d022048
Zm00001d021242
Zm00001d019206
Zm00001d020603
Zm00001d021704
Zm00001d006541
Zm00001d000034
Zm00001d019481
Zm00001d046942
Zm00001d020537
Zm00001d014595
Zm00001d028779
Zm00001d014269
Zm00001d039096
Zm00001d021137
Zm00001d043044
Zm00001d018522
Zm00001d043188
Zm00001d012571
Zm00001d038206
Zm00001d034630
Zm00001d022296
Zm00001d006930
Zm00001d041471
Zm00001d033338
Zm00001d038832
Zm00001d027421
Zm00001d038807
Zm00001d028439
Zm00001d032754
Zm00001d031070
Zm00001d046782
Zm00001d019198
Zm00001d043404
Zm00001d053264
Zm00001d002308
Zm00001d033764
Zm00001d013417
Zm00001d025907
Zm00001d024640
Zm00001d043146
Zm00001d001935
Zm00001d005558
Zm00001d020242
Zm00001d002140
Zm00001d008559
Zm00001d045655
Zm00001d023564
Zm00001d013274
Zm00001d013238
Zm00001d037830
Zm00001d008738
Zm00001d035578
Zm00001d052801
Zm00001d042034
Zm00001d003031
Zm00001d011239
Zm00001d022514
Zm00001d052021
Zm00001d018384
Zm00001d037856
Zm00001d010803
Zm00001d043541
Zm00001d037602
Zm00001d021621
Zm00001d027903
Zm00001d024596
Zm00001d036297
Zm00001d009298
Zm00001d034318
Zm00001d035283
Zm00001d038733
Zm00001d044388
Zm00001d039448
Zm00001d049748
Zm00001d014703
Zm00001d046033
Zm00001d037055
Zm00001d041597
Zm00001d030627
Zm00001d052450
Zm00001d053894
Zm00001d033817
Zm00001d022330
Zm00001d025651
Zm00001d027479
Zm00001d007117
Zm00001d005168
Zm00001d030944
Zm00001d007978
Zm00001d033827
Zm00001d050173
Zm00001d024704
Zm00001d045675
Zm00001d027324
Zm00001d042842
Zm00001d016254
Zm00001d000035
Zm00001d021588
Zm00001d047667
Zm00001d003406
Zm00001d032225
Zm00001d046183
Zm00001d007925
Zm00001d002711
Zm00001d017544
Zm00001d026022
Zm00001d036339
Zm00001d021676
Zm00001d053207
Zm00001d007862
Zm00001d045590
Zm00001d049703
Zm00001d048047
Zm00001d028262
Zm00001d021598
Zm00001d013471
Zm00001d027326
Zm00001d008326
Zm00001d047262
Zm00001d034724
Zm00001d043539
Zm00001d033993
Zm00001d016072
Zm00001d053377
Zm00001d015863
Zm00001d019449
Zm00001d036657
Zm00001d027349
Zm00001d024429
Zm00001d047502
Zm00001d019852
Zm00001d023447
Zm00001d021439
Zm00001d044540
Zm00001d009374
Zm00001d010340
Zm00001d036359
Zm00001d002676
Zm00001d034766
Zm00001d034764
Zm00001d037911
Zm00001d038688
Zm00001d010732
Zm00001d041323
Zm00001d031074
Zm00001d011613
Zm00001d023582
Zm00001d050664
Zm00001d003755
Zm00001d039638
Zm00001d010679
Zm00001d017640
Zm00001d019643
Zm00001d028818
Zm00001d027611
Zm00001d042713
Zm00001d022396
Zm00001d043168
Zm00001d017467
Zm00001d018009
Zm00001d018014
Zm00001d002385
Zm00001d050567
Zm00001d016572
Zm00001d007927
Zm00001d047518
Zm00001d045954
Zm00001d044217
Zm00001d011362
Zm00001d017967
Zm00001d007518
Zm00001d003885
Zm00001d027259
Zm00001d028053
Zm00001d048132
Zm00001d043840
Zm00001d041380
Zm00001d033982
Zm00001d033731
Zm00001d043325
Zm00001d043358
Zm00001d035698
Zm00001d029968
Zm00001d021526
Zm00001d053963
Zm00001d003067
Zm00001d003066
Zm00001d035466
Zm00001d021840
Zm00001d017097
Zm00001d024514
Zm00001d032858
Zm00001d002349
Zm00001d002351
Zm00001d041082
Zm00001d049957
Zm00001d002350
Zm00001d021430
Zm00001d008777
Zm00001d048023
Zm00001d003430
Zm00001d018516
Zm00001d047501
Zm00001d029105
Zm00001d000241
Zm00001d009743
Zm00001d039179
Zm00001d012226
Zm00001d012500
Zm00001d043050
Zm00001d023341
Zm00001d038478
Zm00001d038118
Zm00001d020139
Zm00001d011192
Zm00001d044250
Zm00001d034509
Zm00001d014471
Zm00001d015754
Zm00001d045554
Zm00001d034183
Zm00001d014988
Zm00001d054047
Zm00001d034166
Zm00001d034164
Zm00001d012807
Zm00001d034030
Zm00001d023583
Zm00001d042211
Zm00001d051605
Zm00001d030554
Zm00001d046366
Zm00001d032632
Zm00001d025453
Zm00001d017659
Zm00001d004154
Zm00001d036709
Zm00001d046930
Zm00001d043439
Zm00001d044277
Zm00001d050643
Zm00001d050642
Zm00001d050612
Zm00001d002082
Zm00001d018505
Zm00001d038257
Zm00001d047946
Zm00001d052083
Zm00001d043656
Zm00001d003259
Zm00001d028256
Zm00001d045136
Zm00001d025797
Zm00001d037495
Zm00001d003116
Zm00001d051518
Zm00001d037267
Zm00001d022236
Zm00001d025721
Zm00001d003249
Zm00001d051864
Zm00001d018473
Zm00001d009495
Zm00001d019898
Zm00001d053624
Zm00001d025687
Zm00001d014488
Zm00001d026195
Zm00001d002483
Zm00001d003161
Zm00001d030040
Zm00001d047039
Zm00001d010872
Zm00001d041988
Zm00001d002068
Zm00001d033168
Zm00001d007934
Zm00001d023792
Zm00001d023796
Zm00001d003308
Zm00001d003203
Zm00001d048614
Zm00001d024808
Zm00001d049656
Zm00001d052948
Zm00001d007508
Zm00001d031908
Zm00001d007454
Zm00001d011788
Zm00001d041968
Zm00001d023694
Zm00001d005161
Zm00001d021980
Zm00001d029188
Zm00001d023969
Zm00001d006497
Zm00001d033916
Zm00001d051893
Zm00001d023578
Zm00001d032735
Zm00001d022063
Zm00001d027944
Zm00001d048242
Zm00001d012833
Zm00001d026263
Zm00001d042590
Zm00001d038914
Zm00001d030639
Zm00001d003426
Zm00001d035960
Zm00001d022356
Zm00001d022360
Zm00001d028050
Zm00001d002881
Zm00001d005313
Zm00001d028105
Zm00001d001799
Zm00001d032565
Zm00001d042427
Zm00001d020325
Zm00001d028728
Zm00001d001973
Zm00001d008788
Zm00001d039518
Zm00001d049127
Zm00001d032900
Zm00001d012029
Zm00001d006604
Zm00001d033484
Zm00001d042117
Zm00001d016374
Zm00001d015204
Zm00001d052809
Zm00001d020827
Zm00001d028536
Zm00001d039086
Zm00001d044038
Zm00001d032337
Zm00001d034989
Zm00001d027801
Zm00001d039758
Zm00001d013511
Zm00001d041719
Zm00001d035285
Zm00001d017930
Zm00001d013989
Zm00001d053978
Zm00001d039062
Zm00001d047988
Zm00001d041353
Zm00001d052396
Zm00001d011828
Zm00001d042040
Zm00001d022114
Zm00001d000202
Zm00001d020561
Zm00001d044222
Zm00001d011510
Zm00001d042137
Zm00001d020188
Zm00001d005851
Zm00001d012826
Zm00001d007090
Zm00001d022466
Zm00001d007145
Zm00001d053158
Zm00001d003621
Zm00001d011518
Zm00001d018943
Zm00001d008294
Zm00001d050964
Zm00001d017090
Zm00001d020342
Zm00001d046613
Zm00001d018243
Zm00001d042931
Zm00001d005403
Zm00001d053718
Zm00001d015605
Zm00001d025980
Zm00001d023833
Zm00001d032338
Zm00001d006499
Zm00001d021635
Zm00001d035065
Zm00001d009690
Zm00001d027442
Zm00001d020980
Zm00001d022406
Zm00001d031527
Zm00001d032399
Zm00001d006788
Zm00001d050929
Zm00001d013427
Zm00001d033750
Zm00001d044278
Zm00001d014122
Zm00001d032931
Zm00001d011531
Zm00001d043489
Zm00001d039618
Zm00001d012738
Zm00001d018693
Zm00001d007227
Zm00001d022585
Zm00001d017124
Zm00001d019423
Zm00001d019200
Zm00001d045089
Zm00001d017566
Zm00001d040222
Zm00001d051017
Zm00001d022125
Zm00001d006845
Zm00001d029133
Zm00001d002052
Zm00001d027872
Zm00001d045179
Zm00001d006126
Zm00001d020909
Zm00001d037981
Zm00001d020870
Zm00001d028587
Zm00001d042468
Zm00001d041610
Zm00001d042475
Zm00001d000137
Zm00001d022386
Zm00001d006443
Zm00001d039211
Zm00001d039477
Zm00001d024048
Zm00001d041325
Zm00001d019816
Zm00001d048943
Zm00001d003902
Zm00001d038607
Zm00001d028812
Zm00001d047689
Zm00001d043815
Zm00001d027369
Zm00001d004392
Zm00001d028511
Zm00001d033866
Zm00001d012503
Zm00001d009522
Zm00001d043230
Zm00001d011166
Zm00001d048190
Zm00001d027515
Zm00001d034251
Zm00001d014759
Zm00001d002356
Zm00001d017988
Zm00001d021372
Zm00001d014924
Zm00001d034876
Zm00001d012831
Zm00001d007233
Zm00001d035752
Zm00001d011100
Zm00001d032790
Zm00001d031130
Zm00001d017345
Zm00001d033742
Zm00001d015729
Zm00001d018756
Zm00001d007417
Zm00001d024828
Zm00001d017887
Zm00001d036274
Zm00001d040689
Zm00001d010225
Zm00001d054079
Zm00001d033155
Zm00001d026350
Zm00001d014575
Zm00001d036181
Zm00001d006455
Zm00001d002950
Zm00001d023292
Zm00001d021518
Zm00001d014813
Zm00001d013358
Zm00001d027875
Zm00001d014224
Zm00001d005834
Zm00001d048293
Zm00001d028662
Zm00001d010958
Zm00001d014880
Zm00001d014882
Zm00001d043609
Zm00001d023810
Zm00001d037917
Zm00001d041052
Zm00001d002003
Zm00001d033775
Zm00001d002953
Zm00001d022513
Zm00001d002961
Zm00001d038687
Zm00001d013750
Zm00001d028963
Zm00001d043118
Zm00001d021426
Zm00001d003589
Zm00001d032587
Zm00001d044774
Zm00001d002421
Zm00001d001949
Zm00001d034249
Zm00001d026592
Zm00001d023302
Zm00001d003663
Zm00001d025420
Zm00001d043843
Zm00001d023462
Zm00001d025234
Zm00001d011512
Zm00001d053909
Zm00001d044353
Zm00001d018528
Zm00001d002444
Zm00001d013778
Zm00001d033108
Zm00001d044944
Zm00001d011761
Zm00001d033619
Zm00001d027871
Zm00001d031535
Zm00001d032807
Zm00001d014094
Zm00001d035658
Zm00001d002216
Zm00001d002230
Zm00001d002224
Zm00001d002204
Zm00001d026352
Zm00001d013219
Zm00001d028038
Zm00001d020176
Zm00001d006566
Zm00001d024675
Zm00001d043229
Zm00001d012601
Zm00001d016465
Zm00001d016801
Zm00001d039903
Zm00001d015974
Zm00001d002534
Zm00001d024761
Zm00001d024759
Zm00001d029777
Zm00001d049986
Zm00001d038142
Zm00001d029548
Zm00001d048372
Zm00001d027612
Zm00001d034341
Zm00001d021505
Zm00001d043835
Zm00001d045065
Zm00001d044693
Zm00001d009723
Zm00001d020182
Zm00001d032633
Zm00001d026614
Zm00001d027416
Zm00001d052933
Zm00001d038681
Zm00001d052072
Zm00001d027367
Zm00001d001808
Zm00001d038084
Zm00001d047581
Zm00001d043669
Zm00001d013310
Zm00001d003994
Zm00001d044358
Zm00001d021232
Zm00001d034666
Zm00001d029142
Zm00001d027748
Zm00001d048432
Zm00001d033616
Zm00001d000432
Zm00001d013375
Zm00001d036620
Zm00001d026475
Zm00001d015131
Zm00001d051111
Zm00001d039160
Zm00001d048672
Zm00001d051320
Zm00001d006562
Zm00001d036035
Zm00001d002933
Zm00001d026691
Zm00001d009888
Zm00001d042397
Zm00001d020900
Zm00001d020103
Zm00001d014011
Zm00001d032679
Zm00001d026307
Zm00001d006168
Zm00001d021204
Zm00001d006154
Zm00001d022603
Zm00001d025598
Zm00001d025606
Zm00001d025592
Zm00001d003427
Zm00001d025611
Zm00001d048081
Zm00001d028218
Zm00001d051753
Zm00001d006656
Zm00001d042091
Zm00001d003268
Zm00001d042088
Zm00001d011855
Zm00001d042090
Zm00001d029150
Zm00001d005295
Zm00001d007871
Zm00001d010018
Zm00001d037728
Zm00001d022206
Zm00001d037371
Zm00001d013887
Zm00001d015816
Zm00001d036131
Zm00001d024823
Zm00001d010884
Zm00001d015060
Zm00001d048891
Zm00001d033665
Zm00001d011963
Zm00001d020256
Zm00001d013320
Zm00001d038021
Zm00001d010512
Zm00001d052051
Zm00001d018352
Zm00001d015208
Zm00001d029482
Zm00001d003040
Zm00001d036689
Zm00001d033682
Zm00001d032655
Zm00001d042432
Zm00001d045492
Zm00001d007192
Zm00001d028240
Zm00001d015196
Zm00001d044552
Zm00001d002053
Zm00001d014079
Zm00001d028697
Zm00001d034253
Zm00001d017897
Zm00001d017915
Zm00001d032934
Zm00001d007782
Zm00001d007777
Zm00001d018274
Zm00001d017475
Zm00001d047248
Zm00001d025052
Zm00001d048459
Zm00001d007881
Zm00001d022169
Zm00001d045604
Zm00001d045605
Zm00001d036135
Zm00001d025106
Zm00001d014632
Zm00001d045384
Zm00001d040103
Zm00001d051563
Zm00001d013476
Zm00001d018314
Zm00001d018091
Zm00001d048433
Zm00001d027380
Zm00001d024950
Zm00001d017769
Zm00001d034192
Zm00001d054094
Zm00001d007214
Zm00001d049440
Zm00001d009926
Zm00001d038131
Zm00001d038583
Zm00001d013940
Zm00001d007155
Zm00001d033345
Zm00001d033112
Zm00001d045147
Zm00001d025819
Zm00001d031060
Zm00001d041595
Zm00001d010232
Zm00001d010233
Zm00001d042618
Zm00001d010714
Zm00001d022240
Zm00001d027706
Zm00001d015802
Zm00001d025433
Zm00001d003646
Zm00001d032430
Zm00001d017449
Zm00001d035913
Zm00001d045566
Zm00001d022096
Zm00001d017053
Zm00001d044513
Zm00001d011147
Zm00001d007754
Zm00001d020424
Zm00001d030640
Zm00001d036334
Zm00001d021359
Zm00001d025694
Zm00001d009597
Zm00001d039047
Zm00001d052723
Zm00001d031712
Zm00001d018937
Zm00001d014966
Zm00001d015795
Zm00001d038855
Zm00001d012918
Zm00001d038877
Zm00001d009430
Zm00001d018573
Zm00001d037034
Zm00001d007905
Zm00001d041816
Zm00001d023710
Zm00001d011476
Zm00001d031929
Zm00001d049929
Zm00001d034670
Zm00001d035443
Zm00001d010567
Zm00001d045583
Zm00001d031041
Zm00001d038189
Zm00001d011457
Zm00001d031494
Zm00001d020448
Zm00001d038937
Zm00001d010942
Zm00001d035802
Zm00001d020696
Zm00001d014685
Zm00001d013329
Zm00001d014222
Zm00001d005149
Zm00001d044336
Zm00001d033181
Zm00001d043287
Zm00001d052146
Zm00001d028538
Zm00001d010099
Zm00001d045322
Zm00001d010098
Zm00001d010104
Zm00001d010118
Zm00001d010103
Zm00001d043185
Zm00001d051359
Zm00001d002734
Zm00001d024298
Zm00001d023915
Zm00001d034510
Zm00001d046549
Zm00001d012979
Zm00001d018125
Zm00001d035185
Zm00001d046388
Zm00001d053595
Zm00001d016381
Zm00001d042005
Zm00001d011803
Zm00001d043529
Zm00001d053553
Zm00001d028183
Zm00001d038732
Zm00001d010822
Zm00001d026051
Zm00001d045529
Zm00001d014853
Zm00001d025705
Zm00001d038922
Zm00001d013029
Zm00001d012830
Zm00001d012857
Zm00001d002789
Zm00001d018330
Zm00001d023944
Zm00001d036004
Zm00001d052702
Zm00001d031691
Zm00001d031291
Zm00001d022337
Zm00001d015064
Zm00001d032604
Zm00001d007366
Zm00001d048880
Zm00001d028104
Zm00001d015449
Zm00001d017469
Zm00001d038777
Zm00001d052442
Zm00001d024243
Zm00001d012794
Zm00001d020972
Zm00001d000213
Zm00001d044267
Zm00001d037362
Zm00001d016824
Zm00001d005303
Zm00001d044843
Zm00001d012549
Zm00001d034826
Zm00001d043449
Zm00001d022045
Zm00001d031321
Zm00001d006609
Zm00001d014711
Zm00001d038240
Zm00001d014425
Zm00001d030117
Zm00001d006700
Zm00001d049313
Zm00001d017871
Zm00001d044780
Zm00001d040665
Zm00001d021446
Zm00001d010910
Zm00001d008360
Zm00001d024420
Zm00001d028098
Zm00001d011956
Zm00001d042272
Zm00001d043068
Zm00001d004438
Zm00001d016037
Zm00001d046587
Zm00001d010525
Zm00001d028705
Zm00001d017808
Zm00001d029096
Zm00001d015329
Zm00001d042584
Zm00001d012197
Zm00001d017150
Zm00001d033309
Zm00001d037476
Zm00001d029198
Zm00001d054013
Zm00001d044213
Zm00001d012752
Zm00001d043451
Zm00001d046272
Zm00001d034172
Zm00001d012611
Zm00001d052945
Zm00001d040259
Zm00001d018471
Zm00001d048282
Zm00001d039528
Zm00001d019789
Zm00001d029653
Zm00001d011121
Zm00001d033933
Zm00001d023373
Zm00001d049471
Zm00001d002154
Zm00001d028018
Zm00001d022588
Zm00001d002345
Zm00001d034750
Zm00001d022194
Zm00001d045507
Zm00001d034698
Zm00001d015200
Zm00001d019905
Zm00001d029046
Zm00001d041135
Zm00001d012160
Zm00001d042510
Zm00001d049324
Zm00001d012693
Zm00001d005590
Zm00001d039994
Zm00001d020357
Zm00001d014787
Zm00001d005781
Zm00001d016666
Zm00001d018337
Zm00001d022226
Zm00001d053272
Zm00001d026610
Zm00001d019218
Zm00001d049140
Zm00001d042847
Zm00001d019075
Zm00001d042435
Zm00001d045090
Zm00001d015400
Zm00001d025468
Zm00001d043628
Zm00001d009638
Zm00001d044035
Zm00001d035381
Zm00001d005080
Zm00001d022058
Zm00001d050334
Zm00001d019249
Zm00001d047712
Zm00001d049026
Zm00001d023425
Zm00001d013923
Zm00001d026700
Zm00001d015929
Zm00001d051634
Zm00001d017833
Zm00001d022046
Zm00001d032139
Zm00001d039747
Zm00001d008656
Zm00001d053855
Zm00001d022209
Zm00001d021624
Zm00001d053664
Zm00001d015837
Zm00001d007877
Zm00001d034858
Zm00001d042355
Zm00001d041900
Zm00001d005140
Zm00001d018295
Zm00001d016828
Zm00001d010129
Zm00001d010880
Zm00001d043370
Zm00001d042575
Zm00001d012195
Zm00001d033495
Zm00001d040205
Zm00001d014598
Zm00001d038960
Zm00001d025446
Zm00001d007656
Zm00001d004386
Zm00001d008257
Zm00001d043508
Zm00001d012915
Zm00001d010585
Zm00001d040233
Zm00001d008380
Zm00001d022313
Zm00001d014112
Zm00001d012787
Zm00001d043548
Zm00001d028669
Zm00001d019573
Zm00001d053968
Zm00001d015120
Zm00001d040588
Zm00001d050434
Zm00001d045488
Zm00001d044086
Zm00001d020238
Zm00001d032284
Zm00001d005675
Zm00001d049980
Zm00001d012825
Zm00001d034111
Zm00001d017216
Zm00001d044916
Zm00001d044907
Zm00001d022599
Zm00001d005373
Zm00001d014894
Zm00001d000419
Zm00001d008363
Zm00001d008757
Zm00001d012425
Zm00001d038646
Zm00001d018141
Zm00001d026280
Zm00001d039966
Zm00001d051950
Zm00001d018441
Zm00001d042519
Zm00001d053561
Zm00001d042508
Zm00001d017746
Zm00001d041714
Zm00001d019462
Zm00001d004478
Zm00001d017617
Zm00001d039456
Zm00001d024274
Zm00001d034028
Zm00001d036520
Zm00001d053857
Zm00001d045002
Zm00001d045501
Zm00001d039064
Zm00001d037254
Zm00001d003227
Zm00001d043942
Zm00001d011534
Zm00001d041833
Zm00001d025996
Zm00001d011829
Zm00001d046875
Zm00001d046933
Zm00001d046881
Zm00001d040988
Zm00001d037891
Zm00001d006470
Zm00001d039070
Zm00001d051430
Zm00001d040342
Zm00001d002193
Zm00001d039563
Zm00001d044945
Zm00001d040147
Zm00001d006938
Zm00001d020367
Zm00001d040257
Zm00001d040688
Zm00001d008369
Zm00001d008238
Zm00001d052719
Zm00001d006159
Zm00001d004709
Zm00001d039348
Zm00001d039718
Zm00001d016695
Zm00001d039061
Zm00001d013095
Zm00001d034399
Zm00001d008762
Zm00001d039611
Zm00001d024530
Zm00001d043225
Zm00001d049372
Zm00001d024310
Zm00001d017914
Zm00001d002510
Zm00001d039900
Zm00001d034883
Zm00001d017242
Zm00001d051116
Zm00001d025713
Zm00001d003258
Zm00001d041957
Zm00001d006928
Zm00001d038667
Zm00001d006322
Zm00001d034736
Zm00001d012003
Zm00001d043524
Zm00001d013257
Zm00001d034048
Zm00001d013283
Zm00001d049684
Zm00001d002685
Zm00001d013359
Zm00001d039452
Zm00001d014626
Zm00001d018151
Zm00001d045819
Zm00001d039596
Zm00001d018102
Zm00001d014763
Zm00001d029887
Zm00001d035514
Zm00001d005089
Zm00001d044615
Zm00001d048308
Zm00001d049190
Zm00001d019108
Zm00001d007931
Zm00001d009530
Zm00001d021084
Zm00001d024059
Zm00001d016082
Zm00001d051848
Zm00001d031784
Zm00001d028661
Zm00001d036912
Zm00001d018694
Zm00001d007960
Zm00001d017185
Zm00001d013702
Zm00001d033247
Zm00001d033248
Zm00001d011049
Zm00001d032370
Zm00001d049305
Zm00001d039816
Zm00001d034870
Zm00001d014599
Zm00001d030109
Zm00001d023587
Zm00001d005959
Zm00001d017848
Zm00001d051644
Zm00001d036080
Zm00001d035881
Zm00001d035879
Zm00001d053084
Zm00001d015212
Zm00001d045014
Zm00001d003196
Zm00001d017187
Zm00001d051062
Zm00001d033928
Zm00001d027342
Zm00001d019627
Zm00001d031696
Zm00001d022301
Zm00001d035091
Zm00001d009596
Zm00001d034918
Zm00001d053122
Zm00001d031938
Zm00001d013040
Zm00001d025776
Zm00001d028401
Zm00001d030310
Zm00001d002185
Zm00001d021145
Zm00001d002968
Zm00001d030208
Zm00001d030207
Zm00001d030143
Zm00001d010535
Zm00001d037247
Zm00001d044803
Zm00001d018005
Zm00001d037904
Zm00001d052271
Zm00001d009326
Zm00001d048856
Zm00001d032185
Zm00001d014766
Zm00001d039745
Zm00001d045556
Zm00001d033130
Zm00001d013767
Zm00001d015560
Zm00001d020704
Zm00001d036833
Zm00001d027337
Zm00001d027462
Zm00001d048454
Zm00001d002190
Zm00001d009387
Zm00001d015210
Zm00001d003415
Zm00001d028221
Zm00001d013136
Zm00001d007838
Zm00001d037813
Zm00001d037992
Zm00001d010500
Zm00001d010262
Zm00001d018870
Zm00001d037543
Zm00001d029055
Zm00001d039899
Zm00001d011199
Zm00001d012981
Zm00001d012980
Zm00001d012982
Zm00001d025820
Zm00001d015058
Zm00001d031090
Zm00001d010337
Zm00001d013240
Zm00001d034082
Zm00001d043724
Zm00001d049643
Zm00001d004143
Zm00001d013485
Zm00001d033646
Zm00001d029104
Zm00001d024463
Zm00001d028935
Zm00001d027648
Zm00001d031751
Zm00001d044581
Zm00001d024301
Zm00001d002334
Zm00001d018864
Zm00001d013447
Zm00001d033716
Zm00001d048180
Zm00001d018635
Zm00001d028243
Zm00001d048055
Zm00001d021583
Zm00001d006456
Zm00001d010021
Zm00001d025870
Zm00001d031436
Zm00001d043492
Zm00001d016197
Zm00001d036887
Zm00001d037840
Zm00001d036092
Zm00001d024203
Zm00001d050187
Zm00001d047755
Zm00001d028712
Zm00001d034892
Zm00001d052410
Zm00001d045782
Zm00001d004090
Zm00001d016286
Zm00001d007714
Zm00001d008847
Zm00001d037615
Zm00001d013976
Zm00001d013323
Zm00001d033919
Zm00001d033473
Zm00001d013632
Zm00001d038128
Zm00001d029375
Zm00001d000431
Zm00001d013056
Zm00001d049760
Zm00001d045500
Zm00001d010200
Zm00001d042667
Zm00001d012993
Zm00001d034606
Zm00001d009391
Zm00001d018131
Zm00001d045192
Zm00001d036322
Zm00001d031439
Zm00001d033647
Zm00001d046342
Zm00001d046344
Zm00001d042393
Zm00001d025816
Zm00001d011720
Zm00001d038857
Zm00001d014516
Zm00001d032478
Zm00001d023279
Zm00001d038198
Zm00001d021517
Zm00001d020853
Zm00001d014563
Zm00001d017720
Zm00001d051542
Zm00001d028896
Zm00001d003083
Zm00001d006904
Zm00001d051851
Zm00001d006196
Zm00001d039446
Zm00001d008890
Zm00001d030366
Zm00001d044211
Zm00001d032968
Zm00001d023729
Zm00001d024928
Zm00001d004541
Zm00001d004460
Zm00001d010406
Zm00001d037781
Zm00001d007921
Zm00001d024159
Zm00001d010611
Zm00001d038467
Zm00001d027444
Zm00001d051790
Zm00001d048515
Zm00001d027672
Zm00001d025193
Zm00001d025185
Zm00001d008640
Zm00001d013058
Zm00001d034717
Zm00001d043494
Zm00001d042926
Zm00001d029003
Zm00001d047587
Zm00001d023439
Zm00001d029530
Zm00001d044201
Zm00001d011366
Zm00001d052282
Zm00001d044297
Zm00001d053738
Zm00001d041606
Zm00001d030614
Zm00001d025722
Zm00001d044931
Zm00001d022246
Zm00001d015839
Zm00001d053667
Zm00001d023331
Zm00001d016816
Zm00001d007103
Zm00001d037463
Zm00001d044537
Zm00001d047746
Zm00001d049958
Zm00001d048349
Zm00001d015229
Zm00001d054001
Zm00001d015228
Zm00001d004109
Zm00001d028034
Zm00001d048119
Zm00001d034797
Zm00001d000329
Zm00001d000220
Zm00001d025463
Zm00001d025060
Zm00001d042131
Zm00001d027481
Zm00001d037860
Zm00001d022544
Zm00001d005482
Zm00001d007339
Zm00001d019299
Zm00001d017423
Zm00001d014378
Zm00001d036594
Zm00001d015987
Zm00001d022156
Zm00001d041385
Zm00001d045518
Zm00001d014659
Zm00001d020693
Zm00001d006838
Zm00001d027955
Zm00001d052180
Zm00001d045213
Zm00001d034317
Zm00001d048512
Zm00001d047979
Zm00001d028358
Zm00001d017046
Zm00001d010731
Zm00001d019236
Zm00001d012685
Zm00001d047982
Zm00001d008327
Zm00001d040293
Zm00001d022265
Zm00001d005641
Zm00001d011738
Zm00001d051057
Zm00001d014663
Zm00001d036698
Zm00001d018096
Zm00001d017489
Zm00001d052216
Zm00001d008544
Zm00001d052977
Zm00001d013999
Zm00001d018545
Zm00001d011301
Zm00001d029077
Zm00001d022602
Zm00001d017894
Zm00001d028485
Zm00001d037059
Zm00001d017193
Zm00001d051065
Zm00001d038475
Zm00001d018469
Zm00001d033927
Zm00001d028238
Zm00001d018148
Zm00001d042266
Zm00001d024712
Zm00001d034013
Zm00001d008209
Zm00001d031678
Zm00001d052666
Zm00001d052695
Zm00001d007407
Zm00001d013081
Zm00001d033849
Zm00001d025656
Zm00001d022184
Zm00001d022028
Zm00001d019956
Zm00001d017030
Zm00001d043317
Zm00001d034401
Zm00001d013093
Zm00001d045319
Zm00001d010121
Zm00001d006464
Zm00001d007328
Zm00001d051860
Zm00001d039449
Zm00001d017114
Zm00001d016835
Zm00001d032112
Zm00001d033541
Zm00001d020108
Zm00001d043337
Zm00001d019697
Zm00001d049743
Zm00001d018019
Zm00001d040830
Zm00001d014873
Zm00001d005238
Zm00001d029554
Zm00001d019182
Zm00001d020635
Zm00001d029511
Zm00001d046616
Zm00001d052540
Zm00001d000093
Zm00001d023422
Zm00001d044707
Zm00001d014736
Zm00001d022257
Zm00001d043036
Zm00001d009823
Zm00001d035797
Zm00001d021196
Zm00001d006160
Zm00001d028388
Zm00001d023340
Zm00001d050273
Zm00001d048888
Zm00001d034932
Zm00001d050216
Zm00001d008871
Zm00001d035789
Zm00001d010868
Zm00001d027309
Zm00001d051586
Zm00001d017790
Zm00001d001939
Zm00001d036148
Zm00001d024815
Zm00001d018147
Zm00001d033526
Zm00001d051742
Zm00001d027371
Zm00001d017878
Zm00001d025149
Zm00001d034108
Zm00001d022537
Zm00001d002890
Zm00001d014162
Zm00001d052715
Zm00001d041884
Zm00001d041945
Zm00001d011779
Zm00001d051823
Zm00001d001869
Zm00001d045373
Zm00001d029123
Zm00001d035023
Zm00001d005228
Zm00001d007500
Zm00001d053908
Zm00001d026025
Zm00001d002156
Zm00001d026391
Zm00001d026068
Zm00001d032608
Zm00001d005856
Zm00001d020695
Zm00001d047128
Zm00001d028618
Zm00001d037815
Zm00001d009880
Zm00001d027963
Zm00001d031002
Zm00001d042908
Zm00001d037734
Zm00001d013654
Zm00001d044054
Zm00001d011328
Zm00001d039090
Zm00001d011474
Zm00001d039091
Zm00001d039780
Zm00001d033109
Zm00001d034880
Zm00001d053858
Zm00001d019297
Zm00001d018411
Zm00001d043907
Zm00001d044641
Zm00001d023264
Zm00001d013425
Zm00001d033872
Zm00001d026685
Zm00001d048332
Zm00001d018197
Zm00001d042663
Zm00001d018804
Zm00001d041346
Zm00001d052452
Zm00001d053009
Zm00001d023538
Zm00001d019452

## Sheet: Division, G.max
GLYMA_09G157400
GLYMA_10G223700
GLYMA_10G054800
GLYMA_20G168200
GLYMA_16G166000
GLYMA_08G006700
GLYMA_13G079900
GLYMA_14G149700
GLYMA_06G112900
GLYMA_07G180400
GLYMA_18G116100
GLYMA_17G206800
GLYMA_02G145800
GLYMA_03G136900
GLYMA_19G139200
GLYMA_15G272100
GLYMA_08G152900
GLYMA_15G082000
GLYMA_13G230600
GLYMA_09G040700
GLYMA_15G146200
GLYMA_16G156300
GLYMA_13G253600
GLYMA_15G061300
GLYMA_09G235800
GLYMA_18G261200
GLYMA_19G000800
GLYMA_05G000800
GLYMA_05G208400
GLYMA_08G015000
GLYMA_01G241500
GLYMA_10G137900
GLYMA_04G053700
GLYMA_02G085800
GLYMA_19G125000
GLYMA_03G120400
GLYMA_05G147800
GLYMA_08G104700
GLYMA_17G128700
GLYMA_13G277700
GLYMA_03G075500
GLYMA_08G117900
GLYMA_05G160300
GLYMA_14G014900
GLYMA_02G298900
GLYMA_07G129800
GLYMA_03G006700
GLYMA_19G119200
GLYMA_07G264600
GLYMA_17G009500
GLYMA_05G156900
GLYMA_08G114900
GLYMA_07G018300
GLYMA_08G203300
GLYMA_17G183500
GLYMA_19G142100
GLYMA_03G139000
GLYMA_05G083800
GLYMA_08G087800
GLYMA_08G172200
GLYMA_15G255800
GLYMA_06G070600
GLYMA_05G098700
GLYMA_17G166900
GLYMA_18G153300
GLYMA_18G104600
GLYMA_08G311000
GLYMA_02G004400
GLYMA_10G003800
GLYMA_11G221200
GLYMA_18G036200
GLYMA_07G005000
GLYMA_08G015200
GLYMA_05G208600
GLYMA_01G181500
GLYMA_11G059700
GLYMA_09G273400
GLYMA_18G215700
GLYMA_16G091700
GLYMA_07G043600
GLYMA_16G012000
GLYMA_07G039700
GLYMA_04G112200
GLYMA_16G201700
GLYMA_10G241600
GLYMA_20G152600
GLYMA_09G150300
GLYMA_04G142300
GLYMA_02G045900
GLYMA_16G123900
GLYMA_16G042000
GLYMA_01G230300
GLYMA_06G311700
GLYMA_04G127500
GLYMA_06G311600
GLYMA_10G264300
GLYMA_07G147400
GLYMA_12G096100
GLYMA_06G308700
GLYMA_05G190800
GLYMA_08G156200
GLYMA_03G236100
GLYMA_19G233800
GLYMA_06G270600
GLYMA_12G134100
GLYMA_09G176200
GLYMA_07G102800
GLYMA_10G154300
GLYMA_20G234000
GLYMA_08G024100
GLYMA_10G025100
GLYMA_04G018200
GLYMA_06G018500
GLYMA_09G057500
GLYMA_20G173100
GLYMA_12G013400
GLYMA_07G106200
GLYMA_08G035500
GLYMA_18G229500
GLYMA_03G156300
GLYMA_05G178600
GLYMA_08G135700
GLYMA_18G017100
GLYMA_08G348700
GLYMA_18G160500
GLYMA_05G173900
GLYMA_08G131100
GLYMA_02G301000
GLYMA_07G149200
GLYMA_05G242700
GLYMA_08G050100
GLYMA_02G192800
GLYMA_02G101200
GLYMA_01G089500
GLYMA_11G190700
GLYMA_17G231300
GLYMA_12G043200
GLYMA_11G117800
GLYMA_02G230100
GLYMA_14G196400
GLYMA_08G322800
GLYMA_14G017600
GLYMA_18G089400
GLYMA_02G295800
GLYMA_08G063500
GLYMA_07G185700
GLYMA_04G111400
GLYMA_06G322800
GLYMA_05G003500
GLYMA_06G150000
GLYMA_05G188500
GLYMA_04G216000
GLYMA_10G200100
GLYMA_20G190400
GLYMA_15G091700
GLYMA_13G220800
GLYMA_05G234900
GLYMA_08G042400
GLYMA_02G043200
GLYMA_16G120200
GLYMA_19G045500
GLYMA_18G281100
GLYMA_01G207800
GLYMA_11G034500
GLYMA_07G102100
GLYMA_16G031800
GLYMA_13G355300
GLYMA_15G018900
GLYMA_08G057600
GLYMA_05G248900
GLYMA_19G190700
GLYMA_03G190300
GLYMA_01G037400
GLYMA_02G027500
GLYMA_10G070700
GLYMA_11G210100
GLYMA_12G081500
GLYMA_11G192500
GLYMA_09G275000
GLYMA_18G213900
GLYMA_15G245700
GLYMA_10G286400
GLYMA_16G172800
GLYMA_09G126100
GLYMA_20G152200
GLYMA_10G241900
GLYMA_04G220500
GLYMA_06G145400
GLYMA_05G081300
GLYMA_17G178000
GLYMA_03G205000
GLYMA_19G202400
GLYMA_15G195000
GLYMA_09G086200
GLYMA_18G259800
GLYMA_09G237800
GLYMA_14G156100
GLYMA_13G034900
GLYMA_17G211700
GLYMA_14G116000
GLYMA_06G067300
GLYMA_04G065900
GLYMA_10G106100
GLYMA_02G187100
GLYMA_13G121800
GLYMA_10G054400
GLYMA_13G141500
GLYMA_11G157700
GLYMA_04G133900
GLYMA_05G079500
GLYMA_05G078900
GLYMA_14G130500
GLYMA_14G131800
GLYMA_17G200500
GLYMA_01G173300
GLYMA_11G069800
GLYMA_08G276900
GLYMA_01G022800
GLYMA_09G199500
GLYMA_12G241600
GLYMA_09G001900
GLYMA_06G172900
GLYMA_04G193000
GLYMA_12G199300
GLYMA_06G299700
GLYMA_13G303000
GLYMA_12G105600
GLYMA_16G221300
GLYMA_03G011100
GLYMA_07G072200
GLYMA_11G097100
GLYMA_12G241500
GLYMA_19G094500
GLYMA_01G170100
GLYMA_11G073200
GLYMA_07G177500
GLYMA_20G010100
GLYMA_06G050800
GLYMA_04G049800
GLYMA_14G092900
GLYMA_16G037100
GLYMA_19G116000
GLYMA_07G041700
GLYMA_16G010200
GLYMA_17G121400
GLYMA_11G117900
GLYMA_09G089200
GLYMA_15G197000
GLYMA_02G021800
GLYMA_19G020800
GLYMA_13G064100
GLYMA_01G048100
GLYMA_15G230300
GLYMA_04G192200
GLYMA_13G192400
GLYMA_10G139500
GLYMA_19G222600
GLYMA_03G225600
GLYMA_08G229400
GLYMA_15G216100
GLYMA_14G037100
GLYMA_02G277600
GLYMA_13G260500
GLYMA_14G218500
GLYMA_17G257600
GLYMA_04G002200
GLYMA_07G043700
GLYMA_16G012100
GLYMA_16G114800
GLYMA_11G088400
GLYMA_09G195700
GLYMA_01G156400
GLYMA_11G035800
GLYMA_01G207400
GLYMA_08G302200
GLYMA_18G117700
GLYMA_15G046900
GLYMA_08G185900
GLYMA_08G127900
GLYMA_05G169600
GLYMA_09G222400
GLYMA_12G035900
GLYMA_07G035600
GLYMA_16G004800
GLYMA_15G273700
GLYMA_08G155000
GLYMA_12G072200
GLYMA_13G328900
GLYMA_15G044900
GLYMA_12G206400
GLYMA_13G294500
GLYMA_13G010700
GLYMA_03G153600
GLYMA_19G156000
GLYMA_18G142500
GLYMA_08G283700
GLYMA_10G175000
GLYMA_20G215800
GLYMA_15G029700
GLYMA_04G183600
GLYMA_17G146000
GLYMA_02G045300
GLYMA_16G123000
GLYMA_U039500
GLYMA_02G233500
GLYMA_08G212900
GLYMA_07G030000
GLYMA_18G092600
GLYMA_16G221700
GLYMA_03G001200
GLYMA_18G045800
GLYMA_11G114000
GLYMA_07G105800
GLYMA_09G172300
GLYMA_14G108600
GLYMA_12G039900
GLYMA_02G001900
GLYMA_07G145700
GLYMA_18G197200
GLYMA_03G110100
GLYMA_07G114900
GLYMA_04G101800
GLYMA_09G108400
GLYMA_08G012500
GLYMA_05G205600
GLYMA_05G178000
GLYMA_08G135000
GLYMA_09G056200
GLYMA_15G162500
GLYMA_17G205100
GLYMA_06G223300
GLYMA_01G003200
GLYMA_07G128800
GLYMA_11G254400
GLYMA_18G002700
GLYMA_08G176900
GLYMA_15G056100
GLYMA_15G041800
GLYMA_13G332400
GLYMA_14G014300
GLYMA_02G299400
GLYMA_05G088900
GLYMA_17G186500
GLYMA_11G130800
GLYMA_08G016200
GLYMA_05G209500
GLYMA_06G228700
GLYMA_12G156300
GLYMA_06G110000
GLYMA_19G220100
GLYMA_05G124100
GLYMA_08G079300
GLYMA_08G018500
GLYMA_01G023500
GLYMA_02G041500
GLYMA_18G227800
GLYMA_17G058000
GLYMA_13G101600
GLYMA_14G008500
GLYMA_02G029300
GLYMA_01G036700
GLYMA_13G100900
GLYMA_13G337700
GLYMA_15G036800
GLYMA_05G173100
GLYMA_08G130400
GLYMA_07G053000
GLYMA_16G022100
GLYMA_02G093100
GLYMA_18G289200
GLYMA_09G022200
GLYMA_15G128500
GLYMA_17G243200
GLYMA_14G082100
GLYMA_09G092600
GLYMA_15G199500
GLYMA_16G056000
GLYMA_04G239800
GLYMA_06G124100
GLYMA_05G026600
GLYMA_04G169200
GLYMA_17G100300
GLYMA_06G194200
GLYMA_06G144200
GLYMA_10G244200
GLYMA_20G069700
GLYMA_10G118100
GLYMA_04G007400
GLYMA_04G243400
GLYMA_12G021800
GLYMA_18G018500
GLYMA_11G238900
GLYMA_04G241100
GLYMA_06G122300
GLYMA_02G292200
GLYMA_14G022400
GLYMA_15G008200
GLYMA_13G365100
GLYMA_19G168100
GLYMA_03G167000
GLYMA_04G074200
GLYMA_06G075300
GLYMA_06G100200
GLYMA_04G098600
GLYMA_04G018400
GLYMA_06G018700
GLYMA_13G350600
GLYMA_15G023900
GLYMA_18G288200
GLYMA_12G182700
GLYMA_13G318300
GLYMA_11G193400
GLYMA_12G080600
GLYMA_12G071200
GLYMA_14G207800
GLYMA_06G179100
GLYMA_01G176700
GLYMA_11G065300
GLYMA_08G261800
GLYMA_01G080900
GLYMA_19G052200
GLYMA_05G115100
GLYMA_06G046900
GLYMA_04G046100
GLYMA_18G277000
GLYMA_08G254300
GLYMA_10G094400
GLYMA_19G143100
GLYMA_02G179900
GLYMA_08G165600
GLYMA_15G261600
GLYMA_15G165300
GLYMA_04G038400
GLYMA_18G140900
GLYMA_06G039500
GLYMA_08G102300
GLYMA_03G117900
GLYMA_07G109000
GLYMA_03G219200
GLYMA_19G216100
GLYMA_13G106300
GLYMA_17G053100
GLYMA_17G218800
GLYMA_08G162300
GLYMA_15G265300
GLYMA_06G126000
GLYMA_13G041700
GLYMA_14G124900
GLYMA_19G160000
GLYMA_10G245700
GLYMA_12G070100
GLYMA_10G278500
GLYMA_07G162800
GLYMA_03G229400
GLYMA_19G226700
GLYMA_19G027800
GLYMA_13G058700
GLYMA_04G017800
GLYMA_06G018100
GLYMA_12G064300
GLYMA_11G140800
GLYMA_06G051200
GLYMA_12G120500
GLYMA_06G285200
GLYMA_03G058200
GLYMA_13G137700
GLYMA_09G081600
GLYMA_15G240000
GLYMA_11G026100
GLYMA_09G081400
GLYMA_07G208300
GLYMA_02G137100
GLYMA_02G097300
GLYMA_18G284200
GLYMA_07G148800
GLYMA_18G200000
GLYMA_05G205300
GLYMA_08G012200
GLYMA_06G220400
GLYMA_09G086100
GLYMA_08G018100
GLYMA_05G211800
GLYMA_08G084400
GLYMA_05G129700
GLYMA_13G094700
GLYMA_12G046200
GLYMA_11G121100
GLYMA_12G046100
GLYMA_09G047300
GLYMA_15G154900
GLYMA_02G247400
GLYMA_14G068800
GLYMA_17G233000
GLYMA_U029000
GLYMA_05G028700
GLYMA_04G173200
GLYMA_06G191000
GLYMA_17G098100
GLYMA_11G147200
GLYMA_12G068100
GLYMA_20G243100
GLYMA_10G292900
GLYMA_04G029000
GLYMA_06G029000
GLYMA_10G195900
GLYMA_20G153600
GLYMA_10G241000
GLYMA_09G215200
GLYMA_02G053000
GLYMA_13G268300
GLYMA_12G231200
GLYMA_06G033100
GLYMA_04G033100
GLYMA_08G160700
GLYMA_06G007700
GLYMA_04G007900
GLYMA_01G237400
GLYMA_18G119500
GLYMA_11G006000
GLYMA_03G000100
GLYMA_19G000500
GLYMA_19G005100
GLYMA_05G005300
GLYMA_20G097000
GLYMA_U007600
GLYMA_10G146900
GLYMA_11G104200
GLYMA_10G090000
GLYMA_15G276000
GLYMA_03G033200
GLYMA_01G143200
GLYMA_14G175900
GLYMA_13G179100
GLYMA_17G050400
GLYMA_13G109200
GLYMA_15G056200
GLYMA_08G176800
GLYMA_09G002900
GLYMA_18G025300
GLYMA_11G232000
GLYMA_11G203100
GLYMA_18G047700
GLYMA_04G117400
GLYMA_14G114400
GLYMA_08G099300
GLYMA_14G114900
GLYMA_08G231300
GLYMA_14G115100
GLYMA_11G251100
GLYMA_18G005800
GLYMA_07G009600
GLYMA_08G192700
GLYMA_05G184900
GLYMA_08G142900
GLYMA_20G073400
GLYMA_10G130700
GLYMA_20G073500
GLYMA_15G133500
GLYMA_13G371400
GLYMA_15G002200
GLYMA_20G202700
GLYMA_10G188100
GLYMA_03G108900
GLYMA_13G008200
GLYMA_09G014300
GLYMA_15G119000
GLYMA_08G152700
GLYMA_04G039000
GLYMA_14G050800
GLYMA_06G148500
GLYMA_04G217300
GLYMA_05G186900
GLYMA_14G180400
GLYMA_02G212500
GLYMA_19G171100
GLYMA_03G169900
GLYMA_05G004200
GLYMA_06G141700
GLYMA_04G223500
GLYMA_12G195300
GLYMA_13G307200
GLYMA_03G125800
GLYMA_06G324700
GLYMA_04G256800
GLYMA_04G171700
GLYMA_06G192200
GLYMA_04G145400
GLYMA_17G123300
GLYMA_05G014800
GLYMA_17G232000
GLYMA_14G091400
GLYMA_20G000700
GLYMA_09G285300
GLYMA_09G195500
GLYMA_02G284700
GLYMA_16G115600
GLYMA_07G120500
GLYMA_03G103500
GLYMA_18G104500
GLYMA_08G311100
GLYMA_03G153100
GLYMA_13G148200
GLYMA_10G063700
GLYMA_03G188500
GLYMA_19G188700
GLYMA_07G224400
GLYMA_20G024400
GLYMA_16G151200
GLYMA_02G069700
GLYMA_02G239200
GLYMA_14G208100
GLYMA_01G136100
GLYMA_13G064800
GLYMA_03G031900
GLYMA_08G172400
GLYMA_15G254900
GLYMA_14G144100
GLYMA_17G192300
GLYMA_20G248400
GLYMA_18G205200
GLYMA_09G014800
GLYMA_15G120500
GLYMA_03G120600
GLYMA_19G125200
GLYMA_17G153900
GLYMA_05G113300
GLYMA_12G072500
GLYMA_05G131400
GLYMA_02G293500
GLYMA_08G086000
GLYMA_14G021000
GLYMA_02G300300
GLYMA_14G013700
GLYMA_19G098000
GLYMA_15G154600
GLYMA_08G264100
GLYMA_09G047100
GLYMA_12G040200
GLYMA_08G237500
GLYMA_15G084500
GLYMA_13G228000
GLYMA_02G100600
GLYMA_11G250100
GLYMA_18G007000
GLYMA_10G093300
GLYMA_03G178400
GLYMA_19G179200
GLYMA_20G239300
GLYMA_10G148600
GLYMA_05G156800
GLYMA_08G114800
GLYMA_12G116700
GLYMA_06G290300
GLYMA_16G151900
GLYMA_08G043100
GLYMA_02G070500
GLYMA_05G235700
GLYMA_11G066900
GLYMA_01G174900
GLYMA_17G161900
GLYMA_01G083100
GLYMA_08G260400
GLYMA_17G120900
GLYMA_05G012900
GLYMA_11G158400
GLYMA_04G133100
GLYMA_19G168400
GLYMA_03G167300
GLYMA_12G191300
GLYMA_12G096700
GLYMA_06G308100
GLYMA_09G169100
GLYMA_16G218700
GLYMA_13G146500
GLYMA_10G059800
GLYMA_20G052800
GLYMA_13G077100
GLYMA_09G272000
GLYMA_07G003900
GLYMA_19G021700
GLYMA_15G048700
GLYMA_08G184100
GLYMA_01G244900
GLYMA_05G059600
GLYMA_17G049400
GLYMA_13G110300
GLYMA_20G108900
GLYMA_19G081400
GLYMA_11G141500
GLYMA_08G173300
GLYMA_06G180600
GLYMA_04G185500
GLYMA_07G068500
GLYMA_08G060600
GLYMA_07G188700
GLYMA_19G026800
GLYMA_13G060100
GLYMA_13G212100
GLYMA_15G100600
GLYMA_07G081500
GLYMA_03G019600
GLYMA_09G077900
GLYMA_08G230900
GLYMA_15G218700
GLYMA_02G230500
GLYMA_14G197600
GLYMA_13G107200
GLYMA_17G052200
GLYMA_06G172100
GLYMA_04G194000
GLYMA_10G095200
GLYMA_02G181200
GLYMA_16G179800
GLYMA_09G133200
GLYMA_17G190500
GLYMA_04G080500
GLYMA_06G082200
GLYMA_14G143700
GLYMA_11G099900
GLYMA_10G129800
GLYMA_12G025800
GLYMA_20G080900
GLYMA_07G152700
GLYMA_16G098600
GLYMA_03G055500
GLYMA_18G203800
GLYMA_01G119400
GLYMA_02G304600
GLYMA_14G009200
GLYMA_03G238000
GLYMA_06G098500
GLYMA_04G096700
GLYMA_03G233600
GLYMA_19G230700
GLYMA_14G178900
GLYMA_02G211300
GLYMA_16G015600
GLYMA_07G046600
GLYMA_03G189000
GLYMA_08G263000
GLYMA_16G091400
GLYMA_09G088000
GLYMA_15G193700
GLYMA_09G042900
GLYMA_15G150200
GLYMA_17G027800
GLYMA_07G020300
GLYMA_08G221700
GLYMA_09G013400
GLYMA_15G118300
GLYMA_15G118200
GLYMA_17G006500
GLYMA_09G013300
GLYMA_09G013500
GLYMA_09G013600
GLYMA_15G118100
GLYMA_07G267500
GLYMA_20G102700
GLYMA_14G132300
GLYMA_17G200800
GLYMA_14G164400
GLYMA_06G109800
GLYMA_13G083100
GLYMA_04G252700
GLYMA_01G176900
GLYMA_11G065700
GLYMA_11G244500
GLYMA_09G271700
GLYMA_18G217500
GLYMA_16G221200
GLYMA_09G268000
GLYMA_18G221900
GLYMA_09G200800
GLYMA_01G021200
GLYMA_12G239300
GLYMA_17G241300
GLYMA_14G083700
GLYMA_06G040900
GLYMA_04G039600
GLYMA_09G093600
GLYMA_13G164800
GLYMA_15G200100
GLYMA_17G106300
GLYMA_02G052600
GLYMA_16G132700
GLYMA_20G087900
GLYMA_10G264000
GLYMA_20G126300
GLYMA_06G023500
GLYMA_20G073900
GLYMA_10G122200
GLYMA_18G057500
GLYMA_11G164300
GLYMA_13G255400
GLYMA_15G059400
GLYMA_18G229900
GLYMA_09G262300
GLYMA_05G026400
GLYMA_12G014600
GLYMA_06G173300
GLYMA_04G192500
GLYMA_04G099400
GLYMA_01G077600
GLYMA_11G181300
GLYMA_12G091900
GLYMA_15G041600
GLYMA_13G332600
GLYMA_12G146900
GLYMA_20G023100
GLYMA_06G080400
GLYMA_12G052800
GLYMA_11G128300
GLYMA_18G191500
GLYMA_13G306800
GLYMA_12G195700
GLYMA_10G247300
GLYMA_20G147200
GLYMA_04G243100
GLYMA_06G120200
GLYMA_08G304400
GLYMA_15G229600
GLYMA_12G030900
GLYMA_11G106000
GLYMA_04G004800
GLYMA_06G004500
GLYMA_02G118800
GLYMA_03G210300
GLYMA_19G207500
GLYMA_16G157200
GLYMA_02G075200
GLYMA_08G212800
GLYMA_15G007400
GLYMA_07G030100
GLYMA_02G175900
GLYMA_01G158100
GLYMA_11G086900
GLYMA_10G075300
GLYMA_03G198100
GLYMA_19G196000
GLYMA_02G201300
GLYMA_05G068200
GLYMA_17G150800
GLYMA_19G097800
GLYMA_12G046300
GLYMA_11G121200
GLYMA_20G052300
GLYMA_13G323500
GLYMA_12G177200
GLYMA_02G054500
GLYMA_16G134900
GLYMA_19G237500
GLYMA_03G240400
GLYMA_08G170500
GLYMA_15G256400
GLYMA_10G080100
GLYMA_12G182000
GLYMA_11G188900
GLYMA_12G085800
GLYMA_13G318800
GLYMA_11G124900
GLYMA_12G049500
GLYMA_07G112100
GLYMA_03G114500
GLYMA_01G073500
GLYMA_12G191600
GLYMA_09G147400
GLYMA_03G082300
GLYMA_12G063000
GLYMA_11G139400
GLYMA_17G201300
GLYMA_06G164600
GLYMA_20G234800
GLYMA_04G020000
GLYMA_03G005900
GLYMA_19G120100
GLYMA_02G003500
GLYMA_02G173200
GLYMA_03G132200
GLYMA_19G134000
GLYMA_05G016100
GLYMA_17G084100
GLYMA_15G023700
GLYMA_07G193800
GLYMA_13G182800
GLYMA_11G013700
GLYMA_08G320500
GLYMA_12G170000
GLYMA_08G188100
GLYMA_16G130400
GLYMA_02G050300
GLYMA_11G075200
GLYMA_01G168100
GLYMA_20G202800
GLYMA_10G188000
GLYMA_13G075600
GLYMA_08G152400
GLYMA_15G271800
GLYMA_04G100900
GLYMA_06G102600
GLYMA_03G022000
GLYMA_03G022100
GLYMA_02G275300
GLYMA_14G040900
GLYMA_20G120700
GLYMA_10G270600
GLYMA_01G014900
GLYMA_19G010600
GLYMA_15G268600
GLYMA_08G043900
GLYMA_05G236700
GLYMA_01G089300
GLYMA_02G101100
GLYMA_20G185300
GLYMA_18G061200
GLYMA_11G171300
GLYMA_14G194900
GLYMA_02G228000
GLYMA_20G204700
GLYMA_17G257700
GLYMA_09G246500
GLYMA_18G246500
GLYMA_03G213800
GLYMA_19G210600
GLYMA_05G143900
GLYMA_08G100200
GLYMA_03G068700
GLYMA_01G100900
GLYMA_10G148000
GLYMA_08G085900
GLYMA_05G131200
GLYMA_14G073700
GLYMA_17G251300
GLYMA_18G012400
GLYMA_11G244700
GLYMA_06G191500
GLYMA_04G172800
GLYMA_05G028400
GLYMA_17G098400
GLYMA_07G173900
GLYMA_02G087100
GLYMA_05G105500
GLYMA_19G173200
GLYMA_03G172300
GLYMA_02G131600
GLYMA_07G213200
GLYMA_11G031000
GLYMA_10G145900
GLYMA_18G216400
GLYMA_09G272700
GLYMA_04G071500
GLYMA_06G221000
GLYMA_04G003800
GLYMA_13G188400
GLYMA_13G192000
GLYMA_13G190100
GLYMA_09G090300
GLYMA_13G188000
GLYMA_13G184700
GLYMA_11G211700
GLYMA_10G069100
GLYMA_04G081900
GLYMA_06G083600
GLYMA_08G314900
GLYMA_09G104000
GLYMA_02G168900
GLYMA_09G111500
GLYMA_03G144700
GLYMA_19G147700
GLYMA_17G143800
GLYMA_05G062000
GLYMA_20G233800
GLYMA_10G154500
GLYMA_07G238500
GLYMA_17G035000
GLYMA_07G238400
GLYMA_14G005800
GLYMA_15G048200
GLYMA_02G292900
GLYMA_02G293300
GLYMA_04G122100
GLYMA_06G309500
GLYMA_05G096300
GLYMA_17G169000
GLYMA_16G141600
GLYMA_09G185800
GLYMA_07G090100
GLYMA_14G036100
GLYMA_02G278500
GLYMA_18G175700
GLYMA_08G357200
GLYMA_09G189100
GLYMA_07G087700
GLYMA_13G285700
GLYMA_12G137000
GLYMA_12G215800
GLYMA_06G265700
GLYMA_06G038900
GLYMA_04G037800
GLYMA_16G031500
GLYMA_15G111800
GLYMA_09G007400
GLYMA_18G093200
GLYMA_18G108300
GLYMA_11G152600
GLYMA_04G139900
GLYMA_07G010500
GLYMA_07G105300
GLYMA_08G193700
GLYMA_14G090300
GLYMA_19G158200
GLYMA_03G155900
GLYMA_06G131900
GLYMA_07G196200
GLYMA_18G197300
GLYMA_07G145800
GLYMA_03G077300
GLYMA_12G116000
GLYMA_06G286100
GLYMA_12G119800
GLYMA_15G151000
GLYMA_06G066300
GLYMA_04G065100
GLYMA_13G277200
GLYMA_06G173000
GLYMA_04G192900
GLYMA_11G219600
GLYMA_18G037800
GLYMA_19G165900
GLYMA_03G164500
GLYMA_02G251700
GLYMA_14G065100
GLYMA_02G256000
GLYMA_14G060500
GLYMA_06G310500
GLYMA_12G161100
GLYMA_05G016800
GLYMA_17G083500
GLYMA_05G016600
GLYMA_07G173800
GLYMA_14G211800
GLYMA_02G242000
GLYMA_15G106500
GLYMA_09G208000
GLYMA_01G014100
GLYMA_06G008300
GLYMA_04G008500
GLYMA_17G115500
GLYMA_13G167900
GLYMA_05G089100
GLYMA_10G111800
GLYMA_04G222000
GLYMA_06G143400
GLYMA_04G231500
GLYMA_06G069900
GLYMA_16G077600
GLYMA_01G008800
GLYMA_16G005600
GLYMA_11G028600
GLYMA_01G213300
GLYMA_19G116600
GLYMA_16G036200
GLYMA_13G348300
GLYMA_16G046900
GLYMA_12G087300
GLYMA_11G185500
GLYMA_12G031200
GLYMA_04G221000
GLYMA_06G144800
GLYMA_07G032100
GLYMA_19G226000
GLYMA_12G214300
GLYMA_13G287300
GLYMA_13G296700
GLYMA_12G204500
GLYMA_13G296800
GLYMA_12G204600
GLYMA_20G143100
GLYMA_10G250600
GLYMA_10G105400
GLYMA_02G191500
GLYMA_18G016000
GLYMA_15G014900
GLYMA_02G284500
GLYMA_14G030500
GLYMA_12G197600
GLYMA_13G304400
GLYMA_12G101800
GLYMA_06G302300
GLYMA_06G151500
GLYMA_04G214600
GLYMA_20G197900
GLYMA_16G158400
GLYMA_20G172700
GLYMA_10G219200
GLYMA_10G219100
GLYMA_20G172600
GLYMA_14G044000
GLYMA_09G233200
GLYMA_19G034200
GLYMA_01G102400
GLYMA_03G067100
GLYMA_09G168800
GLYMA_16G218400
GLYMA_04G067300
GLYMA_06G068900
GLYMA_04G254900
GLYMA_19G204700
GLYMA_03G207200
GLYMA_16G003100
GLYMA_12G167000
GLYMA_07G184100
GLYMA_08G065200
GLYMA_08G364500
GLYMA_17G205600
GLYMA_19G073500
GLYMA_19G030600
GLYMA_18G297600
GLYMA_02G025300
GLYMA_01G039400
GLYMA_10G042900
GLYMA_13G130200
GLYMA_01G233900
GLYMA_11G009000
GLYMA_01G180100
GLYMA_02G060500
GLYMA_11G062100
GLYMA_16G143100
GLYMA_07G159200
GLYMA_01G153100
GLYMA_13G163200
GLYMA_17G107700
GLYMA_01G223000
GLYMA_11G020400
GLYMA_05G212700
GLYMA_16G172700
GLYMA_09G125800
GLYMA_07G106900
GLYMA_09G171000
GLYMA_02G160100
GLYMA_10G112500
GLYMA_13G297500
GLYMA_12G204000
GLYMA_02G273200
GLYMA_14G043400
GLYMA_13G127800
GLYMA_10G040900
GLYMA_13G000600
GLYMA_07G076000
GLYMA_03G015700
GLYMA_04G210100
GLYMA_06G155900
GLYMA_10G164800
GLYMA_20G227000
GLYMA_07G089200
GLYMA_09G187800
GLYMA_19G205500
GLYMA_10G022400
GLYMA_02G151800
GLYMA_03G208300
GLYMA_12G014200
GLYMA_09G222800
GLYMA_12G014300
GLYMA_15G017400
GLYMA_13G356700
GLYMA_15G131800
GLYMA_20G032800
GLYMA_07G164700
GLYMA_13G341300
GLYMA_18G047500
GLYMA_05G075900
GLYMA_20G207200
GLYMA_10G182800
GLYMA_07G264300
GLYMA_17G009700
GLYMA_13G151300
GLYMA_10G066200
GLYMA_10G178100
GLYMA_09G153500
GLYMA_20G212100
GLYMA_19G024000
GLYMA_17G099500
GLYMA_15G187000
GLYMA_13G119100
GLYMA_17G041100
GLYMA_20G216400
GLYMA_10G174000
GLYMA_20G231400
GLYMA_10G157300
GLYMA_07G068200
GLYMA_07G221100
GLYMA_20G019400
GLYMA_14G190200
GLYMA_02G223400
GLYMA_17G094300
GLYMA_05G032300
GLYMA_08G315400
GLYMA_18G098400
GLYMA_09G111400
GLYMA_02G173000
GLYMA_19G005800
GLYMA_06G116600
GLYMA_01G016900
GLYMA_09G205900
GLYMA_08G344200
GLYMA_18G152900
GLYMA_04G050300
GLYMA_06G050300
GLYMA_01G228800
GLYMA_11G011600
GLYMA_18G085900
GLYMA_08G193100
GLYMA_07G009900
GLYMA_13G350300
GLYMA_15G024200
GLYMA_05G014200
GLYMA_06G289800
GLYMA_10G177300
GLYMA_20G212800
GLYMA_09G154600
GLYMA_19G199100
GLYMA_19G200100
GLYMA_05G054800
GLYMA_05G054900
GLYMA_16G094900
GLYMA_18G164900
GLYMA_08G351100
GLYMA_03G064200
GLYMA_02G041000
GLYMA_08G343300
GLYMA_03G089700
GLYMA_16G083300
GLYMA_01G235800
GLYMA_11G007400
GLYMA_08G093700
GLYMA_05G138500
GLYMA_15G264500
GLYMA_08G162600
GLYMA_05G185200
GLYMA_08G143100
GLYMA_16G032000
GLYMA_07G019000
GLYMA_08G204200
GLYMA_06G206900
GLYMA_08G035200
GLYMA_01G147400
GLYMA_13G318100
GLYMA_12G183000
GLYMA_08G345300
GLYMA_10G045500
GLYMA_13G133200
GLYMA_03G198500
GLYMA_02G091300
GLYMA_18G291800
GLYMA_10G089200
GLYMA_12G007600
GLYMA_09G229000
GLYMA_15G275500
GLYMA_03G124900
GLYMA_15G266600
GLYMA_08G232600
GLYMA_08G161000
GLYMA_15G217500
GLYMA_18G253900
GLYMA_09G089400
GLYMA_18G025500
GLYMA_11G231700
GLYMA_07G170000
GLYMA_04G086500
GLYMA_06G088000
GLYMA_09G226900
GLYMA_12G009900
GLYMA_08G043300
GLYMA_05G235900
GLYMA_02G070300
GLYMA_16G151800
GLYMA_14G001800
GLYMA_08G001000
GLYMA_05G192900
GLYMA_04G022700
GLYMA_11G131400
GLYMA_12G055700
GLYMA_16G210700
GLYMA_16G128200
GLYMA_04G109700
GLYMA_05G157500
GLYMA_06G169100
GLYMA_04G196700
GLYMA_18G117600
GLYMA_08G086500
GLYMA_05G131900
GLYMA_12G189100
GLYMA_13G312600
GLYMA_13G053500
GLYMA_19G033200
GLYMA_11G213400
GLYMA_18G043300
GLYMA_19G052100
GLYMA_05G115200
GLYMA_13G317400
GLYMA_12G183600
GLYMA_02G165400
GLYMA_17G046900
GLYMA_13G112900
GLYMA_08G047800
GLYMA_05G240700
GLYMA_01G004700
GLYMA_03G017800
GLYMA_07G079500
GLYMA_05G008400
GLYMA_17G116700
GLYMA_01G176400
GLYMA_11G068600
GLYMA_11G089500
GLYMA_01G155200
GLYMA_20G075100
GLYMA_10G123200
GLYMA_02G269800
GLYMA_14G047100
GLYMA_01G061900
GLYMA_02G120100
GLYMA_08G186600
GLYMA_15G033700
GLYMA_13G340700
GLYMA_07G260400
GLYMA_16G042000
GLYMA_04G219100
GLYMA_06G146700
GLYMA_03G252100
GLYMA_19G249500
GLYMA_14G197700
GLYMA_18G058200
GLYMA_02G230600
GLYMA_11G165000
GLYMA_05G195900
GLYMA_04G207200
GLYMA_06G158400
GLYMA_08G003500
GLYMA_07G187100
GLYMA_14G024800
GLYMA_12G001100
GLYMA_18G107000
GLYMA_08G309300
GLYMA_02G182800
GLYMA_10G103000
GLYMA_05G194700
GLYMA_06G156800
GLYMA_15G073300
GLYMA_12G052300
GLYMA_11G127700
GLYMA_13G344400
GLYMA_15G030000
GLYMA_03G097100
GLYMA_07G124200
GLYMA_12G239500
GLYMA_15G271500
GLYMA_09G003500
GLYMA_08G152100
GLYMA_18G058300
GLYMA_11G165100
GLYMA_02G035500
GLYMA_01G029900
GLYMA_03G240100
GLYMA_20G135600
GLYMA_17G038700
GLYMA_02G111700
GLYMA_01G053200
GLYMA_07G138400
GLYMA_18G188800
GLYMA_13G363200
GLYMA_15G010600
GLYMA_03G205100
GLYMA_19G202500
GLYMA_14G046600
GLYMA_05G027800
GLYMA_19G029400
GLYMA_01G086000
GLYMA_13G056900
GLYMA_20G058400
GLYMA_20G058300
GLYMA_07G156100
GLYMA_18G206500
GLYMA_03G076300
GLYMA_01G110600
GLYMA_13G291300
GLYMA_06G283200
GLYMA_12G210000
GLYMA_12G122900
GLYMA_04G203700
GLYMA_06G161600
GLYMA_01G219700
GLYMA_08G234700
GLYMA_07G226200
GLYMA_11G153500
GLYMA_01G109700
GLYMA_03G074800
GLYMA_08G353800
GLYMA_08G107200
GLYMA_05G150300
GLYMA_03G123500
GLYMA_19G127100
GLYMA_02G130100
GLYMA_02G218700
GLYMA_20G098800
GLYMA_10G290400
GLYMA_01G226800
GLYMA_11G015900
GLYMA_01G046400
GLYMA_02G106600
GLYMA_05G031500
GLYMA_17G095400
GLYMA_12G078200
GLYMA_08G129800
GLYMA_09G042600
GLYMA_15G192400
GLYMA_04G193700
GLYMA_06G172400
GLYMA_03G014900
GLYMA_07G075000
GLYMA_18G132200
GLYMA_04G063500
GLYMA_06G064700
GLYMA_08G117100
GLYMA_20G058200
GLYMA_19G180500
GLYMA_19G075200
GLYMA_18G009100
GLYMA_11G248100
GLYMA_11G125100
GLYMA_12G049700
GLYMA_17G047200
GLYMA_13G112500
GLYMA_09G072100
GLYMA_15G180900
GLYMA_07G057300
GLYMA_14G004700
GLYMA_15G034700
GLYMA_13G339700
GLYMA_02G308400
GLYMA_15G229800
GLYMA_18G039800
GLYMA_11G216800
GLYMA_05G049300
GLYMA_17G131200
GLYMA_01G182300
GLYMA_11G060600
GLYMA_07G244300
GLYMA_17G029600
GLYMA_20G132200
GLYMA_05G072500
GLYMA_19G055700
GLYMA_12G047200
GLYMA_16G059100
GLYMA_12G082000
GLYMA_11G122300
GLYMA_10G116500
GLYMA_05G118600
GLYMA_08G073700
GLYMA_18G093100
GLYMA_12G219100
GLYMA_06G061000
GLYMA_04G060500
GLYMA_07G190200
GLYMA_09G057700
GLYMA_15G163800
GLYMA_14G039600
GLYMA_02G276200
GLYMA_16G016200
GLYMA_07G047700
GLYMA_04G003600
GLYMA_19G070200
GLYMA_06G003500
GLYMA_04G073400
GLYMA_06G074500
GLYMA_10G047400
GLYMA_13G317500
GLYMA_11G184900
GLYMA_12G183500
GLYMA_08G357400
GLYMA_18G176000
GLYMA_12G186700
GLYMA_13G314800
GLYMA_09G069600
GLYMA_15G177600
GLYMA_10G167500
GLYMA_20G221600
GLYMA_15G157800
GLYMA_09G051500
GLYMA_02G221100
GLYMA_14G188600
GLYMA_15G135300
GLYMA_09G029500
GLYMA_09G031300
GLYMA_12G104000
GLYMA_07G108500
GLYMA_09G274500
GLYMA_18G213500
GLYMA_05G227000
GLYMA_06G240400
GLYMA_12G152100
GLYMA_05G033400
GLYMA_06G186800
GLYMA_04G178300
GLYMA_17G093600
GLYMA_02G085400
GLYMA_08G058500
GLYMA_20G014100
GLYMA_07G217500
GLYMA_08G352500
GLYMA_07G208200
GLYMA_02G137200
GLYMA_17G251500
GLYMA_14G073500
GLYMA_02G108200
GLYMA_15G091800
GLYMA_13G220600
GLYMA_20G231700
GLYMA_10G157000
GLYMA_17G002400
GLYMA_16G139600
GLYMA_02G056800
GLYMA_01G140000
GLYMA_03G027900
GLYMA_13G136100
GLYMA_10G048300
GLYMA_07G132100
GLYMA_18G180900
GLYMA_11G119300
GLYMA_12G044500
GLYMA_01G001600
GLYMA_08G359600
GLYMA_08G291700
GLYMA_17G052000
GLYMA_09G191500
GLYMA_07G085400
GLYMA_10G197000
GLYMA_10G074100
GLYMA_03G237700
GLYMA_20G234200
GLYMA_10G154100
GLYMA_19G235300
GLYMA_01G147300
GLYMA_19G103500
GLYMA_16G047800
GLYMA_13G166000
GLYMA_12G206300
GLYMA_13G294600
GLYMA_11G001700
GLYMA_01G242600
GLYMA_17G063800
GLYMA_02G105700
GLYMA_01G045300
GLYMA_10G029100
GLYMA_02G144900
GLYMA_08G290000
GLYMA_18G134500
GLYMA_16G068900
GLYMA_11G183100
GLYMA_12G089400
GLYMA_13G276300
GLYMA_12G225000
GLYMA_08G123100
GLYMA_05G165500
GLYMA_02G285400
GLYMA_14G028500
GLYMA_15G202500
GLYMA_13G117200
GLYMA_17G042700
GLYMA_14G002000
GLYMA_02G310800
GLYMA_02G065600
GLYMA_04G038800
GLYMA_06G039800
GLYMA_16G026000
GLYMA_07G057000
GLYMA_10G138200
GLYMA_14G030100
GLYMA_14G015800
GLYMA_02G297900
GLYMA_09G207900
GLYMA_01G014200
GLYMA_03G151300
GLYMA_19G153800
GLYMA_18G263800
GLYMA_08G241400
GLYMA_12G224900
GLYMA_13G276400
GLYMA_05G122300
GLYMA_08G077300
GLYMA_13G144100
GLYMA_10G057400
GLYMA_15G014500
GLYMA_09G227000
GLYMA_12G009800
GLYMA_02G086000
GLYMA_10G149900
GLYMA_20G238500
GLYMA_05G121000
GLYMA_08G075600
GLYMA_13G349100
GLYMA_14G137100
GLYMA_18G234500
GLYMA_09G258100
GLYMA_11G216000
GLYMA_18G040600
GLYMA_02G244700
GLYMA_14G214300
GLYMA_15G103100
GLYMA_14G004800
GLYMA_02G308300
GLYMA_07G122300
GLYMA_03G100600
GLYMA_19G026400
GLYMA_13G169800
GLYMA_11G190300
GLYMA_01G024600
GLYMA_08G354600
GLYMA_18G171000
GLYMA_17G088200
GLYMA_05G038800
GLYMA_19G128800
GLYMA_03G126000
GLYMA_12G025100
GLYMA_11G099000
GLYMA_06G316500
GLYMA_06G315500
GLYMA_11G014400
GLYMA_01G231400
GLYMA_05G160700
GLYMA_14G193600
GLYMA_02G226700
GLYMA_18G252500
GLYMA_09G242500
GLYMA_06G174200
GLYMA_04G191700
GLYMA_13G110100
GLYMA_15G177400
GLYMA_17G049600
GLYMA_08G115500
GLYMA_05G157700
GLYMA_18G047900
GLYMA_11G202900
GLYMA_05G059600
GLYMA_02G095600
GLYMA_18G285900
GLYMA_06G234800
GLYMA_10G270300
GLYMA_20G121000
GLYMA_11G094200
GLYMA_12G020600
GLYMA_09G263800
GLYMA_18G228300
GLYMA_09G244300
GLYMA_03G108300
GLYMA_18G249200
GLYMA_03G231500
GLYMA_19G228600
GLYMA_13G275900
GLYMA_12G225400
GLYMA_03G108100
GLYMA_07G119200
GLYMA_06G034900
GLYMA_04G034900
GLYMA_08G095400
GLYMA_13G303500
GLYMA_12G198700
GLYMA_12G160300
GLYMA_08G041700
GLYMA_07G092300
GLYMA_09G183900
GLYMA_01G220000
GLYMA_20G061500
GLYMA_18G076300
GLYMA_08G330200
GLYMA_07G161500
GLYMA_03G258000
GLYMA_08G340700
GLYMA_05G210100
GLYMA_08G016800
GLYMA_19G256000
GLYMA_09G158200
GLYMA_20G215100
GLYMA_16G208700
GLYMA_04G131400
GLYMA_13G005800
GLYMA_20G062500
GLYMA_19G000100
GLYMA_20G081700
GLYMA_06G020900
GLYMA_02G170300
GLYMA_09G107200
GLYMA_11G111200
GLYMA_12G037500
GLYMA_02G116500
GLYMA_01G059100
GLYMA_08G147500
GLYMA_05G189900
GLYMA_06G000100
GLYMA_04G000200
GLYMA_09G202500
GLYMA_01G019900
GLYMA_16G218600
GLYMA_09G169000
GLYMA_08G111400
GLYMA_19G046200
GLYMA_05G136500
GLYMA_01G148700
GLYMA_08G091700
GLYMA_12G175000
GLYMA_12G076800
GLYMA_13G324600
GLYMA_05G004700
GLYMA_04G177200
GLYMA_06G187800
GLYMA_06G074900
GLYMA_04G073800
GLYMA_15G158100
GLYMA_09G051800
GLYMA_01G062900
GLYMA_02G120800
GLYMA_02G288400
GLYMA_14G026600
GLYMA_06G053600
GLYMA_19G143300
GLYMA_03G140700
GLYMA_05G163700
GLYMA_08G120900
GLYMA_02G120300
GLYMA_01G062100
GLYMA_05G003400
GLYMA_19G003900
GLYMA_19G061100
GLYMA_16G070900
GLYMA_09G227800
GLYMA_02G223800
GLYMA_14G003900
GLYMA_10G145700
GLYMA_20G095400
GLYMA_20G204700
GLYMA_16G049800
GLYMA_03G027800
GLYMA_01G140300
GLYMA_01G139700
GLYMA_08G356000
GLYMA_18G173100
GLYMA_10G240000
GLYMA_20G154600
GLYMA_10G191500
GLYMA_02G174700
GLYMA_11G125600
GLYMA_12G050200
GLYMA_04G251800
GLYMA_06G110900
GLYMA_06G111000
GLYMA_20G007500
GLYMA_07G160400
GLYMA_18G137800
GLYMA_08G287600
GLYMA_06G137800
GLYMA_08G339700
GLYMA_05G059000
GLYMA_01G122300
GLYMA_01G047300
GLYMA_02G022800
GLYMA_01G041300
GLYMA_19G178600
GLYMA_07G118300
GLYMA_10G255400
GLYMA_13G207900
GLYMA_19G141800
GLYMA_13G351300
GLYMA_15G023300
GLYMA_07G265300
GLYMA_17G008700
GLYMA_05G249000
GLYMA_10G018100
GLYMA_13G037300
GLYMA_14G119200
GLYMA_17G186800
GLYMA_12G072600
GLYMA_11G017200
GLYMA_01G225700
GLYMA_20G066700
GLYMA_16G220800
GLYMA_13G002400
GLYMA_20G219500
GLYMA_16G071900
GLYMA_19G063300
GLYMA_02G304700
GLYMA_14G009100
GLYMA_06G060600
GLYMA_04G060100
GLYMA_20G090300
GLYMA_10G141800
GLYMA_15G134800
GLYMA_09G029000
GLYMA_19G246600
GLYMA_10G164100
GLYMA_20G226500
GLYMA_03G249000
GLYMA_05G142300
GLYMA_08G098100
GLYMA_18G013300
GLYMA_11G243800
GLYMA_15G019600
GLYMA_13G354600
GLYMA_04G230800
GLYMA_06G134300
GLYMA_12G042600
GLYMA_11G116800
GLYMA_20G108700
GLYMA_13G103200
GLYMA_17G055800
GLYMA_08G158800
GLYMA_16G068500
GLYMA_16G018100
GLYMA_08G184200
GLYMA_15G048100
GLYMA_16G139400
GLYMA_11G068700
GLYMA_02G056600
GLYMA_11G156200
GLYMA_20G100400
GLYMA_10G288500
GLYMA_20G095700
GLYMA_10G146000
GLYMA_19G216000
GLYMA_11G163000
GLYMA_18G056300
GLYMA_03G008200
GLYMA_07G069600
GLYMA_20G002000
GLYMA_18G233800
GLYMA_01G236000
GLYMA_11G007200
GLYMA_02G269500
GLYMA_14G047400
GLYMA_15G046200
GLYMA_08G186800
GLYMA_13G177300
GLYMA_07G199200
GLYMA_02G069300
GLYMA_08G239200
GLYMA_12G001400
GLYMA_01G208900
GLYMA_11G033300
GLYMA_03G186500
GLYMA_19G186600
GLYMA_02G309200
GLYMA_14G003600
GLYMA_03G245900
GLYMA_19G243400
GLYMA_09G023400
GLYMA_15G129500
GLYMA_19G012900
GLYMA_13G070100
GLYMA_13G034100
GLYMA_06G117600
GLYMA_04G245500
GLYMA_14G155100
GLYMA_09G032900
GLYMA_15G137900
GLYMA_15G260100
GLYMA_08G167200
GLYMA_01G028200
GLYMA_02G037000
GLYMA_03G250700
GLYMA_19G248200
GLYMA_17G071100
GLYMA_02G206900
GLYMA_05G146100
GLYMA_08G113500
GLYMA_05G155700
GLYMA_18G207800
GLYMA_13G335000
GLYMA_15G039500
GLYMA_19G022800
GLYMA_13G062800
GLYMA_19G235400
GLYMA_20G234100
GLYMA_03G237800
GLYMA_10G154200
GLYMA_11G082800
GLYMA_01G093000
GLYMA_09G075100
GLYMA_08G052400
GLYMA_14G078100
GLYMA_17G247300
GLYMA_02G281800
GLYMA_18G050600
GLYMA_20G050800
GLYMA_10G155800
GLYMA_20G232500
GLYMA_04G002200
GLYMA_03G110500
GLYMA_03G111000
GLYMA_08G253800
GLYMA_18G276200
GLYMA_19G200600
GLYMA_11G026400
GLYMA_01G216500
GLYMA_12G016100
GLYMA_17G026600
GLYMA_07G232200
GLYMA_20G041100
GLYMA_05G024900
GLYMA_07G204700
GLYMA_13G171200
GLYMA_15G120100
GLYMA_09G014500
GLYMA_09G136600
GLYMA_16G182000
GLYMA_03G000300
GLYMA_02G118600
GLYMA_13G135000
GLYMA_18G010300
GLYMA_11G247000
GLYMA_09G136900
GLYMA_11G170700
GLYMA_16G182300
GLYMA_11G171100
GLYMA_15G060100
GLYMA_13G254600
GLYMA_10G273900
GLYMA_20G116100
GLYMA_13G156300
GLYMA_13G156200
GLYMA_17G103900
GLYMA_02G058600
GLYMA_10G258500
GLYMA_18G143000
GLYMA_08G283500
GLYMA_08G054300
GLYMA_05G246300
GLYMA_04G057400
GLYMA_03G087500
GLYMA_16G085400
GLYMA_03G088100
GLYMA_16G085900
GLYMA_16G085200
GLYMA_16G085700
GLYMA_16G087100
GLYMA_12G239200
GLYMA_03G087600
GLYMA_16G086500
GLYMA_U008300
GLYMA_03G088000
GLYMA_16G086700
GLYMA_16G222000
GLYMA_03G156500
GLYMA_19G158800
GLYMA_20G243800
GLYMA_10G293900
GLYMA_19G166900
GLYMA_03G165600
GLYMA_16G005300
GLYMA_07G036000
GLYMA_08G185600
GLYMA_01G181200
GLYMA_11G061000
GLYMA_08G223700
GLYMA_07G002900
GLYMA_06G141500
GLYMA_20G055900
GLYMA_17G117300
GLYMA_04G148400
GLYMA_05G009200
GLYMA_02G094200
GLYMA_18G287500
GLYMA_07G082900
GLYMA_03G021100
GLYMA_11G221400
GLYMA_18G036100
GLYMA_13G219600
GLYMA_19G017500
GLYMA_13G066900
GLYMA_11G101800
GLYMA_02G119000
GLYMA_01G060700
GLYMA_04G253300
GLYMA_06G109300
GLYMA_18G018300
GLYMA_08G137900
GLYMA_05G180200
GLYMA_19G003000
GLYMA_05G002800
GLYMA_U040200
GLYMA_03G050500
GLYMA_06G215400
GLYMA_04G149600
GLYMA_02G271400
GLYMA_19G061000
GLYMA_13G128000
GLYMA_10G041100
GLYMA_02G221300
GLYMA_14G188900
GLYMA_14G013300
GLYMA_17G150600
GLYMA_17G150400
GLYMA_18G076200
GLYMA_08G238200
[truncated: 1,479 more rows]

## Sheet: Elongation, A.thaliana
AT1G01540
AT1G04180
AT1G04540
AT1G04910
AT1G05420
AT1G05530
AT1G05540
AT1G05620
AT1G06330
AT1G06930
AT1G07410
AT1G08200
AT1G09250
AT1G09390
AT1G09750
AT1G10640
AT1G10870
AT1G10990
AT1G11482
AT1G11490
AT1G11545
AT1G12090
AT1G12845
AT1G13580
AT1G14220
AT1G14280
AT1G14290
AT1G14390
AT1G14430
AT1G14460
AT1G14500
AT1G14750
AT1G15330
AT1G15630
AT1G16030
AT1G19370
AT1G20010
AT1G20190
AT1G21070
AT1G21830
AT1G22370
AT1G25250
AT1G25450
AT1G25500
AT1G26700
AT1G27140
AT1G30570
AT1G33360
AT1G33610
AT1G41830
AT1G46552
AT1G47520
AT1G48100
AT1G48470
AT1G50390
AT1G50580
AT1G51260
AT1G51540
AT1G52280
AT1G53130
AT1G53660
AT1G53840
AT1G54870
AT1G54890
AT1G57590
AT1G59530
AT1G59780
AT1G61170
AT1G62190
AT1G64640
AT1G64910
AT1G64920
AT1G64980
AT1G65010
AT1G65295
AT1G65320
AT1G65900
AT1G65920
AT1G66150
AT1G66270
AT1G67750
AT1G68130
AT1G68250
AT1G70370
AT1G70560
AT1G70950
AT1G73010
AT1G73780
AT1G74890
AT1G75110
AT1G75490
AT1G75680
AT1G75780
AT1G76090
AT1G76470
AT1G76480
AT1G76640
AT1G76670
AT1G76878
AT1G77640
AT1G78040
AT1G78270
AT1G78300
AT2G01940
AT2G02230
AT2G02780
AT2G03350
AT2G03680
AT2G06850
AT2G14890
AT2G14920
AT2G19620
AT2G19660
AT2G20750
AT2G26360
AT2G26870
AT2G27860
AT2G29960
AT2G32580
AT2G33530
AT2G33790
AT2G34060
AT2G34300
AT2G34770
AT2G34920
AT2G36270
AT2G37630
AT2G37640
AT2G39180
AT2G39750
AT2G40620
AT2G41810
AT2G42570
AT2G42870
AT2G43880
AT2G44740
AT2G44910
AT2G45180
AT2G46490
AT2G47320
AT2G47440
AT2G47930
AT2G48020
AT3G01570
AT3G02230
AT3G02570
AT3G03250
AT3G05150
AT3G05910
AT3G06990
AT3G07250
AT3G07330
AT3G07950
AT3G07990
AT3G08030
AT3G08670
AT3G09300
AT3G09390
AT3G10520
AT3G10720
AT3G11385
AT3G11590
AT3G12110
AT3G12610
AT3G12710
AT3G13060
AT3G13061
AT3G16370
AT3G17120
AT3G17210
AT3G17390
AT3G17780
AT3G18960
AT3G20360
AT3G21760
AT3G22740
AT3G23730
AT3G24040
AT3G24210
AT3G24450
AT3G24750
AT3G25290
AT3G27770
AT3G27950
AT3G28200
AT3G28380
AT3G29370
AT3G45780
AT3G46230
AT3G46720
AT3G47380
AT3G48260
AT3G48340
AT3G48550
AT3G49720
AT3G50640
AT3G50760
AT3G51470
AT3G52770
AT3G53010
AT3G53040
AT3G53370
AT3G54400
AT3G54690
AT3G54810
AT3G54960
AT3G56060
AT3G58120
AT3G58540
AT3G58620
AT3G58850
AT3G59360
AT3G59850
AT3G60220
AT3G62110
AT3G62280
AT3G62930
AT3G63350
AT3G63470
AT4G00080
AT4G01525
AT4G01760
AT4G02290
AT4G03140
AT4G03390
AT4G08810
AT4G09030
AT4G09630
AT4G10020
AT4G12290
AT4G14360
AT4G14980
AT4G15160
AT4G16500
AT4G17970
AT4G18670
AT4G18760
AT4G19030
AT4G19170
AT4G20170
AT4G20210
AT4G20870
AT4G21850
AT4G22900
AT4G23790
AT4G24040
AT4G24760
AT4G25200
AT4G25250
AT4G25260
AT4G25360
AT4G27460
AT4G27590
AT4G27595
AT4G28050
AT4G28650
AT4G30180
AT4G30610
AT4G30996
AT4G31340
AT4G32460
AT4G34260
AT4G34800
AT4G35100
AT4G36010
AT4G36740
AT4G36880
AT4G38140
AT4G39390
AT5G01670
AT5G01900
AT5G01970
AT5G02000
AT5G02170
AT5G02260
AT5G02580
AT5G03552
AT5G04970
AT5G05900
AT5G06270
AT5G07030
AT5G07190
AT5G07720
AT5G08350
AT5G09890
AT5G10720
AT5G10990
AT5G12030
AT5G12250
AT5G13140
AT5G14150
AT5G15050
AT5G15150
AT5G15230
AT5G15265
AT5G15350
AT5G15650
AT5G16170
AT5G16590
AT5G18280
AT5G18480
AT5G18520
AT5G18840
AT5G19010
AT5G19190
AT5G19340
AT5G19770
AT5G20110
AT5G20670
AT5G20810
AT5G23860
AT5G25830
AT5G25840
AT5G26260
AT5G28020
AT5G28442
AT5G35670
AT5G35740
AT5G38820
AT5G38970
AT5G39240
AT5G40100
AT5G42280
AT5G42320
AT5G44680
AT5G44770
AT5G47780
AT5G47920
AT5G48570
AT5G48900
AT5G49280
AT5G50175
AT5G50420
AT5G51490
AT5G51500
AT5G51930
AT5G52280
AT5G52430
AT5G52990
AT5G55380
AT5G55630
AT5G56040
AT5G56747
AT5G59410
AT5G60400
AT5G61240
AT5G62210
AT5G62330
AT5G63350
AT5G63800
AT5G64330
AT5G65270
AT5G65550
AT5G65890
AT5G66780
ATCG00500
ATCG00540
ATCG00780
ATCG00790
ATCG00800
ATCG00810
ATCG01130
ATMG00080
ATMG00090

## Sheet: Elongation, Z.mays
Zm00001d004543
Zm00001d024933
Zm00001d047446
Zm00001d029226
Zm00001d007067
Zm00001d022247
Zm00001d030737
Zm00001d044599
Zm00001d051479
Zm00001d017641
Zm00001d002544
Zm00001d024807
Zm00001d006790
Zm00001d042343
Zm00001d012556
Zm00001d008216
Zm00001d040509
Zm00001d011731
Zm00001d039127
Zm00001d049210
Zm00001d027965
Zm00001d051556
Zm00001d017766
Zm00001d051187
Zm00001d034801
Zm00001d019282
Zm00001d034727
Zm00001d018789
Zm00001d036652
Zm00001d006796
Zm00001d018369
Zm00001d036704
Zm00001d046928
Zm00001d042556
Zm00001d025865
Zm00001d011286
Zm00001d004440
Zm00001d016898
Zm00001d043403
Zm00001d034547
Zm00001d016972
Zm00001d020957
Zm00001d020961
Zm00001d006037
Zm00001d031434
Zm00001d042057
Zm00001d030471
Zm00001d015310
Zm00001d006640
Zm00001d005981
Zm00001d049326
Zm00001d008376
Zm00001d041533
Zm00001d040238
Zm00001d025018
Zm00001d027717
Zm00001d009167
Zm00001d040725
Zm00001d049745
Zm00001d035695
Zm00001d029654
Zm00001d053856
Zm00001d015306
Zm00001d009402
Zm00001d028189
Zm00001d035669
Zm00001d034279
Zm00001d054011
Zm00001d021667
Zm00001d043938
Zm00001d048117
Zm00001d028025
Zm00001d034675
Zm00001d030601
Zm00001d025794
Zm00001d029254
Zm00001d025103
Zm00001d034039
Zm00001d049218
Zm00001d054106

## Sheet: Elongation, G.max
GLYMA_10G235100
GLYMA_20G159200
GLYMA_02G073900
GLYMA_10G210500
GLYMA_20G180100
GLYMA_16G155300
GLYMA_20G148900
GLYMA_16G087600
GLYMA_03G086600
GLYMA_18G052500
GLYMA_14G014100
GLYMA_02G299700
GLYMA_07G000900
GLYMA_08G226100
GLYMA_03G149300
GLYMA_19G152400
GLYMA_03G149200
GLYMA_03G208700
GLYMA_13G149000
GLYMA_10G071700
GLYMA_19G194500
GLYMA_13G153200
GLYMA_13G317000
GLYMA_20G191200
GLYMA_10G199100
GLYMA_10G198900
GLYMA_10G198800
GLYMA_10G199000
GLYMA_02G177700
GLYMA_09G245400
GLYMA_18G247800
GLYMA_16G081700
GLYMA_07G119100
GLYMA_03G107800
GLYMA_17G126100
GLYMA_05G043600
GLYMA_04G190500
GLYMA_06G174900
GLYMA_20G178600
GLYMA_10G212500
GLYMA_18G062900
GLYMA_19G015600
GLYMA_05G007700
GLYMA_19G008100
GLYMA_05G107600
GLYMA_11G046200
GLYMA_01G195500
GLYMA_17G159500
GLYMA_20G219200
GLYMA_10G170700
GLYMA_18G241200
GLYMA_09G251300
GLYMA_02G112900
GLYMA_01G054400
GLYMA_10G127100
GLYMA_U029500
GLYMA_13G172300
GLYMA_03G028600
GLYMA_03G028500
GLYMA_01G138600
GLYMA_20G141800
GLYMA_10G251700
GLYMA_04G017900
GLYMA_06G018200
GLYMA_17G242000
GLYMA_14G083100
GLYMA_08G002500
GLYMA_06G157300
GLYMA_05G194900
GLYMA_04G208400
GLYMA_09G271300
GLYMA_16G221500
GLYMA_18G218000
GLYMA_02G114800
GLYMA_01G056300
GLYMA_19G165400
GLYMA_17G021600
GLYMA_13G213300
GLYMA_15G099600
GLYMA_07G252800
GLYMA_13G213200
GLYMA_13G111200
GLYMA_17G048300
GLYMA_05G219800
GLYMA_10G092400
GLYMA_06G176800
GLYMA_04G188800
GLYMA_09G280800
GLYMA_18G208000
GLYMA_08G087900
GLYMA_05G133400
GLYMA_09G031600
GLYMA_15G136700
GLYMA_07G132000
GLYMA_06G021800
GLYMA_06G021700
GLYMA_17G260400
GLYMA_04G021600
GLYMA_14G221500
GLYMA_20G000200
GLYMA_09G285900
GLYMA_03G079100
GLYMA_15G217300
GLYMA_08G162500
GLYMA_08G232900
GLYMA_18G043800
GLYMA_11G212500
GLYMA_07G269900
GLYMA_15G122600
GLYMA_09G017000
GLYMA_17G003900
GLYMA_18G295200
GLYMA_08G367200
GLYMA_10G260900
GLYMA_20G130400
GLYMA_09G272800
GLYMA_18G216300
GLYMA_08G221200
GLYMA_20G040600
GLYMA_05G048500
GLYMA_17G130400
GLYMA_11G008400
GLYMA_12G014400
GLYMA_01G234500
GLYMA_20G113500
GLYMA_10G276200
GLYMA_01G084500
GLYMA_12G008600
GLYMA_15G276100
GLYMA_09G228000
GLYMA_10G090100
GLYMA_05G137000
GLYMA_09G170200
GLYMA_08G056800
GLYMA_08G092300
GLYMA_07G107500
GLYMA_13G290800
GLYMA_12G210500
GLYMA_20G099800
GLYMA_10G289100
GLYMA_15G056500
GLYMA_13G368300
GLYMA_13G258700
GLYMA_07G180900
GLYMA_08G069800
GLYMA_06G083900
GLYMA_06G084000
GLYMA_04G082200
GLYMA_20G226800
GLYMA_03G249500
GLYMA_10G164500
GLYMA_19G247000
GLYMA_06G087000
GLYMA_04G085400
GLYMA_03G098700
GLYMA_U003300
GLYMA_17G220800
GLYMA_06G059100
GLYMA_04G058400
GLYMA_14G105400
GLYMA_11G067900
GLYMA_16G140500
GLYMA_09G024700
GLYMA_02G007600
GLYMA_03G224600
GLYMA_19G221600
GLYMA_10G138100
GLYMA_04G042200
GLYMA_06G043100
GLYMA_01G227900
GLYMA_11G015100
GLYMA_04G169600
GLYMA_06G193800
GLYMA_06G319700
GLYMA_01G154900
GLYMA_04G091800
GLYMA_06G093600
GLYMA_14G180700
GLYMA_02G213000
GLYMA_12G225100
GLYMA_13G276200
GLYMA_06G304200
GLYMA_12G099800
GLYMA_10G173100
GLYMA_20G067400
GLYMA_20G217100
GLYMA_13G002000
GLYMA_03G199500
GLYMA_19G196800
GLYMA_01G158000
GLYMA_11G087000
GLYMA_10G176800
GLYMA_16G205700
GLYMA_20G213400
GLYMA_09G155200
GLYMA_05G232300
GLYMA_08G039700
GLYMA_07G088600
GLYMA_09G188200
GLYMA_14G051500
GLYMA_02G266000
GLYMA_15G034100
GLYMA_15G088000
GLYMA_15G087900
GLYMA_14G077600
GLYMA_19G127700
GLYMA_20G184400
GLYMA_20G158400
GLYMA_16G189700
GLYMA_09G139300
GLYMA_10G236100
GLYMA_02G309800
GLYMA_09G251700
GLYMA_18G240900
GLYMA_13G210300
GLYMA_15G102500
GLYMA_17G018800
GLYMA_07G255400
GLYMA_19G174600
GLYMA_18G300800
GLYMA_08G360800
GLYMA_14G223000
GLYMA_18G044000
GLYMA_11G212300
GLYMA_12G074100
GLYMA_15G043600
GLYMA_13G330400
GLYMA_18G151400
GLYMA_07G132400
GLYMA_03G081900
GLYMA_18G181300
GLYMA_15G183300
GLYMA_13G059500
GLYMA_15G196100
GLYMA_08G143800
GLYMA_06G147800
GLYMA_05G185700
GLYMA_02G086500
GLYMA_08G114200
GLYMA_05G156200
GLYMA_14G212100
GLYMA_02G242800
GLYMA_18G042200
GLYMA_11G214400
GLYMA_02G242700
GLYMA_02G064500
GLYMA_10G212100
GLYMA_16G145700
GLYMA_01G120700

## Sheet: Differentiation, A.thaliana
AT1G01010
AT1G01060
AT1G01070
AT1G01120
AT1G01180
AT1G01340
AT1G01440
AT1G01453
AT1G01470
AT1G01480
AT1G01550
AT1G01560
AT1G01600
AT1G01610
AT1G01640
AT1G01660
AT1G01750
AT1G01770
AT1G01780
AT1G02030
AT1G02300
AT1G02305
AT1G02310
AT1G02335
AT1G02340
AT1G02360
AT1G02380
AT1G02400
AT1G02500
AT1G02570
AT1G02575
AT1G02610
AT1G02660
AT1G02750
AT1G02813
AT1G02850
AT1G02880
AT1G02890
AT1G02900
AT1G02910
AT1G02920
AT1G02930
AT1G02950
AT1G03040
AT1G03220
AT1G03380
AT1G03660
AT1G03700
AT1G03730
AT1G03740
AT1G03820
AT1G03850
AT1G03905
AT1G03920
AT1G03950
AT1G04100
AT1G04160
AT1G04220
AT1G04280
AT1G04330
AT1G04440
AT1G04445
AT1G04490
AT1G04660
AT1G04700
AT1G04770
AT1G04970
AT1G05000
AT1G05020
AT1G05060
AT1G05140
AT1G05300
AT1G05310
AT1G05340
AT1G05450
AT1G05570
AT1G05575
AT1G05675
AT1G05710
AT1G05760
AT1G05810
AT1G05894
AT1G05990
AT1G06020
AT1G06030
AT1G06050
AT1G06430
AT1G06520
AT1G06550
AT1G06570
AT1G06640
AT1G06650
AT1G06680
AT1G06800
AT1G06840
AT1G06923
AT1G07000
AT1G07090
AT1G07128
AT1G07135
AT1G07200
AT1G07240
AT1G07300
AT1G07560
AT1G07590
AT1G07600
AT1G07610
AT1G07620
AT1G07630
AT1G07650
AT1G07730
AT1G07740
AT1G07860
AT1G07870
AT1G07880
AT1G08050
AT1G08160
AT1G08250
AT1G08290
AT1G08315
AT1G08320
AT1G08340
AT1G08380
AT1G08430
AT1G08670
AT1G08920
AT1G08930
AT1G08940
AT1G08980
AT1G08990
AT1G09070
AT1G09090
AT1G09155
AT1G09170
AT1G09176
AT1G09350
AT1G09430
AT1G09440
AT1G09610
AT1G09740
AT1G09860
AT1G09890
AT1G09930
AT1G09932
AT1G09940
AT1G09970
AT1G10050
AT1G10090
AT1G10140
AT1G10220
AT1G10340
AT1G10360
AT1G10370
AT1G10380
AT1G10385
AT1G10410
AT1G10480
AT1G10650
AT1G10682
AT1G10800
AT1G10900
AT1G10920
AT1G10970
AT1G11040
AT1G11100
AT1G11160
AT1G11170
AT1G11175
AT1G11185
AT1G11190
AT1G11210
AT1G11330
AT1G11410
AT1G11450
AT1G11655
AT1G11700
AT1G11920
AT1G12010
AT1G12040
AT1G12110
AT1G12140
AT1G12150
AT1G12200
AT1G12250
AT1G12320
AT1G12550
AT1G12560
AT1G12740
AT1G12750
AT1G12760
AT1G12810
AT1G12880
AT1G12950
AT1G13080
AT1G13090
AT1G13100
AT1G13110
AT1G13195
AT1G13200
AT1G13230
AT1G13245
AT1G13300
AT1G13360
AT1G13390
AT1G13448
AT1G13520
AT1G13600
AT1G13635
AT1G13830
AT1G13920
AT1G13930
AT1G13960
AT1G13970
AT1G13990
AT1G14040
AT1G14070
AT1G14130
AT1G14150
AT1G14160
AT1G14170
AT1G14185
AT1G14190
AT1G14200
AT1G14340
AT1G14370
AT1G14520
AT1G14540
AT1G14550
AT1G14600
AT1G14690
AT1G14700
AT1G14730
AT1G14780
AT1G14860
AT1G14870
AT1G14960
AT1G15010
AT1G15040
AT1G15380
AT1G15415
AT1G15460
AT1G15740
AT1G15950
AT1G15960
AT1G16022
AT1G16120
AT1G16130
AT1G16180
AT1G16230
AT1G16310
AT1G16400
AT1G16420
AT1G16440
AT1G16500
AT1G16510
AT1G16670
AT1G17020
AT1G17090
AT1G17145
AT1G17147
AT1G17170
AT1G17340
AT1G17590
AT1G17750
AT1G17950
AT1G17960
AT1G17970
AT1G18100
AT1G18140
AT1G18270
AT1G18290
AT1G18300
AT1G18390
AT1G18410
AT1G18420
AT1G18470
AT1G18486
AT1G18490
AT1G18570
AT1G18590
AT1G18720
AT1G18773
AT1G18830
AT1G18835
AT1G18860
AT1G18870
AT1G18880
AT1G18890
AT1G18940
AT1G18970
AT1G18980
AT1G19020
AT1G19180
AT1G19190
AT1G19200
AT1G19230
AT1G19250
AT1G19330
AT1G19570
AT1G19650
AT1G19660
AT1G19700
AT1G19715
AT1G19720
AT1G19770
AT1G19900
AT1G20160
AT1G20340
AT1G20380
AT1G20390
AT1G20440
AT1G20450
AT1G20650
AT1G20700
AT1G20823
AT1G20850
AT1G20880
AT1G21000
AT1G21050
AT1G21100
AT1G21110
AT1G21120
AT1G21130
AT1G21140
AT1G21310
AT1G21360
AT1G21380
AT1G21390
AT1G21410
AT1G21450
AT1G21520
AT1G21590
AT1G21680
AT1G21780
AT1G22050
AT1G22070
AT1G22180
AT1G22220
AT1G22280
AT1G22290
AT1G22410
AT1G22430
AT1G22440
AT1G22480
AT1G22500
AT1G22530
AT1G22540
AT1G22710
AT1G22810
AT1G22885
AT1G22890
AT1G22930
AT1G22985
AT1G22990
AT1G23010
AT1G23040
AT1G23120
AT1G23140
AT1G23150
AT1G23310
AT1G23390
AT1G23440
AT1G23460
AT1G23530
AT1G23540
AT1G23550
AT1G23560
AT1G23710
AT1G23730
AT1G23740
AT1G23760
AT1G23800
AT1G23870
AT1G23950
AT1G24020
AT1G24030
AT1G24100
AT1G24130
AT1G24140
AT1G24150
AT1G24370
AT1G24400
AT1G24430
AT1G24440
AT1G24530
AT1G24600
AT1G25220
AT1G25240
AT1G25390
AT1G25400
AT1G25422
AT1G25440
AT1G25530
AT1G25560
AT1G26360
AT1G26380
AT1G26420
AT1G26440
AT1G26800
AT1G26820
AT1G27020
AT1G27030
AT1G27150
AT1G27170
AT1G27290
AT1G27320
AT1G27380
AT1G27420
AT1G27440
AT1G27620
AT1G27670
AT1G27730
AT1G27740
AT1G27760
AT1G28000
AT1G28100
AT1G28260
AT1G28370
AT1G28380
AT1G28400
AT1G28440
AT1G28470
AT1G28480
AT1G28570
AT1G28580
AT1G28600
AT1G28610
AT1G28660
AT1G28680
AT1G28710
AT1G28815
AT1G29020
AT1G29050
AT1G29120
AT1G29179
AT1G29180
AT1G29200
AT1G29230
AT1G29290
AT1G29300
AT1G29355
AT1G29357
AT1G29380
AT1G29400
AT1G29520
AT1G29540
AT1G29600
AT1G29690
AT1G29800
AT1G29860
AT1G29930
AT1G30040
AT1G30050
AT1G30140
AT1G30220
AT1G30260
AT1G30320
AT1G30360
AT1G30370
AT1G30380
AT1G30640
AT1G30650
AT1G30700
AT1G30720
AT1G30750
AT1G30755
AT1G30757
AT1G30760
AT1G30840
AT1G30850
AT1G30870
AT1G31050
AT1G31120
AT1G31330
AT1G31460
AT1G31470
AT1G31480
AT1G31540
AT1G31710
AT1G31720
AT1G31750
AT1G31800
AT1G31820
AT1G31885
AT1G32100
AT1G32230
AT1G32340
AT1G32410
AT1G32450
AT1G32700
AT1G32740
AT1G32870
AT1G32920
AT1G32928
AT1G32940
AT1G32950
AT1G32970
AT1G33260
AT1G33320
AT1G33340
AT1G33430
AT1G33590
AT1G33600
AT1G33700
AT1G33970
AT1G34040
AT1G34050
AT1G34180
AT1G34220
AT1G34300
AT1G34330
AT1G34420
AT1G34510
AT1G34520
AT1G34540
AT1G34670
AT1G34750
AT1G34760
AT1G35180
AT1G35190
AT1G35210
AT1G35250
AT1G35255
AT1G35260
AT1G35330
AT1G35350
AT1G35515
AT1G35560
AT1G36622
AT1G36640
AT1G36680
AT1G37130
AT1G42550
AT1G42970
AT1G43010
AT1G43020
AT1G43140
AT1G43160
AT1G43650
AT1G43700
AT1G43790
AT1G43886
AT1G44050
AT1G44090
AT1G44100
AT1G44130
AT1G44160
AT1G44170
AT1G44446
AT1G44770
AT1G44800
AT1G44970
AT1G45015
AT1G45145
AT1G45160
AT1G45249
AT1G45474
AT1G45545
AT1G46480
AT1G46768
AT1G47128
AT1G47271
AT1G47395
AT1G47400
AT1G47480
AT1G47610
AT1G47655
AT1G47760
AT1G47860
AT1G47950
AT1G47960
AT1G47990
AT1G48210
AT1G48260
AT1G48320
AT1G48490
AT1G48500
AT1G48540
AT1G48598
AT1G48600
AT1G48640
AT1G48670
AT1G48690
AT1G48745
AT1G48750
AT1G48790
AT1G48840
AT1G48930
AT1G48960
AT1G49000
AT1G49032
AT1G49160
AT1G49200
AT1G49310
AT1G49320
AT1G49430
AT1G49450
AT1G49470
AT1G49490
AT1G49500
AT1G49580
AT1G49740
AT1G50290
AT1G50320
AT1G50560
AT1G50590
AT1G50740
AT1G50750
AT1G50930
AT1G51070
AT1G51140
AT1G51270
AT1G51340
AT1G51400
AT1G51420
AT1G51500
AT1G51620
AT1G51640
AT1G51680
AT1G51700
AT1G51760
AT1G51790
AT1G51800
AT1G51830
AT1G51840
AT1G51860
AT1G51870
AT1G51880
AT1G51890
AT1G51913
AT1G51920
AT1G51950
AT1G52140
AT1G52155
AT1G52200
AT1G52220
AT1G52342
AT1G52343
AT1G52347
AT1G52410
AT1G52660
AT1G52880
AT1G53090
AT1G53210
AT1G53230
AT1G53270
AT1G53340
AT1G53430
AT1G53440
AT1G53560
AT1G53580
AT1G53610
AT1G53620
AT1G53625
AT1G53633
AT1G53670
AT1G53910
AT1G53950
AT1G53980
AT1G53990
AT1G54160
AT1G54215
AT1G54217
AT1G54290
AT1G54340
AT1G54410
AT1G54500
AT1G54540
AT1G54575
AT1G54660
AT1G54740
AT1G54780
AT1G54790
AT1G54940
AT1G54970
AT1G55020
AT1G55152
AT1G55210
AT1G55265
AT1G55270
AT1G55280
AT1G55290
AT1G55320
AT1G55365
AT1G55450
AT1G55480
AT1G55550
AT1G55640
AT1G55670
AT1G55910
AT1G55920
AT1G55990
AT1G56010
AT1G56140
AT1G56240
AT1G56250
AT1G56320
AT1G56430
AT1G56540
AT1G56580
AT1G56660
AT1G56700
AT1G57560
AT1G57570
AT1G57830
AT1G57990
AT1G58030
AT1G58070
AT1G58170
AT1G58180
AT1G58190
AT1G58340
AT1G58360
AT1G58370
AT1G58420
AT1G59590
AT1G59620
AT1G59725
AT1G59730
AT1G59740
AT1G59850
AT1G59870
AT1G60010
AT1G60050
AT1G60095
AT1G60140
AT1G60270
AT1G60420
AT1G60680
AT1G60690
AT1G60710
AT1G60730
AT1G60740
AT1G60750
AT1G60950
AT1G60960
AT1G60989
AT1G61050
AT1G61080
AT1G61210
AT1G61240
AT1G61255
AT1G61260
AT1G61270
AT1G61360
AT1G61370
AT1G61520
AT1G61550
AT1G61560
AT1G61590
AT1G61660
AT1G61795
AT1G61810
AT1G61820
AT1G61860
AT1G61950
AT1G62090
AT1G62200
AT1G62300
AT1G62320
AT1G62370
AT1G62380
AT1G62422
AT1G62570
AT1G62840
AT1G62870
AT1G62975
AT1G62980
AT1G62990
AT1G63120
AT1G63180
AT1G63245
AT1G63310
AT1G63410
AT1G63440
AT1G63600
AT1G63720
AT1G63800
AT1G63820
AT1G63910
AT1G63930
AT1G64000
AT1G64065
AT1G64160
AT1G64170
AT1G64210
AT1G64270
AT1G64280
AT1G64380
AT1G64400
AT1G64405
AT1G64480
AT1G64500
AT1G64563
AT1G64590
AT1G64610
AT1G64740
AT1G64780
AT1G64930
AT1G65190
AT1G65486
AT1G65500
AT1G65510
AT1G65520
AT1G65610
AT1G65690
AT1G65720
AT1G65845
AT1G65850
AT1G65960
AT1G65970
AT1G66020
AT1G66090
AT1G66160
AT1G66180
AT1G66190
AT1G66200
AT1G66230
AT1G66400
AT1G66460
AT1G66480
AT1G66500
AT1G66600
AT1G66690
AT1G66700
AT1G66725
AT1G66780
AT1G66880
AT1G67000
AT1G67030
AT1G67080
AT1G67090
AT1G67110
AT1G67148
AT1G67195
AT1G67470
AT1G67520
AT1G67710
AT1G67740
AT1G67800
AT1G67810
AT1G67900
AT1G67920
AT1G67940
AT1G68200
AT1G68300
AT1G68390
AT1G68450
AT1G68500
AT1G68540
AT1G68590
AT1G68620
AT1G68700
AT1G68710
AT1G68725
AT1G68740
AT1G68760
AT1G68770
AT1G68795
AT1G68820
AT1G68850
AT1G68940
AT1G69240
AT1G69252
AT1G69260
AT1G69310
AT1G69450
AT1G69580
AT1G69610
AT1G69790
AT1G69850
AT1G69890
AT1G69900
AT1G69920
AT1G70000
AT1G70140
AT1G70160
AT1G70170
AT1G70210
AT1G70290
AT1G70300
AT1G70340
AT1G70420
AT1G70440
AT1G70450
AT1G70460
AT1G70470
AT1G70500
AT1G70520
AT1G70530
AT1G70645
AT1G70650
AT1G70660
AT1G70670
AT1G70690
AT1G70700
AT1G70740
AT1G70810
AT1G70860
AT1G70885
AT1G70890
AT1G70920
AT1G70985
AT1G71015
AT1G71110
AT1G71200
AT1G71530
AT1G71695
AT1G71697
AT1G71700
AT1G71710
AT1G71740
AT1G71870
AT1G71880
AT1G71910
AT1G71950
AT1G71960
AT1G71980
AT1G72010
AT1G72060
AT1G72120
AT1G72140
AT1G72160
AT1G72200
AT1G72220
AT1G72230
AT1G72280
AT1G72300
AT1G72310
AT1G72360
AT1G72430
AT1G72450
AT1G72510
AT1G72700
AT1G72710
AT1G72800
AT1G72890
AT1G72900
AT1G72930
AT1G73080
AT1G73130
AT1G73140
AT1G73260
AT1G73270
AT1G73280
AT1G73290
AT1G73300
AT1G73330
AT1G73340
AT1G73390
AT1G73410
AT1G73500
AT1G73540
AT1G73580
AT1G73630
AT1G73640
AT1G73650
AT1G73660
AT1G73680
AT1G73740
AT1G73860
AT1G73920
AT1G74000
AT1G74020
AT1G74080
AT1G74100
AT1G74360
AT1G74410
AT1G74458
AT1G74460
AT1G74470
AT1G74590
AT1G74640
AT1G74650
AT1G74660
AT1G74740
AT1G74770
AT1G74790
AT1G74830
AT1G74930
AT1G74940
AT1G74950
AT1G75000
AT1G75090
AT1G75160
AT1G75170
AT1G75280
AT1G75290
AT1G75370
AT1G75380
AT1G75410
AT1G75440
AT1G75620
AT1G75700
AT1G75720
AT1G75750
AT1G75770
AT1G75810
AT1G76070
AT1G76080
AT1G76180
AT1G76210
AT1G76250
AT1G76360
AT1G76410
AT1G76600
AT1G76700
AT1G76760
AT1G76900
AT1G76930
AT1G76970
AT1G76980
AT1G77000
AT1G77280
AT1G77380
AT1G77760
AT1G77765
AT1G77855
AT1G77885
AT1G77920
AT1G78000
AT1G78050
AT1G78060
AT1G78070
AT1G78080
AT1G78090
AT1G78100
AT1G78120
AT1G78140
AT1G78230
AT1G78290
AT1G78310
AT1G78320
AT1G78370
AT1G78410
AT1G78420
AT1G78460
AT1G78530
AT1G78670
AT1G78815
AT1G78830
AT1G78850
AT1G79040
AT1G79160
AT1G79180
AT1G79245
AT1G79250
AT1G79270
AT1G79310
AT1G79320
AT1G79330
AT1G79380
AT1G79420
AT1G79570
AT1G79590
AT1G79600
AT1G79670
AT1G79860
AT1G79910
AT1G79970
AT1G80050
AT1G80120
AT1G80180
AT1G80310
AT1G80360
AT1G80380
AT1G80450
AT1G80460
AT1G80570
AT1G80640
AT1G80650
AT1G80820
AT1G80840
AT1G80920
AT1G80960
AT2G01150
AT2G01275
AT2G01300
AT2G01430
AT2G01490
AT2G01530
AT2G01580
AT2G01660
AT2G01670
AT2G01880
AT2G01890
AT2G02010
AT2G02060
AT2G02100
AT2G02130
AT2G02250
AT2G02300
AT2G02360
AT2G02370
AT2G02380
AT2G02390
AT2G02800
AT2G02820
AT2G02850
AT2G02930
AT2G02960
AT2G02990
AT2G03200
AT2G03240
AT2G03450
AT2G03720
AT2G03730
AT2G03760
AT2G03980
AT2G04070
AT2G04080
AT2G04110
AT2G04350
AT2G04430
AT2G04790
AT2G04795
AT2G05310
AT2G05518
AT2G05520
AT2G05620
AT2G05630
AT2G05632
AT2G05940
AT2G06520
AT2G11150
AT2G11300
AT2G12462
AT2G12490
AT2G13790
AT2G13810
AT2G14210
AT2G14750
AT2G14760
AT2G15220
AT2G15300
AT2G15340
AT2G15350
AT2G15370
AT2G15760
AT2G15830
AT2G15970
AT2G16005
AT2G16380
AT2G16385
AT2G16400
AT2G16430
AT2G16700
AT2G16720
AT2G16740
AT2G16750
AT2G16760
AT2G16790
AT2G16900
AT2G16910
AT2G16970
AT2G16980
AT2G16990
AT2G17220
AT2G17520
AT2G17590
AT2G17640
AT2G17710
AT2G17760
AT2G17770
AT2G17780
AT2G17840
AT2G17940
AT2G18150
AT2G18196
AT2G18210
AT2G18290
AT2G18300
AT2G18560
AT2G18570
AT2G18640
AT2G18690
AT2G19050
AT2G19060
AT2G19110
AT2G19130
AT2G19150
AT2G19190
AT2G19200
AT2G19410
AT2G19450
AT2G19572
AT2G20030
AT2G20142
AT2G20260
AT2G20290
AT2G20520
AT2G20550
AT2G20560
AT2G20570
AT2G20610
AT2G20720
AT2G20880
AT2G20950
AT2G20960
AT2G21020
AT2G21100
AT2G21540
AT2G21550
AT2G21560
AT2G21840
AT2G21880
AT2G21940
AT2G21960
AT2G22122
AT2G22190
AT2G22290
AT2G22330
AT2G22430
AT2G22500
AT2G22510
AT2G22620
AT2G22680
AT2G22750
AT2G22790
AT2G22800
AT2G22850
AT2G22860
AT2G22880
AT2G22920
AT2G22980
AT2G23030
AT2G23100
AT2G23170
AT2G23270
AT2G23320
AT2G23340
AT2G23430
AT2G23450
AT2G23540
AT2G23550
AT2G23560
AT2G23600
AT2G23610
AT2G23620
AT2G23680
AT2G23760
AT2G23770
AT2G23810
AT2G24180
AT2G24240
AT2G24570
AT2G24580
AT2G24600
AT2G24762
AT2G24820
AT2G24850
AT2G24980
AT2G25000
AT2G25090
AT2G25150
AT2G25240
AT2G25450
AT2G25460
AT2G25530
AT2G25590
AT2G25625
AT2G25680
AT2G25735
AT2G25820
AT2G25940
AT2G26170
AT2G26250
AT2G26290
AT2G26380
AT2G26410
AT2G26480
AT2G26500
AT2G26530
AT2G26570
AT2G26650
AT2G26670
AT2G26800
AT2G26820
AT2G27035
AT2G27080
AT2G27310
AT2G27370
AT2G27389
AT2G27390
AT2G27440
AT2G27480
AT2G27500
AT2G27550
AT2G27740
AT2G27820
AT2G27830
AT2G27920
AT2G28110
AT2G28120
AT2G28140
AT2G28160
AT2G28210
AT2G28250
AT2G28305
AT2G28315
AT2G28470
AT2G28570
AT2G28650
AT2G28670
AT2G28671
AT2G28680
AT2G28710
AT2G28780
AT2G28860
AT2G28890
AT2G28930
AT2G28960
AT2G28970
AT2G28990
AT2G29000
AT2G29010
AT2G29060
AT2G29130
AT2G29340
AT2G29410
AT2G29420
AT2G29450
AT2G29460
AT2G29620
AT2G29710
AT2G29720
AT2G29950
AT2G29970
AT2G29995
AT2G30020
AT2G30040
AT2G30080
AT2G30100
AT2G30140
AT2G30210
AT2G30250
AT2G30360
AT2G30395
AT2G30400
AT2G30440
AT2G30490
AT2G30550
AT2G30570
AT2G30750
AT2G30840
AT2G30860
AT2G30870
AT2G30930
AT2G31020
AT2G31081
AT2G31090
AT2G31110
AT2G31130
AT2G31220
AT2G31260
AT2G31350
AT2G31380
AT2G31480
AT2G31570
AT2G31585
AT2G31730
AT2G31790
AT2G31860
AT2G31865
AT2G31880
AT2G31990
AT2G32020
AT2G32030
AT2G32090
AT2G32140
AT2G32150
AT2G32160
AT2G32190
AT2G32235
AT2G32240
AT2G32270
AT2G32300
AT2G32340
AT2G32510
AT2G32800
AT2G32960
AT2G32990
AT2G33310
AT2G33385
AT2G33460
AT2G33480
AT2G33720
AT2G33770
AT2G33990
AT2G34310
AT2G34330
AT2G34420
AT2G34500
AT2G34510
AT2G34530
AT2G34610
AT2G34790
AT2G34810
AT2G34910
AT2G34940
AT2G35000
AT2G35260
AT2G35290
AT2G35380
AT2G35585
AT2G35600
AT2G35680
AT2G35710
AT2G35730
AT2G35733
AT2G35736
AT2G35760
AT2G35770
AT2G35860
AT2G35890
AT2G35930
AT2G35940
AT2G35980
AT2G35990
AT2G36090
AT2G36100
AT2G36120
AT2G36210
AT2G36220
AT2G36290
AT2G36295
AT2G36330
AT2G36380
AT2G36420
AT2G36430
AT2G36460
AT2G36470
AT2G36500
AT2G36560
AT2G36650
AT2G36815
AT2G36830
AT2G36870
AT2G36950
AT2G37040
AT2G37090
AT2G37130
AT2G37150
AT2G37170
AT2G37180
AT2G37280
AT2G37360
AT2G37370
AT2G37430
AT2G37460
AT2G37530
AT2G37670
AT2G37710
AT2G37750
AT2G37760
AT2G37820
AT2G37870
AT2G37925
AT2G37950
AT2G37970
AT2G38080
AT2G38100
AT2G38110
AT2G38152
AT2G38250
AT2G38290
AT2G38320
AT2G38380
AT2G38390
AT2G38400
AT2G38410
AT2G38470
AT2G38500
AT2G38530
AT2G38600
AT2G38640
AT2G38790
AT2G38800
AT2G38823
AT2G38860
AT2G38870
AT2G39050
AT2G39110
AT2G39200
AT2G39210
AT2G39270
AT2G39310
AT2G39360
AT2G39370
AT2G39380
AT2G39420
AT2G39430
AT2G39510
AT2G39518
AT2G39650
AT2G39660
AT2G39690
AT2G39710
AT2G39730
AT2G39980
AT2G40000
AT2G40080
AT2G40095
AT2G40100
AT2G40110
AT2G40113
AT2G40140
AT2G40150
AT2G40180
AT2G40200
AT2G40230
AT2G40270
AT2G40320
AT2G40330
AT2G40370
AT2G40460
AT2G40880
AT2G40890
AT2G40900
AT2G41010
AT2G41100
AT2G41120
AT2G41170
AT2G41180
AT2G41342
AT2G41370
AT2G41380
AT2G41410
AT2G41480
AT2G41540
AT2G41610
AT2G41690
AT2G41730
AT2G41870
AT2G41880
AT2G41970
AT2G42050
AT2G42060
AT2G42140
AT2G42270
AT2G42350
AT2G42430
AT2G42440
AT2G42610
AT2G42690
AT2G42760
AT2G42890
AT2G42980
AT2G43000
AT2G43050
AT2G43060
AT2G43100
AT2G43120
AT2G43150
AT2G43230
AT2G43390
AT2G43570
AT2G43590
AT2G43620
AT2G43680
AT2G43840
AT2G44010
AT2G44110
AT2G44230
AT2G44260
AT2G44290
AT2G44300
AT2G44370
AT2G44380
AT2G44390
AT2G44450
AT2G44480
AT2G44490
AT2G44500
AT2G44578
AT2G44600
AT2G44840
AT2G44940
AT2G45040
AT2G45120
AT2G45170
AT2G45210
AT2G45220
AT2G45330
AT2G45380
AT2G45420
AT2G45630
AT2G45760
AT2G45890
AT2G45920
AT2G45970
AT2G46030
AT2G46070
AT2G46080
AT2G46100
AT2G46220
AT2G46300
AT2G46430
AT2G46500
AT2G46530
AT2G46535
AT2G46550
AT2G46600
AT2G46630
AT2G46650
AT2G46680
AT2G46690
AT2G46735
AT2G46750
AT2G46760
AT2G46820
AT2G46830
AT2G46860
AT2G46940
AT2G47015
AT2G47130
AT2G47160
AT2G47240
AT2G47360
AT2G47370
AT2G47400
AT2G47520
AT2G47530
AT2G47630
AT2G47710
AT2G47800
AT2G47810
AT2G47890
AT2G48130
AT2G48140
AT3G01080
AT3G01175
AT3G01210
AT3G01290
AT3G01350
AT3G01420
AT3G01430
AT3G01470
AT3G01513
AT3G01520
AT3G01670
AT3G01680
AT3G01730
AT3G01950
AT3G01970
AT3G01990
AT3G02240
AT3G02242
AT3G02290
AT3G02620
AT3G02830
AT3G02840
AT3G02850
AT3G02940
AT3G03000
AT3G03290
AT3G03370
AT3G03440
AT3G03520
AT3G03530
AT3G03702
AT3G03780
AT3G03800
AT3G03855
AT3G03990
AT3G04010
AT3G04030
AT3G04050
AT3G04060
AT3G04070
AT3G04220
AT3G04300
AT3G04530
AT3G04630
AT3G04640
AT3G04670
AT3G04720
AT3G04810
AT3G04870
AT3G05160
AT3G05165
AT3G05170
AT3G05200
AT3G05360
AT3G05400
AT3G05490
AT3G05580
AT3G05620
AT3G05690
AT3G05840
AT3G05880
AT3G05930
AT3G05937
AT3G05990
AT3G06125
AT3G06170
AT3G06330
AT3G06370
AT3G06380
AT3G06390
AT3G06420
AT3G06500
AT3G07040
AT3G07070
AT3G07195
AT3G07310
AT3G07360
AT3G07490
AT3G07600
AT3G07650
AT3G07700
AT3G07720
AT3G07780
AT3G07900
AT3G07940
AT3G07970
AT3G08040
AT3G08500
AT3G08710
AT3G08720
AT3G08760
AT3G09010
AT3G09020
AT3G09032
AT3G09220
AT3G09240
AT3G09260
AT3G09270
AT3G09490
AT3G09520
AT3G09540
AT3G09600
AT3G09830
AT3G09925
AT3G09960
AT3G10010
AT3G10060
AT3G10120
AT3G10230
AT3G10300
AT3G10320
AT3G10340
AT3G10500
AT3G10640
AT3G10710
AT3G10740
AT3G10815
AT3G10910
AT3G10930
AT3G10960
AT3G10985
AT3G10986
AT3G11080
AT3G11150
AT3G11280
AT3G11340
AT3G11410
AT3G11430
AT3G11550
AT3G11600
AT3G11690
AT3G11720
AT3G11780
AT3G11810
AT3G11840
AT3G11850
AT3G11930
AT3G12020
AT3G12040
AT3G12500
AT3G12540
AT3G12580
AT3G12700
AT3G12740
AT3G12750
AT3G12830
AT3G12977
AT3G13040
AT3G13090
AT3G13100
AT3G13110
AT3G13277
AT3G13310
AT3G13380
AT3G13432
AT3G13435
AT3G13437
AT3G13600
AT3G13610
AT3G13650
AT3G13720
AT3G13730
AT3G13782
AT3G13784
AT3G13910
AT3G13950
AT3G13980
AT3G14050
AT3G14060
AT3G14090
AT3G14225
AT3G14260
AT3G14280
AT3G14340
AT3G14350
AT3G14440
AT3G14470
AT3G14560
AT3G14590
AT3G14620
AT3G14650
AT3G14660
AT3G14680
AT3G14690
AT3G14770
AT3G14850
AT3G14920
AT3G14940
AT3G14990
AT3G15030
AT3G15050
AT3G15210
AT3G15300
AT3G15353
AT3G15356
AT3G15500
AT3G15510
AT3G15518
AT3G15580
AT3G15650
AT3G15700
AT3G15770
AT3G15890
AT3G15990
AT3G16030
AT3G16140
AT3G16210
AT3G16220
AT3G16330
AT3G16340
AT3G16350
AT3G16400
AT3G16470
AT3G16510
AT3G16520
AT3G16530
AT3G16560
AT3G16690
AT3G16720
AT3G16800
AT3G16860
AT3G16910
AT3G16920
AT3G16940
AT3G17020
AT3G17040
AT3G17110
AT3G17185
AT3G17410
AT3G17420
AT3G17510
AT3G17600
AT3G17609
AT3G17700
AT3G17710
AT3G17790
AT3G17920
AT3G18170
AT3G18250
AT3G18280
AT3G18370
AT3G18400
AT3G18450
AT3G18560
AT3G18660
AT3G18690
AT3G18930
AT3G18950
AT3G19010
AT3G19030
AT3G19190
AT3G19340
AT3G19370
AT3G19450
AT3G19553
AT3G19580
AT3G19660
AT3G19895
AT3G19990
AT3G20015
AT3G20040
AT3G20250
AT3G20380
AT3G20460
AT3G20510
AT3G20557
AT3G20570
AT3G20600
AT3G20640
AT3G20830
AT3G20850
AT3G20860
AT3G20960
AT3G21055
AT3G21070
AT3G21230
AT3G21240
AT3G21260
AT3G21270
AT3G21340
AT3G21510
AT3G21530
AT3G21550
AT3G21600
AT3G21630
AT3G21710
AT3G21770
AT3G21890
AT3G22160
AT3G22240
AT3G22260
AT3G22370
AT3G22415
AT3G22460
AT3G22550
AT3G22560
AT3G22570
AT3G22600
AT3G22620
AT3G22750
AT3G22800
AT3G22830
AT3G22890
AT3G22930
AT3G22942
AT3G22945
AT3G22968
AT3G22970
AT3G23090
AT3G23120
AT3G23160
AT3G23170
AT3G23190
AT3G23250
AT3G23280
AT3G23340
AT3G23400
AT3G23430
AT3G23600
AT3G23630
AT3G23870
AT3G24020
AT3G24030
AT3G24170
AT3G24300
AT3G24310
AT3G24400
AT3G24420
AT3G24460
AT3G24500
AT3G24503
AT3G24517
AT3G24518
AT3G24535
AT3G24540
AT3G25070
AT3G25190
AT3G25250
AT3G25480
AT3G25495
AT3G25510
AT3G25560
AT3G25570
AT3G25572
AT3G25597
AT3G25620
AT3G25640
AT3G25655
AT3G25717
AT3G25760
AT3G25770
AT3G25790
AT3G25795
AT3G25870
AT3G25882
AT3G25930
AT3G25950
AT3G26100
AT3G26130
AT3G26210
AT3G26300
AT3G26330
AT3G26440
AT3G26450
AT3G26460
AT3G26470
AT3G26500
AT3G26520
AT3G26570
AT3G26690
[truncated: 1,827 more rows]

## Sheet: Differentiation, Z.mays
Zm00001d032363
Zm00001d042019
Zm00001d042022
Zm00001d025827
Zm00001d045756
Zm00001d051900
Zm00001d029940
Zm00001d031275
Zm00001d032501
Zm00001d053127
Zm00001d052395
Zm00001d023289
Zm00001d044662
Zm00001d008305
Zm00001d027448
Zm00001d048463
Zm00001d020915
Zm00001d021948
Zm00001d043680
Zm00001d045397
Zm00001d035041
Zm00001d049707
Zm00001d049906
Zm00001d031887
Zm00001d018508
Zm00001d052231
Zm00001d005306
Zm00001d030005
Zm00001d031892
Zm00001d029744
Zm00001d027423
Zm00001d027938
Zm00001d048988
Zm00001d021620
Zm00001d006475
Zm00001d016443
Zm00001d016237
Zm00001d011735
Zm00001d038737
Zm00001d042215
Zm00001d011920
Zm00001d007865
Zm00001d040173
Zm00001d045309
Zm00001d011350
Zm00001d044476
Zm00001d041620
Zm00001d049214
Zm00001d048948
Zm00001d048947
Zm00001d048950
Zm00001d048949
Zm00001d033558
Zm00001d034514
Zm00001d034184
Zm00001d013185
Zm00001d034186
Zm00001d034608
Zm00001d025764
Zm00001d009622
Zm00001d003108
Zm00001d017204
Zm00001d051080
Zm00001d026608
Zm00001d001843
Zm00001d045610
Zm00001d008820
Zm00001d046234
Zm00001d019124
Zm00001d035055
Zm00001d019365
Zm00001d015356
Zm00001d038642
Zm00001d015948
Zm00001d051219
Zm00001d032443
Zm00001d033929
Zm00001d024308
Zm00001d046471
Zm00001d039732
Zm00001d039416
Zm00001d027756
Zm00001d003379
Zm00001d046348
Zm00001d045206
Zm00001d036293
Zm00001d034781
Zm00001d046919
Zm00001d030937
Zm00001d020703
Zm00001d018185
Zm00001d018182
Zm00001d018454
Zm00001d009440
Zm00001d038881
Zm00001d017994
Zm00001d021533
Zm00001d005795
Zm00001d021245
Zm00001d044109
Zm00001d020921
Zm00001d006144
Zm00001d006149
Zm00001d015618
Zm00001d047698
Zm00001d028806
Zm00001d034239
Zm00001d000204
Zm00001d037273
Zm00001d032166
Zm00001d020343
Zm00001d012934
Zm00001d024605
Zm00001d027904
Zm00001d010838
Zm00001d039384
Zm00001d043912
Zm00001d021615
Zm00001d015205
Zm00001d043613
Zm00001d002085
Zm00001d020531
Zm00001d005775
Zm00001d037573
Zm00001d011125
Zm00001d021567
Zm00001d021365
Zm00001d011067
Zm00001d029038
Zm00001d022431
Zm00001d018653
Zm00001d014600
Zm00001d029459
Zm00001d029457
Zm00001d001896
Zm00001d053049
Zm00001d044821
Zm00001d007290
Zm00001d017395
Zm00001d034916
Zm00001d038063
Zm00001d047403
Zm00001d026556
Zm00001d047125
Zm00001d017069
Zm00001d033859
Zm00001d053818
Zm00001d036602
Zm00001d026322
Zm00001d002283
Zm00001d049391
Zm00001d041236
Zm00001d012178
Zm00001d041327
Zm00001d022044
Zm00001d040008
Zm00001d051945
Zm00001d018445
Zm00001d046953
Zm00001d017753
Zm00001d038412
Zm00001d020609
Zm00001d032079
Zm00001d001833
Zm00001d001835
Zm00001d038555
Zm00001d043174
Zm00001d014701
Zm00001d015226
Zm00001d028386
Zm00001d014001
Zm00001d032517
Zm00001d048513
Zm00001d002130
Zm00001d042922
Zm00001d045470
Zm00001d019221
Zm00001d034195
Zm00001d052399
Zm00001d005019
Zm00001d023608
Zm00001d008198
Zm00001d018034
Zm00001d018803
Zm00001d047437
Zm00001d029258
Zm00001d038275
Zm00001d049273
Zm00001d017453
Zm00001d015026
Zm00001d053404
Zm00001d046112
Zm00001d004559
Zm00001d044136
Zm00001d025340
Zm00001d021784
Zm00001d021450
Zm00001d050340
Zm00001d020365
Zm00001d052543
Zm00001d042777
Zm00001d023424
Zm00001d038296
Zm00001d012294
Zm00001d052444
Zm00001d038270
Zm00001d042830
Zm00001d012337
Zm00001d010087
Zm00001d018233
Zm00001d032428
Zm00001d011603
Zm00001d043858
Zm00001d038965
Zm00001d049046
Zm00001d026603
Zm00001d001850
Zm00001d043156
Zm00001d006731
Zm00001d021979
Zm00001d043088
Zm00001d029794
Zm00001d027525
Zm00001d027524
Zm00001d027827
Zm00001d032991
Zm00001d010314
Zm00001d038155
Zm00001d012633
Zm00001d019053
Zm00001d016152
Zm00001d045611
Zm00001d035869
Zm00001d037774
Zm00001d010411
Zm00001d047353
Zm00001d030832
Zm00001d034731
Zm00001d024732
Zm00001d008171
Zm00001d041232
Zm00001d031201
Zm00001d040034
Zm00001d032301
Zm00001d046786
Zm00001d020160
Zm00001d049173
Zm00001d014163
Zm00001d017801
Zm00001d011367
Zm00001d045965
Zm00001d053924
Zm00001d033618
Zm00001d006877
Zm00001d011368
Zm00001d021180
Zm00001d006131
Zm00001d017158
Zm00001d015364
Zm00001d043941
Zm00001d018488
Zm00001d039011
Zm00001d011543
Zm00001d043932
Zm00001d009568
Zm00001d039197
Zm00001d008300
Zm00001d039487
Zm00001d031899
Zm00001d035737
Zm00001d011740
Zm00001d045304
Zm00001d018359
Zm00001d052804
Zm00001d026649
Zm00001d040113
Zm00001d037439
Zm00001d008446
Zm00001d027636
Zm00001d024907
Zm00001d004451
Zm00001d008883
Zm00001d045785
Zm00001d006257
Zm00001d022594
Zm00001d005888
Zm00001d020714
Zm00001d021900
Zm00001d014324
Zm00001d046182
Zm00001d042061
Zm00001d041959
Zm00001d017186
Zm00001d020172
Zm00001d027285
Zm00001d029932
Zm00001d029933
Zm00001d024587
Zm00001d003193
Zm00001d042312
Zm00001d012005
Zm00001d039685
Zm00001d018078
Zm00001d052232
Zm00001d044859
Zm00001d002099
Zm00001d021818
Zm00001d051814
Zm00001d020371
Zm00001d015292
Zm00001d044744
Zm00001d017978
Zm00001d039788
Zm00001d005052
Zm00001d003343
Zm00001d017880
Zm00001d025665
Zm00001d001984
Zm00001d052493
Zm00001d023376
Zm00001d052458
Zm00001d047883
Zm00001d035211
Zm00001d053191
Zm00001d040221
Zm00001d009105
Zm00001d024096
Zm00001d050962
Zm00001d035744
Zm00001d025975
Zm00001d005762
Zm00001d012883
Zm00001d035854
Zm00001d053407
Zm00001d035528
Zm00001d043056
Zm00001d033150
Zm00001d040312
Zm00001d053541
Zm00001d016234
Zm00001d046304
Zm00001d003188
Zm00001d017152
Zm00001d000406
Zm00001d003174
Zm00001d025761
Zm00001d051041
Zm00001d003173
Zm00001d042814
Zm00001d012326
Zm00001d017787
Zm00001d017786
Zm00001d034519
Zm00001d021334
Zm00001d033684
Zm00001d030162
Zm00001d042278
Zm00001d051023
Zm00001d023765
Zm00001d011581
Zm00001d018954
Zm00001d016691
Zm00001d010044
Zm00001d050074
Zm00001d007277
Zm00001d038195
Zm00001d005270
Zm00001d038225
Zm00001d011718
Zm00001d013033
Zm00001d017042
Zm00001d005833
Zm00001d050109
Zm00001d020650
Zm00001d017570
Zm00001d017571
Zm00001d028711
Zm00001d047758
Zm00001d017545
Zm00001d037242
Zm00001d051525
Zm00001d026207
Zm00001d017698
Zm00001d004434
Zm00001d022445
Zm00001d039301
Zm00001d018648
Zm00001d018650
Zm00001d018649
Zm00001d012030
Zm00001d042340
Zm00001d026605
Zm00001d045388
Zm00001d006922
Zm00001d027715
Zm00001d016615
Zm00001d018135
Zm00001d040681
Zm00001d039295
Zm00001d040056
Zm00001d019587
Zm00001d003652
Zm00001d032332
Zm00001d018438
Zm00001d032972
Zm00001d028901
Zm00001d041088
Zm00001d023629
Zm00001d020429
Zm00001d005735
Zm00001d028164
Zm00001d021025
Zm00001d025166
Zm00001d042260
Zm00001d006069
Zm00001d013080
Zm00001d034427
Zm00001d036010
Zm00001d045519
Zm00001d002274
Zm00001d034581
Zm00001d043291
Zm00001d040245
Zm00001d047737
Zm00001d001914
Zm00001d045138
Zm00001d018404
Zm00001d037493
Zm00001d052011
Zm00001d043690
Zm00001d037984
Zm00001d040107
Zm00001d008455
Zm00001d028474
Zm00001d010313
Zm00001d037858
Zm00001d009987
Zm00001d015130
Zm00001d046975
Zm00001d025988
Zm00001d032279
Zm00001d010240
Zm00001d032686
Zm00001d025869
Zm00001d003012
Zm00001d017282
Zm00001d028311
Zm00001d020970
Zm00001d031488
Zm00001d033053
Zm00001d016100
Zm00001d001947
Zm00001d005072
Zm00001d044622
Zm00001d051867
Zm00001d027313
Zm00001d003403
Zm00001d037237
Zm00001d052268
Zm00001d018028
Zm00001d010793
Zm00001d038794
Zm00001d012766
Zm00001d043509
Zm00001d051704
Zm00001d045739
Zm00001d037417
Zm00001d045870
Zm00001d012228
Zm00001d042634
Zm00001d019052
Zm00001d009929
Zm00001d033297
Zm00001d030953
Zm00001d002609
Zm00001d026066
Zm00001d029892
Zm00001d036982
Zm00001d037760
Zm00001d006027
Zm00001d015845
Zm00001d005143
Zm00001d020938
Zm00001d040804
Zm00001d016501
Zm00001d010078
Zm00001d042813
Zm00001d006231
Zm00001d014446
Zm00001d014445
Zm00001d009694
Zm00001d009264
Zm00001d045188
Zm00001d048998
Zm00001d007267
Zm00001d014611
Zm00001d028244
Zm00001d012510
Zm00001d037849
Zm00001d009858
Zm00001d041773
Zm00001d009960
Zm00001d046455
Zm00001d024763
Zm00001d039615
Zm00001d011348
Zm00001d037619
Zm00001d039245
Zm00001d012881
Zm00001d044230
Zm00001d038012
Zm00001d015651
Zm00001d033910
Zm00001d006389
Zm00001d021512
Zm00001d041308
Zm00001d008230
Zm00001d040463
Zm00001d022326
Zm00001d022323
Zm00001d022317
Zm00001d022372
Zm00001d022101
Zm00001d022327
Zm00001d007258
Zm00001d022320
Zm00001d036750
Zm00001d031639
Zm00001d003931
Zm00001d028154
Zm00001d049232
Zm00001d002591
Zm00001d034538
Zm00001d042008
Zm00001d038068
Zm00001d011649
Zm00001d043752
Zm00001d032710
Zm00001d008651
Zm00001d031267
Zm00001d021187
Zm00001d048146
Zm00001d028094
Zm00001d026083
Zm00001d002629
Zm00001d017582
Zm00001d002626
Zm00001d052433
Zm00001d003508
Zm00001d022496
Zm00001d032460
Zm00001d031676
Zm00001d021090
Zm00001d007937
Zm00001d009248
Zm00001d040805
Zm00001d022082
Zm00001d047276
Zm00001d016446
Zm00001d006097
Zm00001d031635
Zm00001d053162
Zm00001d002564
Zm00001d037359
Zm00001d048334
Zm00001d052371
Zm00001d015129
Zm00001d007581
Zm00001d049387
Zm00001d011819
Zm00001d042026
Zm00001d036345
Zm00001d003112
Zm00001d017203
Zm00001d039243
Zm00001d022302
Zm00001d047423
Zm00001d037321
Zm00001d045692
Zm00001d006526
Zm00001d050110
Zm00001d021677
Zm00001d006525
Zm00001d040620
Zm00001d031177
Zm00001d041593
Zm00001d018888
Zm00001d050894
Zm00001d048627
Zm00001d009666
Zm00001d048035
Zm00001d009463
Zm00001d034725
Zm00001d008287
Zm00001d019586
Zm00001d018241
Zm00001d035072
Zm00001d019944
Zm00001d031997
Zm00001d018529
Zm00001d052007
Zm00001d026050
Zm00001d051461
Zm00001d002573
Zm00001d009084
Zm00001d021389
Zm00001d006331
Zm00001d046243
Zm00001d000029
Zm00001d035172
Zm00001d035183
Zm00001d011835
Zm00001d042052
Zm00001d039347
Zm00001d010440
Zm00001d000124
Zm00001d025323
Zm00001d050833
Zm00001d016879
Zm00001d013400
Zm00001d003847
Zm00001d016664
Zm00001d031634
Zm00001d025237
Zm00001d048553
Zm00001d045872
Zm00001d020901
Zm00001d012929
Zm00001d018157
Zm00001d017849
Zm00001d044340
Zm00001d036933
Zm00001d011259
Zm00001d044339
Zm00001d029050
Zm00001d022434
Zm00001d036965
Zm00001d027405
Zm00001d043336
Zm00001d038676
Zm00001d034205
Zm00001d013168
Zm00001d012666
Zm00001d007394
Zm00001d043477
Zm00001d012744
Zm00001d040627
Zm00001d002378
Zm00001d048592
Zm00001d048593
Zm00001d027431
Zm00001d048471
Zm00001d017199
Zm00001d049541
Zm00001d044119
Zm00001d010572
Zm00001d048373
Zm00001d039469
Zm00001d006214
Zm00001d021301
Zm00001d022277
Zm00001d027488
Zm00001d020463
Zm00001d040188
Zm00001d032521
Zm00001d002837
Zm00001d051272
Zm00001d052079
Zm00001d027652
Zm00001d039194
Zm00001d012234
Zm00001d043045
Zm00001d034020
Zm00001d010038
Zm00001d002319
Zm00001d018011
Zm00001d008739
Zm00001d018796
Zm00001d045311
Zm00001d037968
Zm00001d039628
Zm00001d008744
Zm00001d025860
Zm00001d026458
Zm00001d041269
Zm00001d015183
Zm00001d023664
Zm00001d020622
Zm00001d043240
Zm00001d012485
Zm00001d044768
Zm00001d005682
Zm00001d043864
Zm00001d038969
Zm00001d022122
Zm00001d004006
Zm00001d012019
Zm00001d032503
Zm00001d013896
Zm00001d019672
Zm00001d033579
Zm00001d034523
Zm00001d053432
Zm00001d016134
Zm00001d033580
Zm00001d052768
Zm00001d049563
Zm00001d048461
Zm00001d005656
Zm00001d020257
Zm00001d032291
Zm00001d023992
Zm00001d003197
Zm00001d019450
Zm00001d002287
Zm00001d043581
Zm00001d024169
Zm00001d012555
Zm00001d014391
Zm00001d043180
Zm00001d038563
Zm00001d010652
Zm00001d018901
Zm00001d017666
Zm00001d049650
Zm00001d028417
Zm00001d042017
Zm00001d011723
Zm00001d011729
Zm00001d046568
Zm00001d026363
Zm00001d025474
Zm00001d016855
Zm00001d002357
Zm00001d041955
Zm00001d003744
Zm00001d048890
Zm00001d052931
Zm00001d029176
Zm00001d037468
Zm00001d040125
Zm00001d038022
Zm00001d002550
Zm00001d012809
Zm00001d013220
Zm00001d034109
Zm00001d019547
Zm00001d052792
Zm00001d052793
Zm00001d004626
Zm00001d018080
Zm00001d003671
Zm00001d036361
Zm00001d002663
Zm00001d046175
Zm00001d034256
Zm00001d019172
Zm00001d038327
Zm00001d053740
Zm00001d028084
Zm00001d031833
Zm00001d042723
Zm00001d012274
Zm00001d000434
Zm00001d037333
Zm00001d047853
Zm00001d028535
Zm00001d006886
Zm00001d028482
Zm00001d039770
Zm00001d043490
Zm00001d002176
Zm00001d009741
Zm00001d038381
Zm00001d021249
Zm00001d025912
Zm00001d051453
Zm00001d013527
Zm00001d028004
Zm00001d030526
Zm00001d002478
Zm00001d018533
Zm00001d033718
Zm00001d047420
Zm00001d009134
Zm00001d020984
Zm00001d042035
Zm00001d040228
Zm00001d027723
Zm00001d009418
Zm00001d038866
Zm00001d012378
Zm00001d018358
Zm00001d051746
Zm00001d008903
Zm00001d035377
Zm00001d052525
Zm00001d004916
Zm00001d044068
Zm00001d024521

[truncated: 1 more sheets: Differentiation, G.max]
