# Supplementary material for: Functional Optimization in Distinct Tissues and Conditions Constrains the Rate of Protein Evolution
Source: Mol Biol Evol. 2024 Oct 21;41(10):msae200. doi: 10.1093/molbev/msae200 (PMC11523136; doi:10.1093/molbev/msae200)
Supplement: msae200_Supplementary_Data [file msae200_supplementary_data.zip › TableS8_Kinetics_WholeDataset_final.xlsx]

## Sheet: Sheet1
	EC	UniprotID	Organism	Kcat	Kcat/Km	Km	PubMedID	Substrate	Temperature	pH	EnzymeName	EnzymeType	Source	Kcat_noTcor	Kcat/Km_noTcor	Filter:mutant	Filter:multifunctional	Filter:macro_substrate/transport
0	1.1.1	Q9ZW03	Arabidopsis thaliana	0.35	49300	7.1e-06	24583623	3-Methylcyclohexanone;H+;NADPH	30	5.0	With NAD(+) or NADP(+) as acceptor	wildtype N-terminal His6-tag	sabio	0.35	49300
1	1.1.1	Q9ZW03	Arabidopsis thaliana	0.02	4190	4.8e-06	24583623	3-Methylcyclohexanol;NADP+	30	9.5	With NAD(+) or NADP(+) as acceptor	wildtype N-terminal His6-tag	sabio	0.02	4190
2	1.1.1	Q9ZW03	Arabidopsis thaliana	0.01	30	0.0003785	24583623	4-Methylcyclohexanol;NADP+	30	9.5	With NAD(+) or NADP(+) as acceptor	wildtype N-terminal His6-tag	sabio	0.01	30
3	1.1.1	Q9ZW03	Arabidopsis thaliana	0.09	850	0.000106	24583623	4-Methylcyclohexanone;H+;NADPH	30	5.0	With NAD(+) or NADP(+) as acceptor	wildtype N-terminal His6-tag	sabio	0.09	850
4	1.1.1	Q9ZW03	Arabidopsis thaliana	0.47	260	0.00183	24583623	(-)-Carvone;H+;NADPH	30	5.0	With NAD(+) or NADP(+) as acceptor	wildtype N-terminal His6-tag	sabio	0.47	260
5	1.1.1	Q9ZW03	Arabidopsis thaliana	0.02	180	0.000113	24583623	(+)-Neomenthol;NADP+	30	9.5	With NAD(+) or NADP(+) as acceptor	wildtype N-terminal His6-tag	sabio	0.02	180
6	1.1.1	Q9ZW03	Arabidopsis thaliana	0.19	420	0.0004524	24583623	(-)-Menthone;H+;NADPH	30	5.0	With NAD(+) or NADP(+) as acceptor	wildtype N-terminal His6-tag	sabio	0.19	420
7	1.1.1	Q9ZW03	Arabidopsis thaliana	0.01	150	6.74e-05	24583623	NADP+;Nerol	30	9.5	With NAD(+) or NADP(+) as acceptor	wildtype N-terminal His6-tag	sabio	0.01	150
8	1.1.1	Q9ZW03	Arabidopsis thaliana	0.56	7520	7.45e-05	24583623	Citronellal;H+;NADPH	30	5.0	With NAD(+) or NADP(+) as acceptor	wildtype N-terminal His6-tag	sabio	0.56	7520
9	1.1.1	Q9ZW03	Arabidopsis thaliana	0.25	280	0.0008915	24583623	(-)-alpha-Thujone;H+;NADPH	30	5.0	With NAD(+) or NADP(+) as acceptor	wildtype N-terminal His6-tag	sabio	0.25	280
10	1.1.1	Q9ZW03	Arabidopsis thaliana	0.02	60	0.0003152	24583623	3-Methylcyclohexanol;NADP+	30	9.5	With NAD(+) or NADP(+) as acceptor	wildtype N-terminal His6-tag	sabio	0.02	60
11	1.1.1	Q9ZW03	Arabidopsis thaliana	0.34	610	0.0005595	24583623	3-Methylcyclohexanone;H+;NADPH	30	5.0	With NAD(+) or NADP(+) as acceptor	wildtype N-terminal His6-tag	sabio	0.34	610
12	1.1.1	Q9ZW16	Arabidopsis thaliana	0.7	2360	0.0002972	24583623	3-Methylcyclohexanone;H+;NADPH	30	5.0	With NAD(+) or NADP(+) as acceptor	wildtype N-terminal His6-tag	sabio	0.7	2360
13	1.1.1	Q9ZW16	Arabidopsis thaliana	0.34	5730	5.93e-05	24583623	3-Methylcyclohexanone;H+;NADH	30	5.0	With NAD(+) or NADP(+) as acceptor	wildtype N-terminal His6-tag	sabio	0.34	5730
14	1.1.1	Q9ZW16	Arabidopsis thaliana	0.03	2000	1.5e-05	24583623	3-Methylcyclohexanol;NAD+	30	9.5	With NAD(+) or NADP(+) as acceptor	wildtype N-terminal His6-tag	sabio	0.03	2000
15	1.1.1	Q9ZW16	Arabidopsis thaliana	0.03	470	6.33e-05	24583623	4-Methylcyclohexanol;NAD+	30	9.5	With NAD(+) or NADP(+) as acceptor	wildtype N-terminal His6-tag	sabio	0.03	470
16	1.1.1	Q9ZW16	Arabidopsis thaliana	0.2	2800	7.15e-05	24583623	4-Methylcyclohexanone;H+;NADH	30	5.0	With NAD(+) or NADP(+) as acceptor	wildtype N-terminal His6-tag	sabio	0.2	2800
17	1.1.1	Q9ZW16	Arabidopsis thaliana	0.13	1200	0.0001087	24583623	Citronellal;H+;NADH	30	5.0	With NAD(+) or NADP(+) as acceptor	wildtype N-terminal His6-tag	sabio	0.13	1200
18	1.1.1	Q9ZW16	Arabidopsis thaliana	0.28	2651.52	0.0001056	24583623	1,4-Cyclohexanedione;H+;NADH	30	5.0	With NAD(+) or NADP(+) as acceptor	wildtype N-terminal His6-tag	sabio	0.28	2651.52
19	1.1.1	Q9ZW16	Arabidopsis thaliana	0.02	40	0.0004641	24583623	NAD+;Nerol	30	9.5	With NAD(+) or NADP(+) as acceptor	wildtype N-terminal His6-tag	sabio	0.02	40
20	1.1.1	Q9ZW16	Arabidopsis thaliana	0.02	50	0.0003897	24583623	2,4-Dimethyl-3-pentanone;H+;NADH	30	5.0	With NAD(+) or NADP(+) as acceptor	wildtype N-terminal His6-tag	sabio	0.02	50
21	1.1.1	Q9ZW16	Arabidopsis thaliana	0.03	480	6.19e-05	24583623	3-Methylcyclohexanol;NAD+	30	9.5	With NAD(+) or NADP(+) as acceptor	wildtype N-terminal His6-tag	sabio	0.03	480
22	1.1.1	Q9ZW16	Arabidopsis thaliana	0.09	1390	6.46e-05	24583623	1-Pentanal;H+;NADH	30	5.0	With NAD(+) or NADP(+) as acceptor	wildtype N-terminal His6-tag	sabio	0.09	1390
23	1.1.1	Q9ZW16	Arabidopsis thaliana	0.2	3530	5.67e-05	24583623	3-Methylcyclohexanone;H+;NADH	30	5.0	With NAD(+) or NADP(+) as acceptor	wildtype N-terminal His6-tag	sabio	0.2	3530
24	1.1.1	Q9ZW18	Arabidopsis thaliana	1.06	35220	3.01e-05	24583623	3-Methylcyclohexanone;H+;NADPH	30	5.0	With NAD(+) or NADP(+) as acceptor	wildtype N-terminal His6-tag	sabio	1.06	35220
25	1.1.1	Q9ZW18	Arabidopsis thaliana	0.28	7410	3.78e-05	24583623	3-Methylcyclohexanol;NADP+	30	8.0	With NAD(+) or NADP(+) as acceptor	wildtype N-terminal His6-tag	sabio	0.28	7410
26	1.1.1	Q9ZW18	Arabidopsis thaliana	0.03	90	0.0003288	24583623	4-Methylcyclohexanol;NADP+	30	8.0	With NAD(+) or NADP(+) as acceptor	wildtype N-terminal His6-tag	sabio	0.03	90
27	1.1.1	Q9ZW18	Arabidopsis thaliana	0.78	1680	0.000463	24583623	4-Methylcyclohexanone;H+;NADPH	30	5.0	With NAD(+) or NADP(+) as acceptor	wildtype N-terminal His6-tag	sabio	0.78	1680
28	1.1.1	Q9ZW18	Arabidopsis thaliana	0.02	30	0.000612	24583623	1-Pentanal;H+;NADPH	30	5.0	With NAD(+) or NADP(+) as acceptor	wildtype N-terminal His6-tag	sabio	0.02	30
29	1.1.1	Q9ZW18	Arabidopsis thaliana	0.17	2250	7.57e-05	24583623	(-)-Carvone;H+;NADPH	30	5.0	With NAD(+) or NADP(+) as acceptor	wildtype N-terminal His6-tag	sabio	0.17	2250
30	1.1.1	Q9ZW18	Arabidopsis thaliana	0.11	80	0.00134	24583623	(-)-alpha-Thujone;H+;NADPH	30	5.0	With NAD(+) or NADP(+) as acceptor	wildtype N-terminal His6-tag	sabio	0.11	80
31	1.1.1	Q9ZW18	Arabidopsis thaliana	0.08	820	9.81e-05	24583623	NADP+;Nerol	30	8.0	With NAD(+) or NADP(+) as acceptor	wildtype N-terminal His6-tag	sabio	0.08	820
32	1.1.1	Q9ZW18	Arabidopsis thaliana	0.04	800	5.01e-05	24583623	(-)-Menthol;NADP+	30	8.0	With NAD(+) or NADP(+) as acceptor	wildtype N-terminal His6-tag	sabio	0.04	800
33	1.1.1	Q9ZW18	Arabidopsis thaliana	0.83	7030	0.0001181	24583623	(-)-Menthone;H+;NADPH	30	5.0	With NAD(+) or NADP(+) as acceptor	wildtype N-terminal His6-tag	sabio	0.83	7030
34	1.1.1	Q9ZW18	Arabidopsis thaliana	0.47	1780	0.0002641	24583623	Citronellal;H+;NADPH	30	5.0	With NAD(+) or NADP(+) as acceptor	wildtype N-terminal His6-tag	sabio	0.47	1780
35	1.1.1	Q9ZW18	Arabidopsis thaliana	0.17	460	0.0003734	24583623	3-Methylcyclohexanol;NADP+	30	8.0	With NAD(+) or NADP(+) as acceptor	wildtype N-terminal His6-tag	sabio	0.17	460
36	1.1.1	Q9ZW18	Arabidopsis thaliana	1.61	3190	0.0005049	24583623	3-Methylcyclohexanone;H+;NADPH	30	5.0	With NAD(+) or NADP(+) as acceptor	wildtype N-terminal His6-tag	sabio	1.61	3190
37	1.1.1		Arthrobacter sp.	10	250000	4e-05	3533936	Isopyridoxal;NAD+	25	8.0	With NAD(+) or NADP(+) as acceptor	wildtype	sabio	10	250000
39	1.1.1	P46336	Bacillus subtilis	2.97	14.3478	0.207	15019785	D-Erythrose;H+;NADPH	25	7.0	With NAD(+) or NADP(+) as acceptor	wildtype AKR11A	sabio	2.97	14.3478
40	1.1.1	P46336	Bacillus subtilis	2.07	7.63838	0.271	15019785	Glyceraldehyde;H+;NADPH	25	7.0	With NAD(+) or NADP(+) as acceptor	wildtype AKR11A	sabio	2.07	7.63838
41	1.1.1	P80874	Bacillus subtilis	2.08	170492	1.22e-05	15019785	Glyceraldehyde;H+;NADPH	25	7.0	With NAD(+) or NADP(+) as acceptor	wildtype AKR11B	sabio	2.08	170492
42	1.1.1	P80874	Bacillus subtilis	2.59	1356.02	0.00191	15019785	Benzaldehyde;H+;NADPH	25	7.0	With NAD(+) or NADP(+) as acceptor	wildtype AKR11B	sabio	2.59	1356.02
43	1.1.1	P80874	Bacillus subtilis	1.09	1626.87	0.00067	15019785	H+;NADPH;p-Nitrobenzaldehyde	25	7.0	With NAD(+) or NADP(+) as acceptor	wildtype AKR11B	sabio	1.09	1626.87
44	1.1.1	P80874	Bacillus subtilis	5.33	7202.7	0.00074	15019785	H+;Methylglyoxal;NADPH	25	7.0	With NAD(+) or NADP(+) as acceptor	wildtype AKR11B	sabio	5.33	7202.7
45	1.1.1	P80874	Bacillus subtilis	3.96	2622.52	0.00151	15019785	Butanal;H+;NADPH	25	7.0	With NAD(+) or NADP(+) as acceptor	wildtype AKR11B	sabio	3.96	2622.52
46	1.1.1	P80874	Bacillus subtilis	4.02	7444.44	0.00054	15019785	D-Erythrose;H+;NADPH	25	7.0	With NAD(+) or NADP(+) as acceptor	wildtype AKR11B	sabio	4.02	7444.44
47	1.1.1	P80874	Bacillus subtilis	1.37	622.727	0.0022	15019785	Glyceraldehyde;H+;NADPH	25	7.0	With NAD(+) or NADP(+) as acceptor	wildtype AKR11B	sabio	1.37	622.727
50	1.1.1	A7DY56	Cochlearia officinalis	11.8	17700	0.0006665	24583623	3-Methylcyclohexanone;H+;NADH	30	5.0	With NAD(+) or NADP(+) as acceptor	wildtype C-terminal His6-tag	sabio	11.8	17700
51	1.1.1	A7DY56	Cochlearia officinalis	1.01	12900	7.83e-05	24583623	3-Methylcyclohexanone;H+;NADPH	30	5.0	With NAD(+) or NADP(+) as acceptor	wildtype C-terminal His6-tag	sabio	1.01	12900
52	1.1.1	A7DY56	Cochlearia officinalis	0.16	5730	2.79e-05	24583623	3-Methylcyclohexanol;NADP+	30	9.5	With NAD(+) or NADP(+) as acceptor	wildtype C-terminal His6-tag	sabio	0.16	5730
53	1.1.1	A7DY56	Cochlearia officinalis	0.45	470	0.0009635	24583623	3-Methylcyclohexanol;NAD+	30	9.5	With NAD(+) or NADP(+) as acceptor	wildtype C-terminal His6-tag	sabio	0.45	470
54	1.1.1	A7DY56	Cochlearia officinalis	2.34	97100	2.41e-05	24583623	3-Methylcyclohexanone;H+;NADPH	30	5.0	With NAD(+) or NADP(+) as acceptor	wildtype C-terminal His6-tag	sabio	2.34	97100
55	1.1.1	A7DY56	Cochlearia officinalis	0.16	2160	7.41e-05	24583623	1-Pentanal;H+;NADPH	30	5.0	With NAD(+) or NADP(+) as acceptor	wildtype C-terminal His6-tag	sabio	0.16	2160
56	1.1.1	A7DY56	Cochlearia officinalis	0.17	5820	2.92e-05	24583623	4-Methylcyclohexanol;NADP+	30	9.5	With NAD(+) or NADP(+) as acceptor	wildtype C-terminal His6-tag	sabio	0.17	5820
57	1.1.1	A7DY56	Cochlearia officinalis	0.06	2310	2.6e-05	24583623	NADP+;Nerol	30	9.5	With NAD(+) or NADP(+) as acceptor	wildtype C-terminal His6-tag	sabio	0.06	2310
58	1.1.1	A7DY56	Cochlearia officinalis	0.46	7080	6.5e-05	24583623	(-)-alpha-Thujone;H+;NADPH	30	5.0	With NAD(+) or NADP(+) as acceptor	wildtype C-terminal His6-tag	sabio	0.46	7080
59	1.1.1	A7DY56	Cochlearia officinalis	0.07	1930	3.62e-05	24583623	(-)-Fenchone;H+;NADPH	30	5.0	With NAD(+) or NADP(+) as acceptor	wildtype C-terminal His6-tag	sabio	0.07	1930
60	1.1.1	A7DY56	Cochlearia officinalis	0.06	60	0.0010381	24583623	(+)-Camphor;H+;NADPH	30	5.0	With NAD(+) or NADP(+) as acceptor	wildtype C-terminal His6-tag	sabio	0.06	60
61	1.1.1	A7DY56	Cochlearia officinalis	0.09	710	0.0001262	24583623	(-)-Borneol;NADP+	30	9.5	With NAD(+) or NADP(+) as acceptor	wildtype C-terminal His6-tag	sabio	0.09	710
62	1.1.1	A7DY56	Cochlearia officinalis	0.12	1930	6.23e-05	24583623	(-)-Carvone;H+;NADPH	30	5.0	With NAD(+) or NADP(+) as acceptor	wildtype C-terminal His6-tag	sabio	0.12	1930
63	1.1.1	A7DY56	Cochlearia officinalis	0.31	1100	0.0002822	24583623	(-)-Menthone;H+;NADPH	30	5.0	With NAD(+) or NADP(+) as acceptor	wildtype C-terminal His6-tag	sabio	0.31	1100
64	1.1.1	A7DY56	Cochlearia officinalis	0.57	7410	7.69e-05	24583623	2,4-Dimethyl-3-pentanone;H+;NADPH	30	5.0	With NAD(+) or NADP(+) as acceptor	wildtype C-terminal His6-tag	sabio	0.57	7410
65	1.1.1	A7DY56	Cochlearia officinalis	0.16	2240	7.14e-05	24583623	Citronellal;H+;NADPH	30	5.0	With NAD(+) or NADP(+) as acceptor	wildtype C-terminal His6-tag	sabio	0.16	2240
66	1.1.1	A7DY56	Cochlearia officinalis	3.54	694120	5.1e-06	24583623	4-Methylcyclohexanone;H+;NADPH	30	5.0	With NAD(+) or NADP(+) as acceptor	wildtype C-terminal His6-tag	sabio	3.54	694120
67	1.1.1	A7DY56	Cochlearia officinalis	0.17	2970	5.72e-05	24583623	3-Methylcyclohexanol;NADP+	30	9.5	With NAD(+) or NADP(+) as acceptor	wildtype C-terminal His6-tag	sabio	0.17	2970
68	1.1.1	A7DY56	Cochlearia officinalis	0.02	990	2.03e-05	24583623	(+)-Neomenthol;NADP+	30	9.5	With NAD(+) or NADP(+) as acceptor	wildtype C-terminal His6-tag	sabio	0.02	990
69	1.1.1	Q9Y112	Drosophila melanogaster	40	4210.53	0.0095	16813561	Glyceraldehyde;NADPH	25	7.0	With NAD(+) or NADP(+) as acceptor	wildtype AKR2E3	sabio	40	4210.53
70	1.1.1	Q05709	Enterococcus faecium	40	28000	0.00145	1931965	H+;NADPH;Pyruvate		5.6	With NAD(+) or NADP(+) as acceptor	wildtype VanH	sabio	40	28000
71	1.1.1	Q05709	Enterococcus faecium	35	14000	0.0026	1931965	2-Oxobutyrate;H+;NADPH		5.6	With NAD(+) or NADP(+) as acceptor	wildtype VanH	sabio	35	14000
72	1.1.1	Q05709	Enterococcus faecium	35	880	0.04	1931965	2-Oxopentanoate;H+;NADPH		5.6	With NAD(+) or NADP(+) as acceptor	wildtype VanH	sabio	35	880
73	1.1.1	Q05709	Enterococcus faecium	5.2	35	0.15	1931965	H+;NADPH;alpha-Ketovaline		5.6	With NAD(+) or NADP(+) as acceptor	wildtype VanH	sabio	5.2	35
74	1.1.1	Q05709	Enterococcus faecium	2.4	120	0.02	1931965	2-Oxohexanoate;H+;NADPH		5.6	With NAD(+) or NADP(+) as acceptor	wildtype VanH	sabio	2.4	120
75	1.1.1	Q05709	Enterococcus faecium	5.2	168	0.031	1931965	4-Methyl-2-oxopentanoate;H+;NADPH		5.6	With NAD(+) or NADP(+) as acceptor	wildtype VanH	sabio	5.2	168
79	1.1.1	P00935	Escherichia coli		16000		14503880	2-Oxobutyrate;H+;NADH	25	7.8	With NAD(+) or NADP(+) as acceptor	wildtype	sabio		16000		Yes
80	1.1.1	P30863	Escherichia coli	74.9	42078.7	0.00178	16813561	NADPH;p-Nitrobenzaldehyde	25	7.0	With NAD(+) or NADP(+) as acceptor	wildtype AKR3F2	sabio	74.9	42078.7
81	1.1.1	P30863	Escherichia coli	50.8	508000	0.0001	16813561	NADPH;p-Nitrobenzaldehyde	25	7.0	With NAD(+) or NADP(+) as acceptor	wildtype AKR3F2	sabio	50.8	508000
82	1.1.1	P77256	Escherichia coli	5.6	107692	5.2e-05	16813561	Methylglyoxal;NADH	25	7.0	With NAD(+) or NADP(+) as acceptor	wildtype AKR11B2	sabio	5.6	107692
83	1.1.1	P77256	Escherichia coli	15.7	8674.03	0.00181	16813561	Methylglyoxal;NADH	25	7.0	With NAD(+) or NADP(+) as acceptor	wildtype AKR11B2	sabio	15.7	8674.03
84	1.1.1	P77256	Escherichia coli	2	5.50964	0.363	16813561	Glyceraldehyde;NADH	25	7.0	With NAD(+) or NADP(+) as acceptor	wildtype AKR11B2	sabio	2	5.50964
85	1.1.1	P77256	Escherichia coli	40.1	7711.54	0.0052	16813561	Methylglyoxal;NADH	25	7.0	With NAD(+) or NADP(+) as acceptor	mutant AKR11B2 D233A	sabio	40.1	7711.54	Yes
86	1.1.1	P77256	Escherichia coli	5.1	925.59	0.00551	16813561	Methylglyoxal;NADPH	25	7.0	With NAD(+) or NADP(+) as acceptor	mutant AKR11B2 D233A	sabio	5.1	925.59	Yes
87	1.1.1	P77256	Escherichia coli	23.6	19.6667	1.2	16813561	Glyceraldehyde;NADH	25	7.0	With NAD(+) or NADP(+) as acceptor	mutant AKR11B2 D233A	sabio	23.6	19.6667	Yes
88	1.1.1	P77256	Escherichia coli	1.5	6.88073	0.218	16813561	Glyceraldehyde;NADPH	25	7.0	With NAD(+) or NADP(+) as acceptor	mutant AKR11B2 D233A	sabio	1.5	6.88073	Yes
89	1.1.1	P77256	Escherichia coli	100.1	12833.3	0.0078	16813561	Methylglyoxal;NADH	25	7.0	With NAD(+) or NADP(+) as acceptor	mutant AKR11B2 D232E	sabio	100.1	12833.3	Yes
90	1.1.1	P77256	Escherichia coli	4.09	31461.5	0.00013	16813561	Methylglyoxal;NADPH	25	7.0	With NAD(+) or NADP(+) as acceptor	mutant AKR11B2 D232E	sabio	4.09	31461.5	Yes
91	1.1.1	P77256	Escherichia coli	1.95	17727.3	0.00011	16813561	Methylglyoxal;NADPH	25	7.0	With NAD(+) or NADP(+) as acceptor	mutant AKR11B2 D233A	sabio	1.95	17727.3	Yes
92	1.1.1	P77256	Escherichia coli	4.1	30191.5	0.0001358	16813561	Methylglyoxal;NADPH	25	7.0	With NAD(+) or NADP(+) as acceptor	mutant AKR11B2 D232E	sabio	4.1	30191.5	Yes
93	1.1.1	P77256	Escherichia coli	11.4	137349	8.3e-05	16813561	Methylglyoxal;NADH	25	7.0	With NAD(+) or NADP(+) as acceptor	mutant AKR11B2 D233A	sabio	11.4	137349	Yes
94	1.1.1	P77256	Escherichia coli	15.7	556738	2.82e-05	16813561	Methylglyoxal;NADH	25	7.0	With NAD(+) or NADP(+) as acceptor	mutant AKR11B2 D232E	sabio	15.7	556738	Yes
95	1.1.1	P77256	Escherichia coli		0.0086		16813561	Glyceraldehyde;NADPH	25	7.0	With NAD(+) or NADP(+) as acceptor	wildtype AKR11B2	sabio		0.0086
99	1.1.1	O43488	Homo sapiens	1.1	500	0.0022	10518801	H+;NADPH;p-Nitrobenzaldehyde		7.0	With NAD(+) or NADP(+) as acceptor	wildtype	sabio	1.1	500
100	1.1.1	O43488	Homo sapiens	1.8	1400	0.0013	10518801	H+;NADPH;Phenylglyoxal		7.0	With NAD(+) or NADP(+) as acceptor	wildtype	sabio	1.8	1400
101	1.1.1	O43488	Homo sapiens	2.5	78000	3.2e-05	10518801	9,10-Phenanthroquinone;H+;NADPH		7.0	With NAD(+) or NADP(+) as acceptor	wildtype	sabio	2.5	78000
102	1.1.1	O43488	Homo sapiens	2.3	144000	1.6e-05	10518801	H+;NADPH;Succinate semialdehyde		7.0	With NAD(+) or NADP(+) as acceptor	wildtype	sabio	2.3	144000
103	1.1.1	O60218	Homo sapiens	0.00166667	5.4	0.000311	18635746	Adriamycin;H+;NADPH	37	7.4	With NAD(+) or NADP(+) as acceptor	wildtype C-terminal His-tag	sabio	0.00166667	5.4
104	1.1.1	O95831	Homo sapiens	5.58333	34900	9.7e-05	23217327	2,6-Dichloroindophenol;H+;NADH	25	7.4	With NAD(+) or NADP(+) as acceptor	mutant p.Glu493Val	sabio	5.58333	34900	Yes		Yes
105	1.1.1	O95831	Homo sapiens	5.58333	34900	0.00016	23217327	2,6-Dichloroindophenol;H+;NADH	25	7.4	With NAD(+) or NADP(+) as acceptor	mutant p.Glu493Val	sabio	5.58333	34900	Yes		Yes
106	1.1.1	O95831	Homo sapiens	0.9	3333.33	0.00027	23217327	Cytochrome c;H+;NADH	25	7.4	With NAD(+) or NADP(+) as acceptor	wildtype	sabio	0.9	3333.33			Yes
107	1.1.1	O95831	Homo sapiens	0.9	3333.33	2.6e-05	23217327	Cytochrome c;H+;NADH	25	7.4	With NAD(+) or NADP(+) as acceptor	wildtype	sabio	0.9	3333.33			Yes
108	1.1.1	O95831	Homo sapiens	5.23333	8583.33	0.00061	23217327	H+;NADH;Potassium ferricyanide	25	7.4	With NAD(+) or NADP(+) as acceptor	wildtype	sabio	5.23333	8583.33			Yes
109	1.1.1	O95831	Homo sapiens	5.23333	8583.33	2.8e-05	23217327	H+;NADH;Potassium ferricyanide	25	7.4	With NAD(+) or NADP(+) as acceptor	wildtype	sabio	5.23333	8583.33			Yes
110	1.1.1	O95831	Homo sapiens	2.28333	3083.33	0.00074	23217327	2,6-Dichloroindophenol;H+;NADH	25	7.4	With NAD(+) or NADP(+) as acceptor	wildtype	sabio	2.28333	3083.33			Yes
111	1.1.1	O95831	Homo sapiens	2.28333	3083.33	0.000202	23217327	2,6-Dichloroindophenol;H+;NADH	25	7.4	With NAD(+) or NADP(+) as acceptor	wildtype	sabio	2.28333	3083.33			Yes
112	1.1.1	O95831	Homo sapiens	12.4167	47750	0.00026	23217327	H+;NADH;Potassium ferricyanide	25	7.4	With NAD(+) or NADP(+) as acceptor	mutant p.Glu493Val	sabio	12.4167	47750	Yes		Yes
113	1.1.1	O95831	Homo sapiens	12.4167	47750	2.6e-05	23217327	H+;NADH;Potassium ferricyanide	25	7.4	With NAD(+) or NADP(+) as acceptor	mutant p.Glu493Val	sabio	12.4167	47750	Yes		Yes
114	1.1.1	O95831	Homo sapiens	0.65	9283.33	9.4e-05	23217327	Cytochrome c;H+;NADH	25	7.4	With NAD(+) or NADP(+) as acceptor	mutant p.Arg201del	sabio	0.65	9283.33	Yes		Yes
115	1.1.1	O95831	Homo sapiens	0.65	9283.33	7e-05	23217327	Cytochrome c;H+;NADH	25	7.4	With NAD(+) or NADP(+) as acceptor	mutant p.Arg201del	sabio	0.65	9283.33	Yes		Yes
116	1.1.1	O95831	Homo sapiens	24.4	122000	6.8e-05	23217327	H+;NADH;Potassium ferricyanide	25	7.4	With NAD(+) or NADP(+) as acceptor	mutant p.Arg201del	sabio	24.4	122000	Yes		Yes
117	1.1.1	O95831	Homo sapiens	24.4	122000	0.0002	23217327	H+;NADH;Potassium ferricyanide	25	7.4	With NAD(+) or NADP(+) as acceptor	mutant p.Arg201del	sabio	24.4	122000	Yes		Yes
118	1.1.1	O95831	Homo sapiens	11	31000	0.00035	20362274	FAD;H+;NADH	25	7.5	With NAD(+) or NADP(+) as acceptor	mutant R201 del	sabio	11	31000	Yes		Yes
119	1.1.1	O95831	Homo sapiens	3.3	700	0.005	20362274	FAD;H+;NADPH	25	7.5	With NAD(+) or NADP(+) as acceptor	mutant R201 del	sabio	3.3	700	Yes		Yes
120	1.1.1	O95831	Homo sapiens	6.56667	46900	1.6e-05	23217327	2,6-Dichloroindophenol;H+;NADH	25	7.4	With NAD(+) or NADP(+) as acceptor	mutant p.Arg201del	sabio	6.56667	46900	Yes		Yes
121	1.1.1	O95831	Homo sapiens	6.56667	46900	0.00014	23217327	2,6-Dichloroindophenol;H+;NADH	25	7.4	With NAD(+) or NADP(+) as acceptor	mutant p.Arg201del	sabio	6.56667	46900	Yes		Yes
122	1.1.1	O95831	Homo sapiens	0.583333	3883.33	2.8e-05	23217327	Cytochrome c;H+;NADH	25	7.4	With NAD(+) or NADP(+) as acceptor	mutant p.Glu493Val	sabio	0.583333	3883.33	Yes		Yes
123	1.1.1	O95831	Homo sapiens	0.583333	3883.33	0.00015	23217327	Cytochrome c;H+;NADH	25	7.4	With NAD(+) or NADP(+) as acceptor	mutant p.Glu493Val	sabio	0.583333	3883.33	Yes		Yes
127	1.1.1	P17516	Homo sapiens	0.000666667	2.63333	0.000281	18635746	Adriamycin;H+;NADPH	37	7.4	With NAD(+) or NADP(+) as acceptor	wildtype	sabio	0.000666667	2.63333
128	1.1.1	P17516	Homo sapiens	0.0305	30000	1.02e-06	19218247	NADPH;Tibolone		7.0	With NAD(+) or NADP(+) as acceptor	wildtype AKR1C4	sabio	0.0305	30000
129	1.1.1	P17516	Homo sapiens	0.0511667	250000	0	19218247	5alpha-Dihydrotestosterone-17beta-sulfate;NADPH		7.0	With NAD(+) or NADP(+) as acceptor	wildtype AKR1C4	sabio	0.0511667	250000
130	1.1.1	P17516	Homo sapiens	0.02	40000	5e-07	19218247	NADPH;Tibolone-beta17-sulphate		7.0	With NAD(+) or NADP(+) as acceptor	wildtype AKR1C4	sabio	0.02	40000
131	1.1.1	P17516	Homo sapiens	0.0546667	266667	0	19218247	5alpha-Dihydrotestosterone-17beta-glucuronide;NADPH		7.0	With NAD(+) or NADP(+) as acceptor	wildtype AKR1C4	sabio	0.0546667	266667
132	1.1.1	P17516	Homo sapiens	0.0513333	250000	0	19218247	5alpha-Androstan-17beta-ol-3-one;NADPH		7.0	With NAD(+) or NADP(+) as acceptor	wildtype AKR1C4	sabio	0.0513333	250000
133	1.1.1	P42330	Homo sapiens	0.1125	875.167	0.000129	18635746	Adriamycin;H+;NADPH	37	7.4	With NAD(+) or NADP(+) as acceptor	wildtype	sabio	0.1125	875.167
134	1.1.1	P52895	Homo sapiens	0.000333333	16.6667	2.094e-05	17442338	Androst-4-ene-3,17-dione;H+;NADPH	37	7.3	With NAD(+) or NADP(+) as acceptor	mutant Y24A	sabio	0.000333333	16.6667	Yes	Yes
135	1.1.1	P52895	Homo sapiens	0.211667	233333	8.7e-07	19218247	NADPH;Tibolone		7.0	With NAD(+) or NADP(+) as acceptor	wildtype AKR1C2	sabio	0.211667	233333		Yes
136	1.1.1	P52895	Homo sapiens	0.0166667	4000	4.2e-06	19218247	5alpha-Dihydrotestosterone-17beta-sulfate;NADPH		7.0	With NAD(+) or NADP(+) as acceptor	wildtype AKR1C2	sabio	0.0166667	4000		Yes
137	1.1.1	P52895	Homo sapiens	0.201667	166667	1.2e-06	19218247	NADPH;Tibolone-beta17-sulphate		7.0	With NAD(+) or NADP(+) as acceptor	wildtype AKR1C2	sabio	0.201667	166667		Yes
138	1.1.1	P52895	Homo sapiens	0.004	983.333	4.1e-06	19218247	5alpha-Dihydrotestosterone-17beta-glucuronide;NADPH		7.0	With NAD(+) or NADP(+) as acceptor	wildtype AKR1C2	sabio	0.004	983.333		Yes
139	1.1.1	P52895	Homo sapiens	0.033	11333.3	2.9e-06	19218247	5alpha-Androstan-17beta-ol-3-one;NADPH		7.0	With NAD(+) or NADP(+) as acceptor	wildtype AKR1C2	sabio	0.033	11333.3		Yes
146	1.1.1	Q04828	Homo sapiens	0.011	133.333	8.06e-05	10998348	5alpha-Androstan-17beta-ol-3-one;H+;NADPH	25	7.0	With NAD(+) or NADP(+) as acceptor	wildtype AKR1C1	sabio	0.011	133.333		Yes
147	1.1.1	Q04828	Homo sapiens	0.00783333	1166.67	6.77e-06	10998348	5alpha-Androstane-3,17-dione;H+;NADPH	25	7.0	With NAD(+) or NADP(+) as acceptor	wildtype AKR1C1	sabio	0.00783333	1166.67		Yes
148	1.1.1	Q04828	Homo sapiens	0.001	23.3333	4.17e-05	10998348	5alpha-Androstane-3alpha-ol-17-one;NADP+	25	7.0	With NAD(+) or NADP(+) as acceptor	wildtype AKR1C1	sabio	0.001	23.3333		Yes
149	1.1.1	Q04828	Homo sapiens	0.000433333	13.3333	3.17e-05	10998348	5alpha-Androstan-17beta-ol-3-one;NADP+	25	7.0	With NAD(+) or NADP(+) as acceptor	wildtype AKR1C1	sabio	0.000433333	13.3333		Yes
150	1.1.1	Q04828	Homo sapiens	0.003	150	2.1e-05	10998348	5alpha-Androstane-3alpha-ol-17-one;H+;NADPH	25	7.0	With NAD(+) or NADP(+) as acceptor	wildtype AKR1C1	sabio	0.003	150		Yes
151	1.1.1	Q04828	Homo sapiens	0.0146667	20000	7.6e-07	19218247	NADPH;Tibolone		7.0	With NAD(+) or NADP(+) as acceptor	wildtype AKR1C1	sabio	0.0146667	20000		Yes
152	1.1.1	Q04828	Homo sapiens	0.0316667	12666.7	2.5e-06	19218247	NADPH;Tibolone-beta17-sulphate		7.0	With NAD(+) or NADP(+) as acceptor	wildtype AKR1C1	sabio	0.0316667	12666.7		Yes
153	1.1.1	Q04828	Homo sapiens	0.0125	2333.33	5.2e-06	19218247	5alpha-Dihydrotestosterone-17beta-sulfate;NADPH		7.0	With NAD(+) or NADP(+) as acceptor	wildtype AKR1C1	sabio	0.0125	2333.33		Yes
154	1.1.1	Q04828	Homo sapiens	0.0123333	3000	4.2e-06	19218247	5alpha-Androstan-17beta-ol-3-one;NADPH		7.0	With NAD(+) or NADP(+) as acceptor	wildtype AKR1C1	sabio	0.0123333	3000		Yes
155	1.1.1	Q04828	Homo sapiens	0.00883333	550	1.61e-05	19218247	5alpha-Dihydrotestosterone-17beta-glucuronide;NADPH		7.0	With NAD(+) or NADP(+) as acceptor	wildtype AKR1C1	sabio	0.00883333	550		Yes
156	1.1.1	Q13268	Homo sapiens	0.253333	833.333	0.0003	16685466	1-Phenyl-1,2-propanedione;H+;NADPH	25	6.5	With NAD(+) or NADP(+) as acceptor	wildtype Hep27	sabio	0.253333	833.333
157	1.1.1	Q13268	Homo sapiens	0.195	250	0.0008	16685466	3,4-Hexanedione;H+;NADPH	25	6.5	With NAD(+) or NADP(+) as acceptor	wildtype Hep27	sabio	0.195	250
158	1.1.1	Q13268	Homo sapiens	0.666667	600	0.0011	16685466	2,3-Heptanedione;H+;NADPH	25	6.5	With NAD(+) or NADP(+) as acceptor	wildtype Hep27	sabio	0.666667	600
159	1.1.1	Q8N4T8	Homo sapiens	0.305	183333	1.6e-06	19000905	9,10-Phenanthroquinone;H+;NADPH	25	7.4	With NAD(+) or NADP(+) as acceptor	wildtype	sabio	0.305	183333			Yes
160	1.1.1	Q8N4T8	Homo sapiens	0.195	43333.3	1.1e-05	19000905	1,4-Naphthoquinone;H+;NADPH	25	7.4	With NAD(+) or NADP(+) as acceptor	wildtype	sabio	0.195	43333.3			Yes
161	1.1.1	Q8N4T8	Homo sapiens	0.195	43333.3	4.5e-06	19000905	1,4-Naphthoquinone;H+;NADPH	25	7.4	With NAD(+) or NADP(+) as acceptor	wildtype	sabio	0.195	43333.3			Yes
162	1.1.1	Q8N4T8	Homo sapiens	0.206667	108333	1.9e-06	19000905	1,4-Benzoquinone;H+;NADPH	25	7.4	With NAD(+) or NADP(+) as acceptor	wildtype	sabio	0.206667	108333			Yes
163	1.1.1	Q8N4T8	Homo sapiens	0.21	70000	3e-06	19000905	1,2-Naphthoquinone;H+;NADPH	25	7.4	With NAD(+) or NADP(+) as acceptor	wildtype	sabio	0.21	70000			Yes
164	1.1.1	Q8N4T8	Homo sapiens	0.19	63333.3	3e-06	19000905	5-Hydroxy-1,4-naphthoquinone;H+;NADPH	25	7.4	With NAD(+) or NADP(+) as acceptor	wildtype	sabio	0.19	63333.3			Yes
165	1.1.1	Q8N4T8	Homo sapiens	0.258333	40000	6.5e-06	19000905	Methyl-1,4-benzoquinone;NADPH	25	7.4	With NAD(+) or NADP(+) as acceptor	wildtype	sabio	0.258333	40000			Yes
166	1.1.1	Q8N4T8	Homo sapiens	0.135	31666.7	4.3e-06	19000905	2-Methyl-5-hydroxy-1,4-naphthoquinone;H+;NADPH	25	7.4	With NAD(+) or NADP(+) as acceptor	wildtype	sabio	0.135	31666.7			Yes
167	1.1.1	Q8N4T8	Homo sapiens	0.068	15500	4.4e-06	19000905	2,3-Dimethoxy-5-methyl-1,4-benzoquinone;NADPH	25	7.4	With NAD(+) or NADP(+) as acceptor	wildtype	sabio	0.068	15500			Yes
168	1.1.1	Q8N4T8	Homo sapiens	0.211667	5833.33	3.6e-05	19000905	H+;Menadione;NADPH	25	7.4	With NAD(+) or NADP(+) as acceptor	wildtype	sabio	0.211667	5833.33			Yes
169	1.1.1	Q8N4T8	Homo sapiens	1.5	260000	5.7e-06	19571038	9,10-Phenanthroquinone;NADPH	22	7.5	With NAD(+) or NADP(+) as acceptor	wildtype His6-tagged	sabio	1.5	260000			Yes
170	1.1.1	Q8N4T8	Homo sapiens	4	530000	7.5e-06	19571038	9,10-Phenanthroquinone;NADH	22	7.5	With NAD(+) or NADP(+) as acceptor	wildtype His6-tagged	sabio	4	530000			Yes
171	1.1.1	Q8N4T8	Homo sapiens	6.7	3200000	2.1e-06	19571038	NADH;trans-Dec-2-enoyl-CoA	22	9.0	With NAD(+) or NADP(+) as acceptor	wildtype His6-tagged	sabio	6.7	3200000			Yes
172	1.1.1	Q8N4T8	Homo sapiens	11.7	1100000	1.07e-05	19571038	NADH;trans-Hex-2-enoyl-CoA	22	9.0	With NAD(+) or NADP(+) as acceptor	wildtype His6-tagged	sabio	11.7	1100000			Yes
173	1.1.1	Q92506	Homo sapiens	1.5	260000	5.7e-06	19571038	9,10-Phenanthroquinone;NADPH	22	7.5	With NAD(+) or NADP(+) as acceptor	wildtype His6-tagged	sabio	1.5	260000
174	1.1.1	Q92506	Homo sapiens	4	530000	7.5e-06	19571038	9,10-Phenanthroquinone;NADH	22	7.5	With NAD(+) or NADP(+) as acceptor	wildtype His6-tagged	sabio	4	530000
175	1.1.1	Q92506	Homo sapiens	6.7	3200000	2.1e-06	19571038	NADH;trans-Dec-2-enoyl-CoA	22	9.0	With NAD(+) or NADP(+) as acceptor	wildtype His6-tagged	sabio	6.7	3200000
176	1.1.1	Q92506	Homo sapiens	11.7	1100000	1.07e-05	19571038	NADH;trans-Hex-2-enoyl-CoA	22	9.0	With NAD(+) or NADP(+) as acceptor	wildtype His6-tagged	sabio	11.7	1100000
184	1.1.1		Homo sapiens	0.003	316.667	1.1e-05	14672942	5alpha-Androstan-17beta-ol-3-one;H+;NADPH	37	7.0	With NAD(+) or NADP(+) as acceptor	wildtype AKR1C2	sabio	0.003	316.667
185	1.1.1		Homo sapiens	0.01	124.069	8.06e-05	14672942	5alpha-Androstan-17beta-ol-3-one;H+;NADPH	37	7.0	With NAD(+) or NADP(+) as acceptor	wildtype AKR1C1	sabio	0.01	124.069
186	1.1.1		Homo sapiens	0.0203333	2449.8	8.3e-06	14672942	5alpha-Androstan-17beta-ol-3-one;H+;NADPH	37	7.0	With NAD(+) or NADP(+) as acceptor	wildtype AKR1C4	sabio	0.0203333	2449.8
187	1.1.1		Homo sapiens	0.0015			14672942	5alpha-Androstan-17beta-ol-3-one;H+;NADPH	37	7.0	With NAD(+) or NADP(+) as acceptor	wildtype AKR1C3	sabio	0.0015
188	1.1.1		Homo sapiens	0.00233333			14672942	5alpha-Androstan-17beta-ol-3-one;H+;NADPH	37	7.0	With NAD(+) or NADP(+) as acceptor	wildtype AKR1C3	sabio	0.00233333
189	1.1.1		Homo sapiens	0.0468333			14672942	5alpha-Androstan-17beta-ol-3-one;H+;NADPH	37	7.0	With NAD(+) or NADP(+) as acceptor	wildtype AKR1C2	sabio	0.0468333
190	1.1.1		Homo sapiens	0.0025			14672942	5alpha-Androstan-17beta-ol-3-one;H+;NADPH	37	7.0	With NAD(+) or NADP(+) as acceptor	wildtype AKR1C1	sabio	0.0025
191	1.1.1		Homo sapiens	0.0735			14672942	5alpha-Androstan-17beta-ol-3-one;H+;NADPH	37	7.0	With NAD(+) or NADP(+) as acceptor	wildtype AKR1C4	sabio	0.0735
195	1.1.1	Q84EX5	Lactobacillus brevis	4.4	290000	1.5e-05	15896805	NADP+;R-(+)-1-Phenylethanol	30	7.0	With NAD(+) or NADP(+) as acceptor	wildtype	sabio	4.4	290000
196	1.1.1	Q84EX5	Lactobacillus brevis	5.9	650	0.0091	15896805	NADP+;R-(+)-1-Phenylethanol	30	7.0	With NAD(+) or NADP(+) as acceptor	mutant G37D	sabio	5.9	650	Yes
197	1.1.1	Q84EX5	Lactobacillus brevis	9.9	13000	0.00075	15896805	NAD+;R-(+)-1-Phenylethanol	30	7.0	With NAD(+) or NADP(+) as acceptor	mutant G37D	sabio	9.9	13000	Yes
198	1.1.1	Q84EX5	Lactobacillus brevis	36.6	23000	0.0016	15896805	Acetophenone;H+;NADH	30	7.0	With NAD(+) or NADP(+) as acceptor	mutant G37D	sabio	36.6	23000	Yes
199	1.1.1	Q84EX5	Lactobacillus brevis	35.7	3300	0.0109	15896805	Acetophenone;H+;NADH	30	7.0	With NAD(+) or NADP(+) as acceptor	mutant G37D	sabio	35.7	3300	Yes
200	1.1.1	Q84EX5	Lactobacillus brevis	5.4	1900	0.0029	15896805	NADP+;R-(+)-1-Phenylethanol	30	7.0	With NAD(+) or NADP(+) as acceptor	wildtype	sabio	5.4	1900
201	1.1.1	Q84EX5	Lactobacillus brevis	38.1	950000	4e-05	15896805	Acetophenone;H+;NADPH	30	7.0	With NAD(+) or NADP(+) as acceptor	wildtype	sabio	38.1	950000
202	1.1.1	Q84EX5	Lactobacillus brevis	9.5	880	0.0108	15896805	NAD+;R-(+)-1-Phenylethanol	30	7.0	With NAD(+) or NADP(+) as acceptor	mutant G37D	sabio	9.5	880	Yes
203	1.1.1	Q84EX5	Lactobacillus brevis	8.2	150	0.0555	15896805	NADP+;R-(+)-1-Phenylethanol	30	7.0	With NAD(+) or NADP(+) as acceptor	mutant G37D	sabio	8.2	150	Yes
204	1.1.1	Q84EX5	Lactobacillus brevis	44.5	16000	0.0028	15896805	Acetophenone;H+;NADPH	30	7.0	With NAD(+) or NADP(+) as acceptor	wildtype	sabio	44.5	16000
209	1.1.1	P14295	Lactobacillus confusus	1.3	68.4		9153075	H+;NADH;alpha-Oxo-benzeneacetic acid	30	7.0	With NAD(+) or NADP(+) as acceptor	mutant T245A	sabio	1.3	68.4	Yes
210	1.1.1	P14295	Lactobacillus confusus	0.1	13		9153075	H+;NADH;alpha-Oxo-benzeneacetic acid	30	7.0	With NAD(+) or NADP(+) as acceptor	mutant L239M/T245A	sabio	0.1	13	Yes
211	1.1.1	P14295	Lactobacillus confusus	92	6130		9153075	H+;NADH;alpha-Oxo-benzeneacetic acid	30	7.0	With NAD(+) or NADP(+) as acceptor	mutant G234V/G235D	sabio	92	6130	Yes
212	1.1.1	P14295	Lactobacillus confusus	9.5	32800		9153075	H+;NADH;alpha-Oxo-benzeneacetic acid	30	7.0	With NAD(+) or NADP(+) as acceptor	mutant F236S	sabio	9.5	32800	Yes
213	1.1.1	P14295	Lactobacillus confusus	0.2	5.26		9153075	H+;NADH;alpha-Oxo-benzeneacetic acid	30	7.0	With NAD(+) or NADP(+) as acceptor	mutant F236V	sabio	0.2	5.26	Yes
214	1.1.1	P14295	Lactobacillus confusus	11000	224000000		9153075	H+;NADH;Phenylpyruvate	30	7.0	With NAD(+) or NADP(+) as acceptor	mutant L239M	sabio	11000	224000000	Yes
215	1.1.1	P14295	Lactobacillus confusus	3500	2190000		9153075	H+;NADH;Phenylpyruvate	30	7.0	With NAD(+) or NADP(+) as acceptor	mutant L239A	sabio	3500	2190000	Yes
216	1.1.1	P14295	Lactobacillus confusus	4100	5060000		9153075	H+;NADH;Phenylpyruvate	30	7.0	With NAD(+) or NADP(+) as acceptor	mutant L239W	sabio	4100	5060000	Yes
217	1.1.1	P14295	Lactobacillus confusus	350	1460000		9153075	H+;NADH;Phenylpyruvate	30	7.0	With NAD(+) or NADP(+) as acceptor	mutant L239F	sabio	350	1460000	Yes
218	1.1.1	P14295	Lactobacillus confusus	15000	10000000		9153075	H+;NADH;Phenylpyruvate	30	7.0	With NAD(+) or NADP(+) as acceptor	mutant F236V	sabio	15000	10000000	Yes
219	1.1.1	P14295	Lactobacillus confusus	6400	49200000		9153075	H+;NADH;Phenylpyruvate	30	7.0	With NAD(+) or NADP(+) as acceptor	mutant F236S	sabio	6400	49200000	Yes
220	1.1.1	P14295	Lactobacillus confusus	51	66200		9153075	H+;NADH;Phenylpyruvate	30	7.0	With NAD(+) or NADP(+) as acceptor	mutant T245A	sabio	51	66200	Yes
221	1.1.1	P14295	Lactobacillus confusus	25	3090		9153075	H+;NADH;Phenylpyruvate	30	7.0	With NAD(+) or NADP(+) as acceptor	mutant L239M/T245A	sabio	25	3090	Yes
222	1.1.1	P14295	Lactobacillus confusus	2500	28700000		9153075	H+;NADH;Phenylpyruvate	30	7.0	With NAD(+) or NADP(+) as acceptor	mutant G234V/G235D	sabio	2500	28700000	Yes
223	1.1.1	P14295	Lactobacillus confusus	18000	1880000		9153075	H+;NADH;alpha-Oxo-benzeneacetic acid	30	7.0	With NAD(+) or NADP(+) as acceptor	wildtype	sabio	18000	1880000
224	1.1.1	P14295	Lactobacillus confusus	150	10000		9153075	H+;NADH;alpha-Oxo-benzeneacetic acid	30	7.0	With NAD(+) or NADP(+) as acceptor	mutant L239M	sabio	150	10000	Yes
225	1.1.1	P14295	Lactobacillus confusus	520	158000		9153075	H+;NADH;alpha-Oxo-benzeneacetic acid	30	7.0	With NAD(+) or NADP(+) as acceptor	mutant L239A	sabio	520	158000	Yes
226	1.1.1	P14295	Lactobacillus confusus	52	133000		9153075	H+;Keto-tert-leucine;NADH	30	7.0	With NAD(+) or NADP(+) as acceptor	wildtype	sabio	52	133000
227	1.1.1	P14295	Lactobacillus confusus	22	2970		9153075	H+;NADH;alpha-Oxo-benzeneacetic acid	30	7.0	With NAD(+) or NADP(+) as acceptor	mutant L239W	sabio	22	2970	Yes
228	1.1.1	P14295	Lactobacillus confusus	20	6060		9153075	H+;NADH;alpha-Oxo-benzeneacetic acid	30	7.0	With NAD(+) or NADP(+) as acceptor	mutant L239F	sabio	20	6060	Yes
229	1.1.1	P14295	Lactobacillus confusus	0.4	1080		9153075	H+;Keto-tert-leucine;NADH	30	7.0	With NAD(+) or NADP(+) as acceptor	mutant L239M	sabio	0.4	1080	Yes
230	1.1.1	P14295	Lactobacillus confusus	100	5880		9153075	H+;NADH;Pyruvate	30	7.0	With NAD(+) or NADP(+) as acceptor	mutant L239M	sabio	100	5880	Yes
231	1.1.1	P14295	Lactobacillus confusus	0.9	12		9153075	H+;NADH;Pyruvate	30	7.0	With NAD(+) or NADP(+) as acceptor	mutant L239A	sabio	0.9	12	Yes
232	1.1.1	P14295	Lactobacillus confusus	0.2	4.65		9153075	H+;NADH;Pyruvate	30	7.0	With NAD(+) or NADP(+) as acceptor	mutant L239W	sabio	0.2	4.65	Yes
233	1.1.1	P14295	Lactobacillus confusus	0.1	10		9153075	H+;NADH;Pyruvate	30	7.0	With NAD(+) or NADP(+) as acceptor	mutant F236V	sabio	0.1	10	Yes
234	1.1.1	P14295	Lactobacillus confusus	90	25700		9153075	H+;NADH;Pyruvate	30	7.0	With NAD(+) or NADP(+) as acceptor	wildtype	sabio	90	25700
235	1.1.1	P14295	Lactobacillus confusus	0.3	46.9		9153075	H+;Keto-tert-leucine;NADH	30	7.0	With NAD(+) or NADP(+) as acceptor	mutant L239A	sabio	0.3	46.9	Yes
236	1.1.1	P14295	Lactobacillus confusus	0.07	70		9153075	H+;Keto-tert-leucine;NADH	30	7.0	With NAD(+) or NADP(+) as acceptor	mutant F236S	sabio	0.07	70	Yes
237	1.1.1	P14295	Lactobacillus confusus	0.075	15		9153075	H+;Keto-tert-leucine;NADH	30	7.0	With NAD(+) or NADP(+) as acceptor	mutant L239M/T245A	sabio	0.075	15	Yes
238	1.1.1	P14295	Lactobacillus confusus	0.2	357		9153075	H+;Keto-tert-leucine;NADH	30	7.0	With NAD(+) or NADP(+) as acceptor	mutant G234V/G235D	sabio	0.2	357	Yes
239	1.1.1	P14295	Lactobacillus confusus	360000	3270000000		9153075	2-Oxohexanoate;H+;NADH	30	7.0	With NAD(+) or NADP(+) as acceptor	wildtype	sabio	360000	3270000000
240	1.1.1	P14295	Lactobacillus confusus	7900	37600000		9153075	2-Oxohexanoate;H+;NADH	30	7.0	With NAD(+) or NADP(+) as acceptor	mutant L239M	sabio	7900	37600000	Yes
241	1.1.1	P14295	Lactobacillus confusus	5600	2670000		9153075	2-Oxohexanoate;H+;NADH	30	7.0	With NAD(+) or NADP(+) as acceptor	mutant L239A	sabio	5600	2670000	Yes
242	1.1.1	P14295	Lactobacillus confusus	2400	2420000		9153075	2-Oxohexanoate;H+;NADH	30	7.0	With NAD(+) or NADP(+) as acceptor	mutant L239W	sabio	2400	2420000	Yes
243	1.1.1	P14295	Lactobacillus confusus	320	941000		9153075	2-Oxohexanoate;H+;NADH	30	7.0	With NAD(+) or NADP(+) as acceptor	mutant L239F	sabio	320	941000	Yes
244	1.1.1	P14295	Lactobacillus confusus	6900	1920000		9153075	2-Oxohexanoate;H+;NADH	30	7.0	With NAD(+) or NADP(+) as acceptor	mutant F236V	sabio	6900	1920000	Yes
245	1.1.1	P14295	Lactobacillus confusus	27	22500		9153075	2-Oxohexanoate;H+;NADH	30	7.0	With NAD(+) or NADP(+) as acceptor	mutant T245A	sabio	27	22500	Yes
246	1.1.1	P14295	Lactobacillus confusus	7300	281000000		9153075	H+;NADH;Phenylpyruvate	30	7.0	With NAD(+) or NADP(+) as acceptor	wildtype	sabio	7300	281000000
247	1.1.1	P14295	Lactobacillus confusus	2100	2880000		9153075	2-Oxohexanoate;H+;NADH	30	7.0	With NAD(+) or NADP(+) as acceptor	mutant F236S	sabio	2100	2880000	Yes
248	1.1.1	P14295	Lactobacillus confusus	6.58	411		9153075	2-Oxohexanoate;H+;NADH	30	7.0	With NAD(+) or NADP(+) as acceptor	mutant L239M/T245A	sabio	6.58	411	Yes
249	1.1.1	P14295	Lactobacillus confusus	7600	76000000		9153075	2-Oxohexanoate;H+;NADH	30	7.0	With NAD(+) or NADP(+) as acceptor	mutant G234V/G235D	sabio	7600	76000000	Yes
250	1.1.1	P14295	Lactobacillus confusus	2400	35800000		9153075	4-Methyl-2-oxopentanoate;H+;NADH	30	7.0	With NAD(+) or NADP(+) as acceptor	wildtype	sabio	2400	35800000
251	1.1.1	P14295	Lactobacillus confusus	13000	203000000		9153075	4-Methyl-2-oxopentanoate;H+;NADH	30	7.0	With NAD(+) or NADP(+) as acceptor	mutant L239M	sabio	13000	203000000	Yes
252	1.1.1	P14295	Lactobacillus confusus	4400	7330000		9153075	4-Methyl-2-oxopentanoate;H+;NADH	30	7.0	With NAD(+) or NADP(+) as acceptor	mutant L239A	sabio	4400	7330000	Yes
253	1.1.1	P14295	Lactobacillus confusus	3400	2620000		9153075	4-Methyl-2-oxopentanoate;H+;NADH	30	7.0	With NAD(+) or NADP(+) as acceptor	mutant L239W	sabio	3400	2620000	Yes
254	1.1.1	P14295	Lactobacillus confusus	420	677000		9153075	4-Methyl-2-oxopentanoate;H+;NADH	30	7.0	With NAD(+) or NADP(+) as acceptor	mutant L239F	sabio	420	677000	Yes
255	1.1.1	P14295	Lactobacillus confusus	1000	400000		9153075	4-Methyl-2-oxopentanoate;H+;NADH	30	7.0	With NAD(+) or NADP(+) as acceptor	mutant F236V	sabio	1000	400000	Yes
256	1.1.1	P14295	Lactobacillus confusus	920	1530000		9153075	4-Methyl-2-oxopentanoate;H+;NADH	30	7.0	With NAD(+) or NADP(+) as acceptor	mutant F236S	sabio	920	1530000	Yes
257	1.1.1	P14295	Lactobacillus confusus	210	117000		9153075	4-Methyl-2-oxopentanoate;H+;NADH	30	7.0	With NAD(+) or NADP(+) as acceptor	mutant T245A	sabio	210	117000	Yes
258	1.1.1	P14295	Lactobacillus confusus	28	3840		9153075	4-Methyl-2-oxopentanoate;H+;NADH	30	7.0	With NAD(+) or NADP(+) as acceptor	mutant L239M/T245A	sabio	28	3840	Yes
259	1.1.1	P14295	Lactobacillus confusus	2500	39100000		9153075	4-Methyl-2-oxopentanoate;H+;NADH	30	7.0	With NAD(+) or NADP(+) as acceptor	mutant G234V/G235D	sabio	2500	39100000	Yes
260	1.1.1	P14295	Lactobacillus confusus	32	16000		9153075	H+;Keto-tert-leucine;NADH	30	7.0	With NAD(+) or NADP(+) as acceptor	mutant T245A	sabio	32	16000	Yes
261	1.1.1	P14295	Lactobacillus confusus	20	1820		9153075	H+;NADH;Pyruvate	30	7.0	With NAD(+) or NADP(+) as acceptor	mutant F236S	sabio	20	1820	Yes
262	1.1.1	P14295	Lactobacillus confusus	340	65400		9153075	H+;NADH;Pyruvate	30	7.0	With NAD(+) or NADP(+) as acceptor	mutant G234V/G235D	sabio	340	65400	Yes
267	1.1.1	P26297	Lactobacillus delbrueckii subsp. bulgaricus	12	10000	0.0012	9063466	4-Methyl-2-oxopentanoate;H+;NADH	25	6.0	With NAD(+) or NADP(+) as acceptor	mutant E264Q	sabio	12	10000	Yes
268	1.1.1	P26297	Lactobacillus delbrueckii subsp. bulgaricus	5	3300	0.0015	9063466	4-Methyl-2-oxopentanoate;H+;NADH	25	6.5	With NAD(+) or NADP(+) as acceptor	mutant E264Q	sabio	5	3300	Yes
269	1.1.1	P26297	Lactobacillus delbrueckii subsp. bulgaricus	22	14000	0.0016	9063466	4-Methyl-2-oxopentanoate;H+;NADH	25	5.5	With NAD(+) or NADP(+) as acceptor	mutant E264Q	sabio	22	14000	Yes
270	1.1.1	P26297	Lactobacillus delbrueckii subsp. bulgaricus	43	25000	0.0017	9063466	4-Methyl-2-oxopentanoate;H+;NADH	25	5.0	With NAD(+) or NADP(+) as acceptor	mutant E264Q	sabio	43	25000	Yes
271	1.1.1	P26297	Lactobacillus delbrueckii subsp. bulgaricus	1.3	590	0.0022	9063466	4-Methyl-2-oxopentanoate;H+;NADH	25	6.0	With NAD(+) or NADP(+) as acceptor	mutant R235K	sabio	1.3	590	Yes
272	1.1.1	P26297	Lactobacillus delbrueckii subsp. bulgaricus	15	2000	0.0074	9063466	4-Methyl-2-oxopentanoate;H+;NADH	25	6.0	With NAD(+) or NADP(+) as acceptor	mutant D259N	sabio	15	2000	Yes
273	1.1.1	P26297	Lactobacillus delbrueckii subsp. bulgaricus	7	730	0.00965	9063466	4-Methyl-2-oxopentanoate;H+;NADH	25	6.5	With NAD(+) or NADP(+) as acceptor	mutant D259N	sabio	7	730	Yes
274	1.1.1	P26297	Lactobacillus delbrueckii subsp. bulgaricus	130	5200000	2.5e-05	9063466	4-Methyl-2-oxopentanoate;H+;NADH	25	5.0	With NAD(+) or NADP(+) as acceptor	wildtype	sabio	130	5200000
275	1.1.1	P26297	Lactobacillus delbrueckii subsp. bulgaricus	128	4300000	3e-05	9063466	4-Methyl-2-oxopentanoate;H+;NADH	25	5.5	With NAD(+) or NADP(+) as acceptor	wildtype	sabio	128	4300000
276	1.1.1	P26297	Lactobacillus delbrueckii subsp. bulgaricus	102	3400000	3e-05	9063466	4-Methyl-2-oxopentanoate;H+;NADH	25	6.0	With NAD(+) or NADP(+) as acceptor	wildtype	sabio	102	3400000
277	1.1.1	P26297	Lactobacillus delbrueckii subsp. bulgaricus	170	2800000	2.5e-05	9063466	4-Methyl-2-oxopentanoate;H+;NADH	25	6.5	With NAD(+) or NADP(+) as acceptor	wildtype	sabio	170	2800000
278	1.1.1	P26297	Lactobacillus delbrueckii subsp. bulgaricus	1100	22000000	5e-05	9063466	4-Methyl-2-oxopentanoate;H+;NADH	25	5.0	With NAD(+) or NADP(+) as acceptor	mutant H205Q	sabio	1100	22000000	Yes
279	1.1.1	P26297	Lactobacillus delbrueckii subsp. bulgaricus	590	9800000	6e-05	9063466	4-Methyl-2-oxopentanoate;H+;NADH	25	5.5	With NAD(+) or NADP(+) as acceptor	mutant H205Q	sabio	590	9800000	Yes
280	1.1.1	P26297	Lactobacillus delbrueckii subsp. bulgaricus	632	4500000	0.00014	9063466	4-Methyl-2-oxopentanoate;H+;NADH	25	6.0	With NAD(+) or NADP(+) as acceptor	mutant H205Q	sabio	632	4500000	Yes
281	1.1.1	P26297	Lactobacillus delbrueckii subsp. bulgaricus	330	530000	0.0006	9063466	4-Methyl-2-oxopentanoate;H+;NADH	25	6.5	With NAD(+) or NADP(+) as acceptor	mutant H205Q	sabio	330	530000	Yes
282	1.1.1	P26297	Lactobacillus delbrueckii subsp. bulgaricus	1.2	920	0.0013	9063466	4-Methyl-2-oxopentanoate;H+;NADH	25	5.0	With NAD(+) or NADP(+) as acceptor	mutant R235K	sabio	1.2	920	Yes
283	1.1.1	P26297	Lactobacillus delbrueckii subsp. bulgaricus	1.2	710	0.0017	9063466	4-Methyl-2-oxopentanoate;H+;NADH	25	5.5	With NAD(+) or NADP(+) as acceptor	mutant R235K	sabio	1.2	710	Yes
284	1.1.1	P26297	Lactobacillus delbrueckii subsp. bulgaricus	1.3	380	0.0034	9063466	4-Methyl-2-oxopentanoate;H+;NADH	25	6.5	With NAD(+) or NADP(+) as acceptor	mutant R235K	sabio	1.3	380	Yes
285	1.1.1	P26297	Lactobacillus delbrueckii subsp. bulgaricus	36	30000	0.0012	9063466	4-Methyl-2-oxopentanoate;H+;NADH	25	5.0	With NAD(+) or NADP(+) as acceptor	mutant D259N	sabio	36	30000	Yes
286	1.1.1	P26297	Lactobacillus delbrueckii subsp. bulgaricus	16	9400	0.0017	9063466	4-Methyl-2-oxopentanoate;H+;NADH	25	5.5	With NAD(+) or NADP(+) as acceptor	mutant D259N	sabio	16	9400	Yes
289	1.1.1	P26297	Lactobacillus delbrueckii subsp. bulgaricus		65		9063466	4-Methyl-2-oxopentanoate;H+;NADH	25	6.5	With NAD(+) or NADP(+) as acceptor	mutant H296S	sabio		65	Yes
290	1.1.1	P26297	Lactobacillus delbrueckii subsp. bulgaricus		80		9063466	4-Methyl-2-oxopentanoate;H+;NADH	25	5.0	With NAD(+) or NADP(+) as acceptor	mutant H296S	sabio		80	Yes
291	1.1.1	P26297	Lactobacillus delbrueckii subsp. bulgaricus		65		9063466	4-Methyl-2-oxopentanoate;H+;NADH	25	6.5	With NAD(+) or NADP(+) as acceptor	mutant H296Q	sabio		65	Yes
292	1.1.1	P26297	Lactobacillus delbrueckii subsp. bulgaricus		95		9063466	4-Methyl-2-oxopentanoate;H+;NADH	25	6.0	With NAD(+) or NADP(+) as acceptor	mutant H296Q	sabio		95	Yes
293	1.1.1	P26297	Lactobacillus delbrueckii subsp. bulgaricus		75		9063466	4-Methyl-2-oxopentanoate;H+;NADH	25	5.5	With NAD(+) or NADP(+) as acceptor	mutant H296Q	sabio		75	Yes
294	1.1.1	P26297	Lactobacillus delbrueckii subsp. bulgaricus		60		9063466	4-Methyl-2-oxopentanoate;H+;NADH	25	6.0	With NAD(+) or NADP(+) as acceptor	mutant H296S	sabio		60	Yes
295	1.1.1	P26297	Lactobacillus delbrueckii subsp. bulgaricus		55		9063466	4-Methyl-2-oxopentanoate;H+;NADH	25	5.0	With NAD(+) or NADP(+) as acceptor	mutant H296Q	sabio		55	Yes
296	1.1.1	Q48534	Lactobacillus delbrueckii subsp. bulgaricus	48	2400	0.02	7925358	H+;NADH;Pyruvate	25	7.5	With NAD(+) or NADP(+) as acceptor	wildtype	sabio	48	2400
297	1.1.1	Q48534	Lactobacillus delbrueckii subsp. bulgaricus	15	750	0.02	7925358	H+;NADH;alpha-Ketovaline	25	7.5	With NAD(+) or NADP(+) as acceptor	wildtype	sabio	15	750
298	1.1.1	Q48534	Lactobacillus delbrueckii subsp. bulgaricus	47	28000	0.0017	7925358	2-Oxobutyrate;H+;NADH	25	7.5	With NAD(+) or NADP(+) as acceptor	wildtype	sabio	47	28000
299	1.1.1	Q48534	Lactobacillus delbrueckii subsp. bulgaricus	19	330000	5.7e-05	7925358	2-Oxopentanoate;H+;NADH	25	7.5	With NAD(+) or NADP(+) as acceptor	wildtype	sabio	19	330000
300	1.1.1	Q48534	Lactobacillus delbrueckii subsp. bulgaricus	13	650000	2e-05	7925358	2-Oxohexanoate;H+;NADH	25	7.5	With NAD(+) or NADP(+) as acceptor	wildtype	sabio	13	650000
301	1.1.1	Q48534	Lactobacillus delbrueckii subsp. bulgaricus	20	910000	2.2e-05	7925358	4-Methyl-2-oxopentanoate;H+;NADH	25	7.5	With NAD(+) or NADP(+) as acceptor	wildtype	sabio	20	910000
302	1.1.1	Q48534	Lactobacillus delbrueckii subsp. bulgaricus	20	650000	3.1e-05	7925358	H+;NADH;Phenylpyruvate	25	7.5	With NAD(+) or NADP(+) as acceptor	wildtype	sabio	20	650000
303	1.1.1	Q91WR5	Mus musculus	0.662333	29066.7	2.279e-05	17442338	Androst-4-ene-3,17-dione;H+;NADPH	37	7.3	With NAD(+) or NADP(+) as acceptor	mutant K31M	sabio	0.662333	29066.7	Yes
304	1.1.1	Q91WR5	Mus musculus	0.776667	34083.3	2.279e-05	17442338	Androst-4-ene-3,17-dione;H+;NADPH	37	7.3	With NAD(+) or NADP(+) as acceptor	mutant K31A	sabio	0.776667	34083.3	Yes
305	1.1.1	Q91WR5	Mus musculus	0.367833	19100	1.926e-05	17442338	Androst-4-ene-3,17-dione;H+;NADPH	37	7.3	With NAD(+) or NADP(+) as acceptor	wildtype GST-fusion	sabio	0.367833	19100
336	1.1.1	Q9Z0X1	Mus musculus	0.7	350	0.002	18167347	2,6-Dichloroindophenol;H+;NADH	25	8.0	With NAD(+) or NADP(+) as acceptor	wildtype delta 1-53	sabio	0.7	350			Yes
337	1.1.1	Q9Z0X1	Mus musculus	0.883333	733.333	0.0012	18167347	H+;NADH;Nitroblue tetrazolium	25	8.0	With NAD(+) or NADP(+) as acceptor	wildtype delta 1-53	sabio	0.883333	733.333			Yes
338	1.1.1	Q9Z0X1	Mus musculus	0.0416667	300	0.00014	18167347	H+;NADH;O2	25	7.5	With NAD(+) or NADP(+) as acceptor	mutant delta 1-77 H453L	sabio	0.0416667	300	Yes		Yes
339	1.1.1	Q9Z0X1	Mus musculus	1.85	4633.33	0.0004	18167347	H+;NADH;Potassium ferricyanide	25	8.0	With NAD(+) or NADP(+) as acceptor	mutant delta 1-77 H453L	sabio	1.85	4633.33	Yes		Yes
340	1.1.1	Q9Z0X1	Mus musculus	1.85	4633.33	0.00013	18167347	H+;NADH;Potassium ferricyanide	25	8.0	With NAD(+) or NADP(+) as acceptor	mutant delta 1-77 H453L	sabio	1.85	4633.33	Yes		Yes
341	1.1.1	Q9Z0X1	Mus musculus	1.05	3616.67	6e-05	18167347	Cytochrome c;H+;NADH	25	8.0	With NAD(+) or NADP(+) as acceptor	mutant delta 1-77 H453L	sabio	1.05	3616.67	Yes		Yes
342	1.1.1	Q9Z0X1	Mus musculus	1.05	3616.67	0.0003	18167347	Cytochrome c;H+;NADH	25	8.0	With NAD(+) or NADP(+) as acceptor	mutant delta 1-77 H453L	sabio	1.05	3616.67	Yes		Yes
343	1.1.1	Q9Z0X1	Mus musculus	2.78333	4633.33	0.0006	18167347	H+;NADH;Nitroblue tetrazolium	25	8.0	With NAD(+) or NADP(+) as acceptor	mutant delta 1-77 H453L	sabio	2.78333	4633.33	Yes		Yes
344	1.1.1	Q9Z0X1	Mus musculus	2.78333	4633.33	0.0025	18167347	H+;NADH;Nitroblue tetrazolium	25	8.0	With NAD(+) or NADP(+) as acceptor	mutant delta 1-77 H453L	sabio	2.78333	4633.33	Yes		Yes
345	1.1.1	Q9Z0X1	Mus musculus	4.13333	3183.33	0.0013	18167347	2,6-Dichloroindophenol;H+;NADH	25	8.0	With NAD(+) or NADP(+) as acceptor	mutant delta 1-77 H453L	sabio	4.13333	3183.33	Yes		Yes
346	1.1.1	Q9Z0X1	Mus musculus	0.833333	1050	0.00012	18167347	Cytochrome c;H+;NADH	25	8.0	With NAD(+) or NADP(+) as acceptor	wildtype delta 1-77	sabio	0.833333	1050			Yes
347	1.1.1	Q9Z0X1	Mus musculus	0.833333	1050	0.0008	18167347	Cytochrome c;H+;NADH	25	8.0	With NAD(+) or NADP(+) as acceptor	wildtype delta 1-77	sabio	0.833333	1050			Yes
348	1.1.1	Q9Z0X1	Mus musculus	0.866667	666.667	0.0013	18167347	H+;NADH;Nitroblue tetrazolium	25	8.0	With NAD(+) or NADP(+) as acceptor	wildtype delta 1-77	sabio	0.866667	666.667			Yes
349	1.1.1	Q9Z0X1	Mus musculus	0.533333	316.667	0.0017	18167347	2,6-Dichloroindophenol;H+;NADH	25	8.0	With NAD(+) or NADP(+) as acceptor	wildtype delta 1-77	sabio	0.533333	316.667			Yes
350	1.1.1	Q9Z0X1	Mus musculus	0.5	383.333	0.0013	18167347	Cytochrome c;H+;NADH	25	8.0	With NAD(+) or NADP(+) as acceptor	wildtype delta 1-101	sabio	0.5	383.333			Yes
351	1.1.1	Q9Z0X1	Mus musculus	0.5	383.333	0.00018	18167347	Cytochrome c;H+;NADH	25	8.0	With NAD(+) or NADP(+) as acceptor	wildtype delta 1-101	sabio	0.5	383.333			Yes
352	1.1.1	Q9Z0X1	Mus musculus	1.01667	2033.33	0.0005	18167347	H+;NADH;Nitroblue tetrazolium	25	8.0	With NAD(+) or NADP(+) as acceptor	wildtype delta 1-101	sabio	1.01667	2033.33			Yes
353	1.1.1	Q9Z0X1	Mus musculus	1.01667	2033.33	0.0022	18167347	H+;NADH;Nitroblue tetrazolium	25	8.0	With NAD(+) or NADP(+) as acceptor	wildtype delta 1-101	sabio	1.01667	2033.33			Yes
354	1.1.1	Q9Z0X1	Mus musculus	0.8	571.429	0.0014	18167347	2,6-Dichloroindophenol;H+;NADH	25	8.0	With NAD(+) or NADP(+) as acceptor	wildtype delta 1-101	sabio	0.8	571.429			Yes
355	1.1.1	Q9Z0X1	Mus musculus	0.766667	766.667	0.00015	18167347	Cytochrome c;H+;NADH	25	8.0	With NAD(+) or NADP(+) as acceptor	wildtype delta 1-53	sabio	0.766667	766.667			Yes
356	1.1.1	Q9Z0X1	Mus musculus	0.766667	766.667	0.001	18167347	Cytochrome c;H+;NADH	25	8.0	With NAD(+) or NADP(+) as acceptor	wildtype delta 1-53	sabio	0.766667	766.667			Yes
390	1.1.1	Q51990	Pseudomonas putida	0.34	97.1429	0.0035	12941965	Cyclohex-2-enone;H+;NADH	25	7.0	With NAD(+) or NADP(+) as acceptor	wildtype	sabio	0.34	97.1429		Yes
391	1.1.1	Q51990	Pseudomonas putida	1.22	225.926	0.0054	12941965	Cyclohex-2-enone;H+;NADH	25	7.0	With NAD(+) or NADP(+) as acceptor	wildtype	sabio	1.22	225.926		Yes
392	1.1.1	Q51990	Pseudomonas putida	0.79	183.721	0.0043	12941965	Cyclohex-2-enone;H+;NADH	25	7.0	With NAD(+) or NADP(+) as acceptor	wildtype	sabio	0.79	183.721		Yes
393	1.1.1	Q51990	Pseudomonas putida	2.78	505.455	0.0055	12941965	Cyclohex-2-enone;H+;NADH	25	7.0	With NAD(+) or NADP(+) as acceptor	wildtype	sabio	2.78	505.455		Yes
394	1.1.1	Q51990	Pseudomonas putida	2.5	403.226	0.0062	12941965	Cyclohex-2-enone;H+;NADH	25	7.0	With NAD(+) or NADP(+) as acceptor	wildtype	sabio	2.5	403.226		Yes
395	1.1.1	Q51990	Pseudomonas putida	2.5	833.333	0.003	12941965	Cyclohex-2-enone;H+;NADH	25	7.0	With NAD(+) or NADP(+) as acceptor	wildtype	sabio	2.5	833.333		Yes
396	1.1.1		Pseudomonas reinekei	400	4000000	0.0001	3533936	2-Methyl-3-hydroxy-5-formylpyridine-4-carboxylate;H2O;NAD+	25	8.0	With NAD(+) or NADP(+) as acceptor	wildtype	sabio	400	4000000
397	1.1.1		Pseudomonas reinekei	400	16000000	2.5e-05	3533936	2-Methyl-3-hydroxy-5-formylpyridine-4-carboxylate;H2O;NAD+	25	8.0	With NAD(+) or NADP(+) as acceptor	wildtype	sabio	400	16000000
400	1.1.1	P38918	Rattus norvegicus	2.00333	1210000	1.66e-06	12071861	2-Carboxybenzaldehyde;H+;NADPH	25	7.0	With NAD(+) or NADP(+) as acceptor	wildtype	sabio	2.00333	1210000		Yes
401	1.1.1	P38918	Rattus norvegicus	2.74667	3.81667e+06	7e-07	12071861	2-Carboxybenzaldehyde;H+;NADPH	25	7.0	With NAD(+) or NADP(+) as acceptor	wildtype	sabio	2.74667	3.81667e+06		Yes
402	1.1.1	P38918	Rattus norvegicus	1.56	9533.33	0.000163	12071861	H+;NADPH;Succinate semialdehyde	25	7.0	With NAD(+) or NADP(+) as acceptor	wildtype	sabio	1.56	9533.33		Yes
403	1.1.1	P38918	Rattus norvegicus	1.54667	878333	1.76e-06	12071861	2-Carboxybenzaldehyde;H+;NADPH	25	7.0	With NAD(+) or NADP(+) as acceptor	wildtype	sabio	1.54667	878333		Yes
404	1.1.1	P38918	Rattus norvegicus	0.713333	1.65833e+06	5e-07	12071861	2-Carboxybenzaldehyde;H+;NADPH	25	7.0	With NAD(+) or NADP(+) as acceptor	wildtype	sabio	0.713333	1.65833e+06		Yes
405	1.1.1	P38918	Rattus norvegicus	0.55	62166.7	8.8e-06	12071861	H+;NADPH;Succinate semialdehyde	25	7.0	With NAD(+) or NADP(+) as acceptor	wildtype	sabio	0.55	62166.7		Yes
406	1.1.1	Q8CG45	Rattus norvegicus	1.425	976667	1.46e-06	12071861	2-Carboxybenzaldehyde;H+;NADPH	25	7.0	With NAD(+) or NADP(+) as acceptor	wildtype	sabio	1.425	976667
407	1.1.1	Q8CG45	Rattus norvegicus	1.37167	141667	9.7e-06	12071861	2-Carboxybenzaldehyde;H+;NADPH	25	7.0	With NAD(+) or NADP(+) as acceptor	wildtype	sabio	1.37167	141667
408	1.1.1	Q8CG45	Rattus norvegicus	1.27667	198333	6.4e-06	12071861	H+;NADPH;Succinate semialdehyde	25	7.0	With NAD(+) or NADP(+) as acceptor	wildtype	sabio	1.27667	198333
409	1.1.1	Q8CG45	Rattus norvegicus	1.54667	878333	1.76e-06	12071861	2-Carboxybenzaldehyde;H+;NADPH	25	7.0	With NAD(+) or NADP(+) as acceptor	wildtype	sabio	1.54667	878333
410	1.1.1	Q8CG45	Rattus norvegicus	0.713333	1.65833e+06	5e-07	12071861	2-Carboxybenzaldehyde;H+;NADPH	25	7.0	With NAD(+) or NADP(+) as acceptor	wildtype	sabio	0.713333	1.65833e+06
411	1.1.1	Q8CG45	Rattus norvegicus	0.55	62166.7	8.8e-06	12071861	H+;NADPH;Succinate semialdehyde	25	7.0	With NAD(+) or NADP(+) as acceptor	wildtype	sabio	0.55	62166.7
412	1.1.1	Q92YU2	Rhizobium meliloti	16.7	410319	4.07e-05	16813561	Isatin;NADPH	25	7.0	With NAD(+) or NADP(+) as acceptor	wildtype AKR3F3	sabio	16.7	410319
413	1.1.1	Q92YU2	Rhizobium meliloti	6.6	942.857	0.007	16813561	Isatin;NADPH	25	7.0	With NAD(+) or NADP(+) as acceptor	wildtype AKR3F3	sabio	6.6	942.857
414	1.1.1	Q92YU2	Rhizobium meliloti	2	7.8125	0.256	16813561	Glyceraldehyde;NADPH	25	7.0	With NAD(+) or NADP(+) as acceptor	wildtype AKR3F3	sabio	2	7.8125
415	1.1.1	O13848	Schizosaccharomyces pombe	11.8	347059	3.4e-05	16813561	Isatin;NADPH	25	7.0	With NAD(+) or NADP(+) as acceptor	wildtype AKR3C2	sabio	11.8	347059
416	1.1.1	O13848	Schizosaccharomyces pombe	1.4	82352.9	1.7e-05	16813561	Isatin;NADH	25	7.0	With NAD(+) or NADP(+) as acceptor	wildtype AKR3C2	sabio	1.4	82352.9
417	1.1.1	O13848	Schizosaccharomyces pombe	4.2	78799.2	5.33e-05	16813561	Isatin;NADH	25	7.0	With NAD(+) or NADP(+) as acceptor	wildtype AKR3C2	sabio	4.2	78799.2
418	1.1.1	O13848	Schizosaccharomyces pombe	33	1.94118e+06	1.7e-05	16813561	Isatin;NADPH	25	7.0	With NAD(+) or NADP(+) as acceptor	wildtype AKR3C2	sabio	33	1.94118e+06
419	1.1.1	O13848	Schizosaccharomyces pombe	2.5	4.52899	0.552	16813561	Glyceraldehyde;NADPH	25	7.0	With NAD(+) or NADP(+) as acceptor	wildtype AKR3C2	sabio	2.5	4.52899
420	1.1.1	O13848	Schizosaccharomyces pombe	56.4	149206	0.000378	16813561	Isatin;NADH	25	7.0	With NAD(+) or NADP(+) as acceptor	mutant AKR3C2 D202S	sabio	56.4	149206	Yes
421	1.1.1	O13848	Schizosaccharomyces pombe	91.7	213256	0.00043	16813561	Isatin;NADH	25	7.0	With NAD(+) or NADP(+) as acceptor	mutant AKR3C2 D202S	sabio	91.7	213256	Yes
428	1.1.1	Q9X265	Thermotoga maritima	17.3	368085	4.7e-05	16813561	Isatin;NADPH	25	7.0	With NAD(+) or NADP(+) as acceptor	mutant AKR3F1 E208S	sabio	17.3	368085	Yes
429	1.1.1	Q9X265	Thermotoga maritima	0.75	133929	5.6e-06	16813561	Glyceraldehyde;NADPH	25	7.0	With NAD(+) or NADP(+) as acceptor	wildtype AKR3F1	sabio	0.75	133929
430	1.1.1	Q9X265	Thermotoga maritima	17.2	571429	3.01e-05	16813561	Isatin;NADPH	25	7.0	With NAD(+) or NADP(+) as acceptor	mutant AKR3F1 E208S	sabio	17.2	571429	Yes
431	1.1.1	Q9X265	Thermotoga maritima	3.3	126923	2.6e-05	16813561	Glyceraldehyde;NADH	25	7.0	With NAD(+) or NADP(+) as acceptor	wildtype AKR3F1	sabio	3.3	126923
432	1.1.1	Q9X265	Thermotoga maritima	11.8	312169	3.78e-05	16813561	Isatin;NADH	25	7.0	With NAD(+) or NADP(+) as acceptor	mutant AKR3F1 E208S	sabio	11.8	312169	Yes
433	1.1.1	Q9X265	Thermotoga maritima	4	76.9231	0.052	16813561	Glyceraldehyde;NADH	25	7.0	With NAD(+) or NADP(+) as acceptor	wildtype AKR3F1	sabio	4	76.9231
434	1.1.1	Q9X265	Thermotoga maritima	4.8	35.0365	0.137	16813561	Glyceraldehyde;NADPH	25	7.0	With NAD(+) or NADP(+) as acceptor	wildtype AKR3F1	sabio	4.8	35.0365
435	1.1.1	Q9X265	Thermotoga maritima	111.8	530.361	0.2108	16813561	Glyceraldehyde;NADH	25	7.0	With NAD(+) or NADP(+) as acceptor	mutant AKR3F1 E208S	sabio	111.8	530.361	Yes
436	1.1.1	Q9X265	Thermotoga maritima	30.1	49344.3	0.00061	16813561	Isatin;NADH	25	7.0	With NAD(+) or NADP(+) as acceptor	mutant AKR3F1 E208S	sabio	30.1	49344.3	Yes
439	1.1.1	Q8P3K2	Xanthomonas campestris	6	15000	0.00039	17144652	2-Dehydro-3-deoxy-L-fuconate;NAD+	25	7.5	With NAD(+) or NADP(+) as acceptor	wildtype	sabio	6	15000		Yes
440	1.1.1	Q8P3K2	Xanthomonas campestris	9.8	1600	0.0062	17144652	2-Dehydro-3-deoxy-L-gluconate;NAD+	25	7.5	With NAD(+) or NADP(+) as acceptor	wildtype	sabio	9.8	1600		Yes
441	1.1.1	Q8P3K2	Xanthomonas campestris	7.3	3500	0.0021	17144652	2-Dehydro-3-deoxy-D-arabinonate;NAD+	25	7.5	With NAD(+) or NADP(+) as acceptor	wildtype	sabio	7.3	3500		Yes
458	1.1.1.1	Q9Y9P9	Aeropyrum pernix	0.0703018	175754	4e-07	16233615	NADH	60	8.0	alcohol dehydrogenas	pH 8.0, 60°C <239>	brenda	0.41	1025000
459	1.1.1.1	Q9Y9P9	Aeropyrum pernix	0.0703018	117.956	0.000596	16233615	1-butanol	60	8.0	alcohol dehydrogenas	pH 8.0, 60°C <239>	brenda	0.41	687.919
460	1.1.1.1	Q9Y9P9	Aeropyrum pernix	0.0891632	126.832	0.000703	16233615	Cyclohexanol	60	8.0	alcohol dehydrogenas	pH 8.0, 60°C <239>	brenda	0.52	739.687
461	1.1.1.1	Q9Y9P9	Aeropyrum pernix	0.0445816	43.2831	0.00103	16233615	1-propanol	60	8.0	alcohol dehydrogenas	pH 8.0, 60°C <239>	brenda	0.26	252.427
462	1.1.1.1	Q9Y9P9	Aeropyrum pernix	0.0685871	68587.1	1e-06	16233615	NAD+	60	8.0	alcohol dehydrogenas	pH 8.0, 60°C <239>	brenda	0.4	400000
463	1.1.1.1	Q9Y9P9	Aeropyrum pernix	0.0685871	466.579	0.000147	16233615	2-decanone	60	8.0	alcohol dehydrogenas	pH 8.0, 60°C <239>	brenda	0.4	2721.09
464	1.1.1.1	Q9Y9P9	Aeropyrum pernix	0.0411523	16.8657	0.00244	16233615	2-propanol	60	8.0	alcohol dehydrogenas	pH 8.0, 60°C <239>	brenda	0.24	98.3607
465	1.1.1.1	Q9Y9P9	Aeropyrum pernix	0.125171	107.906	0.00116	16233615	2-Heptanone	60	8.0	alcohol dehydrogenas	pH 8.0, 60°C <239>	brenda	0.73	629.31
466	1.1.1.1	Q9Y9P9	Aeropyrum pernix	0.126886	443.658	0.000286	16233615	2-Octanone	60	8.0	alcohol dehydrogenas	pH 8.0, 60°C <239>	brenda	0.74	2587.41
467	1.1.1.1	Q9Y9P9	Aeropyrum pernix	0.13203	25.6369	0.00515	16233615	2-Pentanone	60	8.0	alcohol dehydrogenas	pH 8.0, 60°C <239>	brenda	0.77	149.515
468	1.1.1.1	Q9Y9P9	Aeropyrum pernix	0.102881	91.0448	0.00113	16233615	4-methoxybenzyl alcohol	60	8.0	alcohol dehydrogenas	pH 8.0, 60°C <239>	brenda	0.6	530.973
469	1.1.1.1	Q9Y9P9	Aeropyrum pernix	0.102881	136.809	0.000752	16233615	2-Pentanol	60	8.0	alcohol dehydrogenas	pH 8.0, 60°C <239>	brenda	0.6	797.872
470	1.1.1.1	Q9Y9P9	Aeropyrum pernix	0.0771605	194.85	0.000396	16233615	1-Pentanol	60	8.0	alcohol dehydrogenas	pH 8.0, 60°C <239>	brenda	0.45	1136.36
471	1.1.1.1	Q9Y9P9	Aeropyrum pernix	0.217764	156.665	0.00139	16233615	cyclohexanone	60	8.0	alcohol dehydrogenas	pH 8.0, 60°C <239>	brenda	1.27	913.669
472	1.1.1.1	Q9Y9P9	Aeropyrum pernix	0.0634431	431.586	0.000147	16233615	1-Hexanol	60	8.0	alcohol dehydrogenas	pH 8.0, 60°C <239>	brenda	0.37	2517.01
473	1.1.1.1	Q9Y9P9	Aeropyrum pernix	0.174897	32.2094	0.00543	16233615	benzyl alcohol	60	8.0	alcohol dehydrogenas	pH 8.0, 60°C <239>	brenda	1.02	187.845
474	1.1.1.1	Q9Y9P9	Aeropyrum pernix	0.185185	36.9631	0.00501	16233615	2-Hexanone	60	8.0	alcohol dehydrogenas	pH 8.0, 60°C <239>	brenda	1.08	215.569
475	1.1.1.1	Q9Y9P9	Aeropyrum pernix	0.0121742	92.9329	0.000131	16233615	4-methoxyphenylacetone	60	8.0	alcohol dehydrogenas	pH 8.0, 60°C <239>	brenda	0.071	541.985
476	1.1.1.1	Q9Y9P9	Aeropyrum pernix	0.209191	628.2	0.000333	16233615	benzaldehyde	60	8.0	alcohol dehydrogenas	pH 8.0, 60°C <239>	brenda	1.22	3663.66
477	1.1.1.1	Q9Y9P9	Aeropyrum pernix	0.0823045	78.3853	0.00105	16233615	2-butanol	60	8.0	alcohol dehydrogenas	pH 8.0, 60°C <239>	brenda	0.48	457.143
478	1.1.1.1	Q9Y9P9	Aeropyrum pernix	0.0394376	2.87866	0.0137	16233615	ethanol	60	8.0	alcohol dehydrogenas	pH 8.0, 60°C <239>	brenda	0.23	16.7883
480	1.1.1.1	Q9Y9P9	Aeropyrum pernix	0.0123457	17.7892	0.000694	16233615	tert-butyl acetoacetate	60	8.0	alcohol dehydrogenas	pH 8.0, 60°C <239>	brenda	0.072	103.746
481	1.1.1.1		Alligator mississippiensis	1.1	3142.86	0.00035	8365416	butanol			alcohol dehydrogenas	-	brenda	1.1	3142.86
482	1.1.1.1		Alligator mississippiensis	0.05	10	0.005	8365416	methanol			alcohol dehydrogenas	-	brenda	0.05	10
483	1.1.1.1		Alligator mississippiensis	0.15	107143	1.4e-06	8365416	Octanol			alcohol dehydrogenas	-	brenda	0.15	107143
484	1.1.1.1		Alligator mississippiensis	0.167	428.205	0.00039	8365416	Cyclohexanol			alcohol dehydrogenas	-	brenda	0.167	428.205
485	1.1.1.1		Alligator mississippiensis	0.167	238571	7e-07	8365416	Hexanol			alcohol dehydrogenas	-	brenda	0.167	238571
486	1.1.1.1		Alligator mississippiensis	0.467	379.675	0.00123	8365416	ethanol			alcohol dehydrogenas	-	brenda	0.467	379.675
487	1.1.1.1	Q96533	Arabidopsis thaliana	0.1	13000	7.7e-06	12913179	Farnesol;NAD+	25	7.5	alcohol dehydrogenase	wildtype	sabio	0.1	13000
488	1.1.1.1	Q96533	Arabidopsis thaliana	5.4	250	0.022	12913179	Cinnamyl alcohol;NAD+	25	7.5	alcohol dehydrogenase	wildtype	sabio	5.4	250
489	1.1.1.1	Q96533	Arabidopsis thaliana	2.1	700000	3e-06	12913179	Farnesol;NAD+	25	10.0	alcohol dehydrogenase	wildtype	sabio	2.1	700000
490	1.1.1.1	Q96533	Arabidopsis thaliana	20	25000	0.0008	12913179	Geraniol;NAD+	25	10.0	alcohol dehydrogenase	wildtype	sabio	20	25000
491	1.1.1.1	Q96533	Arabidopsis thaliana	20.3333	5833.33	0.0035	12913179	Cinnamyl alcohol;NAD+	25	10.0	alcohol dehydrogenase	wildtype	sabio	20.3333	5833.33
492	1.1.1.1	Q96533	Arabidopsis thaliana	5.58333	1166.67	0.0047	12913179	12-Hydroxydodecanoic acid;NAD+	25	10.0	alcohol dehydrogenase	wildtype	sabio	5.58333	1166.67
493	1.1.1.1	Q96533	Arabidopsis thaliana		2166.67		12913179	1-Octanol;NAD+	25	10.0	alcohol dehydrogenase	wildtype	sabio		2166.67
494	1.1.1.1	Q96533	Arabidopsis thaliana		333.333		12913179	12-Hydroxydodecanoic acid;NAD+	25	7.5	alcohol dehydrogenase	wildtype	sabio		333.333
495	1.1.1.1	Q96533	Arabidopsis thaliana		666.667		12913179	Geraniol;NAD+	25	7.5	alcohol dehydrogenase	wildtype	sabio		666.667
504	1.1.1.1	Q9NJC3	Branchiostoma lanceolatum	11.3333	2500000	4.4e-06	11054102	NAD+;S-(Hydroxymethyl)glutathione	25	8.0	alcohol dehydrogenase	wildtype ADH3	sabio	11.3333	2500000
505	1.1.1.1	Q9NJC3	Branchiostoma lanceolatum	11.3333	2500000	1.1e-05	11054102	NAD+;S-(Hydroxymethyl)glutathione	25	8.0	alcohol dehydrogenase	wildtype ADH3	sabio	11.3333	2500000
506	1.1.1.1	Q9NJC3	Branchiostoma lanceolatum	12.3333	25000	0.00049	11054102	1-Octanol;NAD+	25	10.0	alcohol dehydrogenase	wildtype ADH3	sabio	12.3333	25000
507	1.1.1.1	Q9NJC3	Branchiostoma lanceolatum	11.3333	126667	9e-05	11054102	12-Hydroxydodecanoic acid;NAD+	25	10.0	alcohol dehydrogenase	wildtype ADH3	sabio	11.3333	126667
530	1.1.1.1		Brevibacterium sp.		22400		16243283	NAD+;Phenylethyl alcohol	25	10.4	alcohol dehydrogenase	wildtype	sabio		22400
531	1.1.1.1		Brevibacterium sp.		210300		16243283	H+;NADH;Phenylacetaldehyde	25	10.4	alcohol dehydrogenase	wildtype	sabio		210300
534	1.1.1.1		Carboxydothermus hydrogenoformans	1.22531	231.19	0.0053	23160740	ethyl pyruvate	50	6.5	alcohol dehydrogenas	pH 6.5, 50°C, recombinant enzyme <226>	brenda	3.97	749.057
540	1.1.1.1		Citrobacter sp. S-77	3.2			26216639	ethanol	30	7.0	alcohol dehydrogenas	pH 7.0, 30°C <288>	brenda	3.2
541	1.1.1.1		Citrobacter sp. S-77	2.5	336.474	0.00743	26216639	acetaldehyde	30	7.0	alcohol dehydrogenas	pH 7.0, 30°C <288>	brenda	2.5	336.474
554	1.1.1.1		Coturnix coturnix	4.92			2789998	ethanol			alcohol dehydrogenas	enzyme form ADH-2 <60>	brenda	4.92
555	1.1.1.1		Coturnix coturnix	17			2789998	octanal			alcohol dehydrogenas	enzyme form ADH-3 <60>	brenda	17
556	1.1.1.1		Coturnix coturnix	8.88			2789998	NADH			alcohol dehydrogenas	enzyme form ADH-3 <60>	brenda	8.88
557	1.1.1.1		Coturnix coturnix	0.75			2789998	Cyclohexanol			alcohol dehydrogenas	enzyme form ADH-2 <60>	brenda	0.75
558	1.1.1.1		Coturnix coturnix	7.22	3610	0.002	2789998	butan-1-ol			alcohol dehydrogenas	enzyme form ADH-3 <60>	brenda	7.22	3610
559	1.1.1.1		Coturnix coturnix	1.45	36250	4e-05	2789998	12-hydroxydodecanoate			alcohol dehydrogenas	enzyme form ADH-3 <60>	brenda	1.45	36250
560	1.1.1.1		Coturnix coturnix	2.52			2789998	benzyl alcohol			alcohol dehydrogenas	enzyme form ADH-3 <60>	brenda	2.52
561	1.1.1.1		Coturnix coturnix	1.85	168182	1.1e-05	2789998	octan-1-ol			alcohol dehydrogenas	enzyme form ADH-3 <60>	brenda	1.85	168182
562	1.1.1.1		Coturnix coturnix	4.67			2789998	NAD+			alcohol dehydrogenas	enzyme form ADH-2 <60>	brenda	4.67
563	1.1.1.1		Coturnix coturnix	2.92	14600	0.0002	2789998	pentan-1-ol			alcohol dehydrogenas	enzyme form ADH-3 <60>	brenda	2.92	14600
564	1.1.1.1		Coturnix coturnix	3.55	682.692	0.0052	2789998	Cyclohexanol			alcohol dehydrogenas	enzyme form ADH-3 <60>	brenda	3.55	682.692
565	1.1.1.1		Coturnix coturnix	6.18			2789998	NAD+			alcohol dehydrogenas	enzyme form ADH-3 <60>	brenda	6.18
566	1.1.1.1		Coturnix coturnix	6.63	818.519	0.0081	2789998	ethanol			alcohol dehydrogenas	enzyme form ADH-3 <60>	brenda	6.63	818.519
571	1.1.1.1	P19631	Coturnix coturnix japonica	6.63333	816.667	0.0081	2789998	Ethanol;NAD+	25	10.0	alcohol dehydrogenase	wildtype isoenzyme ADH-3	sabio	6.63333	816.667
572	1.1.1.1	P19631	Coturnix coturnix japonica	4.66667	24500	0.00019	2789998	Ethanol;NAD+	25	10.0	alcohol dehydrogenase	wildtype isoenzyme ADH-2	sabio	4.66667	24500
573	1.1.1.1	P19631	Coturnix coturnix japonica	0.75	266.667	0.0028	2789998	Cyclohexanol;NAD+	25	10.0	alcohol dehydrogenase	wildtype isoenzyme ADH-2	sabio	0.75	266.667
574	1.1.1.1	P19631	Coturnix coturnix japonica	4.91667	1183.33	0.0041	2789998	Ethanol;NAD+	25	10.0	alcohol dehydrogenase	wildtype isoenzyme ADH-2	sabio	4.91667	1183.33
575	1.1.1.1	P19631	Coturnix coturnix japonica	7.21667	3600	0.002	2789998	1-Butanol;NAD+	25	10.0	alcohol dehydrogenase	wildtype isoenzyme ADH-3	sabio	7.21667	3600
576	1.1.1.1	P19631	Coturnix coturnix japonica	2.91667	10800	0.0002	2789998	1-Pentanol;NAD+	25	10.0	alcohol dehydrogenase	wildtype isoenzyme ADH-3	sabio	2.91667	10800
577	1.1.1.1	P19631	Coturnix coturnix japonica	1.45	36333.3	4e-05	2789998	12-Hydroxydodecanoic acid;NAD+	25	10.0	alcohol dehydrogenase	wildtype isoenzyme ADH-3	sabio	1.45	36333.3
578	1.1.1.1	P19631	Coturnix coturnix japonica	3.55	683.333	0.0052	2789998	Cyclohexanol;NAD+	25	10.0	alcohol dehydrogenase	wildtype isoenzyme ADH-3	sabio	3.55	683.333
579	1.1.1.1	P19631	Coturnix coturnix japonica	2.51667	195000	1.3e-05	2789998	Benzyl alcohol;NAD+	25	10.0	alcohol dehydrogenase	wildtype isoenzyme ADH-3	sabio	2.51667	195000
580	1.1.1.1	P19631	Coturnix coturnix japonica	17	395000	4.3e-05	2789998	1-Octanal;NADH	25	6.5	alcohol dehydrogenase	wildtype isoenzyme ADH-3	sabio	17	395000
581	1.1.1.1	P19631	Coturnix coturnix japonica	6.18333	26833.3	0.00023	2789998	Ethanol;NAD+	25	10.0	alcohol dehydrogenase	wildtype isoenzyme ADH-3	sabio	6.18333	26833.3
582	1.1.1.1	P19631	Coturnix coturnix japonica	8.88333	1750000	5.1e-06	2789998	1-Octanol;NAD+	25	6.5	alcohol dehydrogenase	wildtype isoenzyme ADH-3	sabio	8.88333	1750000
583	1.1.1.1	P19631	Coturnix coturnix japonica	1.85	162333	1.1e-05	2789998	1-Octanol;NAD+	25	10.0	alcohol dehydrogenase	wildtype isoenzyme ADH-3	sabio	1.85	162333
606	1.1.1.1	P10807	Drosophila lebanonensis	8.1	16200	0.0005	1146711	NAD+;R-(-)-Octan-2-ol	23.5	9.5	alcohol dehydrogenase	wildtype	sabio	8.1	16200
607	1.1.1.1	P10807	Drosophila lebanonensis	0.77	120	0.0064	1146711	NAD+;S-(+)-Octan-2-ol	23.5	9.5	alcohol dehydrogenase	wildtype	sabio	0.77	120
608	1.1.1.1	P10807	Drosophila lebanonensis	8	8000	0.00102	1146711	NAD+;R-(-)-3-Methylbutan-2-ol	23.5	9.5	alcohol dehydrogenase	wildtype	sabio	8	8000
609	1.1.1.1	P10807	Drosophila lebanonensis	8	12900	0.00062	1146711	NAD+;S-(+)-3-Methylbutan-2-ol	23.5	9.5	alcohol dehydrogenase	wildtype	sabio	8	12900
610	1.1.1.1	P10807	Drosophila lebanonensis	7.1	7100	0.001	1146711	NAD+;cis-4-Methylcyclohexanol	23.5	9.5	alcohol dehydrogenase	wildtype	sabio	7.1	7100
611	1.1.1.1	P10807	Drosophila lebanonensis	7.4	264286	2.8e-05	1146711	2-Propanol;NAD+	23.5	9.5	alcohol dehydrogenase	wildtype	sabio	7.4	264286
612	1.1.1.1	P10807	Drosophila lebanonensis	7.4	6727.27	0.0011	1146711	2-Propanol;NAD+	23.5	9.5	alcohol dehydrogenase	wildtype	sabio	7.4	6727.27
613	1.1.1.1	P10807	Drosophila lebanonensis	8	5600	0.00142	1146711	Heptan-2-ol;NAD+	23.5	9.5	alcohol dehydrogenase	wildtype	sabio	8	5600
614	1.1.1.1	P10807	Drosophila lebanonensis	2.4	400	0.006	1146711	Ethanol;NAD+	23.5	9.5	alcohol dehydrogenase	wildtype	sabio	2.4	400
615	1.1.1.1	P10807	Drosophila lebanonensis	2.4	218182	1.1e-05	1146711	Ethanol;NAD+	23.5	9.5	alcohol dehydrogenase	wildtype	sabio	2.4	218182
616	1.1.1.1	P10807	Drosophila lebanonensis	8	25800	0.00031	1146711	2-Hexanol;NAD+	23.5	9.5	alcohol dehydrogenase	wildtype	sabio	8	25800
617	1.1.1.1	P10807	Drosophila lebanonensis	7.3	17400	0.00042	1146711	2-Pentanol;NAD+	23.5	9.5	alcohol dehydrogenase	wildtype	sabio	7.3	17400
618	1.1.1.1	P10807	Drosophila lebanonensis	6.7	7900	0.00085	1146711	NAD+;S-(-)-trans-Bicyclo[2.2.1]heptanol	23.5	9.5	alcohol dehydrogenase	wildtype	sabio	6.7	7900
619	1.1.1.1	P10807	Drosophila lebanonensis	6.3	3900	0.0016	1146711	NAD+;trans-Bicyclo[2.2.1]heptanol	23.5	9.5	alcohol dehydrogenase	wildtype	sabio	6.3	3900
620	1.1.1.1	P10807	Drosophila lebanonensis	7.1	18200	0.00039	1146711	2-Butanol;NAD+	23.5	9.5	alcohol dehydrogenase	wildtype	sabio	7.1	18200
621	1.1.1.1	P10807	Drosophila lebanonensis	7.1	5900	0.0012	1146711	NAD+;R-(+)-cis-Verbenol	23.5	9.5	alcohol dehydrogenase	wildtype	sabio	7.1	5900
622	1.1.1.1	P10807	Drosophila lebanonensis	8.2	29300	0.00028	1146711	3-Methyl-2-cyclohexanol;NAD+	23.5	9.5	alcohol dehydrogenase	wildtype	sabio	8.2	29300
623	1.1.1.1	P10807	Drosophila lebanonensis	7.4	11200	0.00066	1146711	NAD+;R-(-)-Heptan-2-ol	23.5	9.5	alcohol dehydrogenase	wildtype	sabio	7.4	11200
624	1.1.1.1	P10807	Drosophila lebanonensis	2.3	370	0.0062	1146711	Ethanol;NAD+	23.5	9.5	alcohol dehydrogenase	wildtype	sabio	2.3	370
625	1.1.1.1	P10807	Drosophila lebanonensis	3.2	1680	0.0019	1146711	1-Propanol;NAD+	23.5	9.5	alcohol dehydrogenase	wildtype	sabio	3.2	1680
626	1.1.1.1	P10807	Drosophila lebanonensis	4.3	2300	0.0019	1146711	1-Butanol;NAD+	23.5	9.5	alcohol dehydrogenase	wildtype	sabio	4.3	2300
627	1.1.1.1	P10807	Drosophila lebanonensis	7.4	10300	0.00072	1146711	Cyclohexanol;NAD+	23.5	9.5	alcohol dehydrogenase	wildtype	sabio	7.4	10300
628	1.1.1.1	P10807	Drosophila lebanonensis	4	540	0.0074	1146711	1-Hexanol;NAD+	23.5	9.5	alcohol dehydrogenase	wildtype	sabio	4	540
629	1.1.1.1	P10807	Drosophila lebanonensis	1.8	440	0.0041	1146711	1-Pentanol;NAD+	23.5	9.5	alcohol dehydrogenase	wildtype	sabio	1.8	440
630	1.1.1.1	P10807	Drosophila lebanonensis	1.7	260	0.0065	1146711	NAD+;S-(+)-Heptan-2-ol	23.5	9.5	alcohol dehydrogenase	wildtype	sabio	1.7	260
631	1.1.1.1	P10807	Drosophila lebanonensis	8	25800	0.00031	1146711	NAD+;S-(+)-2-Hexanol	23.5	9.5	alcohol dehydrogenase	wildtype	sabio	8	25800
632	1.1.1.1	P10807	Drosophila lebanonensis	8	50000	0.00016	1146711	NAD+;R-(-)-2-Hexanol	23.5	9.5	alcohol dehydrogenase	wildtype	sabio	8	50000
633	1.1.1.1	P10807	Drosophila lebanonensis	7.6	27100	0.00028	1146711	NAD+;R-(-)-2-Pentanol	23.5	9.5	alcohol dehydrogenase	wildtype	sabio	7.6	27100
634	1.1.1.1	P10807	Drosophila lebanonensis	6.8	14200	0.00048	1146711	(S)-(+)-2-Butanol;NAD+	23.5	9.5	alcohol dehydrogenase	wildtype	sabio	6.8	14200
635	1.1.1.1	P10807	Drosophila lebanonensis	2	2100	0.00095	1146711	NAD+;S-(-)-2-Methylbutan-1-ol	23.5	9.5	alcohol dehydrogenase	wildtype	sabio	2	2100
636	1.1.1.1	P10807	Drosophila lebanonensis	6.6	1700	0.0038	1146711	NAD+;S-(-)-cis-Bicyclo[2.2.1]heptanol	23.5	9.5	alcohol dehydrogenase	wildtype	sabio	6.6	1700
637	1.1.1.1	P10807	Drosophila lebanonensis	6.4	4300	0.0015	1146711	NAD+;R-(+)-trans-Bicyclo[2.2.1]heptanol	23.5	9.5	alcohol dehydrogenase	wildtype	sabio	6.4	4300
638	1.1.1.1	P10807	Drosophila lebanonensis	7.6	20000	0.00038	1146711	NAD+;R-(-)-2-Butanol	23.5	9.5	alcohol dehydrogenase	wildtype	sabio	7.6	20000
639	1.1.1.1	P10807	Drosophila lebanonensis	2.5	640	0.0039	1146711	NAD+;S-(-)-1-Phenylethanol	23.5	9.5	alcohol dehydrogenase	wildtype	sabio	2.5	640
640	1.1.1.1	P10807	Drosophila lebanonensis	1.1	1200	0.00095	1146711	1-Phenylethanol;NAD+	23.5	9.5	alcohol dehydrogenase	wildtype	sabio	1.1	1200
641	1.1.1.1	P10807	Drosophila lebanonensis	5.2	1500	0.0034	1146711	NAD+;R-(+)-1-Phenylethanol	23.5	9.5	alcohol dehydrogenase	wildtype	sabio	5.2	1500
642	1.1.1.1	P10807	Drosophila lebanonensis	1.6	590	0.0027	1146711	Isobutanol;NAD+	23.5	9.5	alcohol dehydrogenase	wildtype	sabio	1.6	590
643	1.1.1.1	P10807	Drosophila lebanonensis	1.7	2100	0.00081	1146711	4-Methylpentan-1-ol;NAD+	23.5	9.5	alcohol dehydrogenase	wildtype	sabio	1.7	2100
644	1.1.1.1	P10807	Drosophila lebanonensis	7.2	6000	0.0012	1146711	2-Propanol;NAD+	23.5	9.5	alcohol dehydrogenase	wildtype	sabio	7.2	6000
645	1.1.1.1	P10807	Drosophila lebanonensis	4.3	650	0.0066	1146711	4-Heptanol;NAD+	23.5	9.5	alcohol dehydrogenase	wildtype	sabio	4.3	650
646	1.1.1.1	P10807	Drosophila lebanonensis	7.1	6500	0.0011	1146711	NAD+;trans-4-Methylcyclohexanol	23.5	9.5	alcohol dehydrogenase	wildtype	sabio	7.1	6500
647	1.1.1.1	P46415	Drosophila melanogaster	14	350000	4e-05	8197167	12-Hydroxydodecanoic acid;NAD+		10.0	alcohol dehydrogenase	wildtype	sabio	14	350000
665	1.1.1.1	P00327	Equus caballus	6.1	5545.45	0.0011	1618764	Cyclohexanol;NAD+	30	7.3	alcohol dehydrogenase	wildtype	sabio	6.1	5545.45
666	1.1.1.1	P00327	Equus caballus	3.8	50000	7.6e-05	1618764	1-Hexanol;NAD+	30	7.3	alcohol dehydrogenase	wildtype	sabio	3.8	50000
667	1.1.1.1	P00327	Equus caballus	4.3	28666.7	0.00015	1618764	1-Pentanol;NAD+	30	7.3	alcohol dehydrogenase	wildtype	sabio	4.3	28666.7
668	1.1.1.1	P00327	Equus caballus	5.2	19259.3	0.00027	1618764	1-Butanol;NAD+	30	7.3	alcohol dehydrogenase	wildtype	sabio	5.2	19259.3
669	1.1.1.1	P00327	Equus caballus	8.2	21025.6	0.00039	1618764	1-Propanol;NAD+	30	7.3	alcohol dehydrogenase	wildtype	sabio	8.2	21025.6
670	1.1.1.1	P00327	Equus caballus	7.8	9750	0.0008	1618764	Ethanol;NAD+	30	7.3	alcohol dehydrogenase	wildtype	sabio	7.8	9750
671	1.1.1.1	P00327	Equus caballus	0.16	0.516129	0.31	1618764	Methanol;NAD+	30	7.3	alcohol dehydrogenase	wildtype	sabio	0.16	0.516129
672	1.1.1.1	P00327	Equus caballus	6.33333	26333.3	0.00024	2226453	1-Pentanol;NAD+	25	10.0	alcohol dehydrogenase	wildtype isoenzyme ADH1E	sabio	6.33333	26333.3
673	1.1.1.1	P00327	Equus caballus	5.5	41666.7	0.00013	2226453	1-Hexanol;NAD+	25	10.0	alcohol dehydrogenase	wildtype isoenzyme ADH1E	sabio	5.5	41666.7
674	1.1.1.1	P00327	Equus caballus	4.33333	160000	2.7e-05	2226453	1-Octanol;NAD+	25	10.0	alcohol dehydrogenase	wildtype isoenzyme ADH1E	sabio	4.33333	160000
675	1.1.1.1	P00327	Equus caballus	13.6667	2166.67	0.0061	2226453	Cyclohexanol;NAD+	25	10.0	alcohol dehydrogenase	wildtype isoenzyme ADH1E	sabio	13.6667	2166.67
676	1.1.1.1	P00327	Equus caballus	1.83333	6833.33	0.00027	2226453	12-Hydroxydodecanoic acid;NAD+	25	10.0	alcohol dehydrogenase	wildtype isoenzyme ADH1E	sabio	1.83333	6833.33
677	1.1.1.1	P00327	Equus caballus	1.66667	93333.3	1.8e-05	2226453	16-Hydroxyhexadecanoic acid;NAD+	25	10.0	alcohol dehydrogenase	wildtype isoenzyme ADH1E	sabio	1.66667	93333.3
678	1.1.1.1	P00327	Equus caballus	8.66667	8833.33	0.00098	2226453	1-Propanol;NAD+	25	10.0	alcohol dehydrogenase	wildtype isoenzyme ADH1E	sabio	8.66667	8833.33
679	1.1.1.1	P00327	Equus caballus	8.33333	3833.33	5.3e-05	2226453	Ethanol;NAD+	25	10.0	alcohol dehydrogenase	wildtype isoenzyme ADH1E	sabio	8.33333	3833.33
680	1.1.1.1	P00327	Equus caballus	8.33333	3833.33	0.0022	2226453	Ethanol;NAD+	25	10.0	alcohol dehydrogenase	wildtype isoenzyme ADH1E	sabio	8.33333	3833.33
681	1.1.1.1	P00327	Equus caballus	4.83333	16666.7	0.00029	2226453	1-Butanol;NAD+	25	10.0	alcohol dehydrogenase	wildtype isoenzyme ADH1E	sabio	4.83333	16666.7
682	1.1.1.1	P00327	Equus caballus	61	109515	0.000557	4314596	Ethanol;NAD+	25	9.0	alcohol dehydrogenase	wildtype picolinimidylated	sabio	61	109515
683	1.1.1.1	P00327	Equus caballus	61	109515	0.000557	4314596	Ethanol;NAD+	25	9.0	alcohol dehydrogenase	wildtype picolinimidylated	sabio	61	109515
684	1.1.1.1	P00327	Equus caballus	61	109515	0.000557	4314596	Ethanol;NAD+	25	9.0	alcohol dehydrogenase	wildtype picolinimidylated	sabio	61	109515
685	1.1.1.1	P00327	Equus caballus	61	109515	0.000557	4314596	Ethanol;NAD+	25	9.0	alcohol dehydrogenase	wildtype picolinimidylated	sabio	61	109515
686	1.1.1.1	P00327	Equus caballus	4.9	134986	3.63e-05	4314596	Ethanol;NAD+	25	9.0	alcohol dehydrogenase	wildtype	sabio	4.9	134986
687	1.1.1.1	P00327	Equus caballus	4.9	134986	3.63e-05	4314596	Ethanol;NAD+	25	9.0	alcohol dehydrogenase	wildtype	sabio	4.9	134986
688	1.1.1.1	P00327	Equus caballus	4.9	134986	3.63e-05	4314596	Ethanol;NAD+	25	9.0	alcohol dehydrogenase	wildtype	sabio	4.9	134986
689	1.1.1.1	P00327	Equus caballus	4.9	134986	3.63e-05	4314596	Ethanol;NAD+	25	9.0	alcohol dehydrogenase	wildtype	sabio	4.9	134986
690	1.1.1.1	P00327	Equus caballus	61	109515	0.000557	4314596	Ethanol;NAD+	25	9.0	alcohol dehydrogenase	wildtype picolinimidylated	sabio	61	109515
691	1.1.1.1	P00327	Equus caballus	61	14878	0.0041	4314596	Ethanol;NAD+	25	9.0	alcohol dehydrogenase	wildtype picolinimidylated	sabio	61	14878
692	1.1.1.1	P00327	Equus caballus	12	1.80451e+06	6.65e-06	4314596	Acetaldehyde;H+;NADH		-	alcohol dehydrogenase	wildtype	sabio	12	1.80451e+06
693	1.1.1.1	P00327	Equus caballus	12	23076.9	0.00052	4314596	Acetaldehyde;H+;NADH		-	alcohol dehydrogenase	wildtype	sabio	12	23076.9
694	1.1.1.1	P00327	Equus caballus	4.9	134986	3.63e-05	4314596	Ethanol;NAD+		-	alcohol dehydrogenase	wildtype	sabio	4.9	134986
695	1.1.1.1	P00327	Equus caballus	4.9	6298.2	0.000778	4314596	Ethanol;NAD+		-	alcohol dehydrogenase	wildtype	sabio	4.9	6298.2
696	1.1.1.1	P00327	Equus caballus	360	1.47541e+06	0.000244	4314596	Acetaldehyde;H+;NADH		-	alcohol dehydrogenase	wildtype picolinimidylated	sabio	360	1.47541e+06
697	1.1.1.1	P00327	Equus caballus	360	58158.3	0.00619	4314596	Acetaldehyde;H+;NADH		-	alcohol dehydrogenase	wildtype picolinimidylated	sabio	360	58158.3
698	1.1.1.1	P00328	Equus caballus	1			12604203	Ethanol;NAD+	30	9.0	alcohol dehydrogenase	wildtype	sabio	1
699	1.1.1.1	P00328	Equus caballus	0.81	100000	8e-06	12604203	3-Oxo-5beta-cholanate;H+;NADH	30	7.3	alcohol dehydrogenase	wildtype	sabio	0.81	100000
700	1.1.1.1	P00328	Equus caballus	1.2	110000	1.1e-05	12604203	5beta-Androstane-17beta-ol-3-one;H+;NADH	30	7.3	alcohol dehydrogenase	wildtype	sabio	1.2	110000
701	1.1.1.1	P00328	Equus caballus	1.1	370000	3e-06	12604203	5beta-Androstane-3beta-ol-17-one;NAD+	30	7.3	alcohol dehydrogenase	wildtype	sabio	1.1	370000
702	1.1.1.1	P00328	Equus caballus	61	109515	0.000557	4314596	Ethanol;NAD+	25	9.0	alcohol dehydrogenase	wildtype picolinimidylated	sabio	61	109515
703	1.1.1.1	P00328	Equus caballus	61	109515	0.000557	4314596	Ethanol;NAD+	25	9.0	alcohol dehydrogenase	wildtype picolinimidylated	sabio	61	109515
704	1.1.1.1	P00328	Equus caballus	61	109515	0.000557	4314596	Ethanol;NAD+	25	9.0	alcohol dehydrogenase	wildtype picolinimidylated	sabio	61	109515
705	1.1.1.1	P00328	Equus caballus	61	109515	0.000557	4314596	Ethanol;NAD+	25	9.0	alcohol dehydrogenase	wildtype picolinimidylated	sabio	61	109515
706	1.1.1.1	P00328	Equus caballus	4.9	134986	3.63e-05	4314596	Ethanol;NAD+	25	9.0	alcohol dehydrogenase	wildtype	sabio	4.9	134986
707	1.1.1.1	P00328	Equus caballus	4.9	134986	3.63e-05	4314596	Ethanol;NAD+	25	9.0	alcohol dehydrogenase	wildtype	sabio	4.9	134986
708	1.1.1.1	P00328	Equus caballus	4.9	134986	3.63e-05	4314596	Ethanol;NAD+	25	9.0	alcohol dehydrogenase	wildtype	sabio	4.9	134986
709	1.1.1.1	P00328	Equus caballus	4.9	134986	3.63e-05	4314596	Ethanol;NAD+	25	9.0	alcohol dehydrogenase	wildtype	sabio	4.9	134986
710	1.1.1.1	P00328	Equus caballus	61	109515	0.000557	4314596	Ethanol;NAD+	25	9.0	alcohol dehydrogenase	wildtype picolinimidylated	sabio	61	109515
711	1.1.1.1	P00328	Equus caballus	61	14878	0.0041	4314596	Ethanol;NAD+	25	9.0	alcohol dehydrogenase	wildtype picolinimidylated	sabio	61	14878
712	1.1.1.1	P00328	Equus caballus	12	1.80451e+06	6.65e-06	4314596	Acetaldehyde;H+;NADH		-	alcohol dehydrogenase	wildtype	sabio	12	1.80451e+06
713	1.1.1.1	P00328	Equus caballus	12	23076.9	0.00052	4314596	Acetaldehyde;H+;NADH		-	alcohol dehydrogenase	wildtype	sabio	12	23076.9
714	1.1.1.1	P00328	Equus caballus	4.9	134986	3.63e-05	4314596	Ethanol;NAD+		-	alcohol dehydrogenase	wildtype	sabio	4.9	134986
715	1.1.1.1	P00328	Equus caballus	4.9	6298.2	0.000778	4314596	Ethanol;NAD+		-	alcohol dehydrogenase	wildtype	sabio	4.9	6298.2
716	1.1.1.1	P00328	Equus caballus	360	1.47541e+06	0.000244	4314596	Acetaldehyde;H+;NADH		-	alcohol dehydrogenase	wildtype picolinimidylated	sabio	360	1.47541e+06
717	1.1.1.1	P00328	Equus caballus	360	58158.3	0.00619	4314596	Acetaldehyde;H+;NADH		-	alcohol dehydrogenase	wildtype picolinimidylated	sabio	360	58158.3
718	1.1.1.1		Equus caballus	0.99			20851	hexyl alcohol			alcohol dehydrogenas	-	brenda	0.99
719	1.1.1.1		Equus caballus	1			1935957	(S)-2-butanol			alcohol dehydrogenas	41# 1 {(S	brenda	1
720	1.1.1.1		Equus caballus	0.9	19148.9	4.7e-05	20851	5beta-Pregnan-21-ol-3,20-dione hemisuccinate			alcohol dehydrogenas	-	brenda	0.9	19148.9
721	1.1.1.1		Equus caballus	2			1935957	(R)-2-butanol			alcohol dehydrogenas	41# 2 {(R	brenda	2
722	1.1.1.1		Equus caballus	2.05	66129	3.1e-05	20851	3-oxo-5beta-androstan-17beta-ol			alcohol dehydrogenas	-	brenda	2.05	66129
723	1.1.1.1		Equus caballus	0.24			7041828	p-nitrophenyl octanoate			alcohol dehydrogenas	-	brenda	0.24
724	1.1.1.1		Equus caballus	2.5	7352.94	0.00034	9059637	all-trans-retinal			alcohol dehydrogenas	reduction with NADH <93>	brenda	2.5	7352.94
725	1.1.1.1		Equus caballus	1.17			20851	Propyl alcohol			alcohol dehydrogenas	-	brenda	1.17
726	1.1.1.1		Equus caballus	0.78	16956.5	4.6e-05	20851	benzyl alcohol			alcohol dehydrogenas	-	brenda	0.78	16956.5
727	1.1.1.1		Equus caballus	0.87			1935957	(S)-2-pentanol			alcohol dehydrogenas	41# 0.87 {(S	brenda	0.87
728	1.1.1.1		Equus caballus	1.01			1935957	(R)-2-pentanol			alcohol dehydrogenas	41# 1.01 {(R	brenda	1.01
729	1.1.1.1		Equus caballus	0.08			8532667	3-methyl-1-butanol			alcohol dehydrogenas	mutant enzyme W54L <92>	brenda	0.08		Yes
730	1.1.1.1		Equus caballus	5.8	30.0518	0.193	8532667	propan-2-ol			alcohol dehydrogenas	mutant enzyme W54L <92>	brenda	5.8	30.0518	Yes
731	1.1.1.1		Equus caballus	0.12	8	0.015	1935957	2-butanone			alcohol dehydrogenas	-	brenda	0.12	8
732	1.1.1.1		Equus caballus	0.025	83.3333	0.0003	9059637	9-cis-retinol			alcohol dehydrogenas	oxidation with NAD+ <93>	brenda	0.025	83.3333
733	1.1.1.1		Equus caballus	1.27	31.75	0.04	20851	ethanol			alcohol dehydrogenas	-	brenda	1.27	31.75
734	1.1.1.1		Equus caballus	1.55	26271.2	5.9e-05	9059637	all-trans-retinol			alcohol dehydrogenas	oxidation with NAD+ <93>	brenda	1.55	26271.2
735	1.1.1.1		Equus caballus	5.9	418.44	0.0141	20851	cyclohexanone			alcohol dehydrogenas	-	brenda	5.9	418.44
736	1.1.1.1		Equus caballus	6.7			8532667	4-Methyl-1-pentanol			alcohol dehydrogenas	wild-type enzyme Adh 1 <92>	brenda	6.7
737	1.1.1.1		Equus caballus	0.018	131.387	0.000137	9059637	13-cis-retinal			alcohol dehydrogenas	reduction with NADH <93>	brenda	0.018	131.387
738	1.1.1.1		Equus caballus	0.018	70.0389	0.000257	9059637	13-cis-retinol			alcohol dehydrogenas	oxidation with NAD+ <93>	brenda	0.018	70.0389
739	1.1.1.1		Equus caballus	0.36	4.8	0.075	1935957	3-Pentanone			alcohol dehydrogenas	-	brenda	0.36	4.8
740	1.1.1.1		Equus caballus	0.021	105	0.0002	9059637	11-cis-retinal			alcohol dehydrogenas	reduction with NADH <93>	brenda	0.021	105
741	1.1.1.1		Equus caballus	133			8532667	cinnamyl alcohol			alcohol dehydrogenas	wild-type enzyme Adh 1 <92>	brenda	133
742	1.1.1.1		Equus caballus	0.053			1935957	(R)-2-octanol			alcohol dehydrogenas	41# 0.053 {(R	brenda	0.053
743	1.1.1.1		Equus caballus	308			8532667	ethanol			alcohol dehydrogenas	wild-type enzyme Adh 1 <92>	brenda	308
744	1.1.1.1		Equus caballus	123			8532667	ethanol			alcohol dehydrogenas	wild-type enzyme Adh 1 <92>	brenda	123
745	1.1.1.1		Equus caballus	98	65333.3	0.0015	8532667	cinnamyl alcohol			alcohol dehydrogenas	mutant enzyme W54L <92>	brenda	98	65333.3	Yes
746	1.1.1.1		Equus caballus	102	7611.94	0.0134	8532667	ethanol			alcohol dehydrogenas	mutant enzyme W54L <92>	brenda	102	7611.94	Yes
747	1.1.1.1		Equus caballus	11.9			8532667	butan-2-ol			alcohol dehydrogenas	wild-type enzyme Adh 1 <92>	brenda	11.9
748	1.1.1.1		Equus caballus	0.31			8532667	butan-2-ol			alcohol dehydrogenas	mutant enzyme W54L <92>	brenda	0.31		Yes
749	1.1.1.1		Equus caballus	29.6			8532667	Hexanol			alcohol dehydrogenas	wild-type enzyme Adh 1 <92>	brenda	29.6
750	1.1.1.1		Equus caballus	1.52			1935957	(S)-2-octanol			alcohol dehydrogenas	41# 1.52 {(S	brenda	1.52
751	1.1.1.1		Equus caballus	118			8532667	butanol			alcohol dehydrogenas	wild-type enzyme Adh 1 <92>	brenda	118
752	1.1.1.1		Equus caballus	18.6	2776.12	0.0067	8532667	4-Methyl-1-pentanol			alcohol dehydrogenas	mutant enzyme W54L <92>	brenda	18.6	2776.12	Yes
753	1.1.1.1		Equus caballus	23.9	3676.92	0.0065	8532667	Hexanol			alcohol dehydrogenas	mutant enzyme W54L <92>	brenda	23.9	3676.92	Yes
754	1.1.1.1		Equus caballus	0.022	84.6154	0.00026	9059637	all-trans-retinal			alcohol dehydrogenas	oxidation with NAD+ <93>	brenda	0.022	84.6154
755	1.1.1.1		Equus caballus	0.022	78.5714	0.00028	9059637	11-cis-retinol			alcohol dehydrogenas	oxidation with NAD+ <93>	brenda	0.022	78.5714
756	1.1.1.1		Equus caballus	0.27			8532667	3-methyl-1-butanol			alcohol dehydrogenas	wild-type enzyme Adh 1 <92>	brenda	0.27
757	1.1.1.1		Equus caballus	0.33	2.44444	0.135	1935957	acetone			alcohol dehydrogenas	-	brenda	0.33	2.44444
758	1.1.1.1		Equus caballus	53.1			8532667	propan-2-ol			alcohol dehydrogenas	wild-type enzyme Adh 1 <92>	brenda	53.1
759	1.1.1.1		Equus caballus	28.7	653.759	0.0439	8532667	Propanol			alcohol dehydrogenas	mutant enzyme W54L <92>	brenda	28.7	653.759	Yes
760	1.1.1.1		Equus caballus	56.6	4.71667e+06	1.2e-05	20851	hexaldehyde			alcohol dehydrogenas	-	brenda	56.6	4.71667e+06
761	1.1.1.1		Equus caballus	0.023	95.0413	0.000242	9059637	9-cis-retinal			alcohol dehydrogenas	reduction with NADH <93>	brenda	0.023	95.0413
762	1.1.1.1		Equus caballus	0.0713	5.02113	0.0142	1935957	2-Pentanone			alcohol dehydrogenas	-	brenda	0.0713	5.02113
763	1.1.1.1		Equus caballus	0.58	64.4444	0.009	1935957	Isopropanol			alcohol dehydrogenas	-	brenda	0.58	64.4444
764	1.1.1.1		Equus caballus	0.94			20851	Butyl alcohol			alcohol dehydrogenas	-	brenda	0.94
765	1.1.1.1		Equus caballus	2.26	1412.5	0.0016	1935957	3-Pentanol			alcohol dehydrogenas	-	brenda	2.26	1412.5
766	1.1.1.1		Equus caballus	18.4	1559.32	0.0118	8532667	Pentanol			alcohol dehydrogenas	mutant enzyme W54L <92>	brenda	18.4	1559.32	Yes
767	1.1.1.1		Equus caballus	29.5	199324	0.000148	20851	benzaldehyde			alcohol dehydrogenas	-	brenda	29.5	199324
768	1.1.1.1		Equus caballus	31.8			20851	acetaldehyde			alcohol dehydrogenas	-	brenda	31.8
769	1.1.1.1		Equus caballus	32.7	1112.24	0.0294	8532667	butanol			alcohol dehydrogenas	mutant enzyme W54L <92>	brenda	32.7	1112.24	Yes
770	1.1.1.1		Equus caballus	35.4	590000	6e-05	20851	Butyraldehyde			alcohol dehydrogenas	-	brenda	35.4	590000
771	1.1.1.1		Equus caballus	41.9	33790.3	0.00124	20851	propionaldehyde			alcohol dehydrogenas	-	brenda	41.9	33790.3
772	1.1.1.1		Equus caballus	56.2			8532667	Pentanol			alcohol dehydrogenas	wild-type enzyme Adh 1 <92>	brenda	56.2
811	1.1.1.1	Q8L3C9	Flavobacterium frigidimaris	39.9	210000	0.00019	17072683	ethanol	10	9.0	alcohol dehydrogenas	10°C, pH 9.0 <144>	brenda	39.9	210000
812	1.1.1.1	Q8L3C9	Flavobacterium frigidimaris	62.48	425034	0.000147	17072683	ethanol	20	9.0	alcohol dehydrogenas	20°C, pH 9.0 <144>	brenda	62.48	425034
813	1.1.1.1	Q8L3C9	Flavobacterium frigidimaris	109.5	651786	0.000168	17072683	ethanol	30	9.0	alcohol dehydrogenas	30°C, pH 9.0 <144>	brenda	109.5	651786
814	1.1.1.1	Q8L3C9	Flavobacterium frigidimaris	160.8	648387	0.000248	17072683	ethanol	40	9.0	alcohol dehydrogenas	40°C, pH 9.0 <144>	brenda	160.8	648387
815	1.1.1.1	Q8L3C9	Flavobacterium frigidimaris	80.9568	188272	0.00043	17072683	ethanol	50	9.0	alcohol dehydrogenas	50°C, pH 9.0 <144>	brenda	262.3	610000
816	1.1.1.1	Q8L3C9	Flavobacterium frigidimaris	81.43	78298.1	0.00104	17072683	ethanol	60	9.0	alcohol dehydrogenas	60°C, pH 9.0 <144>	brenda	474.9	456635
825	1.1.1.1	P42328	Geobacillus stearothermophilus	8			25314615	NAD+	30	notspecifiedinthepublication	alcohol dehydrogenas	wild-type, 30°C, pH not specified in the publication <257>	brenda	8
826	1.1.1.1	P42328	Geobacillus stearothermophilus	3	2307.69	0.0013	25314615	NAD+	30	notspecifiedinthepublication	alcohol dehydrogenas	mutant W49F/W87F, 30°C, pH not specified in the publication <257>	brenda	3	2307.69	Yes
827	1.1.1.1	P42328	Geobacillus stearothermophilus	5.5	3666.67	0.0015	23525111	benzyl alcohol	30	7.0	alcohol dehydrogenas	mutant W87A, pH 7.0, 30°C <260>	brenda	5.5	3666.67	Yes
828	1.1.1.1	P42328	Geobacillus stearothermophilus	2.5			25314615	NAD+	30	notspecifiedinthepublication	alcohol dehydrogenas	mutant Y25A/W49F/W167Y, 30°C, pH not specified in the publication <257>; #119# mutant Y25A/W49F/W87F/V260A, 30°C, pH not specified in the publication <257>	brenda	2.5		Yes
829	1.1.1.1	P42328	Geobacillus stearothermophilus	24.9	3608.7	0.0069	23525111	benzyl alcohol	30	7.0	alcohol dehydrogenas	wild-type, pH 7.0, 30°C <260>	brenda	24.9	3608.7
830	1.1.1.1	P42328	Geobacillus stearothermophilus	14	1944.44	0.0072	23525111	benzyl alcohol	30	7.0	alcohol dehydrogenas	mutant Y25A, pH 7.0, 30°C <260>	brenda	14	1944.44	Yes
831	1.1.1.1	P42328	Geobacillus stearothermophilus	1.9			25314615	NAD+	30	notspecifiedinthepublication	alcohol dehydrogenas	mutant V260A, 30°C, pH not specified in the publication <257>; #119# mutant Y25A/W49F/W167Y/V260A, 30°C, pH not specified in the publication <257>	brenda	1.9		Yes
832	1.1.1.1	P42328	Geobacillus stearothermophilus	33.4362	54723.8	0.000611	26329849	n-butanol	60	8.0	alcohol dehydrogenas	wild-type, pH 8.0, 60°C <246>	brenda	195	319149
833	1.1.1.1	P42328	Geobacillus stearothermophilus	6.3	7000	0.0009	25314615	NAD+	30	notspecifiedinthepublication	alcohol dehydrogenas	mutant Y25A/W49F/W87F, 30°C, pH not specified in the publication <257>	brenda	6.3	7000	Yes
834	1.1.1.1	P42328	Geobacillus stearothermophilus	5.1			25314615	NAD+	30	notspecifiedinthepublication	alcohol dehydrogenas	mutant Y25A, 30°C, pH not specified in the publication <257>	brenda	5.1		Yes
835	1.1.1.1	P42328	Geobacillus stearothermophilus	62.5857	41723.8	0.0015	26329849	ethanol	60	8.0	alcohol dehydrogenas	mutant C257L, pH 8.0, 60°C <246>	brenda	365	243333	Yes
836	1.1.1.1	P42328	Geobacillus stearothermophilus	52.8121	800183	6.6e-05	26329849	12-oxolauric acid methyl ester	60	8.0	alcohol dehydrogenas	wild-type, pH 8.0, 60°C <246>	brenda	308	4.66667e+06
837	1.1.1.1	P42328	Geobacillus stearothermophilus	52.2977	57470	0.00091	26329849	ethanol	60	8.0	alcohol dehydrogenas	wild-type, pH 8.0, 60°C <246>	brenda	305	335165
838	1.1.1.1	P42328	Geobacillus stearothermophilus	4.73251	55029.2	8.6e-05	26329849	12-hydroxylauric acid methyl ester	60	8.0	alcohol dehydrogenas	wild-type, pH 8.0, 60°C <246>	brenda	27.6	320930
839	1.1.1.1	P42328	Geobacillus stearothermophilus	5.8642	24536.4	0.000239	26329849	NAD+	60	8.0	alcohol dehydrogenas	wild-type, pH 8.0, 60°C <246>	brenda	34.2	143096
840	1.1.1.1	P42328	Geobacillus stearothermophilus	5.88134	58813.4	0.0001	26329849	12-hydroxylauric acid methyl ester	60	8.0	alcohol dehydrogenas	mutant C257L, pH 8.0, 60°C <246>	brenda	34.3	343000	Yes
841	1.1.1.1	P42328	Geobacillus stearothermophilus	159.636	1.47812e+06	0.000108	26329849	Butyraldehyde	60	8.0	alcohol dehydrogenas	wild-type, pH 8.0, 60°C <246>	brenda	931	8.62037e+06
842	1.1.1.1	P42328	Geobacillus stearothermophilus	116.77	320795	0.000364	26329849	acetaldehyde	60	8.0	alcohol dehydrogenas	wild-type, pH 8.0, 60°C <246>	brenda	681	1.87088e+06
843	1.1.1.1	P42328	Geobacillus stearothermophilus	55.8985	776368	7.2e-05	26329849	NADH	60	8.0	alcohol dehydrogenas	wild-type, pH 8.0, 60°C <246>	brenda	326	4.52778e+06
844	1.1.1.1	P42328	Geobacillus stearothermophilus	1	98.0392	0.0102	25314615	NAD+	30	notspecifiedinthepublication	alcohol dehydrogenas	mutant W49F/W87F/V260A, 30°C, pH not specified in the publication <257>	brenda	1	98.0392	Yes
845	1.1.1.1	P42328	Geobacillus stearothermophilus	3.4	1888.89	0.0018	25314615	NAD+	30	notspecifiedinthepublication	alcohol dehydrogenas	mutant W49F/W167Y, 30°C, pH not specified in the publication <257>	brenda	3.4	1888.89	Yes
846	1.1.1.1	P42328	Geobacillus stearothermophilus	1.4	168.675	0.0083	25314615	NAD+	30	notspecifiedinthepublication	alcohol dehydrogenas	mutant W49F/W167Y/V260A, 30°C, pH not specified in the publication <257>	brenda	1.4	168.675	Yes
865	1.1.1.1		Geobacillus stearothermophilus	9.43073	314358	3e-05	23686507	cinnamaldehyde	60	7.7	alcohol dehydrogenas	pH 7.7, 60°C <234>	brenda	55	1.83333e+06
866	1.1.1.1		Geobacillus stearothermophilus	5.65844	12574.3	0.00045	23686507	NAD+	60	7.7	alcohol dehydrogenas	pH 7.7, 60°C <234>	brenda	33	73333.3
867	1.1.1.1		Geobacillus stearothermophilus	7.37311	460820	1.6e-05	23686507	NADH	60	7.7	alcohol dehydrogenas	pH 7.7, 60°C <234>	brenda	43	2687500
868	1.1.1.1		Geobacillus stearothermophilus	7.37311	67028.3	0.00011	23686507	cinnamyl alcohol	60	7.7	alcohol dehydrogenas	pH 7.7, 60°C <234>	brenda	43	390909
869	1.1.1.1		Geobacillus stearothermophilus	49.2112	851.406	0.0578	23686507	2-propanol	60	7.7	alcohol dehydrogenas	pH 7.7, 60°C <234>	brenda	287	4965.4
871	1.1.1.1	A4IP64	Geobacillus thermodenitrificans	7.52743	26883.7	0.00028	19383697	NADP+	60	8.0	alcohol dehydrogenas	cosubstrate ethanol, pH 8.0, 60°C <215>	brenda	43.9	156786
872	1.1.1.1	A4IP64	Geobacillus thermodenitrificans	109.516	14505.5	0.00755	19383697	ethanol	60	8.0	alcohol dehydrogenas	cosubstrate NAD+, pH 8.0, 60°C <215>	brenda	638.7	84596
873	1.1.1.1	A4IP64	Geobacillus thermodenitrificans	69.4102	14736.8	0.00471	19383697	acetaldehyde	60	8.0	alcohol dehydrogenas	cosubstrate NADH, pH 8.0, 60°C <215>	brenda	404.8	85944.8
874	1.1.1.1	A4IP64	Geobacillus thermodenitrificans	75.9774	50316.1	0.00151	19383697	NAD+	60	8.0	alcohol dehydrogenas	cosubstrate ethanol, pH 8.0, 60°C <215>	brenda	443.1	293444
875	1.1.1.1	A4IP64	Geobacillus thermodenitrificans	282.236	201597	0.0014	19383697	NADH	60	8.0	alcohol dehydrogenas	cosubstrate acetaldehyde, pH 8.0, 60°C <215>	brenda	1646	1.17571e+06
876	1.1.1.1	A4ISB9	Geobacillus thermodenitrificans	6.60151	4584.38	0.00144	19383697	NAD+	60	8.0	alcohol dehydrogenas	cosubstrate 1-octanol, pH 8.0, 60°C <215>	brenda	38.5	26736.1
877	1.1.1.1	A4ISB9	Geobacillus thermodenitrificans	23.6797	10524.3	0.00225	19383697	acetaldehyde	60	8.0	alcohol dehydrogenas	cosubstrate NADPH, pH 8.0, 60°C <215>	brenda	138.1	61377.8
878	1.1.1.1	A4ISB9	Geobacillus thermodenitrificans	48.5425	20226.1	0.0024	19383697	NADP+	60	8.0	alcohol dehydrogenas	cosubstrate 1-octanol, pH 8.0, 60°C <215>	brenda	283.1	117958
879	1.1.1.1	A4ISB9	Geobacillus thermodenitrificans	824.417	981449	0.00084	19383697	NADPH	60	8.0	alcohol dehydrogenas	cosubstrate octanal, pH 8.0, 60°C <215>	brenda	4808	5.72381e+06
880	1.1.1.1	A4ISB9	Geobacillus thermodenitrificans	23.3539	621.115	0.0376	19383697	ethanol	60	8.0	alcohol dehydrogenas	cosubstrate NADP+, pH 8.0, 60°C <215>	brenda	136.2	3622.34
881	1.1.1.1	A4ISB9	Geobacillus thermodenitrificans	44.7016	11521	0.00388	19383697	1-Octanol	60	8.0	alcohol dehydrogenas	cosubstrate NADP+, pH 8.0, 60°C <215>	brenda	260.7	67190.7
882	1.1.1.1	A4ISB9	Geobacillus thermodenitrificans	88.8889	77294.7	0.00115	19383697	octanal	60	8.0	alcohol dehydrogenas	cosubstrate NADPH, pH 8.0, 60°C <215>	brenda	518.4	450783
893	1.1.1.1	P00325	Homo sapiens	0.00516667	350	1.5e-05	15096205	11-cis-Retinal;NADH	25	7.5	alcohol dehydrogenase	wildtype isoenzyme ADH1B1	sabio	0.00516667	350		Yes
894	1.1.1.1	P00325	Homo sapiens	0.0566667	3583.33	1.6e-05	15096205	11-cis-Retinal;NADH	25	7.5	alcohol dehydrogenase	wildtype isoenzyme ADH1B2	sabio	0.0566667	3583.33		Yes
895	1.1.1.1	P00325	Homo sapiens	0.14	866.667	0.00016	1572355	Ethanol;NAD+	25	7.5	alcohol dehydrogenase	mutant T48S	sabio	0.14	866.667	Yes	Yes
896	1.1.1.1	P00325	Homo sapiens	1.06667	3433.33	0.00031	1572355	Ethanol;NAD+	25	10.0	alcohol dehydrogenase	mutant T48S	sabio	1.06667	3433.33	Yes	Yes
897	1.1.1.1	P00325	Homo sapiens	0.45	40833.3	1.1e-05	1572355	1-Octanol;NAD+	25	10.0	alcohol dehydrogenase	mutant T48S	sabio	0.45	40833.3	Yes	Yes
898	1.1.1.1	P00325	Homo sapiens	0.616667	15416.7	4e-05	1572355	Benzyl alcohol;NAD+	25	10.0	alcohol dehydrogenase	mutant T48S	sabio	0.616667	15416.7	Yes	Yes
899	1.1.1.1	P00325	Homo sapiens	0.416667	1483.33	0.00028	1572355	Cyclohexanol;NAD+	25	10.0	alcohol dehydrogenase	mutant T48S	sabio	0.416667	1483.33	Yes	Yes
900	1.1.1.1	P00325	Homo sapiens	0.0833333	216667	4e-07	16787387	H+;NADH;all-trans-Retinal	37	7.4	alcohol dehydrogenase	wildtype isoenzyme ADH1B2	sabio	0.0833333	216667		Yes
901	1.1.1.1	P00325	Homo sapiens	0.35	1.16667e+06	3e-07	16787387	NAD+;Retinol	37	7.4	alcohol dehydrogenase	wildtype isoenzyme ADH1B2	sabio	0.35	1.16667e+06		Yes
902	1.1.1.1	P00325	Homo sapiens	0.216667	250	0.001	1572355	5beta-Androstane-3beta-ol-17-one;NAD+	25	10.0	alcohol dehydrogenase	mutant T48S	sabio	0.216667	250	Yes	Yes
903	1.1.1.1	P00325	Homo sapiens	58.4			6338006	Acetaldehyde;H+;NADH	25	7.0	alcohol dehydrogenase	wildtype isoenzyme beta-2	sabio	58.4			Yes
904	1.1.1.1	P00325	Homo sapiens	0.0866667	7833.33	1.1e-05	11964133	NAD+;Retinol	25	7.5	alcohol dehydrogenase	wildtype allelozyme ADH2*1 (308Ile)	sabio	0.0866667	7833.33		Yes
905	1.1.1.1	P00325	Homo sapiens	0.633333	4166.67	0.00015	2226453	1-Pentanol;NAD+	25	10.0	alcohol dehydrogenase	wildtype isoenzyme ADH1B	sabio	0.633333	4166.67		Yes
906	1.1.1.1	P00325	Homo sapiens	0.6	10500	5.7e-05	2226453	1-Hexanol;NAD+	25	10.0	alcohol dehydrogenase	wildtype isoenzyme ADH1B	sabio	0.6	10500		Yes
907	1.1.1.1	P00325	Homo sapiens	0.416667	31666.7	1.3e-05	2226453	1-Octanol;NAD+	25	10.0	alcohol dehydrogenase	wildtype isoenzyme ADH1B	sabio	0.416667	31666.7		Yes
908	1.1.1.1	P00325	Homo sapiens	0.233333	16.6667	0.0145	2226453	Cyclohexanol;NAD+	25	10.0	alcohol dehydrogenase	wildtype isoenzyme ADH1B	sabio	0.233333	16.6667		Yes
909	1.1.1.1	P00325	Homo sapiens	0.466667	5500	8.5e-05	2226453	12-Hydroxydodecanoic acid;NAD+	25	10.0	alcohol dehydrogenase	wildtype isoenzyme ADH1B	sabio	0.466667	5500		Yes
910	1.1.1.1	P00325	Homo sapiens	0.3	12500	2.4e-05	2226453	16-Hydroxyhexadecanoic acid;NAD+	25	10.0	alcohol dehydrogenase	wildtype isoenzyme ADH1B	sabio	0.3	12500		Yes
911	1.1.1.1	P00325	Homo sapiens	0.55	2500	0.00021	2226453	1-Butanol;NAD+	25	10.0	alcohol dehydrogenase	wildtype isoenzyme ADH1B	sabio	0.55	2500		Yes
912	1.1.1.1	P00325	Homo sapiens	0.583333	483.333	3.7e-05	2226453	Ethanol;NAD+	25	10.0	alcohol dehydrogenase	wildtype isoenzyme ADH1B	sabio	0.583333	483.333		Yes
913	1.1.1.1	P00325	Homo sapiens	0.583333	483.333	0.0012	2226453	Ethanol;NAD+	25	10.0	alcohol dehydrogenase	wildtype isoenzyme ADH1B	sabio	0.583333	483.333		Yes
914	1.1.1.1	P00325	Homo sapiens	0.633333	883.333	0.00072	2226453	1-Propanol;NAD+	25	10.0	alcohol dehydrogenase	wildtype isoenzyme ADH1B	sabio	0.633333	883.333		Yes
915	1.1.1.1	P00325	Homo sapiens	0.166667	13833.3	1.2e-05	6342669	16-Hydroxyhexadecanoic acid;NAD+	25	10.0	alcohol dehydrogenase	wildtype isozyme class I beta1/beta1	sabio	0.166667	13833.3		Yes
916	1.1.1.1	P00325	Homo sapiens	0.183333	1500	0.00012	6342669	Benzyl alcohol;NAD+	25	10.0	alcohol dehydrogenase	wildtype isozyme class I beta1/beta1	sabio	0.183333	1500		Yes
917	1.1.1.1	P00325	Homo sapiens	2.2	167939	1.31e-05	6338006	3alpha,7alpha,12alpha-Trihydroxy-5beta-cholestan-26-al;H+;NADH	25	9.0	alcohol dehydrogenase	wildtype isoenzyme beta-2	sabio	2.2	167939		Yes
918	1.1.1.1	P00325	Homo sapiens	2.2	201835	1.09e-05	6338006	3alpha,7alpha,12alpha-Trihydroxy-5beta-cholestan-26-al;H+;NADH	25	9.0	alcohol dehydrogenase	wildtype isoenzyme beta-2	sabio	2.2	201835		Yes
919	1.1.1.1	P00325	Homo sapiens	0.12	37500	3.2e-06	6338006	3alpha,7alpha,12alpha,26-Tetrahydroxy-5beta-cholestane;NAD+	25	9.0	alcohol dehydrogenase	wildtype isoenzyme beta-2	sabio	0.12	37500		Yes
920	1.1.1.1	P00325	Homo sapiens	0.12	9230.77	1.3e-05	6338006	3alpha,7alpha,12alpha,26-Tetrahydroxy-5beta-cholestane;NAD+	25	9.0	alcohol dehydrogenase	wildtype isoenzyme beta-2	sabio	0.12	9230.77		Yes
921	1.1.1.1	P00325	Homo sapiens	2.2	201835	1.09e-05	6338006	3alpha,7alpha,12alpha-Trihydroxy-5beta-cholestan-26-al;H+;NADH	25	9.0	alcohol dehydrogenase	wildtype isoenzyme beta-2	sabio	2.2	201835		Yes
922	1.1.1.1	P00325	Homo sapiens	2.2	167939	1.31e-05	6338006	3alpha,7alpha,12alpha-Trihydroxy-5beta-cholestan-26-al;H+;NADH	25	9.0	alcohol dehydrogenase	wildtype isoenzyme beta-2	sabio	2.2	167939		Yes
923	1.1.1.1	P00325	Homo sapiens	0.12	37500	3.2e-06	6338006	3alpha,7alpha,12alpha,26-Tetrahydroxy-5beta-cholestane;NAD+	25	9.0	alcohol dehydrogenase	wildtype isoenzyme beta-2	sabio	0.12	37500		Yes
924	1.1.1.1	P00325	Homo sapiens	0.12	9230.77	1.3e-05	6338006	3alpha,7alpha,12alpha,26-Tetrahydroxy-5beta-cholestane;NAD+	25	9.0	alcohol dehydrogenase	wildtype isoenzyme beta-2	sabio	0.12	9230.77		Yes
925	1.1.1.1	P00325	Homo sapiens	0.133333	5	0.023	6342669	Cyclohexanol;NAD+	25	10.0	alcohol dehydrogenase	wildtype isozyme class I beta1/beta1	sabio	0.133333	5		Yes
926	1.1.1.1	P00325	Homo sapiens	0.166667	6666.67	2.5e-05	15369820	4-Oxoretinal;H+;NADH	25	7.5	alcohol dehydrogenase	wildtype ADH1B1	sabio	0.166667	6666.67		Yes
927	1.1.1.1	P00325	Homo sapiens	7.83333	291333	2.7e-05	15369820	4-Oxoretinal;H+;NADH	25	7.5	alcohol dehydrogenase	wildtype ADH1B2	sabio	7.83333	291333		Yes
928	1.1.1.1	P00325	Homo sapiens	0.216667	8666.67	2.5e-05	15369820	H+;NADH;all-trans-Dehydroretinal	25	7.5	alcohol dehydrogenase	wildtype ADH1B2	sabio	0.216667	8666.67		Yes
929	1.1.1.1	P00325	Homo sapiens	0.25	90000	2.8e-06	15369820	NAD+;Retinol	25	7.5	alcohol dehydrogenase	wildtype ADH1B2	sabio	0.25	90000		Yes
930	1.1.1.1	P00325	Homo sapiens	0.166667	133.333	0.0012	6342669	Ethanol;NAD+	25	10.0	alcohol dehydrogenase	wildtype isozyme class I beta1/beta1	sabio	0.166667	133.333		Yes
931	1.1.1.1	P00325	Homo sapiens	0.55	46666.7	1.2e-05	15369820	NADH;all-trans-Retinal	25	7.5	alcohol dehydrogenase	wildtype ADH1B2	sabio	0.55	46666.7		Yes
932	1.1.1.1	P00325	Homo sapiens	0.0183333	1666.67	1.1e-05	15369820	NADH;all-trans-Retinal	25	7.5	alcohol dehydrogenase	wildtype ADH1B1	sabio	0.0183333	1666.67		Yes
933	1.1.1.1	P00325	Homo sapiens	0.0883333	3666.67	2.4e-05	15369820	3,4-Didehydroretinol;NAD+	25	7.5	alcohol dehydrogenase	wildtype ADH1B2	sabio	0.0883333	3666.67		Yes
934	1.1.1.1	P00325	Homo sapiens	0.166667	18.3333	0.009	11964133	Ethanol;NAD+	25	7.5	alcohol dehydrogenase	wildtype allelozyme ADH2*1 (308Ile)	sabio	0.166667	18.3333		Yes
935	1.1.1.1	P00325	Homo sapiens	0.175	16.6667	0.0106	11964133	Ethanol;NAD+	25	7.5	alcohol dehydrogenase	wildtype allelozyme ADH2*2 (308Val)	sabio	0.175	16.6667		Yes
936	1.1.1.1	P00325	Homo sapiens	0.0383333	4166.67	9e-06	11964133	1-Octanol;NAD+	25	7.5	alcohol dehydrogenase	wildtype allelozyme ADH2*1 (308Ile)	sabio	0.0383333	4166.67		Yes
937	1.1.1.1	P00325	Homo sapiens	0.04	2500	1.6e-05	11964133	1-Octanol;NAD+	25	7.5	alcohol dehydrogenase	wildtype allelozyme ADH2*2 (308Val)	sabio	0.04	2500		Yes
938	1.1.1.1	P00325	Homo sapiens	0.025	400	6.2e-05	11964133	12-Hydroxydodecanoic acid;NAD+	25	7.5	alcohol dehydrogenase	wildtype allelozyme ADH2*1 (308Ile)	sabio	0.025	400		Yes
939	1.1.1.1	P00325	Homo sapiens	0.03	333.333	9.1e-05	11964133	12-Hydroxydodecanoic acid;NAD+	25	7.5	alcohol dehydrogenase	wildtype allelozyme ADH2*2 (308Val)	sabio	0.03	333.333		Yes
940	1.1.1.1	P00325	Homo sapiens	0.11	9166.67	1.2e-05	11964133	NAD+;Retinol	25	7.5	alcohol dehydrogenase	wildtype allelozyme ADH2*2 (308Val)	sabio	0.11	9166.67		Yes
941	1.1.1.1	P00325	Homo sapiens	0.116667	90	0.013	6342669	Glycol;NAD+	25	10.0	alcohol dehydrogenase	wildtype isozyme class I beta1/beta1	sabio	0.116667	90		Yes
942	1.1.1.1	P00325	Homo sapiens	0.133333	21.6667	0.006	6342669	Methanol;NAD+	25	10.0	alcohol dehydrogenase	wildtype isozyme class I beta1/beta1	sabio	0.133333	21.6667		Yes
943	1.1.1.1	P00325	Homo sapiens	0.0916667	23333.3	4e-06	15369820	4-Hydroxyretinol;NAD+	25	7.5	alcohol dehydrogenase	wildtype ADH1B1	sabio	0.0916667	23333.3		Yes
944	1.1.1.1	P00325	Homo sapiens	2.83333	253333	1.1e-05	15369820	4-Hydroxyretinol;NAD+	25	7.5	alcohol dehydrogenase	wildtype ADH1B2	sabio	2.83333	253333		Yes
945	1.1.1.1	P00325	Homo sapiens	0.03	2750	1.1e-05	15096205	9-cis-Retinal;NADH	25	7.5	alcohol dehydrogenase	wildtype isoenzyme ADH1B1	sabio	0.03	2750		Yes
946	1.1.1.1	P00325	Homo sapiens	0.2	18.3333	0.0109	1572355	Cyclohexanol;NAD+	25	10.0	alcohol dehydrogenase	wildtype	sabio	0.2	18.3333		Yes
947	1.1.1.1	P00325	Homo sapiens	0.266667	4100	6.5e-05	1572355	Benzyl alcohol;NAD+	25	10.0	alcohol dehydrogenase	wildtype	sabio	0.266667	4100		Yes
948	1.1.1.1	P00325	Homo sapiens	0.166667	12816.7	1.3e-05	1572355	1-Octanol;NAD+	25	10.0	alcohol dehydrogenase	wildtype	sabio	0.166667	12816.7		Yes
949	1.1.1.1	P00325	Homo sapiens	0.183333	16.6667	0.0011	1572355	Ethanol;NAD+	25	10.0	alcohol dehydrogenase	wildtype	sabio	0.183333	16.6667		Yes
950	1.1.1.1	P00325	Homo sapiens	0.136667	21.6667	0.0065	1572355	Methanol;NAD+	25	10.0	alcohol dehydrogenase	wildtype	sabio	0.136667	21.6667		Yes
951	1.1.1.1	P00325	Homo sapiens	0.045	11000	4.1e-06	15096205	9-cis-Retinal;NADH	25	7.5	alcohol dehydrogenase	wildtype isoenzyme ADH1B2	sabio	0.045	11000		Yes
952	1.1.1.1	P00325	Homo sapiens	6.84			6338006	Ethanol;NAD+	25	7.0	alcohol dehydrogenase	wildtype isoenzyme beta-2	sabio	6.84			Yes
953	1.1.1.1	P00325	Homo sapiens	0.0283333	950	3e-05	15096205	NAD+;Retinol	25	7.5	alcohol dehydrogenase	wildtype isoenzyme ADH1B1	sabio	0.0283333	950		Yes
954	1.1.1.1	P00325	Homo sapiens	0.25	950	3.3e-05	15096205	NAD+;Retinol	25	7.5	alcohol dehydrogenase	wildtype isoenzyme ADH1B2	sabio	0.25	950		Yes
955	1.1.1.1	P00325	Homo sapiens	0.0148333	1350	1.1e-05	15096205	9-cis-Retinol;NAD+	25	7.5	alcohol dehydrogenase	wildtype isoenzyme ADH1B1	sabio	0.0148333	1350		Yes
956	1.1.1.1	P00325	Homo sapiens	0.06	2666.67	2.3e-05	15096205	9-cis-Retinol;NAD+	25	7.5	alcohol dehydrogenase	wildtype isoenzyme ADH1B2	sabio	0.06	2666.67		Yes
957	1.1.1.1	P00325	Homo sapiens	0.14	1400	0.0001	1572355	Ethanol;NAD+	25	7.5	alcohol dehydrogenase	wildtype	sabio	0.14	1400		Yes
958	1.1.1.1	P00325	Homo sapiens	1.13333	43.3333	0.026	1572355	Methanol;NAD+	25	10.0	alcohol dehydrogenase	mutant T48S	sabio	1.13333	43.3333	Yes	Yes
959	1.1.1.1	P00325	Homo sapiens	0.0183333	1666.67	1.1e-05	15096205	NADH;all-trans-Retinal	25	7.5	alcohol dehydrogenase	wildtype isoenzyme ADH1B1	sabio	0.0183333	1666.67		Yes
960	1.1.1.1	P00325	Homo sapiens	0.55	45833.3	1.2e-05	15096205	NADH;all-trans-Retinal	25	7.5	alcohol dehydrogenase	wildtype isoenzyme ADH1B2	sabio	0.55	45833.3		Yes
961	1.1.1.1	P00325	Homo sapiens	0.0141667	400	3.5e-05	15096205	11-cis-Retinol;NAD+	25	7.5	alcohol dehydrogenase	wildtype isoenzyme ADH1B1	sabio	0.0141667	400		Yes
962	1.1.1.1	P00325	Homo sapiens	0.158333	8833.33	1.8e-05	15096205	11-cis-Retinol;NAD+	25	7.5	alcohol dehydrogenase	wildtype isoenzyme ADH1B2	sabio	0.158333	8833.33		Yes
1011	1.1.1.1	P00325	Homo sapiens	0.2	11.6667	0.018	6342669	Methanol;NAD+	25	10.0	alcohol dehydrogenase	wildtype isozyme class I beta1/gamma2	sabio	0.2	11.6667		Yes
1012	1.1.1.1	P00325	Homo sapiens	2	1500	0.0014	6342669	Ethanol;NAD+	25	10.0	alcohol dehydrogenase	wildtype isozyme class I beta1/gamma2	sabio	2	1500		Yes
1013	1.1.1.1	P00325	Homo sapiens	2.5	2333.33	0.0011	6342669	Ethanol;NAD+	25	10.0	alcohol dehydrogenase	wildtype isozyme class I beta1/gamma1	sabio	2.5	2333.33		Yes
1014	1.1.1.1	P00325	Homo sapiens	0.2	10	0.021	6342669	Methanol;NAD+	25	10.0	alcohol dehydrogenase	wildtype isozyme class I beta1/gamma1	sabio	0.2	10		Yes
1015	1.1.1.1	P00325	Homo sapiens	0.2	13.3333	0.015	6342669	Methanol;NAD+	25	10.0	alcohol dehydrogenase	wildtype isozyme class I alpha/beta1	sabio	0.2	13.3333		Yes
1016	1.1.1.1	P00325	Homo sapiens	1.2	91666.7	1.3e-05	6342669	16-Hydroxyhexadecanoic acid;NAD+	25	10.0	alcohol dehydrogenase	wildtype isozyme class I beta1/gamma1	sabio	1.2	91666.7		Yes
1017	1.1.1.1	P00325	Homo sapiens	1.03333	150000	7e-06	6342669	16-Hydroxyhexadecanoic acid;NAD+	25	10.0	alcohol dehydrogenase	wildtype isozyme class I beta1/gamma2	sabio	1.03333	150000		Yes
1018	1.1.1.1	P00325	Homo sapiens	1.66667	183333	9e-06	6342669	16-Hydroxyhexadecanoic acid;NAD+	25	10.0	alcohol dehydrogenase	wildtype isozyme class I alpha/beta1	sabio	1.66667	183333		Yes
1019	1.1.1.1	P00325	Homo sapiens	1.91667	73333.3	2.6e-05	6342669	Benzyl alcohol;NAD+	25	10.0	alcohol dehydrogenase	wildtype isozyme class I beta1/gamma1	sabio	1.91667	73333.3		Yes
1020	1.1.1.1	P00325	Homo sapiens	0.966667	88333.3	1.1e-05	6342669	Benzyl alcohol;NAD+	25	10.0	alcohol dehydrogenase	wildtype isozyme class I beta1/gamma2	sabio	0.966667	88333.3		Yes
1021	1.1.1.1	P00325	Homo sapiens	2.83333	700000	4e-06	6342669	Benzyl alcohol;NAD+	25	10.0	alcohol dehydrogenase	wildtype isozyme class I alpha/beta1	sabio	2.83333	700000		Yes
1022	1.1.1.1	P00325	Homo sapiens	0.916667	25	0.036	6342669	Glycol;NAD+	25	10.0	alcohol dehydrogenase	wildtype isozyme class I beta1/gamma2	sabio	0.916667	25		Yes
1023	1.1.1.1	P00325	Homo sapiens	0.833333	16.6667	0.047	6342669	Glycol;NAD+	25	10.0	alcohol dehydrogenase	wildtype isozyme class I alpha/beta1	sabio	0.833333	16.6667		Yes
1024	1.1.1.1	P00325	Homo sapiens	0.833333	3.33333	0.22	6342669	Glycol;NAD+	25	10.0	alcohol dehydrogenase	wildtype isozyme class I beta1/gamma1	sabio	0.833333	3.33333		Yes
1025	1.1.1.1	P00325	Homo sapiens	3.33333	1666.67	0.002	6342669	Ethanol;NAD+	25	10.0	alcohol dehydrogenase	wildtype isozyme class I alpha/beta1	sabio	3.33333	1666.67		Yes
1026	1.1.1.1	P00325	Homo sapiens	0.866667	96666.7	9e-06	6342669	1-Octanol;NAD+	25	10.0	alcohol dehydrogenase	wildtype isozyme class I beta1/gamma1	sabio	0.866667	96666.7		Yes
1027	1.1.1.1	P00325	Homo sapiens	1.16667	233333	5e-06	6342669	1-Octanol;NAD+	25	10.0	alcohol dehydrogenase	wildtype isozyme class I beta1/gamma2	sabio	1.16667	233333		Yes
1028	1.1.1.1	P00325	Homo sapiens	2.83333	166667	1.7e-05	6342669	1-Octanol;NAD+	25	10.0	alcohol dehydrogenase	wildtype isozyme class I alpha/beta1	sabio	2.83333	166667		Yes
1029	1.1.1.1	P00325	Homo sapiens	2.33333	466667	5e-06	6342669	Cyclohexanol;NAD+	25	10.0	alcohol dehydrogenase	wildtype isozyme class I alpha/beta1	sabio	2.33333	466667		Yes
1030	1.1.1.1	P00325	Homo sapiens	1.03333	6833.33	0.00015	6342669	Cyclohexanol;NAD+	25	10.0	alcohol dehydrogenase	wildtype isozyme class I beta1/gamma2	sabio	1.03333	6833.33		Yes
1031	1.1.1.1	P00325	Homo sapiens	0.683333	30000	4.1e-05	6342669	Cyclohexanol;NAD+	25	10.0	alcohol dehydrogenase	wildtype isozyme class I beta1/gamma1	sabio	0.683333	30000		Yes
1069	1.1.1.1	P00326	Homo sapiens	0.233333	8.33333	0.03	6342669	Methanol;NAD+	25	10.0	alcohol dehydrogenase	wildtype isozyme class I gamma2/gamma2	sabio	0.233333	8.33333		Yes
1070	1.1.1.1	P00326	Homo sapiens	0.5	21666.7	2.4e-05	6342669	Cyclohexanol;NAD+	25	10.0	alcohol dehydrogenase	wildtype isozyme class I gamma2/gamma2	sabio	0.5	21666.7		Yes
1071	1.1.1.1	P00326	Homo sapiens	1.1	33.3333	0.032	6342669	Glycol;NAD+	25	10.0	alcohol dehydrogenase	wildtype isozyme class I gamma2/gamma2	sabio	1.1	33.3333		Yes
1072	1.1.1.1	P00326	Homo sapiens	1.33333	1333.33	0.001	6342669	Ethanol;NAD+	25	10.0	alcohol dehydrogenase	wildtype isozyme class I gamma2/gamma2	sabio	1.33333	1333.33		Yes
1073	1.1.1.1	P00326	Homo sapiens	1.2			12604203	Ethanol;NAD+	37	7.3	alcohol dehydrogenase	wildtype	sabio	1.2			Yes
1074	1.1.1.1	P00326	Homo sapiens	1.2			12604203	Ethanol;NAD+	37	7.3	alcohol dehydrogenase	wildtype	sabio	1.2			Yes
1075	1.1.1.1	P00326	Homo sapiens	1.2			12604203	Ethanol;NAD+	37	9.0	alcohol dehydrogenase	wildtype	sabio	1.2			Yes
1076	1.1.1.1	P00326	Homo sapiens	0.5			12604203	Ethanol;NAD+	25	9.0	alcohol dehydrogenase	wildtype	sabio	0.5			Yes
1077	1.1.1.1	P00326	Homo sapiens	6.16667	38333.3	0.00016	2226453	1-Pentanol;NAD+	25	10.0	alcohol dehydrogenase	wildtype isoenzyme ADH1C	sabio	6.16667	38333.3		Yes
1078	1.1.1.1	P00326	Homo sapiens	5.16667	103333	5e-05	2226453	1-Hexanol;NAD+	25	10.0	alcohol dehydrogenase	wildtype isoenzyme ADH1C	sabio	5.16667	103333		Yes
1079	1.1.1.1	P00326	Homo sapiens	2.66667	266667	1e-05	2226453	1-Octanol;NAD+	25	10.0	alcohol dehydrogenase	wildtype isoenzyme ADH1C	sabio	2.66667	266667		Yes
1080	1.1.1.1	P00326	Homo sapiens	2.16667	51666.7	4.2e-05	2226453	Cyclohexanol;NAD+	25	10.0	alcohol dehydrogenase	wildtype isoenzyme ADH1C	sabio	2.16667	51666.7		Yes
1081	1.1.1.1	P00326	Homo sapiens	2.66667	40000	6.6e-05	2226453	12-Hydroxydodecanoic acid;NAD+	25	10.0	alcohol dehydrogenase	wildtype isoenzyme ADH1C	sabio	2.66667	40000		Yes
1082	1.1.1.1	P00326	Homo sapiens	5.83333	36666.7	0.00016	2226453	1-Butanol;NAD+	25	10.0	alcohol dehydrogenase	wildtype isoenzyme ADH1C	sabio	5.83333	36666.7		Yes
1083	1.1.1.1	P00326	Homo sapiens	2.33333	2166.67	0.0011	2226453	Ethanol;NAD+	25	10.0	alcohol dehydrogenase	wildtype isoenzyme ADH1C	sabio	2.33333	2166.67		Yes
1084	1.1.1.1	P00326	Homo sapiens	2.33333	2166.67	4e-05	2226453	Ethanol;NAD+	25	10.0	alcohol dehydrogenase	wildtype isoenzyme ADH1C	sabio	2.33333	2166.67		Yes
1085	1.1.1.1	P00326	Homo sapiens	4.83333	11000	0.00044	2226453	1-Propanol;NAD+	25	10.0	alcohol dehydrogenase	wildtype isoenzyme ADH1C	sabio	4.83333	11000		Yes
1086	1.1.1.1	P00326	Homo sapiens	0.8	14000	5.8e-05	12604203	5beta-Androstane-3beta-ol-17-one;NAD+	37	7.3	alcohol dehydrogenase	wildtype	sabio	0.8	14000		Yes
1087	1.1.1.1	P00326	Homo sapiens	0.12	500	0.00025	12604203	3-Oxo-5beta-cholanate;H+;NADH	37	7.3	alcohol dehydrogenase	wildtype	sabio	0.12	500		Yes
1088	1.1.1.1	P00326	Homo sapiens	0.96	33000	2.7e-05	12604203	3beta-Hydroxy-5beta-pregnane-20-one;NAD+	37	7.3	alcohol dehydrogenase	wildtype	sabio	0.96	33000		Yes
1089	1.1.1.1	P00326	Homo sapiens	0.022	6100	3.6e-06	12604203	5beta-Pregnane-3,20-dione;H+;NADH	37	7.3	alcohol dehydrogenase	wildtype	sabio	0.022	6100		Yes
1090	1.1.1.1	P00326	Homo sapiens	0.0083	87	9.5e-05	12604203	3beta-Hydroxy-5alpha-pregnane-20-one;NAD+	37	7.3	alcohol dehydrogenase	wildtype	sabio	0.0083	87		Yes
1091	1.1.1.1	P00326	Homo sapiens	0.13	2900	4.6e-05	12604203	5beta-Androstane-17beta-ol-3-one;H+;NADH	37	7.3	alcohol dehydrogenase	wildtype	sabio	0.13	2900		Yes
1092	1.1.1.1	P00326	Homo sapiens	1.46667	183333	8e-06	6342669	Cyclohexanol;NAD+	25	10.0	alcohol dehydrogenase	wildtype isozyme class I gamma1/gamma1	sabio	1.46667	183333		Yes
1093	1.1.1.1	P00326	Homo sapiens	3.46667	133333	2.6e-05	6342669	16-Hydroxyhexadecanoic acid;NAD+	25	10.0	alcohol dehydrogenase	wildtype isozyme class I gamma1/gamma1	sabio	3.46667	133333		Yes
1094	1.1.1.1	P00326	Homo sapiens	3.83333	2000	0.002	6342669	Ethanol;NAD+	25	10.0	alcohol dehydrogenase	wildtype isozyme class I gamma1/gamma1	sabio	3.83333	2000		Yes
1095	1.1.1.1	P00326	Homo sapiens	2.11667	300000	7e-06	6342669	Benzyl alcohol;NAD+	25	10.0	alcohol dehydrogenase	wildtype isozyme class I gamma1/gamma1	sabio	2.11667	300000		Yes
1096	1.1.1.1	P00326	Homo sapiens	1.41667	25	0.057	6342669	Glycol;NAD+	25	10.0	alcohol dehydrogenase	wildtype isozyme class I gamma1/gamma1	sabio	1.41667	25		Yes
1097	1.1.1.1	P00326	Homo sapiens	0.366667	5	0.074	6342669	Methanol;NAD+	25	10.0	alcohol dehydrogenase	wildtype isozyme class I gamma1/gamma1	sabio	0.366667	5		Yes
1098	1.1.1.1	P00326	Homo sapiens	0.2	1.33333	0.15	6342669	Methanol;NAD+	25	10.0	alcohol dehydrogenase	wildtype isozyme class I alpha/gamma1	sabio	0.2	1.33333		Yes
1099	1.1.1.1	P00326	Homo sapiens	0.2	11.6667	0.018	6342669	Methanol;NAD+	25	10.0	alcohol dehydrogenase	wildtype isozyme class I beta1/gamma2	sabio	0.2	11.6667		Yes
1100	1.1.1.1	P00326	Homo sapiens	2	1500	0.0014	6342669	Ethanol;NAD+	25	10.0	alcohol dehydrogenase	wildtype isozyme class I beta1/gamma2	sabio	2	1500		Yes
1101	1.1.1.1	P00326	Homo sapiens	2.5	2333.33	0.0011	6342669	Ethanol;NAD+	25	10.0	alcohol dehydrogenase	wildtype isozyme class I beta1/gamma1	sabio	2.5	2333.33		Yes
1102	1.1.1.1	P00326	Homo sapiens	0.2	10	0.021	6342669	Methanol;NAD+	25	10.0	alcohol dehydrogenase	wildtype isozyme class I beta1/gamma1	sabio	0.2	10		Yes
1103	1.1.1.1	P00326	Homo sapiens	2.03333	500000	4e-06	6342669	Benzyl alcohol;NAD+	25	10.0	alcohol dehydrogenase	wildtype isozyme class I alpha/gamma2	sabio	2.03333	500000		Yes
1104	1.1.1.1	P00326	Homo sapiens	1.96667	333333	6e-06	6342669	Cyclohexanol;NAD+	25	10.0	alcohol dehydrogenase	wildtype isozyme class I alpha/gamma2	sabio	1.96667	333333		Yes
1105	1.1.1.1	P00326	Homo sapiens	1.2	91666.7	1.3e-05	6342669	16-Hydroxyhexadecanoic acid;NAD+	25	10.0	alcohol dehydrogenase	wildtype isozyme class I beta1/gamma1	sabio	1.2	91666.7		Yes
1106	1.1.1.1	P00326	Homo sapiens	1.03333	150000	7e-06	6342669	16-Hydroxyhexadecanoic acid;NAD+	25	10.0	alcohol dehydrogenase	wildtype isozyme class I beta1/gamma2	sabio	1.03333	150000		Yes
1107	1.1.1.1	P00326	Homo sapiens	2	200000	1e-05	6342669	16-Hydroxyhexadecanoic acid;NAD+	25	10.0	alcohol dehydrogenase	wildtype isozyme class I alpha/gamma1	sabio	2	200000		Yes
1108	1.1.1.1	P00326	Homo sapiens	1.91667	73333.3	2.6e-05	6342669	Benzyl alcohol;NAD+	25	10.0	alcohol dehydrogenase	wildtype isozyme class I beta1/gamma1	sabio	1.91667	73333.3		Yes
1109	1.1.1.1	P00326	Homo sapiens	0.966667	88333.3	1.1e-05	6342669	Benzyl alcohol;NAD+	25	10.0	alcohol dehydrogenase	wildtype isozyme class I beta1/gamma2	sabio	0.966667	88333.3		Yes
1110	1.1.1.1	P00326	Homo sapiens	4.66667	383333	1.2e-05	6342669	Benzyl alcohol;NAD+	25	10.0	alcohol dehydrogenase	wildtype isozyme class I alpha/gamma1	sabio	4.66667	383333		Yes
1111	1.1.1.1	P00326	Homo sapiens	0.916667	25	0.036	6342669	Glycol;NAD+	25	10.0	alcohol dehydrogenase	wildtype isozyme class I beta1/gamma2	sabio	0.916667	25		Yes
1112	1.1.1.1	P00326	Homo sapiens	1.2	23.3333	0.05	6342669	Glycol;NAD+	25	10.0	alcohol dehydrogenase	wildtype isozyme class I alpha/gamma1	sabio	1.2	23.3333		Yes
1113	1.1.1.1	P00326	Homo sapiens	0.833333	3.33333	0.22	6342669	Glycol;NAD+	25	10.0	alcohol dehydrogenase	wildtype isozyme class I beta1/gamma1	sabio	0.833333	3.33333		Yes
1114	1.1.1.1	P00326	Homo sapiens	3	383333	8e-06	6342669	Cyclohexanol;NAD+	25	10.0	alcohol dehydrogenase	wildtype isozyme class I alpha/gamma1	sabio	3	383333		Yes
1115	1.1.1.1	P00326	Homo sapiens	4	2333.33	0.0017	6342669	Ethanol;NAD+	25	10.0	alcohol dehydrogenase	wildtype isozyme class I alpha/gamma1	sabio	4	2333.33		Yes
1116	1.1.1.1	P00326	Homo sapiens	2.36667	1500	0.0016	6342669	Ethanol;NAD+	25	10.0	alcohol dehydrogenase	wildtype isozyme class I alpha/gamma2	sabio	2.36667	1500		Yes
1117	1.1.1.1	P00326	Homo sapiens	0.866667	96666.7	9e-06	6342669	1-Octanol;NAD+	25	10.0	alcohol dehydrogenase	wildtype isozyme class I beta1/gamma1	sabio	0.866667	96666.7		Yes
1118	1.1.1.1	P00326	Homo sapiens	1.16667	233333	5e-06	6342669	1-Octanol;NAD+	25	10.0	alcohol dehydrogenase	wildtype isozyme class I beta1/gamma2	sabio	1.16667	233333		Yes
1119	1.1.1.1	P00326	Homo sapiens	4.33333	533333	8e-06	6342669	1-Octanol;NAD+	25	10.0	alcohol dehydrogenase	wildtype isozyme class I alpha/gamma1	sabio	4.33333	533333		Yes
1120	1.1.1.1	P00326	Homo sapiens	1.03333	6833.33	0.00015	6342669	Cyclohexanol;NAD+	25	10.0	alcohol dehydrogenase	wildtype isozyme class I beta1/gamma2	sabio	1.03333	6833.33		Yes
1121	1.1.1.1	P00326	Homo sapiens	0.683333	30000	4.1e-05	6342669	Cyclohexanol;NAD+	25	10.0	alcohol dehydrogenase	wildtype isozyme class I beta1/gamma1	sabio	0.683333	30000		Yes
1124	1.1.1.1	P07327	Homo sapiens	0.2	1.33333	0.15	6342669	Methanol;NAD+	25	10.0	alcohol dehydrogenase	wildtype isozyme class I alpha/gamma1	sabio	0.2	1.33333
1125	1.1.1.1	P07327	Homo sapiens	0.2	13.3333	0.015	6342669	Methanol;NAD+	25	10.0	alcohol dehydrogenase	wildtype isozyme class I alpha/beta1	sabio	0.2	13.3333
1126	1.1.1.1	P07327	Homo sapiens	2.03333	500000	4e-06	6342669	Benzyl alcohol;NAD+	25	10.0	alcohol dehydrogenase	wildtype isozyme class I alpha/gamma2	sabio	2.03333	500000
1127	1.1.1.1	P07327	Homo sapiens	1.96667	333333	6e-06	6342669	Cyclohexanol;NAD+	25	10.0	alcohol dehydrogenase	wildtype isozyme class I alpha/gamma2	sabio	1.96667	333333
1128	1.1.1.1	P07327	Homo sapiens	1.66667	183333	9e-06	6342669	16-Hydroxyhexadecanoic acid;NAD+	25	10.0	alcohol dehydrogenase	wildtype isozyme class I alpha/beta1	sabio	1.66667	183333
1129	1.1.1.1	P07327	Homo sapiens	2	200000	1e-05	6342669	16-Hydroxyhexadecanoic acid;NAD+	25	10.0	alcohol dehydrogenase	wildtype isozyme class I alpha/gamma1	sabio	2	200000
1130	1.1.1.1	P07327	Homo sapiens	2.83333	700000	4e-06	6342669	Benzyl alcohol;NAD+	25	10.0	alcohol dehydrogenase	wildtype isozyme class I alpha/beta1	sabio	2.83333	700000
1131	1.1.1.1	P07327	Homo sapiens	4.66667	383333	1.2e-05	6342669	Benzyl alcohol;NAD+	25	10.0	alcohol dehydrogenase	wildtype isozyme class I alpha/gamma1	sabio	4.66667	383333
1132	1.1.1.1	P07327	Homo sapiens	0.833333	16.6667	0.047	6342669	Glycol;NAD+	25	10.0	alcohol dehydrogenase	wildtype isozyme class I alpha/beta1	sabio	0.833333	16.6667
1133	1.1.1.1	P07327	Homo sapiens	1.2	23.3333	0.05	6342669	Glycol;NAD+	25	10.0	alcohol dehydrogenase	wildtype isozyme class I alpha/gamma1	sabio	1.2	23.3333
1134	1.1.1.1	P07327	Homo sapiens	3	383333	8e-06	6342669	Cyclohexanol;NAD+	25	10.0	alcohol dehydrogenase	wildtype isozyme class I alpha/gamma1	sabio	3	383333
1135	1.1.1.1	P07327	Homo sapiens	3.33333	1666.67	0.002	6342669	Ethanol;NAD+	25	10.0	alcohol dehydrogenase	wildtype isozyme class I alpha/beta1	sabio	3.33333	1666.67
1136	1.1.1.1	P07327	Homo sapiens	4	2333.33	0.0017	6342669	Ethanol;NAD+	25	10.0	alcohol dehydrogenase	wildtype isozyme class I alpha/gamma1	sabio	4	2333.33
1137	1.1.1.1	P07327	Homo sapiens	2.36667	1500	0.0016	6342669	Ethanol;NAD+	25	10.0	alcohol dehydrogenase	wildtype isozyme class I alpha/gamma2	sabio	2.36667	1500
1138	1.1.1.1	P07327	Homo sapiens	2.83333	166667	1.7e-05	6342669	1-Octanol;NAD+	25	10.0	alcohol dehydrogenase	wildtype isozyme class I alpha/beta1	sabio	2.83333	166667
1139	1.1.1.1	P07327	Homo sapiens	4.33333	533333	8e-06	6342669	1-Octanol;NAD+	25	10.0	alcohol dehydrogenase	wildtype isozyme class I alpha/gamma1	sabio	4.33333	533333
1140	1.1.1.1	P07327	Homo sapiens	2.33333	466667	5e-06	6342669	Cyclohexanol;NAD+	25	10.0	alcohol dehydrogenase	wildtype isozyme class I alpha/beta1	sabio	2.33333	466667
1155	1.1.1.1	P08319	Homo sapiens	0.75	34083.3	2.2e-05	15096205	9-cis-Retinal;NADH	25	7.5	alcohol dehydrogenase	mutant M141L isoenzyme ADH4	sabio	0.75	34083.3	Yes	Yes
1156	1.1.1.1	P08319	Homo sapiens	0.3	37500	8e-06	15096205	11-cis-Retinal;NADH	25	7.5	alcohol dehydrogenase	mutant M141L isoenzyme ADH4	sabio	0.3	37500	Yes	Yes
1157	1.1.1.1	P08319	Homo sapiens	0.118333	4416.67	2.7e-05	15096205	13-cis-Retinal;NADH	25	7.5	alcohol dehydrogenase	mutant M141L isoenzyme ADH4	sabio	0.118333	4416.67	Yes	Yes
1158	1.1.1.1	P08319	Homo sapiens	5	6300000	8e-07	16787387	H+;NADH;all-trans-Retinal	37	7.4	alcohol dehydrogenase	wildtype ADH4	sabio	5	6300000		Yes
1159	1.1.1.1	P08319	Homo sapiens	3.16667	1.06667e+07	3e-07	16787387	NAD+;Retinol	37	7.4	alcohol dehydrogenase	wildtype ADH4	sabio	3.16667	1.06667e+07		Yes
1160	1.1.1.1	P08319	Homo sapiens	0.516667	30416.7	1.7e-05	15096205	NADH;all-trans-Retinal	25	7.5	alcohol dehydrogenase	mutant M141L isoenzyme ADH4	sabio	0.516667	30416.7	Yes	Yes
1161	1.1.1.1	P08319	Homo sapiens	0.3	14333.3	2.1e-05	15096205	11-cis-Retinal;NADH	25	7.5	alcohol dehydrogenase	wildtype isoenzyme ADH4	sabio	0.3	14333.3		Yes
1162	1.1.1.1	P08319	Homo sapiens	0.183333	7333.33	2.5e-05	15096205	13-cis-Retinal;NADH	25	7.5	alcohol dehydrogenase	wildtype isoenzyme ADH4	sabio	0.183333	7333.33		Yes
1163	1.1.1.1	P08319	Homo sapiens	18.4167	466.667	0.04	15096205	Ethanol;NAD+	25	7.5	alcohol dehydrogenase	mutant M141L isoenzyme ADH4	sabio	18.4167	466.667	Yes	Yes
1164	1.1.1.1	P08319	Homo sapiens	7.33333	152417	4.8e-05	15096205	1-Hexanol;NAD+	25	7.5	alcohol dehydrogenase	mutant M141L isoenzyme ADH4	sabio	7.33333	152417	Yes	Yes
1165	1.1.1.1	P08319	Homo sapiens	0.333333	37000	9e-06	15096205	NAD+;Retinol	25	7.5	alcohol dehydrogenase	mutant M141L isoenzyme ADH4	sabio	0.333333	37000	Yes	Yes
1166	1.1.1.1	P08319	Homo sapiens	1.66667	57500	2.9e-05	15096205	9-cis-Retinol;NAD+	25	7.5	alcohol dehydrogenase	mutant M141L isoenzyme ADH4	sabio	1.66667	57500	Yes	Yes
1167	1.1.1.1	P08319	Homo sapiens	0.666667	27833.3	2.4e-05	15096205	11-cis-Retinol;NAD+	25	7.5	alcohol dehydrogenase	mutant M141L isoenzyme ADH4	sabio	0.666667	27833.3	Yes	Yes
1168	1.1.1.1	P08319	Homo sapiens	7.83333	66.6667	0.12	6397223	Ethanol;NAD+	25	10.0	alcohol dehydrogenase	wildtype class II pi chain	sabio	7.83333	66.6667		Yes
1169	1.1.1.1	P08319	Homo sapiens	8	83333.3	9e-05	6397223	1-Pentanol;NAD+	25	10.0	alcohol dehydrogenase	wildtype class II pi chain	sabio	8	83333.3		Yes
1170	1.1.1.1	P08319	Homo sapiens	8.33333	1.18333e+06	7e-06	6397223	1-Octanol;NAD+	25	10.0	alcohol dehydrogenase	wildtype class II pi chain	sabio	8.33333	1.18333e+06		Yes
1171	1.1.1.1	P08319	Homo sapiens	9.16667	1.31667e+06	7e-06	6397223	Benzyl alcohol;NAD+	25	10.0	alcohol dehydrogenase	wildtype class II pi chain	sabio	9.16667	1.31667e+06		Yes
1172	1.1.1.1	P08319	Homo sapiens	7.5	233333	3.2e-05	6397223	3-Phenyl-1-propanol;NAD+	25	10.0	alcohol dehydrogenase	wildtype class II pi chain	sabio	7.5	233333		Yes
1173	1.1.1.1	P08319	Homo sapiens	8.66667	250000	3.4e-05	6397223	4-Hydroxy-3-methoxy-benzenemethanol;NAD+	25	10.0	alcohol dehydrogenase	wildtype class II pi chain	sabio	8.66667	250000		Yes
1174	1.1.1.1	P08319	Homo sapiens	4	16666.7	0.00023	6397223	12-Hydroxydodecanoic acid;NAD+	25	10.0	alcohol dehydrogenase	wildtype class II pi chain	sabio	4	16666.7		Yes
1175	1.1.1.1	P08319	Homo sapiens	6.16667	100000	6e-05	6397223	16-Hydroxyhexadecanoic acid;NAD+	25	10.0	alcohol dehydrogenase	wildtype class II pi chain	sabio	6.16667	100000		Yes
1176	1.1.1.1	P08319	Homo sapiens	0.75	1.66667	0.56	6397223	2-Propanol;NAD+	25	10.0	alcohol dehydrogenase	wildtype class II pi chain	sabio	0.75	1.66667		Yes
1177	1.1.1.1	P08319	Homo sapiens	0.583333	3.33333	0.21	6397223	Cyclohexanol;NAD+	25	10.0	alcohol dehydrogenase	wildtype class II pi chain	sabio	0.583333	3.33333		Yes
1178	1.1.1.1	P08319	Homo sapiens	0.75	3.33333	0.29	6397223	Glycol;NAD+	25	10.0	alcohol dehydrogenase	wildtype class II pi chain	sabio	0.75	3.33333		Yes
1179	1.1.1.1	P08319	Homo sapiens	2.83333	10	0.31	6397223	2-Deoxy-D-ribose;NAD+	25	10.0	alcohol dehydrogenase	wildtype class II pi chain	sabio	2.83333	10		Yes
1180	1.1.1.1	P08319	Homo sapiens	1.83333	55000	3.4e-05	15369820	NADH;all-trans-Retinal	25	7.5	alcohol dehydrogenase	wildtype ADH4	sabio	1.83333	55000		Yes
1181	1.1.1.1	P08319	Homo sapiens	20	1.13667e+06	1.7e-05	15369820	4-Oxoretinal;H+;NADH	25	7.5	alcohol dehydrogenase	wildtype ADH4	sabio	20	1.13667e+06		Yes
1182	1.1.1.1	P08319	Homo sapiens	1.21667	46666.7	2.6e-05	15369820	H+;NADH;all-trans-Dehydroretinal	25	7.5	alcohol dehydrogenase	wildtype ADH4	sabio	1.21667	46666.7		Yes
1183	1.1.1.1	P08319	Homo sapiens	1.05	438333	2.4e-06	15369820	NAD+;Retinol	25	7.5	alcohol dehydrogenase	wildtype ADH4	sabio	1.05	438333		Yes
1184	1.1.1.1	P08319	Homo sapiens	1.05	262500	4e-06	15369820	NAD+;Retinol	25	7.5	alcohol dehydrogenase	wildtype ADH4	sabio	1.05	262500		Yes
1185	1.1.1.1	P08319	Homo sapiens	1.05	88333.3	1.19e-05	15369820	NAD+;Retinol	25	7.5	alcohol dehydrogenase	wildtype ADH4	sabio	1.05	88333.3		Yes
1186	1.1.1.1	P08319	Homo sapiens	0.666667	4716.67	0.000142	15369820	NAD+;Retinol	25	7.5	alcohol dehydrogenase	wildtype ADH4	sabio	0.666667	4716.67		Yes
1187	1.1.1.1	P08319	Homo sapiens	1.05	438333	2.4e-06	15369820	NAD+;Retinol	25	7.5	alcohol dehydrogenase	wildtype ADH4	sabio	1.05	438333		Yes
1188	1.1.1.1	P08319	Homo sapiens	0.9	38333.3	2.3e-05	15369820	NAD+;Retinol	25	7.5	alcohol dehydrogenase	wildtype ADH4	sabio	0.9	38333.3		Yes
1189	1.1.1.1	P08319	Homo sapiens	34.1667	2.26667e+06	1.5e-05	15369820	4-Hydroxyretinol;NAD+	25	7.5	alcohol dehydrogenase	wildtype ADH4	sabio	34.1667	2.26667e+06		Yes
1190	1.1.1.1	P08319	Homo sapiens	2.5	90000	2.8e-05	15369820	3,4-Didehydroretinol;NAD+	25	7.5	alcohol dehydrogenase	wildtype ADH4	sabio	2.5	90000		Yes
1191	1.1.1.1	P08319	Homo sapiens	7.08333	262333	2.7e-05	15096205	7-cis-Retinol;NAD+	25	7.5	alcohol dehydrogenase	wildtype isoenzyme ADH4	sabio	7.08333	262333		Yes
1192	1.1.1.1	P08319	Homo sapiens	0.0126667	483.333	2.6e-05	15096205	13-cis-Retinol;NAD+	25	7.5	alcohol dehydrogenase	wildtype isoenzyme ADH4	sabio	0.0126667	483.333		Yes
1193	1.1.1.1	P08319	Homo sapiens	1.33333	166667	8e-06	15096205	7-cis-Retinal;NADH	25	7.5	alcohol dehydrogenase	wildtype isoenzyme ADH4	sabio	1.33333	166667		Yes
1194	1.1.1.1	P08319	Homo sapiens	3.16667	113167	2.8e-05	15096205	11-cis-Retinol;NAD+	25	7.5	alcohol dehydrogenase	wildtype isoenzyme ADH4	sabio	3.16667	113167		Yes
1195	1.1.1.1	P11766	Homo sapiens	2.5			2226453	1-Butanol;NAD+	25	10.0	alcohol dehydrogenase	wildtype isoenzyme ADH5	sabio	2.5
1196	1.1.1.1	P11766	Homo sapiens	0.333333	5952.38	5.6e-05	2936344	12-Hydroxydodecanoic acid;NAD+	25	10.0	alcohol dehydrogenase	wildtype class III	sabio	0.333333	5952.38
1197	1.1.1.1	P11766	Homo sapiens	0.183333	6.79012	0.027	2936344	1-Pentanol;NAD+	25	10.0	alcohol dehydrogenase	wildtype class III	sabio	0.183333	6.79012
1198	1.1.1.1	P11766	Homo sapiens	2.83333	5151.52	0.00055	2936344	1-Octanol;NAD+	25	10.0	alcohol dehydrogenase	wildtype class III	sabio	2.83333	5151.52
1199	1.1.1.1	P11766	Homo sapiens	3.03333	30333.3	0.0001	6375718	12-Hydroxydodecanoic acid;NAD+	25	10.0	alcohol dehydrogenase	wildtype isoenzyme ADH5	sabio	3.03333	30333.3
1200	1.1.1.1	P11766	Homo sapiens	3.33333	1.33333e+06	2.5e-06	6375718	1-Octanal;H+;NADH	25	6.8	alcohol dehydrogenase	wildtype isoenzyme ADH5	sabio	3.33333	1.33333e+06
1201	1.1.1.1	P11766	Homo sapiens	4	183.333	0.022	2226453	1-Pentanol;NAD+	25	10.0	alcohol dehydrogenase	wildtype isoenzyme ADH5	sabio	4	183.333
1202	1.1.1.1	P11766	Homo sapiens	2.16667	266.667	0.0082	2226453	1-Hexanol;NAD+	25	10.0	alcohol dehydrogenase	wildtype isoenzyme ADH5	sabio	2.16667	266.667
1203	1.1.1.1	P11766	Homo sapiens	3.66667	3000	0.0012	2226453	1-Octanol;NAD+	25	10.0	alcohol dehydrogenase	wildtype isoenzyme ADH5	sabio	3.66667	3000
1204	1.1.1.1	P11766	Homo sapiens	2.83333	46666.7	6e-05	2226453	12-Hydroxydodecanoic acid;NAD+	25	10.0	alcohol dehydrogenase	wildtype isoenzyme ADH5	sabio	2.83333	46666.7
1205	1.1.1.1	P11766	Homo sapiens	2.16667	200	0.011	7999766	1-Pentanol;NAD+	24	10.0	alcohol dehydrogenase	mutant D57L	sabio	2.16667	200	Yes
1206	1.1.1.1	P11766	Homo sapiens	2.66667	8833.33	0.0003	7999766	1-Octanol;NAD+	24	10.0	alcohol dehydrogenase	mutant D57L	sabio	2.66667	8833.33	Yes
1207	1.1.1.1	P11766	Homo sapiens	2.66667	45000	6e-05	7999766	12-Hydroxydodecanoic acid;NAD+	24	10.0	alcohol dehydrogenase	mutant D57L	sabio	2.66667	45000	Yes
1208	1.1.1.1	P11766	Homo sapiens	3.33333	1388.33	0.0024	6375718	1-Octanal;H+;NADH	25	6.8	alcohol dehydrogenase	wildtype isoenzyme ADH5	sabio	3.33333	1388.33
1209	1.1.1.1	P11766	Homo sapiens	0.245	6.13333	0.04	6375718	1-Pentanol;NAD+	25	10.0	alcohol dehydrogenase	wildtype isoenzyme ADH5	sabio	0.245	6.13333
1210	1.1.1.1	P11766	Homo sapiens	7.33333	6116.67	0.0012	6375718	1-Octanol;NAD+	25	10.0	alcohol dehydrogenase	wildtype isoenzyme ADH5	sabio	7.33333	6116.67
1211	1.1.1.1	P11766	Homo sapiens	3.03333	30333.3	0.0001	6375718	12-Hydroxydodecanoic acid;NAD+	25	10.0	alcohol dehydrogenase	wildtype isoenzyme ADH5	sabio	3.03333	30333.3
1212	1.1.1.1	P11766	Homo sapiens	0.466667	42.3333	0.011	6375718	4-Hydroxy-3-methoxy-benzenemethanol;NAD+	25	10.0	alcohol dehydrogenase	wildtype isoenzyme ADH5	sabio	0.466667	42.3333
1213	1.1.1.1	P11766	Homo sapiens	1.83333	500	0.0036	12631283	NADP+;S-(Hydroxymethyl)glutathione	25	7.5	alcohol dehydrogenase	wildtype Alcohol dehydrogenase class-3	sabio	1.83333	500
1214	1.1.1.1	P11766	Homo sapiens	1.83333	166667	1.1e-05	12631283	NAD+;S-(Hydroxymethyl)glutathione	25	7.5	alcohol dehydrogenase	mutant Alcohol dehydrogenase class-3 Arg115Lys	sabio	1.83333	166667	Yes
1215	1.1.1.1	P11766	Homo sapiens	1.33333	121667	1.1e-05	12631283	NAD+;S-(Hydroxymethyl)glutathione	25	7.5	alcohol dehydrogenase	mutant Alcohol dehydrogenase class-3 Arg115Ser	sabio	1.33333	121667	Yes
1216	1.1.1.1	P11766	Homo sapiens	1.5	216667	7e-06	12631283	NAD+;S-(Hydroxymethyl)glutathione	25	7.5	alcohol dehydrogenase	wildtype Alcohol dehydrogenase class-3	sabio	1.5	216667
1217	1.1.1.1	P11766	Homo sapiens	31.6667	4000000	8e-06	12631283	NADH;S-Nitrosoglutathione	25	7.5	alcohol dehydrogenase	mutant Alcohol dehydrogenase class-3 Arg115Lys	sabio	31.6667	4000000	Yes
1218	1.1.1.1	P11766	Homo sapiens	30	3000000	1e-05	12631283	NADH;S-Nitrosoglutathione	25	7.5	alcohol dehydrogenase	mutant Alcohol dehydrogenase class-3 Arg115Ser	sabio	30	3000000	Yes
1219	1.1.1.1	P11766	Homo sapiens	45	5.66667e+06	8e-06	12631283	NADH;S-Nitrosoglutathione	25	7.5	alcohol dehydrogenase	wildtype Alcohol dehydrogenase class-3	sabio	45	5.66667e+06
1220	1.1.1.1	P11766	Homo sapiens	2.5	16666.7	0.00015	12631283	NAD+;S-(Hydroxymethyl)glutathione	25	7.5	alcohol dehydrogenase	mutant Alcohol dehydrogenase class-3 Arg115Lys	sabio	2.5	16666.7	Yes
1221	1.1.1.1	P11766	Homo sapiens	2.25	8333.33	0.00027	12631283	NAD+;S-(Hydroxymethyl)glutathione	25	7.5	alcohol dehydrogenase	mutant Alcohol dehydrogenase class-3 Arg115Ser	sabio	2.25	8333.33	Yes
1222	1.1.1.1	P11766	Homo sapiens	1.91667	966667	2e-06	12631283	NAD+;S-(Hydroxymethyl)glutathione	25	7.5	alcohol dehydrogenase	wildtype Alcohol dehydrogenase class-3	sabio	1.91667	966667
1223	1.1.1.1	P11766	Homo sapiens	56.6667	400000	0.00014	12631283	NADH;S-Nitrosoglutathione	25	7.5	alcohol dehydrogenase	mutant Alcohol dehydrogenase class-3 Arg115Lys	sabio	56.6667	400000	Yes
1224	1.1.1.1	P11766	Homo sapiens	45.8333	65000	0.0007	12631283	NADH;S-Nitrosoglutathione	25	7.5	alcohol dehydrogenase	mutant Alcohol dehydrogenase class-3 Arg115Ser	sabio	45.8333	65000	Yes
1225	1.1.1.1	P11766	Homo sapiens	40	1500000	2.7e-05	12631283	NADH;S-Nitrosoglutathione	25	7.5	alcohol dehydrogenase	wildtype Alcohol dehydrogenase class-3	sabio	40	1500000
1226	1.1.1.1	P11766	Homo sapiens	3.03333	121333	2.5e-05	6375718	12-Hydroxydodecanoic acid;NAD+	25	10.0	alcohol dehydrogenase	wildtype isoenzyme ADH5	sabio	3.03333	121333
1227	1.1.1.1	P11766	Homo sapiens	2.66667	5333.33	0.0005	7999766	1-Octanol;NAD+	24	10.0	alcohol dehydrogenase	wildtype	sabio	2.66667	5333.33
1228	1.1.1.1	P11766	Homo sapiens	2.5	125	0.02	7999766	1-Pentanol;NAD+	24	10.0	alcohol dehydrogenase	wildtype	sabio	2.5	125
1229	1.1.1.1	P11766	Homo sapiens	0.416667	20833.3	2e-05	7999766	12-Hydroxydodecanoic acid;NAD+	24	10.0	alcohol dehydrogenase	mutant D57L/Y93F	sabio	0.416667	20833.3	Yes
1230	1.1.1.1	P11766	Homo sapiens	0.5	5000	0.0001	7999766	1-Octanol;NAD+	24	10.0	alcohol dehydrogenase	mutant D57L/Y93F	sabio	0.5	5000	Yes
1231	1.1.1.1	P11766	Homo sapiens	0.5	50	0.01	7999766	1-Pentanol;NAD+	24	10.0	alcohol dehydrogenase	mutant D57L/Y93F	sabio	0.5	50	Yes
1232	1.1.1.1	P11766	Homo sapiens	0.5	12500	4e-05	7999766	12-Hydroxydodecanoic acid;NAD+	24	10.0	alcohol dehydrogenase	mutant Y93F	sabio	0.5	12500	Yes
1233	1.1.1.1	P11766	Homo sapiens	0.583333	1166.67	0.0005	7999766	1-Octanol;NAD+	24	10.0	alcohol dehydrogenase	mutant Y93F	sabio	0.583333	1166.67	Yes
1234	1.1.1.1	P11766	Homo sapiens	0.583333	28.3333	0.02	7999766	1-Pentanol;NAD+	24	10.0	alcohol dehydrogenase	mutant Y93F	sabio	0.583333	28.3333	Yes
1235	1.1.1.1	P11766	Homo sapiens	2.66667	45000	6e-05	7999766	12-Hydroxydodecanoic acid;NAD+	24	10.0	alcohol dehydrogenase	wildtype	sabio	2.66667	45000
1236	1.1.1.1	P11766	Homo sapiens	3.71667	3083.33	0.0012	2043614	1-Octanol;NAD+	25	10.0	alcohol dehydrogenase	wildtype	sabio	3.71667	3083.33
1237	1.1.1.1	P11766	Homo sapiens	0.883333	3350	0.00027	2043614	1-Nonanol;NAD+	25	10.0	alcohol dehydrogenase	wildtype	sabio	0.883333	3350
1238	1.1.1.1	P11766	Homo sapiens	0.666667	2500	0.00018	2043614	1-Decanol;NAD+	25	10.0	alcohol dehydrogenase	wildtype	sabio	0.666667	2500
1239	1.1.1.1	P11766	Homo sapiens	0.3	5166.67	5e-05	2043614	1-Dodecanol;NAD+	25	10.0	alcohol dehydrogenase	wildtype	sabio	0.3	5166.67
1240	1.1.1.1	P11766	Homo sapiens	0.0166667	2666.67	6e-06	2043614	1-Tetradecanol;NAD+	25	10.0	alcohol dehydrogenase	wildtype	sabio	0.0166667	2666.67
1241	1.1.1.1	P11766	Homo sapiens	3.8	1300	0.0029	2043614	NAD+;cis-2-Hexene-1-ol	25	10.0	alcohol dehydrogenase	wildtype	sabio	3.8	1300
1242	1.1.1.1	P11766	Homo sapiens	4.06667	4533.33	0.0009	2043614	NAD+;trans-2-Hexene-1-ol	25	10.0	alcohol dehydrogenase	wildtype	sabio	4.06667	4533.33
1243	1.1.1.1	P11766	Homo sapiens	5.33333	366.667	0.0146	2043614	NAD+;Prenol	25	10.0	alcohol dehydrogenase	wildtype	sabio	5.33333	366.667
1244	1.1.1.1	P11766	Homo sapiens	3.66667	61666.7	6e-05	2043614	Farnesol;NAD+	25	10.0	alcohol dehydrogenase	wildtype	sabio	3.66667	61666.7
1245	1.1.1.1	P11766	Homo sapiens	3.83333	83.3333	0.046	2043614	2-Butene-1,4-diol;NAD+	25	10.0	alcohol dehydrogenase	wildtype	sabio	3.83333	83.3333
1246	1.1.1.1	P11766	Homo sapiens	2.56667	216.667	0.012	2043614	1,6-Hexanediol;NAD+	25	10.0	alcohol dehydrogenase	wildtype	sabio	2.56667	216.667
1247	1.1.1.1	P11766	Homo sapiens	3.35	616.667	0.0055	2043614	NAD+;Octane-1,8-diol	25	10.0	alcohol dehydrogenase	wildtype	sabio	3.35	616.667
1248	1.1.1.1	P11766	Homo sapiens	5.25	33.3333	0.17	2043614	Benzyl alcohol;NAD+	25	10.0	alcohol dehydrogenase	wildtype	sabio	5.25	33.3333
1249	1.1.1.1	P11766	Homo sapiens	2.71667	6133.33	0.00044	2043614	Cinnamyl alcohol;NAD+	25	10.0	alcohol dehydrogenase	wildtype	sabio	2.71667	6133.33
1250	1.1.1.1	P11766	Homo sapiens	0.916667	4650	0.0002	2043614	5beta-cholane-3alpha,7alpha,12alpha,24-tetrol;NAD+	25	10.0	alcohol dehydrogenase	wildtype	sabio	0.916667	4650
1251	1.1.1.1	P11766	Homo sapiens	2.78333	47000	6e-05	2043614	12-Hydroxydodecanoic acid;NAD+	25	10.0	alcohol dehydrogenase	wildtype	sabio	2.78333	47000
1252	1.1.1.1	P11766	Homo sapiens	3.33333	833333	4e-06	2043614	NAD+;S-(Hydroxymethyl)glutathione	25	8.0	alcohol dehydrogenase	wildtype	sabio	3.33333	833333
1253	1.1.1.1	P11766	Homo sapiens	2.53333	17840.4	0.000142	2043614	1-Pentanol;NAD+	25	9.0	alcohol dehydrogenase	wildtype	sabio	2.53333	17840.4
1254	1.1.1.1	P11766	Homo sapiens	2.53333	126.667	0.02	2043614	1-Pentanol;NAD+	25	9.0	alcohol dehydrogenase	wildtype	sabio	2.53333	126.667
1255	1.1.1.1	P11766	Homo sapiens	3.9	41489.4	9.4e-05	2043614	1-Pentanol;NAD+	25	10.0	alcohol dehydrogenase	wildtype	sabio	3.9	41489.4
1256	1.1.1.1	P11766	Homo sapiens	3.9	487.5	0.008	2043614	1-Pentanol;NAD+	25	10.0	alcohol dehydrogenase	wildtype	sabio	3.9	487.5
1257	1.1.1.1	P11766	Homo sapiens	3.5	318.182	0.011	2043614	1-Pentanol;NAD+	25	10.0	alcohol dehydrogenase	wildtype	sabio	3.5	318.182
1258	1.1.1.1	P11766	Homo sapiens	3.5	36842.1	9.5e-05	2043614	1-Pentanol;NAD+	25	10.0	alcohol dehydrogenase	wildtype	sabio	3.5	36842.1
1259	1.1.1.1	P11766	Homo sapiens	3.95	42934.8	9.2e-05	2043614	1-Pentanol;NAD+	25	10.0	alcohol dehydrogenase	wildtype	sabio	3.95	42934.8
1260	1.1.1.1	P11766	Homo sapiens	3.95	263.333	0.015	2043614	1-Pentanol;NAD+	25	10.0	alcohol dehydrogenase	wildtype	sabio	3.95	263.333
1261	1.1.1.1	P11766	Homo sapiens	3.58333	132.716	0.027	2043614	1-Pentanol;NAD+	25	10.0	alcohol dehydrogenase	wildtype	sabio	3.58333	132.716
1262	1.1.1.1	P11766	Homo sapiens	3.58333	41187.7	8.7e-05	2043614	1-Pentanol;NAD+	25	10.0	alcohol dehydrogenase	wildtype	sabio	3.58333	41187.7
1263	1.1.1.1	P11766	Homo sapiens	5.83333	153509	3.8e-05	2043614	Methylcrotyl alcohol;NAD+	25	10.0	alcohol dehydrogenase	wildtype	sabio	5.83333	153509
1264	1.1.1.1	P11766	Homo sapiens	5.83333	2916.67	0.002	2043614	Methylcrotyl alcohol;NAD+	25	10.0	alcohol dehydrogenase	wildtype	sabio	5.83333	2916.67
1265	1.1.1.1	P11766	Homo sapiens	6.33333	171171	3.7e-05	2043614	Methylcrotyl alcohol;NAD+	25	10.0	alcohol dehydrogenase	wildtype	sabio	6.33333	171171
1266	1.1.1.1	P11766	Homo sapiens	6.33333	1091.95	0.0058	2043614	Methylcrotyl alcohol;NAD+	25	10.0	alcohol dehydrogenase	wildtype	sabio	6.33333	1091.95
1267	1.1.1.1	P11766	Homo sapiens	3.83333	16666.7	0.00023	2043614	1-Pentanol;NAD+	25	9.0	alcohol dehydrogenase	wildtype	sabio	3.83333	16666.7
1268	1.1.1.1	P11766	Homo sapiens	3.83333	38.3333	0.1	2043614	1-Pentanol;NAD+	25	9.0	alcohol dehydrogenase	wildtype	sabio	3.83333	38.3333
1269	1.1.1.1	P11766	Homo sapiens	0.516667	266.667	0.0082	2043614	1-Hexanol;NAD+	25	10.0	alcohol dehydrogenase	wildtype	sabio	0.516667	266.667
1270	1.1.1.1	P11766	Homo sapiens	2.9	116.667	0.0243	2043614	1-Pentanol;NAD+	25	10.0	alcohol dehydrogenase	wildtype	sabio	2.9	116.667
1271	1.1.1.1	P11766	Homo sapiens	50	10000	0.005	12631283	NADPH;S-Nitrosoglutathione	25	7.5	alcohol dehydrogenase	wildtype Alcohol dehydrogenase class-3	sabio	50	10000
1278	1.1.1.1	P11766	Homo sapiens		0		7999766	1-Octanol;NAD+	24	8.0	alcohol dehydrogenase	mutant T48A	sabio		0	Yes
1279	1.1.1.1	P11766	Homo sapiens		0.75		7999766	Ethanol;NAD+	24	10.0	alcohol dehydrogenase	mutant D57L	sabio		0.75	Yes
1280	1.1.1.1	P11766	Homo sapiens		1.16667		7999766	Cyclohexanol;NAD+	24	10.0	alcohol dehydrogenase	mutant D57L	sabio		1.16667	Yes
1281	1.1.1.1	P11766	Homo sapiens		0.75		7999766	Ethanol;NAD+	24	10.0	alcohol dehydrogenase	mutant Y93F	sabio		0.75	Yes
1282	1.1.1.1	P11766	Homo sapiens		1.16667		7999766	Cyclohexanol;NAD+	24	10.0	alcohol dehydrogenase	mutant Y93F	sabio		1.16667	Yes
1283	1.1.1.1	P11766	Homo sapiens		0.75		7999766	Ethanol;NAD+	24	10.0	alcohol dehydrogenase	mutant D57L/Y93F	sabio		0.75	Yes
1284	1.1.1.1	P11766	Homo sapiens		1.33333		7999766	Cyclohexanol;NAD+	24	10.0	alcohol dehydrogenase	mutant D57L/Y93F	sabio		1.33333	Yes
1285	1.1.1.1	P11766	Homo sapiens		0		7999766	12-Hydroxydodecanoic acid;NAD+	24	10.0	alcohol dehydrogenase	mutant T48A	sabio		0	Yes
1286	1.1.1.1	P11766	Homo sapiens		1.33333		7999766	Cyclohexanol;NAD+	24	10.0	alcohol dehydrogenase	wildtype	sabio		1.33333
1287	1.1.1.1	P11766	Homo sapiens		0.75		7999766	Ethanol;NAD+	24	10.0	alcohol dehydrogenase	wildtype	sabio		0.75
1288	1.1.1.1	P11766	Homo sapiens		0		7999766	Cyclohexanol;NAD+	24	10.0	alcohol dehydrogenase	mutant T48A	sabio		0	Yes
1289	1.1.1.1	P11766	Homo sapiens		7.76667		6375718	1-Butanol;NAD+	25	10.0	alcohol dehydrogenase	wildtype isoenzyme ADH5	sabio		7.76667
1290	1.1.1.1	P11766	Homo sapiens		0.75		6375718	Ethanol;NAD+	25	10.0	alcohol dehydrogenase	wildtype isoenzyme ADH5	sabio		0.75
1291	1.1.1.1	P30838	Homo sapiens	0.9	4090.91	0.00022	10548037	Benzaldehyde;H2O;NAD+	25	7.4	alcohol dehydrogenase	wildtype isoenzyme ALDH3A1	sabio	0.9	4090.91		Yes
1292	1.1.1.1	P30838	Homo sapiens	1.43333	7166.67	0.0002	10548037	H2O;p-Nitrophenyl acetate	25	7.4	alcohol dehydrogenase	wildtype isoenzyme ALDH3A1	sabio	1.43333	7166.67		Yes
1293	1.1.1.1	P30838	Homo sapiens	0.783333	12841.5	6.1e-05	10548037	Benzaldehyde;H2O;NAD+	25	7.4	alcohol dehydrogenase	mutant isoenzyme ALDH3A1 E209Q	sabio	0.783333	12841.5	Yes	Yes
1294	1.1.1.1	P30838	Homo sapiens	0.9	115385	7.8e-06	10548037	Benzaldehyde;H2O;NAD+	25	7.4	alcohol dehydrogenase	wildtype isoenzyme ALDH3A1	sabio	0.9	115385		Yes
1295	1.1.1.1	P30838	Homo sapiens	1.43333	7166.67	0.0002	10548037	H2O;p-Nitrophenyl acetate	25	7.4	alcohol dehydrogenase	mutant isoenzyme ALDH3A1 E209Q	sabio	1.43333	7166.67	Yes	Yes
1296	1.1.1.1	P30838	Homo sapiens	4	588.235	0.0068	10548037	H2O;p-Nitrophenyl acetate	25	7.4	alcohol dehydrogenase	mutant isoenzyme ALDH3A1 E209Q	sabio	4	588.235	Yes	Yes
1297	1.1.1.1		Homo sapiens	0.55	45833.3	1.2e-05	15369820	all-trans-retinal	25	7.5	alcohol dehydrogenas	pH 7.5, 25°C, isozyme ADH1B2 <107>	brenda	0.55	45833.3
1298	1.1.1.1		Homo sapiens	0.4	44444.4	9e-06	7876099	all-trans-retinol			alcohol dehydrogenas	-	brenda	0.4	44444.4
1299	1.1.1.1		Homo sapiens	8			6397223	Pentanol			alcohol dehydrogenas	-	brenda	8
1300	1.1.1.1		Homo sapiens	0.7			836289	ethanol		7.5	alcohol dehydrogenas	pH 7.5, anodic enzyme form <18>	brenda	0.7
1301	1.1.1.1		Homo sapiens	0.7			836289	butanol		7.5	alcohol dehydrogenas	pH 7.5, anodic enzyme form <18>	brenda	0.7
1302	1.1.1.1		Homo sapiens	0.9	39130.4	2.3e-05	15369820	all-trans-retinol	25	7.5	alcohol dehydrogenas	pH 7.5, 25°C, isozyme ADH4 <107>	brenda	0.9	39130.4
1303	1.1.1.1		Homo sapiens	0.04	2500	1.6e-05	11964133	Octanol	25	7.5	alcohol dehydrogenas	recombinant allozyme Val308, pH 7.5, 25°C <115>	brenda	0.04	2500
1304	1.1.1.1		Homo sapiens	16	57142.9	0.00028	7876099	Pentanol			alcohol dehydrogenas	-	brenda	16	57142.9
1305	1.1.1.1		Homo sapiens	2.5			236461	ethanol			alcohol dehydrogenas	per active site <12>	brenda	2.5
1306	1.1.1.1		Homo sapiens	2.5	89285.7	2.8e-05	15369820	3,4-dihydro-retinol	25	7.5	alcohol dehydrogenas	pH 7.5, 25°C, isozyme ADH4 <107>	brenda	2.5	89285.7
1307	1.1.1.1		Homo sapiens	6.17			6397223	16-hydroxyhexadecanoate			alcohol dehydrogenas	-	brenda	6.17
1308	1.1.1.1		Homo sapiens	20	1.17647e+06	1.7e-05	15369820	4-oxo-retinal	25	7.5	alcohol dehydrogenas	pH 7.5, 25°C, isozyme ADH4 <107>	brenda	20	1.17647e+06
1309	1.1.1.1		Homo sapiens	4	2352.94	0.0017	6342669	ethanol			alcohol dehydrogenas	isoenzyme alpha,gamma1 <13>	brenda	4	2352.94
1310	1.1.1.1		Homo sapiens	4			6397223	12-hydroxydodecanoate			alcohol dehydrogenas	-	brenda	4
1311	1.1.1.1		Homo sapiens	0.11	9166.67	1.2e-05	11964133	retinol	25	7.5	alcohol dehydrogenas	recombinant allozyme Val308, pH 7.5, 25°C <115>	brenda	0.11	9166.67
1312	1.1.1.1		Homo sapiens	3.83			6342669	ethanol			alcohol dehydrogenas	isoenzyme gamma1,gamma1 <13>	brenda	3.83
1313	1.1.1.1		Homo sapiens	4.33	54125	8e-05	6342669	Octanol			alcohol dehydrogenas	isoenzyme alpha,gamma1 <13>	brenda	4.33	54125
1314	1.1.1.1		Homo sapiens	0.167	18.5556	0.009	11964133	ethanol	25	7.5	alcohol dehydrogenas	recombinant allozyme Ile308, pH 7.5, 25°C <115>	brenda	0.167	18.5556
1315	1.1.1.1		Homo sapiens	0.167	6680	2.5e-05	15369820	4-oxo-retinal	25	7.5	alcohol dehydrogenas	pH 7.5, 25°C, isozyme ADH1B1 <107>	brenda	0.167	6680
1316	1.1.1.1		Homo sapiens	0.183	6.77778	0.027	2936344	1-Pentanol			alcohol dehydrogenas	-	brenda	0.183	6.77778
1317	1.1.1.1		Homo sapiens	0.583			6397223	Cyclohexanol			alcohol dehydrogenas	-	brenda	0.583
1318	1.1.1.1		Homo sapiens	0.75			6397223	2-propanol			alcohol dehydrogenas	-	brenda	0.75
1319	1.1.1.1		Homo sapiens	0.75			6397223	ethylene glycol			alcohol dehydrogenas	-	brenda	0.75
1320	1.1.1.1		Homo sapiens	2.83	5145.45	0.00055	2936344	1-Octanol			alcohol dehydrogenas	-	brenda	2.83	5145.45
1321	1.1.1.1		Homo sapiens	2.83			6397223	2-deoxy-D-ribose			alcohol dehydrogenas	-	brenda	2.83
1322	1.1.1.1		Homo sapiens	2.83	257273	1.1e-05	15369820	4-hydroxy-retinol	25	7.5	alcohol dehydrogenas	pH 7.5, 25°C, isozyme ADH1B2 <107>	brenda	2.83	257273
1323	1.1.1.1		Homo sapiens	7.5			6397223	3-Phenyl-1-propanol			alcohol dehydrogenas	-	brenda	7.5
1324	1.1.1.1		Homo sapiens	3.33	1387.5	0.0024	6375718	octanal			alcohol dehydrogenas	-	brenda	3.33	1387.5
1325	1.1.1.1		Homo sapiens	7.33	6108.33	0.0012	6375718	Octanol			alcohol dehydrogenas	-	brenda	7.33	6108.33
1326	1.1.1.1		Homo sapiens	0.333	5946.43	5.6e-05	2936344	12-Hydroxydodecanoic acid			alcohol dehydrogenas	-	brenda	0.333	5946.43
1327	1.1.1.1		Homo sapiens	2.17			7876099	(S)-2-butanol			alcohol dehydrogenas	#8# 2.17 {(S	brenda	2.17
1328	1.1.1.1		Homo sapiens	0.018	1636.36	1.1e-05	15369820	all-trans-retinal	25	7.5	alcohol dehydrogenas	pH 7.5, 25°C, isozyme ADH1B1 <107>	brenda	0.018	1636.36
1329	1.1.1.1		Homo sapiens	0.092	23000	4e-06	15369820	4-hydroxy-retinol	25	7.5	alcohol dehydrogenas	pH 7.5, 25°C, isozyme ADH1B1 <107>	brenda	0.092	23000
1330	1.1.1.1		Homo sapiens	0.25			15369820	all-trans-retinol	25	7.5	alcohol dehydrogenas	pH 7.5, 25°C, isozyme ADH1B2 <107>	brenda	0.25
1331	1.1.1.1		Homo sapiens	0.667			836289	Pentanol		7.5	alcohol dehydrogenas	pH 7.5, anodic enzyme form <18>	brenda	0.667
1332	1.1.1.1		Homo sapiens	0.038	4222.22	9e-06	11964133	Octanol	25	7.5	alcohol dehydrogenas	recombinant allozyme Ile308, pH 7.5, 25°C <115>	brenda	0.038	4222.22
1333	1.1.1.1		Homo sapiens	2.95	61458.3	4.8e-05	7876099	12-hydroxydodecanoate			alcohol dehydrogenas	-	brenda	2.95	61458.3
1334	1.1.1.1		Homo sapiens	8.33			6397223	Octanol			alcohol dehydrogenas	-	brenda	8.33
1335	1.1.1.1		Homo sapiens	9.17			6397223	benzyl alcohol			alcohol dehydrogenas	-	brenda	9.17
1336	1.1.1.1		Homo sapiens	0.22	8800	2.5e-05	15369820	3,4-dihydro-retinal	25	7.5	alcohol dehydrogenas	pH 7.5, 25°C, isozyme ADH1B2 <107>	brenda	0.22	8800
1337	1.1.1.1		Homo sapiens	4.67			6342669	benzyl alcohol			alcohol dehydrogenas	isoenzyme alpha,gamma1 <13>	brenda	4.67
1338	1.1.1.1		Homo sapiens	17.2	12374.1	0.00139	7876099	Propanol			alcohol dehydrogenas	-	brenda	17.2	12374.1
1339	1.1.1.1		Homo sapiens	0.245			6375718	Pentanol			alcohol dehydrogenas	-	brenda	0.245
1340	1.1.1.1		Homo sapiens	0.717			836289	NAD+		7.5	alcohol dehydrogenas	pH 7.5, anodic enzyme form <18>	brenda	0.717
1341	1.1.1.1		Homo sapiens	1.83	53823.5	3.4e-05	15369820	all-trans-retinal	25	7.5	alcohol dehydrogenas	pH 7.5, 25°C, isozyme ADH4 <107>	brenda	1.83	53823.5
1342	1.1.1.1		Homo sapiens	1.83			6397223	tryptophol			alcohol dehydrogenas	-	brenda	1.83
1343	1.1.1.1		Homo sapiens	0.102	9.80769	0.0104	236461	methanol			alcohol dehydrogenas	-	brenda	0.102	9.80769
1344	1.1.1.1		Homo sapiens	0.467	42.4545	0.011	6375718	Vanillyl alcohol			alcohol dehydrogenas	-	brenda	0.467	42.4545
1345	1.1.1.1		Homo sapiens	0.683			836289	3-Pyridylcarbinol		7.5	alcohol dehydrogenas	pH 7.5, anodic enzyme form <18>	brenda	0.683
1346	1.1.1.1		Homo sapiens	1.22	46923.1	2.6e-05	15369820	3,4-dihydro-retinal	25	7.5	alcohol dehydrogenas	pH 7.5, 25°C, isozyme ADH4 <107>	brenda	1.22	46923.1
1347	1.1.1.1		Homo sapiens	3.03			6375718	12-hydroxydodecanoate			alcohol dehydrogenas	-	brenda	3.03
1348	1.1.1.1		Homo sapiens	7.83			6397223	ethanol			alcohol dehydrogenas	-	brenda	7.83
1349	1.1.1.1		Homo sapiens	7.83	290000	2.7e-05	15369820	4-oxo-retinal	25	7.5	alcohol dehydrogenas	pH 7.5, 25°C, isozyme ADH1B2 <107>	brenda	7.83	290000
1350	1.1.1.1		Homo sapiens	8.67			6397223	Vanillyl alcohol			alcohol dehydrogenas	-	brenda	8.67
1351	1.1.1.1		Homo sapiens	10.2			836289	ethanol		10.0	alcohol dehydrogenas	pH 10.0, anodic enzyme form <18>	brenda	10.2
1352	1.1.1.1		Homo sapiens	19.5	150000	0.00013	7876099	Hexanol			alcohol dehydrogenas	-	brenda	19.5	150000
1353	1.1.1.1		Homo sapiens	30.7			7876099	ethanol			alcohol dehydrogenas	-	brenda	30.7
1354	1.1.1.1		Homo sapiens	34.8	44050.6	0.00079	7876099	butanol			alcohol dehydrogenas	-	brenda	34.8	44050.6
1355	1.1.1.1		Homo sapiens	0.175	16.5094	0.0106	11964133	ethanol	25	7.5	alcohol dehydrogenas	recombinant allozyme Val308, pH 7.5, 25°C <115>	brenda	0.175	16.5094
1356	1.1.1.1		Homo sapiens	0.028			15369820	all-trans-retinol	25	7.5	alcohol dehydrogenas	pH 7.5, 25°C, isozyme ADH1B1 <107>	brenda	0.028
1357	1.1.1.1		Homo sapiens	0.087	7909.09	1.1e-05	11964133	retinol	25	7.5	alcohol dehydrogenas	recombinant allozyme Ile308, pH 7.5, 25°C <115>	brenda	0.087	7909.09
1358	1.1.1.1		Homo sapiens	34.2	2280000	1.5e-05	15369820	4-hydroxy-retinol	25	7.5	alcohol dehydrogenas	pH 7.5, 25°C, isozyme ADH4 <107>	brenda	34.2	2280000
1359	1.1.1.1		Homo sapiens	0.088	3666.67	2.4e-05	15369820	3,4-dihydro-retinol	25	7.5	alcohol dehydrogenas	pH 7.5, 25°C, isozyme ADH1B2 <107>	brenda	0.088	3666.67
1454	1.1.1.1	P49384	Kluyveromyces lactis	1000	40000000	2.5e-05	15556281	Acetaldehyde;H+;NADH	25	8.0	alcohol dehydrogenase	wildtype ADHIII	sabio	1000	40000000
1455	1.1.1.1	P49384	Kluyveromyces lactis	253.333	506667	0.0005	15556281	Ethanol;NAD+	25	8.0	alcohol dehydrogenase	wildtype ADHIII	sabio	253.333	506667
1456	1.1.1.1	P49384	Kluyveromyces lactis	163.333	220000	0.00074	15556281	Ethanol;NAD+	25	8.0	alcohol dehydrogenase	mutant ADHIII G225A	sabio	163.333	220000	Yes
1457	1.1.1.1	P49384	Kluyveromyces lactis	120	117667	0.00102	15556281	Ethanol;NAD+	25	8.0	alcohol dehydrogenase	mutant ADHIII A274F	sabio	120	117667	Yes
1458	1.1.1.1	P49384	Kluyveromyces lactis	85.8333	101000	0.00085	15556281	Ethanol;NAD+	25	8.0	alcohol dehydrogenase	mutant ADHIII G225A-A274F	sabio	85.8333	101000	Yes
1459	1.1.1.1	P49384	Kluyveromyces lactis	140.5	246667	0.00057	15556281	Ethanol;NAD+	25	8.0	alcohol dehydrogenase	mutant ADHIII G225A-A274F	sabio	140.5	246667	Yes
1460	1.1.1.1	P49384	Kluyveromyces lactis	285	290000	0.00098	15556281	Ethanol;NAD+	25	8.0	alcohol dehydrogenase	mutant ADHIII A274F	sabio	285	290000	Yes
1461	1.1.1.1	P49384	Kluyveromyces lactis	408.333	1.04667e+06	0.00039	15556281	Ethanol;NAD+	25	8.0	alcohol dehydrogenase	wildtype ADHIII	sabio	408.333	1.04667e+06
1462	1.1.1.1	P49384	Kluyveromyces lactis	405	405000	0.001	15556281	Ethanol;NAD+	25	8.0	alcohol dehydrogenase	mutant ADHIII G225A	sabio	405	405000	Yes
1463	1.1.1.1	P49384	Kluyveromyces lactis	678.333	1.50667e+07	4.5e-05	15556281	Acetaldehyde;H+;NADH	25	8.0	alcohol dehydrogenase	mutant ADHIII G225A	sabio	678.333	1.50667e+07	Yes
1464	1.1.1.1	P49384	Kluyveromyces lactis	1056.67	1.50833e+07	7e-05	15556281	Acetaldehyde;H+;NADH	25	8.0	alcohol dehydrogenase	mutant ADHIII A274F	sabio	1056.67	1.50833e+07	Yes
1465	1.1.1.1	P49384	Kluyveromyces lactis	665	1.10833e+07	6e-05	15556281	Acetaldehyde;H+;NADH	25	8.0	alcohol dehydrogenase	mutant ADHIII G225A-A274F	sabio	665	1.10833e+07	Yes
1466	1.1.1.1	P49384	Kluyveromyces lactis	726.667	3.33333e+06	0.00022	15556281	Acetaldehyde;H+;NADH	25	8.0	alcohol dehydrogenase	mutant ADHIII G225A-A274F	sabio	726.667	3.33333e+06	Yes
1467	1.1.1.1	P49384	Kluyveromyces lactis	28.3333	134833	0.00021	15556281	Acetaldehyde;NADPH	25	8.0	alcohol dehydrogenase	wildtype ADHIII	sabio	28.3333	134833
1468	1.1.1.1	P49384	Kluyveromyces lactis	26.3333	71166.7	0.00037	15556281	Acetaldehyde;NADPH	25	8.0	alcohol dehydrogenase	mutant ADHIII G225A	sabio	26.3333	71166.7	Yes
1469	1.1.1.1	P49384	Kluyveromyces lactis	12.2167	33000	0.00037	15556281	Acetaldehyde;NADPH	25	8.0	alcohol dehydrogenase	mutant ADHIII A274F	sabio	12.2167	33000	Yes
1470	1.1.1.1	P49384	Kluyveromyces lactis	29.8333	621667	5e-05	15556281	Acetaldehyde;NADPH	25	8.0	alcohol dehydrogenase	mutant ADHIII G225A-A274F	sabio	29.8333	621667	Yes
1471	1.1.1.1	P49384	Kluyveromyces lactis	10.9833	1766.67	0.00621	15556281	Ethanol;NADP+	25	8.0	alcohol dehydrogenase	mutant ADHIII A274F	sabio	10.9833	1766.67	Yes
1472	1.1.1.1	P49384	Kluyveromyces lactis	27.3333	9866.67	0.00277	15556281	Ethanol;NADP+	25	8.0	alcohol dehydrogenase	mutant ADHIII G225A	sabio	27.3333	9866.67	Yes
1473	1.1.1.1	P49384	Kluyveromyces lactis	19.3333	7333.33	0.00264	15556281	Ethanol;NADP+	25	8.0	alcohol dehydrogenase	wildtype ADHIII	sabio	19.3333	7333.33
1474	1.1.1.1	P49384	Kluyveromyces lactis	1143.33	490000	0.00233	15556281	Acetaldehyde;H+;NADH	25	8.0	alcohol dehydrogenase	wildtype ADHIII	sabio	1143.33	490000
1475	1.1.1.1	P49384	Kluyveromyces lactis	1063.33	506667	0.0021	15556281	Acetaldehyde;H+;NADH	25	8.0	alcohol dehydrogenase	mutant ADHIII G225A	sabio	1063.33	506667	Yes
1476	1.1.1.1	P49384	Kluyveromyces lactis	430	271667	0.00158	15556281	Acetaldehyde;H+;NADH	25	8.0	alcohol dehydrogenase	mutant ADHIII A274F	sabio	430	271667	Yes
1477	1.1.1.1	P49384	Kluyveromyces lactis	25.6667	4666.67	0.0055	15556281	Ethanol;NADP+	25	8.0	alcohol dehydrogenase	mutant ADHIII G225A-A274F	sabio	25.6667	4666.67	Yes
1478	1.1.1.1	G3FFC9	Kluyveromyces marxianus	142	3576.83	0.0397	24885162	ethanol		7.0	alcohol dehydrogenas	pH 7.0, temperature not specified in the publication <252>	brenda	142	3576.83
1479	1.1.1.1	G3FFC9	Kluyveromyces marxianus	283	70750	0.004	24885162	acetaldehyde		7.0	alcohol dehydrogenas	pH 7.0, temperature not specified in the publication <252>	brenda	283	70750
1480	1.1.1.1	V9SCJ1	Kluyveromyces marxianus	33	1269.23	0.026	24885162	ethanol		7.0	alcohol dehydrogenas	pH 7.0, temperature not specified in the publication <252>	brenda	33	1269.23
1481	1.1.1.1	V9SDP6	Kluyveromyces marxianus	4.5	90.9091	0.0495	24885162	ethanol		7.0	alcohol dehydrogenas	pH 7.0, temperature not specified in the publication <252>	brenda	4.5	90.9091
1482	1.1.1.1	V9SDP6	Kluyveromyces marxianus	53	44166.7	0.0012	24885162	acetaldehyde		7.0	alcohol dehydrogenas	pH 7.0, temperature not specified in the publication <252>	brenda	53	44166.7
1483	1.1.1.1	V9SFA1	Kluyveromyces marxianus	158	9294.12	0.017	24885162	ethanol		7.0	alcohol dehydrogenas	pH 7.0, temperature not specified in the publication <252>	brenda	158	9294.12
1488	1.1.1.1	P28469	Macaca mulatta	0.48	2181.82	0.00022	1618764	NAD+;Pentan-3-ol	30	7.3	alcohol dehydrogenase	wildtype	sabio	0.48	2181.82
1489	1.1.1.1	P28469	Macaca mulatta	1.9	4523.81	0.00042	1618764	(R)-2-Butanol;NAD+	30	7.3	alcohol dehydrogenase	wildtype	sabio	1.9	4523.81
1490	1.1.1.1	P28469	Macaca mulatta	1.6	457.143	0.0035	1618764	2-Propanol;NAD+	30	7.3	alcohol dehydrogenase	wildtype	sabio	1.6	457.143
1491	1.1.1.1	P28469	Macaca mulatta	2.1	21000	0.0001	1618764	3-Methylbutanol;NAD+	30	7.3	alcohol dehydrogenase	wildtype	sabio	2.1	21000
1492	1.1.1.1	P28469	Macaca mulatta	0.89	3560	0.00025	1618764	(S)-2-Methylbutanol;NAD+	30	7.3	alcohol dehydrogenase	wildtype	sabio	0.89	3560
1493	1.1.1.1	P28469	Macaca mulatta	0.77	3850	0.0002	1618764	2-Methylbutanal;H+;NADH	30	7.3	alcohol dehydrogenase	wildtype	sabio	0.77	3850
1494	1.1.1.1	P28469	Macaca mulatta	0.62	516.667	0.0012	1618764	Isobutanol;NAD+	30	7.3	alcohol dehydrogenase	wildtype	sabio	0.62	516.667
1495	1.1.1.1	P28469	Macaca mulatta	0.75	20833.3	3.6e-05	1618764	Benzyl alcohol;NAD+	30	7.3	alcohol dehydrogenase	wildtype	sabio	0.75	20833.3
1496	1.1.1.1	P28469	Macaca mulatta	1.6	50000	3.2e-05	1618764	1-Hexanol;NAD+	30	7.3	alcohol dehydrogenase	wildtype	sabio	1.6	50000
1497	1.1.1.1	P28469	Macaca mulatta	2.2	11578.9	0.00019	1618764	1-Butanol;NAD+	30	7.3	alcohol dehydrogenase	wildtype	sabio	2.2	11578.9
1498	1.1.1.1	P28469	Macaca mulatta	1.4	700	0.002	1618764	1-Propanol;NAD+	30	7.3	alcohol dehydrogenase	wildtype	sabio	1.4	700
1499	1.1.1.1	P28469	Macaca mulatta	1.1	73.3333	0.015	1618764	Ethanol;NAD+	30	7.3	alcohol dehydrogenase	wildtype	sabio	1.1	73.3333
1500	1.1.1.1	P28469	Macaca mulatta	0.0071	0.0186842	0.38	1618764	Methanol;NAD+	30	7.3	alcohol dehydrogenase	wildtype	sabio	0.0071	0.0186842
1501	1.1.1.1	P28469	Macaca mulatta	2.2	11578.9	0.00019	1618764	1-Pentanol;NAD+	30	7.3	alcohol dehydrogenase	wildtype	sabio	2.2	11578.9
1502	1.1.1.1	P28469	Macaca mulatta	240	2553.19	0.094	1618764	Acetaldehyde;H+;NADH	30	7.3	alcohol dehydrogenase	mutant G47H	sabio	240	2553.19	Yes
1503	1.1.1.1	P28469	Macaca mulatta	240	1.84615e+06	0.00013	1618764	Acetaldehyde;H+;NADH	30	7.3	alcohol dehydrogenase	mutant G47H	sabio	240	1.84615e+06	Yes
1504	1.1.1.1	P28469	Macaca mulatta	31	1937.5	0.016	1618764	Acetaldehyde;H+;NADH	30	7.3	alcohol dehydrogenase	mutant G47R	sabio	31	1937.5	Yes
1505	1.1.1.1	P28469	Macaca mulatta	31	3100000	1e-05	1618764	Acetaldehyde;H+;NADH	30	7.3	alcohol dehydrogenase	mutant G47R	sabio	31	3100000	Yes
1506	1.1.1.1	P28469	Macaca mulatta	74	2055.56	0.036	1618764	Acetaldehyde;H+;NADH	30	7.3	alcohol dehydrogenase	wildtype	sabio	74	2055.56
1507	1.1.1.1	P28469	Macaca mulatta	74	2.64286e+06	2.8e-05	1618764	Acetaldehyde;H+;NADH	30	7.3	alcohol dehydrogenase	wildtype	sabio	74	2.64286e+06
1508	1.1.1.1	P28469	Macaca mulatta	4.4	1913.04	0.0023	1618764	Ethanol;NAD+	30	7.3	alcohol dehydrogenase	mutant G47H	sabio	4.4	1913.04	Yes
1509	1.1.1.1	P28469	Macaca mulatta	4.4	31.4286	0.14	1618764	Ethanol;NAD+	30	7.3	alcohol dehydrogenase	mutant G47H	sabio	4.4	31.4286	Yes
1510	1.1.1.1	P28469	Macaca mulatta	0.47	47	0.01	1618764	Ethanol;NAD+	30	7.3	alcohol dehydrogenase	mutant G47R	sabio	0.47	47	Yes
1511	1.1.1.1	P28469	Macaca mulatta	0.47	11750	4e-05	1618764	Ethanol;NAD+	30	7.3	alcohol dehydrogenase	mutant G47R	sabio	0.47	11750	Yes
1512	1.1.1.1	P28469	Macaca mulatta	1.1	78.5714	0.014	1618764	Ethanol;NAD+	30	7.3	alcohol dehydrogenase	wildtype	sabio	1.1	78.5714
1513	1.1.1.1	P28469	Macaca mulatta	1.1	11000	0.0001	1618764	Ethanol;NAD+	30	7.3	alcohol dehydrogenase	wildtype	sabio	1.1	11000
1514	1.1.1.1	P28469	Macaca mulatta	36	4500000	8e-06	1618764	Cyclohexanone;H+;NADH	30	7.3	alcohol dehydrogenase	wildtype	sabio	36	4500000
1515	1.1.1.1	P28469	Macaca mulatta	36	102857	0.00035	1618764	Cyclohexanone;H+;NADH	30	7.3	alcohol dehydrogenase	wildtype	sabio	36	102857
1516	1.1.1.1	P28469	Macaca mulatta	3	125000	2.4e-05	1618764	Cyclohexanol;NAD+	30	7.3	alcohol dehydrogenase	wildtype	sabio	3	125000
1521	1.1.1.1		Mesocricetus auratus	8			3178842	ethanol			alcohol dehydrogenas	-	brenda	8
1522	1.1.1.1		Mesocricetus auratus	1.3			3178842,8730210	all-trans retinol			alcohol dehydrogenas	isoenzyme TT-ADH <95>	brenda	1.3
1523	1.1.1.1		Mesocricetus auratus	2.2	110000	2e-05	8730210	12-hydroxydodecanoate			alcohol dehydrogenas	isoenzyme BB-ADH <95>	brenda	2.2	110000
1524	1.1.1.1		Mesocricetus auratus	2.8			8730210	n-Hexanol			alcohol dehydrogenas	isoenzyme AA-ADH <95>	brenda	2.8
1525	1.1.1.1		Mesocricetus auratus	3			8730210	methylcrotonyl alcohol			alcohol dehydrogenas	isoenzyme AA-ADH <95>	brenda	3
1526	1.1.1.1		Mesocricetus auratus	1.03	447.826	0.0023	8730210	12-hydroxydodecanoate			alcohol dehydrogenas	isoenzyme TT-ADH <95>	brenda	1.03	447.826
1527	1.1.1.1		Mesocricetus auratus	1.37			3178842	benzyl alcohol			alcohol dehydrogenas	-	brenda	1.37
1528	1.1.1.1		Mesocricetus auratus	1.9			8730210	all-trans retinol			alcohol dehydrogenas	isoenzyme BB-ADH <95>	brenda	1.9
1529	1.1.1.1		Mesocricetus auratus	2.83	5660	0.0005	8730210	ethanol			alcohol dehydrogenas	isoenzyme AA-ADH <95>	brenda	2.83	5660
1530	1.1.1.1		Mesocricetus auratus	7.5			3178842	1-butanol			alcohol dehydrogenas	-	brenda	7.5
1531	1.1.1.1		Mesocricetus auratus	2.4	3157.89	0.00076	8730210	Cyclohexanol			alcohol dehydrogenas	isoenzyme AA-ADH <95>	brenda	2.4	3157.89
1532	1.1.1.1		Mesocricetus auratus	8.5	26.5625	0.32	8730210	Cyclohexanol			alcohol dehydrogenas	isoenzyme TT-ADH <95>	brenda	8.5	26.5625
1533	1.1.1.1		Mesocricetus auratus	3.33	47571.4	7e-05	8730210	n-butanol			alcohol dehydrogenas	isoenzyme AA-ADH <95>	brenda	3.33	47571.4
1534	1.1.1.1		Mesocricetus auratus	0.35			8730210	all-trans retinol			alcohol dehydrogenas	isoenzyme AA-ADH <95>	brenda	0.35
1535	1.1.1.1		Mesocricetus auratus	8.58			8730210	methylcrotonyl alcohol			alcohol dehydrogenas	isoenzyme TT-ADH <95>	brenda	8.58
1536	1.1.1.1		Mesocricetus auratus	2.03			3178842	Cyclohexanol			alcohol dehydrogenas	-	brenda	2.03
1537	1.1.1.1		Mesocricetus auratus	2.35	58750	4e-05	8730210	n-Hexanol			alcohol dehydrogenas	isoenzyme BB-ADH <95>	brenda	2.35	58750
1538	1.1.1.1		Mesocricetus auratus	2.43			3178842	12-hydroxydodecanoate			alcohol dehydrogenas	-	brenda	2.43
1539	1.1.1.1		Mesocricetus auratus	2.58			8730210	n-butanol			alcohol dehydrogenas	isoenzymee BB-ADH <95>	brenda	2.58
1540	1.1.1.1		Mesocricetus auratus	2.63			8730210	methylcrotonyl alcohol			alcohol dehydrogenas	isoenzyme BB-ADH <95>	brenda	2.63
1541	1.1.1.1		Mesocricetus auratus	2.77	46166.7	6e-05	8730210	12-hydroxydodecanoate			alcohol dehydrogenas	isoenzyme AA-ADH <95>	brenda	2.77	46166.7
1542	1.1.1.1		Mesocricetus auratus	3.03			3178842	1-Hexanol			alcohol dehydrogenas	-	brenda	3.03
1543	1.1.1.1		Mesocricetus auratus	3.38	4447.37	0.00076	8730210	ethanol			alcohol dehydrogenas	isoenzyme BB-ADH <95>	brenda	3.38	4447.37
1544	1.1.1.1		Mesocricetus auratus	4.08	15692.3	0.00026	8730210	n-Hexanol			alcohol dehydrogenas	isoenzyme TT-ADH <95>	brenda	4.08	15692.3
1545	1.1.1.1		Mesocricetus auratus	4.08	204000	2e-05	8730210	n-Hexanol			alcohol dehydrogenas	isoenzyme TT-ADH <95>	brenda	4.08	204000
1546	1.1.1.1		Mesocricetus auratus	4.75			3178842	2-butanol			alcohol dehydrogenas	-	brenda	4.75
1547	1.1.1.1		Mesocricetus auratus	7.18	2761.54	0.0026	8730210	n-butanol			alcohol dehydrogenas	isoenzyme TT-ADH <95>	brenda	7.18	2761.54
1548	1.1.1.1		Mesocricetus auratus	7.75			3178842	NAD+			alcohol dehydrogenas	oxidation of ethanol <47>	brenda	7.75
1549	1.1.1.1		Mesocricetus auratus	9.58	342.143	0.028	8730210	ethanol			alcohol dehydrogenas	isoenzyme TT-ADH <95>	brenda	9.58	342.143
1550	1.1.1.1		Mesocricetus auratus	1.75	43750	4e-05	8730210	Cyclohexanol			alcohol dehydrogenas	isoenzyme BB-ADH <95>	brenda	1.75	43750
1556	1.1.1.1		Mesocricetus auratus	2.8	70000	4e-05	8730210	1-Hexanol;NAD+	25	10.0	alcohol dehydrogenase	wildtype isoenzyme AA-ADH	sabio	2.8	70000
1557	1.1.1.1		Mesocricetus auratus	1.06667	1333.33	0.00076	8730210	(S)-2-Butanol;NAD+	25	10.0	alcohol dehydrogenase	wildtype isoenzyme BB-ADH	sabio	1.06667	1333.33
1558	1.1.1.1		Mesocricetus auratus	0.283333	2500	0.00011	8730210	(R)-2-Butanol;NAD+	25	10.0	alcohol dehydrogenase	wildtype isoenzyme AA-ADH	sabio	0.283333	2500
1559	1.1.1.1		Mesocricetus auratus	1.76667	10500	0.00017	8730210	(R)-2-Butanol;NAD+	25	10.0	alcohol dehydrogenase	wildtype isoenzyme BB-ADH	sabio	1.76667	10500
1560	1.1.1.1		Mesocricetus auratus	0.666667	13333.3	5e-05	8730210	5beta-Androstane-3beta-ol-17-one;NAD+	25	10.0	alcohol dehydrogenase	wildtype isoenzyme BB-ADH	sabio	0.666667	13333.3
1561	1.1.1.1		Mesocricetus auratus	1.76667	6666.67	0.00025	8730210	(S)-2-Butanol;NAD+	25	10.0	alcohol dehydrogenase	wildtype isoenzyme AA-ADH	sabio	1.76667	6666.67
1562	1.1.1.1		Mesocricetus auratus	8.5	33.3333	0.32	8730210	Cyclohexanol;NAD+	25	10.0	alcohol dehydrogenase	wildtype isoenzyme TT-ADH	sabio	8.5	33.3333
1563	1.1.1.1		Mesocricetus auratus	1.75	45000	4e-05	8730210	Cyclohexanol;NAD+	25	10.0	alcohol dehydrogenase	wildtype isoenzyme BB-ADH	sabio	1.75	45000
1564	1.1.1.1		Mesocricetus auratus	2.83333	5666.67	0.0005	8730210	Ethanol;NAD+	25	10.0	alcohol dehydrogenase	wildtype isoenzyme AA-ADH	sabio	2.83333	5666.67
1565	1.1.1.1		Mesocricetus auratus	3	51666.7	6e-05	8730210	Methylcrotyl alcohol;NAD+	25	10.0	alcohol dehydrogenase	wildtype isoenzyme AA-ADH	sabio	3	51666.7
1566	1.1.1.1		Mesocricetus auratus	4.08333	15666.7	0.00026	8730210	1-Hexanol;NAD+	25	10.0	alcohol dehydrogenase	wildtype isoenzyme TT-ADH	sabio	4.08333	15666.7
1567	1.1.1.1		Mesocricetus auratus	2.63333	120000	2e-05	8730210	Methylcrotyl alcohol;NAD+	25	10.0	alcohol dehydrogenase	wildtype isoenzyme BB-ADH	sabio	2.63333	120000
1568	1.1.1.1		Mesocricetus auratus	2.35	101667	2e-05	8730210	1-Hexanol;NAD+	25	10.0	alcohol dehydrogenase	wildtype isoenzyme BB-ADH	sabio	2.35	101667
1569	1.1.1.1		Mesocricetus auratus	8.58333	3666.67	0.0023	8730210	Methylcrotyl alcohol;NAD+	25	10.0	alcohol dehydrogenase	wildtype isoenzyme TT-ADH	sabio	8.58333	3666.67
1570	1.1.1.1		Mesocricetus auratus	7.18333	2833.33	0.0026	8730210	1-Butanol;NAD+	25	10.0	alcohol dehydrogenase	wildtype isoenzyme TT-ADH	sabio	7.18333	2833.33
1571	1.1.1.1		Mesocricetus auratus	2.58333	91666.7	3e-05	8730210	1-Butanol;NAD+	25	10.0	alcohol dehydrogenase	wildtype isoenzyme BB-ADH	sabio	2.58333	91666.7
1572	1.1.1.1		Mesocricetus auratus	3.33333	48333.3	7e-05	8730210	1-Butanol;NAD+	25	10.0	alcohol dehydrogenase	wildtype isoenzyme AA-ADH	sabio	3.33333	48333.3
1573	1.1.1.1		Mesocricetus auratus	2.76667	173333	2e-05	8730210	12-Hydroxydodecanoic acid;NAD+	25	10.0	alcohol dehydrogenase	wildtype isoenzyme AA-ADH	sabio	2.76667	173333
1574	1.1.1.1		Mesocricetus auratus	1.03333	20666.7	5e-05	8730210	12-Hydroxydodecanoic acid;NAD+	25	10.0	alcohol dehydrogenase	wildtype isoenzyme TT-ADH	sabio	1.03333	20666.7
1575	1.1.1.1		Mesocricetus auratus	0.35	7833.33	5e-05	8730210	NAD+;Retinol	25	7.5	alcohol dehydrogenase	wildtype isoenzyme AA-ADH	sabio	0.35	7833.33
1576	1.1.1.1		Mesocricetus auratus	1.9	70000	3e-05	8730210	NAD+;Retinol	25	7.5	alcohol dehydrogenase	wildtype isoenzyme BB-ADH	sabio	1.9	70000
1577	1.1.1.1		Mesocricetus auratus	2.4	3166.67	0.00076	8730210	Cyclohexanol;NAD+	25	10.0	alcohol dehydrogenase	wildtype isoenzyme AA-ADH	sabio	2.4	3166.67
1578	1.1.1.1		Mesocricetus auratus	9.58333	333.333	0.028	8730210	Ethanol;NAD+	25	10.0	alcohol dehydrogenase	wildtype isoenzyme TT-ADH	sabio	9.58333	333.333
1579	1.1.1.1		Mesocricetus auratus	3.38333	4500	0.00076	8730210	Ethanol;NAD+	25	10.0	alcohol dehydrogenase	wildtype isoenzyme BB-ADH	sabio	3.38333	4500
1580	1.1.1.1		Mesocricetus auratus	2.2	43333.3	5e-05	8730210	12-Hydroxydodecanoic acid;NAD+	25	10.0	alcohol dehydrogenase	wildtype isoenzyme BB-ADH	sabio	2.2	43333.3
1581	1.1.1.1		Mesocricetus auratus		33.3333		8730210	(R)-2-Butanol;NAD+	25	10.0	alcohol dehydrogenase	wildtype isoenzyme TT-ADH	sabio		33.3333
1582	1.1.1.1		Mesocricetus auratus		50		8730210	(S)-2-Butanol;NAD+	25	10.0	alcohol dehydrogenase	wildtype isoenzyme TT-ADH	sabio		50
1596	1.1.1.1	P81786	Moraxella sp.	3.8	237.5	0.016	23525111	benzyl alcohol	30	7.0	alcohol dehydrogenas	mutant A25Y, pH 7.0, 30°C <260>	brenda	3.8	237.5	Yes
1597	1.1.1.1	P81786	Moraxella sp.	6.9	234.694	0.0294	23525111	benzyl alcohol	30	7.0	alcohol dehydrogenas	wild-type, pH 7.0, 30°C <260>	brenda	6.9	234.694
1599	1.1.1.1	P81786	Moraxella sp.	6.83	5888.33	0.00116	9660191	Acetone;H+;NADH	25	6.0	alcohol dehydrogenase	wildtype	sabio	6.83	5888.33
1600	1.1.1.1	P81786	Moraxella sp.	9.15167	15778.3	0.00058	9660191	Ethanol;NAD+	25	7.4	alcohol dehydrogenase	wildtype	sabio	9.15167	15778.3
1601	1.1.1.1	P81786	Moraxella sp.	8.14667	15973.3	0.00051	9660191	1-Propanol;NAD+	25	7.4	alcohol dehydrogenase	wildtype	sabio	8.14667	15973.3
1602	1.1.1.1	P81786	Moraxella sp.	8.11167	15600	0.00052	9660191	1-Butanol;NAD+	25	7.4	alcohol dehydrogenase	wildtype	sabio	8.11167	15600
1603	1.1.1.1	P81786	Moraxella sp.	6.37833	4833.33	0.00132	9660191	2-Propanol;NAD+	25	7.4	alcohol dehydrogenase	wildtype	sabio	6.37833	4833.33
1604	1.1.1.1	P81786	Moraxella sp.	0.138333	601.667	0.00023	9660191	Acetone;H+;NADH	25	6.0	alcohol dehydrogenase	wildtype	sabio	0.138333	601.667
1605	1.1.1.1	P81786	Moraxella sp.	1.66333	9240	0.00018	9660191	Ethanol;NAD+	25	7.4	alcohol dehydrogenase	wildtype	sabio	1.66333	9240
1606	1.1.1.1	P00329	Mus musculus	0.123333	4750	2.6e-05	15096205	11-cis-Retinal;NADH	25	7.5	alcohol dehydrogenase	wildtype isoenzyme ADH1	sabio	0.123333	4750
1607	1.1.1.1	P00329	Mus musculus	0.283333	21833.3	1.3e-05	15096205	9-cis-Retinal;NADH	25	7.5	alcohol dehydrogenase	wildtype isoenzyme ADH1	sabio	0.283333	21833.3
1608	1.1.1.1	P00329	Mus musculus	1.91667	4000	0.00048	15096205	Ethanol;NAD+	25	7.5	alcohol dehydrogenase	wildtype isoenzyme ADH1	sabio	1.91667	4000
1609	1.1.1.1	P00329	Mus musculus	4.41667	5333.33	0.00083	15096205	Ethanol;NAD+	25	10.5	alcohol dehydrogenase	wildtype isoenzyme ADH1	sabio	4.41667	5333.33
1610	1.1.1.1	P00329	Mus musculus	3.83333	603333	6e-06	15096205	1-Hexanol;NAD+	25	10.5	alcohol dehydrogenase	wildtype isoenzyme ADH1	sabio	3.83333	603333
1611	1.1.1.1	P00329	Mus musculus	0.916667	29583.3	3.1e-05	15096205	NAD+;Retinol	25	7.5	alcohol dehydrogenase	wildtype isoenzyme ADH1	sabio	0.916667	29583.3
1612	1.1.1.1	P00329	Mus musculus	0.383333	48333.3	8e-06	15096205	9-cis-Retinol;NAD+	25	7.5	alcohol dehydrogenase	wildtype isoenzyme ADH1	sabio	0.383333	48333.3
1613	1.1.1.1	P00329	Mus musculus	0.45	5250	8.5e-05	15096205	1-Hexanol;NAD+	25	7.5	alcohol dehydrogenase	wildtype isoenzyme ADH1	sabio	0.45	5250
1614	1.1.1.1	P00329	Mus musculus	0.316667	34083.3	9.3e-06	15096205	NADH;all-trans-Retinal	25	7.5	alcohol dehydrogenase	wildtype isoenzyme ADH1	sabio	0.316667	34083.3
1615	1.1.1.1	P00329	Mus musculus	0.416667	12250	3.4e-05	15096205	11-cis-Retinol;NAD+	25	7.5	alcohol dehydrogenase	wildtype isoenzyme ADH1	sabio	0.416667	12250
1616	1.1.1.1	Q9QYY9	Mus musculus	0.566667	20250	2.8e-05	15096205	11-cis-Retinal;NADH	25	7.5	alcohol dehydrogenase	wildtype isoenzyme ADH4	sabio	0.566667	20250
1617	1.1.1.1	Q9QYY9	Mus musculus	3.16667	213333	1.5e-05	15096205	9-cis-Retinal;NADH	25	7.5	alcohol dehydrogenase	wildtype isoenzyme ADH4	sabio	3.16667	213333
1618	1.1.1.1	Q9QYY9	Mus musculus	41.3333	25	1.625	15096205	Ethanol;NAD+	25	7.5	alcohol dehydrogenase	wildtype isoenzyme ADH4	sabio	41.3333	25
1619	1.1.1.1	Q9QYY9	Mus musculus	30.8333	16166.7	0.0019	15096205	1-Hexanol;NAD+	25	7.5	alcohol dehydrogenase	wildtype isoenzyme ADH4	sabio	30.8333	16166.7
1620	1.1.1.1	Q9QYY9	Mus musculus	215	850	0.255	15096205	Ethanol;NAD+	25	10.5	alcohol dehydrogenase	wildtype isoenzyme ADH4	sabio	215	850
1621	1.1.1.1	Q9QYY9	Mus musculus	86.5	137167	0.00063	15096205	1-Hexanol;NAD+	25	10.5	alcohol dehydrogenase	wildtype isoenzyme ADH4	sabio	86.5	137167
1622	1.1.1.1	Q9QYY9	Mus musculus	2.08333	91333.3	2.3e-05	15096205	NAD+;Retinol	25	7.5	alcohol dehydrogenase	wildtype isoenzyme ADH4	sabio	2.08333	91333.3
1623	1.1.1.1	Q9QYY9	Mus musculus	0.55	50000	1.1e-05	15096205	NADH;all-trans-Retinal	25	7.5	alcohol dehydrogenase	wildtype isoenzyme ADH4	sabio	0.55	50000
1624	1.1.1.1	Q9QYY9	Mus musculus	5.66667	268333	2.1e-05	15096205	9-cis-Retinol;NAD+	25	7.5	alcohol dehydrogenase	wildtype isoenzyme ADH4	sabio	5.66667	268333
1625	1.1.1.1	Q9QYY9	Mus musculus	3.75	162333	2.3e-05	15096205	11-cis-Retinol;NAD+	25	7.5	alcohol dehydrogenase	wildtype isoenzyme ADH4	sabio	3.75	162333
1626	1.1.1.1		Mus musculus	0.45	5294.12	8.5e-05	15096205	Hexanol	25	7.5	alcohol dehydrogenas	recombinant isozyme ADH1, pH 7.5, 25°C <119>	brenda	0.45	5294.12
1627	1.1.1.1		Mus musculus	3.83	2015.79	0.0019	15096205	Hexanol	25	10.5	alcohol dehydrogenas	recombinant isozyme ADH1, pH 10.5, 25°C <119>	brenda	3.83	2015.79
1628	1.1.1.1		Mus musculus	1.92	4000	0.00048	15096205	ethanol	25	7.5	alcohol dehydrogenas	recombinant isozyme ADH1, pH 7.5, 25°C <119>	brenda	1.92	4000
1629	1.1.1.1		Mus musculus	4.42	5325.3	0.00083	15096205	ethanol	25	10.5	alcohol dehydrogenas	recombinant isozyme ADH1, pH 10.5, 25°C <119>	brenda	4.42	5325.3
1630	1.1.1.1		Mus musculus	30.8	5.13333e+06	6e-06	15096205	Hexanol	25	7.5	alcohol dehydrogenas	recombinant isozyme ADH4, pH 7.5, 25°C <119>	brenda	30.8	5.13333e+06
1631	1.1.1.1		Mus musculus	41.3	25.4154	1.625	15096205	ethanol	25	7.5	alcohol dehydrogenas	recombinant isozyme ADH4, pH 7.5, 25°C <119>	brenda	41.3	25.4154
1632	1.1.1.1		Mus musculus	215	843.137	0.255	15096205	ethanol	25	10.5	alcohol dehydrogenas	recombinant isozyme ADH4, pH 10.5, 25°C <119>	brenda	215	843.137
1633	1.1.1.1		Mus musculus	86.5	137302	0.00063	15096205	Hexanol	25	10.5	alcohol dehydrogenas	recombinant isozyme ADH4, pH 10.5, 25°C <119>	brenda	86.5	137302
1634	1.1.1.1	W8VSK8	Mycobacterium sp.	2	353.982	0.00565	25082080	butan-1-ol	30	7.0	alcohol dehydrogenas	cosubstrate NAD+, pH 7.0, 30°C <271>	brenda	2	353.982
1635	1.1.1.1	W8VSK8	Mycobacterium sp.	153	1700000	9e-05	25082080	NADH	30	7.0	alcohol dehydrogenas	cosubstrate butanal, pH 7.0, 30°C <271>	brenda	153	1700000
1636	1.1.1.1	W8VSK8	Mycobacterium sp.	102	212500	0.00048	25082080	Butanal	30	7.0	alcohol dehydrogenas	cosubstrate NADH, pH 7.0, 30°C <271>	brenda	102	212500
1637	1.1.1.1	W8VSK8	Mycobacterium sp.	1	50000	2e-05	25082080	NAD+	30	7.0	alcohol dehydrogenas	cosubstrate butan-1-ol, pH 7.0, 30°C <271>	brenda	1	50000
1638	1.1.1.1		Natronomonas pharaonis	0.3	5084.75	5.9e-05	18189118	acetaldehyde	40	9.0	alcohol dehydrogenas	40°C, pH 9.0, 50 mM Tris-HCl, 4 M NaCl <181>	brenda	0.3	5084.75
1639	1.1.1.1		Natronomonas pharaonis	0.514403	39569.5	1.3e-05	18189118	acetaldehyde	70	9.0	alcohol dehydrogenas	70°C, pH 9.0, 50 mM Tris-HCl, 4 M NaCl <181>	brenda	5.4	415385
1640	1.1.1.1		Natronomonas pharaonis	0.781131	35506	2.2e-05	18189118	ethanol	70	9.0	alcohol dehydrogenas	70°C, pH 9.0, 50 mM Tris-HCl, 4 M NaCl <181>	brenda	8.2	372727
1641	1.1.1.1		Natronomonas pharaonis	0.4	1176.47	0.00034	18189118	ethanol	40	9.0	alcohol dehydrogenas	40°C, pH 9.0, 50 mM Tris-HCl, 4 M NaCl <181>	brenda	0.4	1176.47
1648	1.1.1.1	H9ZGN0	Ogataea angusta	3000	6.66667e+06	0.00045	22249723	ethanol	22	9.0	alcohol dehydrogenas	pH 9.0, 22°C, recombinant enzyme <222>	brenda	3000	6.66667e+06
1649	1.1.1.1	H9ZGN0	Ogataea angusta	3500	5.22388e+06	0.00067	22249723	acetaldehyde	22	6.0	alcohol dehydrogenas	pH 6.0, 22°C, recombinant enzyme <222>	brenda	3500	5.22388e+06
1665	1.1.1.1	A0A0J9X1L6	Parageobacillus thermoglucosidasius	60.0137	495.981	0.121	24100328	acetaldehyde	60	6.0	alcohol dehydrogenas	alcohol dehydrogenase domain, 60°C, pH 6.0, presence of 0.1 mM Zn2+ <241>	brenda	350	2892.56
1666	1.1.1.1	A0A0J9X1L6	Parageobacillus thermoglucosidasius	14.2318	418.583	0.034	24100328	acetaldehyde	60	6.0	alcohol dehydrogenas	wild-type, 60°C, pH 6.0, presence of 0.1 mM Zn2+ <241>	brenda	83	2441.18
1673	1.1.1.1	Q6L0S1	Picrophilus torridus	0.00086	15.3571	5.6e-05	17989975	ethanol			alcohol dehydrogenas	-	brenda	0.00086	15.3571
1674	1.1.1.1		Pseudomonas aeruginosa	4.5			15152088	ethylene glycol			alcohol dehydrogenas	-	brenda	4.5
1677	1.1.1.1	A3MVR8	Pyrobaculum calidifontis	0.339506	943.073	0.00036	29022135	1,4-Butanediol	60	10	alcohol dehydrogenas	pH 10, 60°C <286>	brenda	1.98	5500
1678	1.1.1.1	A3MVR8	Pyrobaculum calidifontis	15.9688	23834	0.00067	29022135	Glutaraldehyde	60	6	alcohol dehydrogenas	pH 6, 60°C <286>	brenda	93.13	139000
1681	1.1.1.1	O73949	Pyrococcus furiosus	0.0320073	400.091	8e-05	11358525	H+;Methylglyoxal;NADPH	70	7.0	alcohol dehydrogenase	wildtype	sabio	0.336	4200
1682	1.1.1.1	O73949	Pyrococcus furiosus	1.3203	400.091	0.0033	11358525	H+;Methylglyoxal;NADPH	70	7.0	alcohol dehydrogenase	wildtype	sabio	13.86	4200
1683	1.1.1.1	O73949	Pyrococcus furiosus	1.73754	28.578	0.0608	11358525	2-Pentanol;NADP+	70	10.5	alcohol dehydrogenase	wildtype	sabio	18.24	300
1684	1.1.1.1	O73949	Pyrococcus furiosus	0.00228624	28.578	8e-05	11358525	2-Pentanol;NADP+	70	10.5	alcohol dehydrogenase	wildtype	sabio	0.024	300
1689	1.1.1.1		Pyrococcus furiosus	0.215325	6.525	0.033	28201792	NADP+	45	8.8	alcohol dehydrogenas	pH 8.8, 45°C, mutant enzyme G211InsG <293>	brenda	0.52	15.7576	Yes
1690	1.1.1.1		Pyrococcus furiosus	0.215325	143.55	0.0015	28201792	2,3-Butanediol	45	8.8	alcohol dehydrogenas	pH 8.8, 45°C, mutant enzyme G211InsG, cofactor: NADP+ <293>	brenda	0.52	346.667	Yes
1691	1.1.1.1		Pyrococcus furiosus	0.455495	948.949	0.00048	28201792	NAD+	45	8.8	alcohol dehydrogenas	pH 8.8, 45°C, mutant enzyme G211C <293>	brenda	1.1	2291.67	Yes
1692	1.1.1.1		Pyrococcus furiosus	0.455495	9109.91	5e-05	20632378	NADH	45	6.1	alcohol dehydrogenas	45°C, pH 6.1, cosubstrate: 3-hydroxy-2-butanone, mutant enzyme K249G/H255R <290>	brenda	1.1	22000	Yes
1693	1.1.1.1		Pyrococcus furiosus	0.455495	1.8979	0.24	28201792	2,3-Butanediol	45	8.8	alcohol dehydrogenas	pH 8.8, 45°C, mutant enzyme G211C, cofactor: NAD+ <293>	brenda	1.1	4.58333	Yes
1694	1.1.1.1		Pyrococcus furiosus	0.455495	35.0381	0.013	20632378	3-hydroxy-2-butanone	45	6.1	alcohol dehydrogenas	45°C, pH 6.1, cosubstrate: NADH, mutant enzyme K249G/H255R <290>	brenda	1.1	84.6154	Yes
1695	1.1.1.1		Pyrococcus furiosus	6.2113	13502.8	0.00046	20632378	NAD+	45	8.8	alcohol dehydrogenas	45°C, pH 8.8, cosubstrate: 2,3-butanediol, mutant enzyme K249G/H255R <290>	brenda	15	32608.7	Yes
1696	1.1.1.1		Pyrococcus furiosus	6.2113	9.00188	0.69	20632378	2,3-Butanediol	45	8.8	alcohol dehydrogenas	45°C, pH 8.8, cosubstrate: NAD+, mutant enzyme K249G/H255R <290>	brenda	15	21.7391	Yes
1697	1.1.1.1		Pyrococcus furiosus	0.0828173	295.776	0.00028	20632378	NADPH	45	6.1	alcohol dehydrogenas	45°C, pH 6.1, cosubstrate: 3-hydroxy-2-butanone, wild-type enzyme <290>	brenda	0.2	714.286
1698	1.1.1.1		Pyrococcus furiosus	0.0828173	12.3608	0.0067	20632378	3-hydroxy-2-butanone	45	6.1	alcohol dehydrogenas	45°C, pH 6.1, cosubstrate: NADPH, wild-type enzyme <290>	brenda	0.2	29.8507
1699	1.1.1.1		Pyrococcus furiosus	0.414087	14.2789	0.029	20632378	2,3-Butanediol	45	8.8	alcohol dehydrogenas	45°C, pH 8.8, cosubstrate: NAD+, wild-type enzyme <290>	brenda	1	34.4828
1700	1.1.1.1		Pyrococcus furiosus	1.07663	4680.98	0.00023	28201792	NAD+	45	8.8	alcohol dehydrogenas	pH 8.8, 45°C, wild-type enzyme <293>	brenda	2.6	11304.3
1701	1.1.1.1		Pyrococcus furiosus	1.07663	89.7188	0.012	28201792	2,3-Butanediol	45	8.8	alcohol dehydrogenas	pH 8.8, 45°C, wild-type enzyme, cofactor: NAD+ <293>	brenda	2.6	216.667
1702	1.1.1.1		Pyrococcus furiosus	0.869582			28201792	NADP+	45	8.8	alcohol dehydrogenas	pH 8.8, 45°C, mutant enzyme G211InsA <293>; #23# pH 8.8, 45°C, mutant enzyme G211InsS <293>	brenda	2.1		Yes
1703	1.1.1.1		Pyrococcus furiosus	0.869582			28201792	2,3-Butanediol	45	8.8	alcohol dehydrogenas	pH 8.8, 45°C, mutant enzyme G211InsA, cofactor: NADP+ <293>; #23# pH 8.8, 45°C, mutant enzyme G211InsS, cofactor: NADP+ <293>	brenda	2.1		Yes
1704	1.1.1.1		Pyrococcus furiosus	0.703947	5866.23	0.00012	28201792	NAD+	45	8.8	alcohol dehydrogenas	pH 8.8, 45°C, mutant enzyme G211InsA <293>	brenda	1.7	14166.7	Yes
1705	1.1.1.1		Pyrococcus furiosus	0.703947	2.70749	0.26	28201792	2,3-Butanediol	45	8.8	alcohol dehydrogenas	pH 8.8, 45°C, mutant enzyme G211InsA, cofactor: NAD+ <293>	brenda	1.7	6.53846	Yes
1706	1.1.1.1		Pyrococcus furiosus	0.356115	2.96762	0.12	28201792	NADP+	45	8.8	alcohol dehydrogenas	pH 8.8, 45°C, mutant enzyme G211InsC <293>	brenda	0.86	7.16667	Yes
1707	1.1.1.1		Pyrococcus furiosus	0.356115	64.7481	0.0055	28201792	2,3-Butanediol	45	8.8	alcohol dehydrogenas	pH 8.8, 45°C, mutant enzyme G211InsC, cofactor: NADP+ <293>	brenda	0.86	156.364	Yes
1708	1.1.1.1		Pyrococcus furiosus	0.0302283	4.08491	0.0074	28201792	NADP+	45	8.8	alcohol dehydrogenas	pH 8.8, 45°C, wild-type enzyme <293>	brenda	0.073	9.86486
1709	1.1.1.1		Pyrococcus furiosus	0.0302283	68.7007	0.00044	28201792	2,3-Butanediol	45	8.8	alcohol dehydrogenas	pH 8.8, 45°C, wild-type enzyme, cofactor: NAP+ <293>	brenda	0.073	165.909
1710	1.1.1.1		Pyrococcus furiosus	1.65635	16563.5	0.0001	28201792	NAD+	45	8.8	alcohol dehydrogenas	pH 8.8, 45°C, mutant enzyme G211S <293>	brenda	4	40000	Yes
1711	1.1.1.1		Pyrococcus furiosus	1.65635	16.5635	0.1	28201792	2,3-Butanediol	45	8.8	alcohol dehydrogenas	pH 8.8, 45°C, mutant enzyme G211S, cofactor: NAD+ <293>	brenda	4	40	Yes
1712	1.1.1.1		Pyrococcus furiosus	2.69156	9281.25	0.00029	28201792	NAD+	45	8.8	alcohol dehydrogenas	pH 8.8, 45°C, mutant enzyme G211InsG <293>	brenda	6.5	22413.8	Yes
1713	1.1.1.1		Pyrococcus furiosus	2.69156	24.4688	0.11	28201792	2,3-Butanediol	45	8.8	alcohol dehydrogenas	pH 8.8, 45°C, mutant enzyme G211InsG, cofactor: NAD+ <293>	brenda	6.5	59.0909	Yes
1714	1.1.1.1		Pyrococcus furiosus	0.496904	15057.7	3.3e-05	20632378	NADPH	45	6.1	alcohol dehydrogenas	45°C, pH 6.1, cosubstrate: 3-hydroxy-2-butanone, mutant enzyme K249G/H255R <290>	brenda	1.2	36363.6	Yes
1715	1.1.1.1		Pyrococcus furiosus	0.496904	99.3808	0.005	20632378	3-hydroxy-2-butanone	45	6.1	alcohol dehydrogenas	45°C, pH 6.1, cosubstrate: NADPH, mutant enzyme K249G/H255R <290>	brenda	1.2	240	Yes
1716	1.1.1.1		Pyrococcus furiosus	2.77438	1733.99	0.0016	28201792	NAD+	45	8.8	alcohol dehydrogenas	pH 8.8, 45°C, mutant enzyme G211InsS <293>	brenda	6.7	4187.5	Yes
1717	1.1.1.1		Pyrococcus furiosus	2.77438	2.52216	1.1	28201792	2,3-Butanediol	45	8.8	alcohol dehydrogenas	pH 8.8, 45°C, mutant enzyme G211InsS, cofactor: NAD+ <293>	brenda	6.7	6.09091	Yes
1718	1.1.1.1		Pyrococcus furiosus	0.149071	784.585	0.00019	20632378	NADH	45	6.1	alcohol dehydrogenas	45°C, pH 6.1, cosubstrate: 3-hydroxy-2-butanone, wild-type enzyme <290>	brenda	0.36	1894.74
1719	1.1.1.1		Pyrococcus furiosus	0.149071	165.635	0.0009	20632378	3-hydroxy-2-butanone	45	6.1	alcohol dehydrogenas	45°C, pH 6.1, cosubstrate: NADH, wild-type enzyme <290>	brenda	0.36	400
1720	1.1.1.1		Pyrococcus furiosus	1.94621	24951.4	7.8e-05	20632378	NADP+	45	8.8	alcohol dehydrogenas	45°C, pH 8.8, cosubstrate: 2,3-butanediol, mutant enzyme K249G/H255R <290>	brenda	4.7	60256.4	Yes
1721	1.1.1.1		Pyrococcus furiosus	1.94621	9.73104	0.2	20632378	2,3-Butanediol	45	8.8	alcohol dehydrogenas	45°C, pH 8.8, cosubstrate: NADP+, mutant enzyme K249G/H255R <290>	brenda	4.7	23.5	Yes
1722	1.1.1.1		Pyrococcus furiosus	0.0124226	2435.8	5.1e-06	20632378	NADP+	45	8.8	alcohol dehydrogenas	45°C, pH 8.8, cosubstrate: 2,3-butanediol, wild-type enzyme <290>	brenda	0.03	5882.35
1723	1.1.1.1		Pyrococcus furiosus	0.0124226	9.55585	0.0013	20632378	2,3-Butanediol	45	8.8	alcohol dehydrogenas	45°C, pH 8.8, cosubstrate: NADP+, wild-type enzyme <290>	brenda	0.03	23.0769
1724	1.1.1.1		Pyrococcus furiosus	0.178057	1835.64	9.7e-05	28201792	NAD+	45	8.8	alcohol dehydrogenas	pH 8.8, 45°C, mutant enzyme G211InsC <293>	brenda	0.43	4432.99	Yes
1725	1.1.1.1		Pyrococcus furiosus	0.178057	2.34286	0.076	28201792	2,3-Butanediol	45	8.8	alcohol dehydrogenas	pH 8.8, 45°C, mutant enzyme G211InsC, cofactor: NAD+ <293>	brenda	0.43	5.65789	Yes
1726	1.1.1.1		Pyrococcus furiosus	0.120085	8.00568	0.015	28201792	NADP+	45	8.8	alcohol dehydrogenas	pH 8.8, 45°C, mutant enzyme G211S <293>	brenda	0.29	19.3333	Yes
1727	1.1.1.1		Pyrococcus furiosus	0.120085	131.962	0.00091	28201792	2,3-Butanediol	45	8.8	alcohol dehydrogenas	pH 8.8, 45°C, mutant enzyme G211S, cofactor: NADP+ <293>	brenda	0.29	318.681	Yes
1728	1.1.1.1		Pyrococcus furiosus	0.38096	15.2384	0.025	28201792	NADP+	45	8.8	alcohol dehydrogenas	pH 8.8, 45°C, mutant enzyme G211C <293>	brenda	0.92	36.8	Yes
1729	1.1.1.1		Pyrococcus furiosus	0.38096	39.6833	0.0096	28201792	2,3-Butanediol	45	8.8	alcohol dehydrogenas	pH 8.8, 45°C, mutant enzyme G211C, cofactor: NADP+ <293>	brenda	0.92	95.8333	Yes
1730	1.1.1.1		Pyrococcus furiosus	0.414087	6572.8	6.3e-05	20632378	NAD+	45	8.8	alcohol dehydrogenas	45°C, pH 8.8, cosubstrate: 2,3-butanediol, wild-type enzyme <290>	brenda	1	15873
1735	1.1.1.1	P06757	Rattus norvegicus	48.8333	15833.3	0.0031	3816781	1-Pentanol;NAD+	25	10.0	alcohol dehydrogenase	wildtype ADH-1	sabio	48.8333	15833.3
1736	1.1.1.1	P06757	Rattus norvegicus	20	14333.3	0.0014	3816781	12-Hydroxydodecanoic acid;NAD+	25	10.0	alcohol dehydrogenase	wildtype ADH-1	sabio	20	14333.3
1737	1.1.1.1	P06757	Rattus norvegicus	20	14333.3	0.0014	3816781	2-Buten-1-ol;NAD+	25	10.0	alcohol dehydrogenase	wildtype ADH-1	sabio	20	14333.3
1738	1.1.1.1	P06757	Rattus norvegicus	1.75	8.33333	0.22	3816781	Cyclohexanol;NAD+	25	10.0	alcohol dehydrogenase	wildtype ADH-1	sabio	1.75	8.33333
1739	1.1.1.1	P06757	Rattus norvegicus	89.6667	65000	0.0014	3816781	Benzyl alcohol;NAD+	25	10.0	alcohol dehydrogenase	wildtype ADH-1	sabio	89.6667	65000
1740	1.1.1.1	P06757	Rattus norvegicus	60.8333	608333	0.0001	3816781	1-Octanol;NAD+	25	10.0	alcohol dehydrogenase	wildtype ADH-1	sabio	60.8333	608333
1741	1.1.1.1	P06757	Rattus norvegicus	48.8333	2833.33	0.017	3816781	Butanal;NADH	25	10.0	alcohol dehydrogenase	wildtype ADH-1	sabio	48.8333	2833.33
1742	1.1.1.1	P06757	Rattus norvegicus	62.6667	183.333	0.34	3816781	Ethanol;NAD+	25	10.0	alcohol dehydrogenase	wildtype ADH-1	sabio	62.6667	183.333
1743	1.1.1.1	P06757	Rattus norvegicus	390	1300000	0.0003	3816781	1-Octanal;NADH	25	7.5	alcohol dehydrogenase	wildtype ADH-1	sabio	390	1300000
1744	1.1.1.1	P06757	Rattus norvegicus	156	52000	0.003	3816781	Butanal;NADH	25	7.5	alcohol dehydrogenase	wildtype ADH-1	sabio	156	52000
1745	1.1.1.1	P06757	Rattus norvegicus	5	10000	0.0005	3816781	1-Octanol;NAD+	25	7.5	alcohol dehydrogenase	wildtype ADH-1	sabio	5	10000
1746	1.1.1.1	P06757	Rattus norvegicus	14.3333	61.6667	0.23	3816781	1-Butanol;NAD+	25	7.5	alcohol dehydrogenase	wildtype ADH-1	sabio	14.3333	61.6667
1747	1.1.1.1	P06757	Rattus norvegicus	16.6667	3.33333	5	3816781	Ethanol;NAD+	25	7.5	alcohol dehydrogenase	wildtype ADH-1	sabio	16.6667	3.33333
1748	1.1.1.1	P06757	Rattus norvegicus	980	700000	0.0014	3816781	NADH;m-Nitrobenzaldehyde	25	7.5	alcohol dehydrogenase	wildtype ADH-1	sabio	980	700000
1752	1.1.1.1	P12711	Rattus norvegicus	3.53333	45	0.078	3816781	1-Pentanol;NAD+	25	10.0	alcohol dehydrogenase	wildtype ADH-2	sabio	3.53333	45
1753	1.1.1.1	P12711	Rattus norvegicus	2.33333	4583.33	0.00051	3816781	1-Octanol;NAD+	25	10.0	alcohol dehydrogenase	wildtype ADH-2	sabio	2.33333	4583.33
1754	1.1.1.1	P12711	Rattus norvegicus	3.83333	38333.3	0.0001	3816781	12-Hydroxydodecanoic acid;NAD+	25	10.0	alcohol dehydrogenase	wildtype ADH-2	sabio	3.83333	38333.3
1755	1.1.1.1	P12711	Rattus norvegicus	5.83333	96.6667	0.06	3816781	2-Buten-1-ol;NAD+	25	10.0	alcohol dehydrogenase	wildtype ADH-2	sabio	5.83333	96.6667
1756	1.1.1.1	P12711	Rattus norvegicus	0.383333	0.2	1.9	3816781	Cyclohexanol;NAD+	25	10.0	alcohol dehydrogenase	wildtype ADH-2	sabio	0.383333	0.2
1757	1.1.1.1	P12711	Rattus norvegicus	0.2	0.5	0.38	3816781	Methanol;NAD+	25	10.0	alcohol dehydrogenase	wildtype ADH-3	sabio	0.2	0.5
1758	1.1.1.1	P12711	Rattus norvegicus	1	716.667	0.0014	3816781	Ethanol;NAD+	25	10.0	alcohol dehydrogenase	wildtype ADH-3	sabio	1	716.667
1759	1.1.1.1	P12711	Rattus norvegicus	0.833333	5000	0.00017	3816781	1-Butanol;NAD+	25	10.0	alcohol dehydrogenase	wildtype ADH-3	sabio	0.833333	5000
1760	1.1.1.1	P12711	Rattus norvegicus	1.16667	14666.7	8e-05	3816781	1-Pentanol;NAD+	25	10.0	alcohol dehydrogenase	wildtype ADH-3	sabio	1.16667	14666.7
1761	1.1.1.1	P12711	Rattus norvegicus	1	40000	2.5e-05	3816781	1-Octanol;NAD+	25	10.0	alcohol dehydrogenase	wildtype ADH-3	sabio	1	40000
1762	1.1.1.1	P12711	Rattus norvegicus	1.26667	96666.7	1.3e-05	3816781	12-Hydroxydodecanoic acid;NAD+	25	10.0	alcohol dehydrogenase	wildtype ADH-3	sabio	1.26667	96666.7
1763	1.1.1.1	P12711	Rattus norvegicus	1	20000	5e-05	3816781	Benzyl alcohol;NAD+	25	10.0	alcohol dehydrogenase	wildtype ADH-3	sabio	1	20000
1764	1.1.1.1	P12711	Rattus norvegicus	1.5	666.667	0.0022	3816781	Cyclohexanol;NAD+	25	10.0	alcohol dehydrogenase	wildtype ADH-3	sabio	1.5	666.667
1765	1.1.1.1	P12711	Rattus norvegicus	1.66667	4833.33	0.00035	3816781	2-Buten-1-ol;NAD+	25	10.0	alcohol dehydrogenase	wildtype ADH-3	sabio	1.66667	4833.33
1766	1.1.1.1	P12711	Rattus norvegicus	4.33333	71666.7	6e-05	3816781	NADH;m-Nitrobenzaldehyde	25	7.5	alcohol dehydrogenase	wildtype ADH-3	sabio	4.33333	71666.7
1767	1.1.1.1	P12711	Rattus norvegicus	7.33333	146667	5e-05	3816781	1-Octanal;NADH	25	7.5	alcohol dehydrogenase	wildtype ADH-3	sabio	7.33333	146667
1768	1.1.1.1	P12711	Rattus norvegicus	7.33333	81666.7	9e-05	3816781	Butanal;NADH	25	7.5	alcohol dehydrogenase	wildtype ADH-3	sabio	7.33333	81666.7
1769	1.1.1.1	P12711	Rattus norvegicus	2.83333	16666.7	0.00017	3816781	Acetaldehyde;H+;NADH	25	7.5	alcohol dehydrogenase	wildtype ADH-3	sabio	2.83333	16666.7
1770	1.1.1.1	P12711	Rattus norvegicus	0.216667	3616.67	6e-05	3816781	1-Octanol;NAD+	25	7.5	alcohol dehydrogenase	wildtype ADH-3	sabio	0.216667	3616.67
1771	1.1.1.1	P12711	Rattus norvegicus	0.65	466.667	0.0014	3816781	Ethanol;NAD+	25	7.5	alcohol dehydrogenase	wildtype ADH-3	sabio	0.65	466.667
1772	1.1.1.1	P12711	Rattus norvegicus	4.16667	1166.67	0.0035	3816781	1-Octanal;NADH	25	7.5	alcohol dehydrogenase	wildtype ADH-2	sabio	4.16667	1166.67
1773	1.1.1.1	P12711	Rattus norvegicus	0.0666667	41.6667	0.0016	3816781	1-Octanol;NAD+	25	7.5	alcohol dehydrogenase	wildtype ADH-2	sabio	0.0666667	41.6667
1780	1.1.1.1		Rattus norvegicus	0.833	4900	0.00017	3816781	1-butanol		10.0	alcohol dehydrogenas	isoenzyme ADH-3, pH 10.0 <49>	brenda	0.833	4900
1781	1.1.1.1		Rattus norvegicus	1			3816781	ethanol		10.0	alcohol dehydrogenas	isoenzyme ADH-3, pH 10.0 <49>	brenda	1
1782	1.1.1.1		Rattus norvegicus	1	20000	5e-05	3816781	benzyl alcohol		10.0	alcohol dehydrogenas	isoenzyme ADH-3, pH 10.0 <49>	brenda	1	20000
1783	1.1.1.1		Rattus norvegicus	1	40000	2.5e-05	3816781	1-Octanol		10.0	alcohol dehydrogenas	isoenzyme ADH-3, pH 10.0 <49>	brenda	1	40000
1784	1.1.1.1		Rattus norvegicus	1.5	681.818	0.0022	3816781	Cyclohexanol		10.0	alcohol dehydrogenas	isoenzyme ADH-3, pH 10.0 <49>	brenda	1.5	681.818
1785	1.1.1.1		Rattus norvegicus	1.17	14625	8e-05	3816781	1-Pentanol		10.0	alcohol dehydrogenas	isoenzyme ADH-3, pH 10.0 <49>	brenda	1.17	14625
1786	1.1.1.1		Rattus norvegicus	20	200000	0.0001	3816781	12-hydroxydodecanoate		10.0	alcohol dehydrogenas	isoenzyme ADH-1, pH 10.0 <49>	brenda	20	200000
1787	1.1.1.1		Rattus norvegicus	20	14285.7	0.0014	3816781	12-hydroxydodecanoate		10.0	alcohol dehydrogenas	isoenzyme ADH-1, pH 10.0 <49>	brenda	20	14285.7
1788	1.1.1.1		Rattus norvegicus	1.67	4771.43	0.00035	3816781	2-Buten-1-ol		10.0	alcohol dehydrogenas	isoenzyme ADH-3, pH 10.0 <49>	brenda	1.67	4771.43
1789	1.1.1.1		Rattus norvegicus	3.83			3816781	12-hydroxydodecanoate		10.0	alcohol dehydrogenas	isoenzyme ADH-12, pH 10.0 <49>	brenda	3.83
1790	1.1.1.1		Rattus norvegicus	1.27	97692.3	1.3e-05	3816781	12-hydroxydodecanoate		10.0	alcohol dehydrogenas	isoenzyme ADH-3, pH 10.0 <49>	brenda	1.27	97692.3
1791	1.1.1.1		Rattus norvegicus	5.83	97.1667	0.06	3816781	2-Buten-1-ol		10.0	alcohol dehydrogenas	isoenzyme ADH-2, pH 10.0 <49>	brenda	5.83	97.1667
1792	1.1.1.1		Rattus norvegicus	2.33	4568.63	0.00051	3816781	1-Octanol		10.0	alcohol dehydrogenas	isoenzyme ADH-2, pH 10.0 <49>	brenda	2.33	4568.63
1793	1.1.1.1		Rattus norvegicus	0.383	0.201579	1.9	3816781	Cyclohexanol		10.0	alcohol dehydrogenas	isoenzyme ADH-2, pH 10.0 <49>	brenda	0.383	0.201579
1794	1.1.1.1		Rattus norvegicus	213	85200	0.0025	3816781	2-Buten-1-ol		10.0	alcohol dehydrogenas	isoenzyme ADH-1, pH 10.0 <49>	brenda	213	85200
1795	1.1.1.1		Rattus norvegicus	3.53	45.2564	0.078	3816781	1-Pentanol		10.0	alcohol dehydrogenas	isoenzyme ADH-2, pH 10.0 <49>	brenda	3.53	45.2564
1796	1.1.1.1		Rattus norvegicus	48.8	2870.59	0.017	3816781	1-butanol		10.0	alcohol dehydrogenas	isoenzyme ADH-1, pH 10.0 <49>	brenda	48.8	2870.59
1797	1.1.1.1		Rattus norvegicus	48.8	15741.9	0.0031	3816781	1-Pentanol		10.0	alcohol dehydrogenas	isoenzyme ADH-1, pH 10.0 <49>	brenda	48.8	15741.9
1798	1.1.1.1		Rattus norvegicus	60.8			3816781	1-Octanol		10.0	alcohol dehydrogenas	isoenzyme ADH-1, pH 10.0 <49>	brenda	60.8
1799	1.1.1.1		Rattus norvegicus	62.7	184.412	0.34	3816781	ethanol		10.0	alcohol dehydrogenas	isoenzyme ADH-1, pH 10.0 <49>	brenda	62.7	184.412
1800	1.1.1.1		Rattus norvegicus	89.7	64071.4	0.0014	3816781	benzyl alcohol		10.0	alcohol dehydrogenas	isoenzyme ADH-1, pH 10.0 <49>	brenda	89.7	64071.4
1801	1.1.1.1		Rattus norvegicus	1.75	7.95455	0.22	3816781	Cyclohexanol		10.0	alcohol dehydrogenas	isoenzyme ADH-1, pH 10.0 <49>	brenda	1.75	7.95455
1855	1.1.1.1		Rhodococcus ruber	230	433962	0.00053	22584819	4-chloroacetophenone	37	6.0	alcohol dehydrogenas	pH 6.0, 37°C, recombinant enzyme expressed from Saccharomyces cerevisiae <232>	brenda	230	433962
1856	1.1.1.1		Rhodococcus ruber	317	2.26429e+06	0.00014	22584819	Capronaldehyde	37	6.0	alcohol dehydrogenas	pH 6.0, 37°C, recombinant enzyme expressed from Arxula adeninivorans <232>	brenda	317	2.26429e+06
1857	1.1.1.1		Rhodococcus ruber	576	2.61818e+06	0.00022	22584819	Capronaldehyde	37	6.0	alcohol dehydrogenas	pH 6.0, 37°C, recombinant enzyme expressed from Saccharomyces cerevisiae <232>	brenda	576	2.61818e+06
1858	1.1.1.1		Rhodococcus ruber	303	332967	0.00091	22584819	phenylacetaldehyde	37	6.0	alcohol dehydrogenas	pH 6.0, 37°C, recombinant enzyme expressed from Arxula adeninivorans <232>	brenda	303	332967
1859	1.1.1.1		Rhodococcus ruber	418	2.45882e+06	0.00017	22584819	Valeraldehyde	37	6.0	alcohol dehydrogenas	pH 6.0, 37°C, recombinant enzyme expressed from Saccharomyces cerevisiae <232>	brenda	418	2.45882e+06
1860	1.1.1.1		Rhodococcus ruber	145	1.03571e+06	0.00014	22584819	4-chloroacetophenone	37	6.0	alcohol dehydrogenas	pH 6.0, 37°C, recombinant enzyme expressed from Hansenula polymorpha <232>	brenda	145	1.03571e+06
1861	1.1.1.1		Rhodococcus ruber	264	800000	0.00033	22584819	phenylacetaldehyde	37	6.0	alcohol dehydrogenas	pH 6.0, 37°C, recombinant enzyme expressed from Hansenula polymorpha <232>	brenda	264	800000
1862	1.1.1.1		Rhodococcus ruber	410	1640000	0.00025	22584819	Capronaldehyde	37	6.0	alcohol dehydrogenas	pH 6.0, 37°C, recombinant enzyme expressed from Hansenula polymorpha <232>	brenda	410	1640000
1863	1.1.1.1		Rhodococcus ruber	211	1055000	0.0002	22584819	acetophenone	37	6.0	alcohol dehydrogenas	pH 6.0, 37°C, recombinant enzyme expressed from Hansenula polymorpha <232>	brenda	211	1055000
1864	1.1.1.1		Rhodococcus ruber	202	1.06316e+06	0.00019	22584819	phenylacetaldehyde	37	6.0	alcohol dehydrogenas	pH 6.0, 37°C, recombinant enzyme expressed from Saccharomyces cerevisiae <232>	brenda	202	1.06316e+06
1865	1.1.1.1		Rhodococcus ruber	259	392424	0.00066	22584819	acetophenone	37	6.0	alcohol dehydrogenas	pH 6.0, 37°C, recombinant enzyme expressed from Saccharomyces cerevisiae <232>	brenda	259	392424
1866	1.1.1.1		Rhodococcus ruber	288	720000	0.0004	22584819	acetophenone	37	6.0	alcohol dehydrogenas	pH 6.0, 37°C, recombinant enzyme expressed from Arxula adeninivorans <232>	brenda	288	720000
1867	1.1.1.1		Rhodococcus ruber	432	1.54286e+06	0.00028	22584819	Valeraldehyde	37	6.0	alcohol dehydrogenas	pH 6.0, 37°C, recombinant enzyme expressed from Arxula adeninivorans <232>	brenda	432	1.54286e+06
1868	1.1.1.1		Rhodococcus ruber	432	389189	0.00111	22584819	4-chloroacetophenone	37	6.0	alcohol dehydrogenas	pH 6.0, 37°C, recombinant enzyme expressed from Arxula adeninivorans <232>	brenda	432	389189
1869	1.1.1.1		Rhodococcus ruber	528	264000	0.002	22584819	Valeraldehyde	37	6.0	alcohol dehydrogenas	pH 6.0, 37°C, recombinant enzyme expressed from Hansenula polymorpha <232>	brenda	528	264000
1870	1.1.1.1	P39462	Saccharolobus solfataricus	0.0664584	16.6146	0.004	19588068	NAD+	65	10.5)	alcohol dehydrogenas	mutant enzyme W95L, in 0.1 M glycine-NaOH buffer (pH 10.5), at 65°C <207>	brenda	0.52	130	Yes
1871	1.1.1.1	P39462	Saccharolobus solfataricus	0.140585	639.023	0.00022	19588068	(R)-2-pentanol	65	10.5)	alcohol dehydrogenas	wild type enzyme, in 0.1 M glycine-NaOH buffer (pH 10.5), at 65°C <207>	brenda	1.1	5000
1872	1.1.1.1	P39462	Saccharolobus solfataricus	0.127805	311.718	0.00041	19588068	(R)-2-butanol	65	10.5)	alcohol dehydrogenas	wild type enzyme, in 0.1 M glycine-NaOH buffer (pH 10.5), at 65°C <207>	brenda	1	2439.02
1873	1.1.1.1	P39462	Saccharolobus solfataricus	0.191707	710.025	0.00027	19588068	3-Pentanol	65	10.5)	alcohol dehydrogenas	wild type enzyme, in 0.1 M glycine-NaOH buffer (pH 10.5), at 65°C <207>	brenda	1.5	5555.56
1874	1.1.1.1	P39462	Saccharolobus solfataricus	0.332292	4747.03	7e-05	19588068	(S)-2-pentanol	65	10.5)	alcohol dehydrogenas	wild type enzyme, in 0.1 M glycine-NaOH buffer (pH 10.5), at 65°C <207>	brenda	2.6	37142.9
1875	1.1.1.1	P39462	Saccharolobus solfataricus	0.204487	5381.24	3.8e-05	19588068	1-Heptanol	65	10.5)	alcohol dehydrogenas	wild type enzyme, in 0.1 M glycine-NaOH buffer (pH 10.5), at 65°C <207>	brenda	1.6	42105.3
1876	1.1.1.1	P39462	Saccharolobus solfataricus	0.204487	817.949	0.00025	19588068	2-ethoxyethanol	65	10.5)	alcohol dehydrogenas	wild type enzyme, in 0.1 M glycine-NaOH buffer (pH 10.5), at 65°C <207>	brenda	1.6	6400
1877	1.1.1.1	P39462	Saccharolobus solfataricus	0.255609	7303.12	3.5e-05	19588068	1-Hexanol	65	10.5)	alcohol dehydrogenas	wild type enzyme, in 0.1 M glycine-NaOH buffer (pH 10.5), at 65°C <207>	brenda	2	57142.9
1878	1.1.1.1	P39462	Saccharolobus solfataricus	0.26839	29821.1	9e-06	19588068	trans-cinnamaldehyde	65	10.5)	alcohol dehydrogenas	wild type enzyme, in 0.1 M glycine-NaOH buffer (pH 10.5), at 65°C <207>	brenda	2.1	233333
1879	1.1.1.1	P39462	Saccharolobus solfataricus	0.026839	298.211	9e-05	19588068	trans-cinnamaldehyde	65	10.5)	alcohol dehydrogenas	mutant enzyme W95L,, in 0.1 M glycine-NaOH buffer (pH 10.5), at 65°C <207>	brenda	0.21	2333.33	Yes
1880	1.1.1.1	P39462	Saccharolobus solfataricus	0.0677364	260.525	0.00026	19588068	1-Pentanol	65	10.5)	alcohol dehydrogenas	mutant enzyme W95L, in 0.1 M glycine-NaOH buffer (pH 10.5), at 65°C <207>	brenda	0.53	2038.46	Yes
1881	1.1.1.1	P39462	Saccharolobus solfataricus	0.396194	86.1291	0.0046	19588068	ethanol	65	10.5)	alcohol dehydrogenas	wild type enzyme, in 0.1 M glycine-NaOH buffer (pH 10.5), at 65°C <207>	brenda	3.1	673.913
1882	1.1.1.1	P39462	Saccharolobus solfataricus	0.396194	4952.43	8e-05	19588068	1-butanol	65	10.5)	alcohol dehydrogenas	wild type enzyme, in 0.1 M glycine-NaOH buffer (pH 10.5), at 65°C <207>	brenda	3.1	38750
1883	1.1.1.1	P39462	Saccharolobus solfataricus	0.217268	5.8093	0.0374	19588068	(R)-2-butanol	65	10.5)	alcohol dehydrogenas	mutant enzyme W95L/N249Y, in 0.1 M glycine-NaOH buffer (pH 10.5), at 65°C <207>	brenda	1.7	45.4545	Yes
1884	1.1.1.1	P39462	Saccharolobus solfataricus	0.370633	5294.76	7e-05	19588068	4-methoxybenzyl alcohol	65	10.5)	alcohol dehydrogenas	wild type enzyme, in 0.1 M glycine-NaOH buffer (pH 10.5), at 65°C <207>	brenda	2.9	41428.6
1885	1.1.1.1	P39462	Saccharolobus solfataricus	0.370633	3088.61	0.00012	19588068	4-methoxybenzyl alcohol	65	10.5)	alcohol dehydrogenas	wild type enzyme, in 0.1 M glycine-NaOH buffer (pH 10.5), at 65°C <207>	brenda	2.9	24166.7
1886	1.1.1.1	P39462	Saccharolobus solfataricus	0.0472877	675.538	7e-05	19588068	4-methoxybenzyl alcohol	65	10.5)	alcohol dehydrogenas	wild type enzyme, in 0.1 M glycine-NaOH buffer (pH 10.5), at 65°C <207>	brenda	0.37	5285.71
1887	1.1.1.1	P39462	Saccharolobus solfataricus	0.0472877	394.064	0.00012	19588068	4-methoxybenzyl alcohol	65	10.5)	alcohol dehydrogenas	wild type enzyme, in 0.1 M glycine-NaOH buffer (pH 10.5), at 65°C <207>	brenda	0.37	3083.33
1888	1.1.1.1	P39462	Saccharolobus solfataricus	2.6839	53.6779	0.05	19588068	NAD+	65	10.5)	alcohol dehydrogenas	Km above 50 mM, mutant enzyme W95L/N249Y, in 0.1 M glycine-NaOH buffer (pH 10.5), at 65°C <207>	brenda	21	420	Yes
1889	1.1.1.1	P39462	Saccharolobus solfataricus	0.319511	1331.3	0.00024	19588068	1-propanol	65	10.5)	alcohol dehydrogenas	wild type enzyme, in 0.1 M glycine-NaOH buffer (pH 10.5), at 65°C <207>	brenda	2.5	10416.7
1890	1.1.1.1	P39462	Saccharolobus solfataricus	0.319511	11833.8	2.7e-05	19588068	1-Pentanol	65	10.5)	alcohol dehydrogenas	wild type enzyme, in 0.1 M glycine-NaOH buffer (pH 10.5), at 65°C <207>	brenda	2.5	92592.6
1891	1.1.1.1	P39462	Saccharolobus solfataricus	0.1048	317.575	0.00033	19588068	Isobutyraldehyde	65	10.5)	alcohol dehydrogenas	mutant enzyme W95L, in 0.1 M glycine-NaOH buffer (pH 10.5), at 65°C <207>	brenda	0.82	2484.85	Yes
1892	1.1.1.1	P39462	Saccharolobus solfataricus	2.08321	1096.43	0.0019	19588068	1-Pentanol	65	10.5)	alcohol dehydrogenas	mutant enzyme W95L/N249Y, in 0.1 M glycine-NaOH buffer (pH 10.5), at 65°C <207>	brenda	16.3	8578.95	Yes
1893	1.1.1.1	P39462	Saccharolobus solfataricus	2.55609	672.655	0.0038	19588068	benzyl alcohol	65	10.5)	alcohol dehydrogenas	mutant enzyme W95L/N249Y, in 0.1 M glycine-NaOH buffer (pH 10.5), at 65°C <207>	brenda	20	5263.16	Yes
1894	1.1.1.1	P39462	Saccharolobus solfataricus	0.613462	20.586	0.0298	19588068	(S)-2-butanol	65	10.5)	alcohol dehydrogenas	mutant enzyme W95L/N249Y, in 0.1 M glycine-NaOH buffer (pH 10.5), at 65°C <207>	brenda	4.8	161.074	Yes
1895	1.1.1.1	P39462	Saccharolobus solfataricus	0.242829	20.7546	0.0117	19588068	(R)-2-pentanol	65	10.5)	alcohol dehydrogenas	mutant enzyme W95L/N249Y, in 0.1 M glycine-NaOH buffer (pH 10.5), at 65°C <207>	brenda	1.9	162.393	Yes
1896	1.1.1.1	P39462	Saccharolobus solfataricus	1.67424	5979.43	0.00028	19588068	benzaldehyde	65	10.5)	alcohol dehydrogenas	mutant enzyme W95L/N249Y, in 0.1 M glycine-NaOH buffer (pH 10.5), at 65°C <207>	brenda	13.1	46785.7	Yes
1897	1.1.1.1	P39462	Saccharolobus solfataricus	1.92985	1206.16	0.0016	19588068	1-butanol	65	10.5)	alcohol dehydrogenas	mutant enzyme W95L/N249Y, in 0.1 M glycine-NaOH buffer (pH 10.5), at 65°C <207>	brenda	15.1	9437.5	Yes
1898	1.1.1.1	P39462	Saccharolobus solfataricus	2.14712	1651.63	0.0013	19588068	4-methoxybenzyl alcohol	65	10.5)	alcohol dehydrogenas	mutant enzyme W95L/N249Y, in 0.1 M glycine-NaOH buffer (pH 10.5), at 65°C <207>	brenda	16.8	12923.1	Yes
1899	1.1.1.1	P39462	Saccharolobus solfataricus	2.31326	3043.77	0.00076	19588068	Isobutyraldehyde	65	10.5)	alcohol dehydrogenas	mutant enzyme W95L/N249Y, in 0.1 M glycine-NaOH buffer (pH 10.5), at 65°C <207>	brenda	18.1	23815.8	Yes
1900	1.1.1.1	P39462	Saccharolobus solfataricus	0.0485657	6070.71	8e-06	19588068	NADH	65	10.5)	alcohol dehydrogenas	mutant enzyme W95L, in 0.1 M glycine-NaOH buffer (pH 10.5), at 65°C <207>	brenda	0.38	47500	Yes
1901	1.1.1.1	P39462	Saccharolobus solfataricus	0.153365	12780.5	1.2e-05	19588068	(S)-2-butanol	65	10.5)	alcohol dehydrogenas	wild type enzyme, in 0.1 M glycine-NaOH buffer (pH 10.5), at 65°C <207>	brenda	1.2	100000
1902	1.1.1.1	P39462	Saccharolobus solfataricus	3.70633	14255.1	0.00026	19588068	Isobutyraldehyde	65	10.5)	alcohol dehydrogenas	wild type enzyme, in 0.1 M glycine-NaOH buffer (pH 10.5), at 65°C <207>	brenda	29	111538
1903	1.1.1.1	P39462	Saccharolobus solfataricus	1.58478	352.172	0.0045	19588068	Cyclohexanol	65	10.5)	alcohol dehydrogenas	mutant enzyme W95L/N249Y, in 0.1 M glycine-NaOH buffer (pH 10.5), at 65°C <207>	brenda	12.4	2755.56	Yes
1904	1.1.1.1	P39462	Saccharolobus solfataricus	0.0447316	372.763	0.00012	19588068	benzyl alcohol	65	10.5)	alcohol dehydrogenas	mutant enzyme W95L, in 0.1 M glycine-NaOH buffer (pH 10.5), at 65°C <207>	brenda	0.35	2916.67	Yes
1905	1.1.1.1	P39462	Saccharolobus solfataricus	0.85629	97.3057	0.0088	19588068	(S)-2-pentanol	65	10.5)	alcohol dehydrogenas	mutant enzyme W95L/N249Y, in 0.1 M glycine-NaOH buffer (pH 10.5), at 65°C <207>	brenda	6.7	761.364	Yes
1906	1.1.1.1	P39462	Saccharolobus solfataricus	1.6998	1931.59	0.00088	19588068	1-Hexanol	65	10.5)	alcohol dehydrogenas	mutant enzyme W95L/N249Y, in 0.1 M glycine-NaOH buffer (pH 10.5), at 65°C <207>	brenda	13.3	15113.6	Yes
1907	1.1.1.1	P39462	Saccharolobus solfataricus	0.0460096	657.28	7e-05	19588068	benzaldehyde	65	10.5)	alcohol dehydrogenas	mutant enzyme W95L, in 0.1 M glycine-NaOH buffer (pH 10.5), at 65°C <207>	brenda	0.36	5142.86	Yes
1908	1.1.1.1	P39462	Saccharolobus solfataricus	0.0460096	353.92	0.00013	19588068	Butyraldehyde	65	10.5)	alcohol dehydrogenas	mutant enzyme W95L, in 0.1 M glycine-NaOH buffer (pH 10.5), at 65°C <207>	brenda	0.36	2769.23	Yes
1909	1.1.1.1	P39462	Saccharolobus solfataricus	0.0536779	1341.95	4e-05	19588068	1-Hexanol	65	10.5)	alcohol dehydrogenas	mutant enzyme W95L, in 0.1 M glycine-NaOH buffer (pH 10.5), at 65°C <207>	brenda	0.42	10500	Yes
1910	1.1.1.1	P39462	Saccharolobus solfataricus	1.52087	2269.96	0.00067	19588068	1-Heptanol	65	10.5)	alcohol dehydrogenas	mutant enzyme W95L/N249Y, in 0.1 M glycine-NaOH buffer (pH 10.5), at 65°C <207>	brenda	11.9	17761.2	Yes
1911	1.1.1.1	P39462	Saccharolobus solfataricus	2.41551	10502.2	0.00023	19588068	trans-cinnamaldehyde	65	10.5)	alcohol dehydrogenas	mutant enzyme W95L/N249Y, in 0.1 M glycine-NaOH buffer (pH 10.5), at 65°C <207>	brenda	18.9	82173.9	Yes
1912	1.1.1.1	P39462	Saccharolobus solfataricus	0.523999	7.93937	0.066	19588068	ethanol	65	10.5)	alcohol dehydrogenas	mutant enzyme W95L/N249Y, in 0.1 M glycine-NaOH buffer (pH 10.5), at 65°C <207>	brenda	4.1	62.1212	Yes
1913	1.1.1.1	P39462	Saccharolobus solfataricus	4.4476	5930.13	0.00075	19588068	NADH	65	10.5)	alcohol dehydrogenas	mutant enzyme W95L/N249Y, in 0.1 M glycine-NaOH buffer (pH 10.5), at 65°C <207>	brenda	34.8	46400	Yes
1914	1.1.1.1	P39462	Saccharolobus solfataricus	2.51775			19588068	Butyraldehyde	65	10.5)	alcohol dehydrogenas	mutant enzyme W95L/N249Y, in 0.1 M glycine-NaOH buffer (pH 10.5), at 65°C <207>; #105# wild type enzyme, in 0.1 M glycine-NaOH buffer (pH 10.5), at 65°C <207>	brenda	19.7		Yes
1915	1.1.1.1	P39462	Saccharolobus solfataricus	2.00653	308.697	0.0065	19588068	1-propanol	65	10.5)	alcohol dehydrogenas	mutant enzyme W95L/N249Y, in 0.1 M glycine-NaOH buffer (pH 10.5), at 65°C <207>	brenda	15.7	2415.38	Yes
1916	1.1.1.1	P39462	Saccharolobus solfataricus	0.0651803	310.382	0.00021	19588068	1-Heptanol	65	10.5)	alcohol dehydrogenas	mutant enzyme W95L, in 0.1 M glycine-NaOH buffer (pH 10.5), at 65°C <207>	brenda	0.51	2428.57	Yes
1917	1.1.1.1	P39462	Saccharolobus solfataricus	1.44419	48139.7	3e-05	19588068	benzaldehyde	65	10.5)	alcohol dehydrogenas	wild type enzyme, in 0.1 M glycine-NaOH buffer (pH 10.5), at 65°C <207>	brenda	11.3	376667
1918	1.1.1.1	P39462	Saccharolobus solfataricus	0.460096	1769.6	0.00026	19588068	benzyl alcohol	65	10.5)	alcohol dehydrogenas	wild type enzyme, in 0.1 M glycine-NaOH buffer (pH 10.5), at 65°C <207>	brenda	3.6	13846.2
1919	1.1.1.1	P39462	Saccharolobus solfataricus	1.31639	131639	1e-05	19588068	NADH	65	10.5)	alcohol dehydrogenas	wild type enzyme, in 0.1 M glycine-NaOH buffer (pH 10.5), at 65°C <207>	brenda	10.3	1030000
1920	1.1.1.1	P39462	Saccharolobus solfataricus	0.153365	5112.18	3e-05	19588068	Cyclohexanol	65	10.5)	alcohol dehydrogenas	wild type enzyme, in 0.1 M glycine-NaOH buffer (pH 10.5), at 65°C <207>	brenda	1.2	40000
1921	1.1.1.1	P39462	Saccharolobus solfataricus	0.434535	869.071	0.0005	19588068	NAD+	65	10.5)	alcohol dehydrogenas	wild type enzyme, in 0.1 M glycine-NaOH buffer (pH 10.5), at 65°C <207>	brenda	3.4	6800
1928	1.1.1.1		Saccharolobus solfataricus	0.421755	17573.1	2.4e-05	10074357	4-methoxybenzaldehyde	65		alcohol dehydrogenas	wild type enzyme, at 65°C <154>	brenda	3.3	137500
1929	1.1.1.1		Saccharolobus solfataricus	0.421755	1833.72	0.00023	10074357	4-methoxybenzyl alcohol	65		alcohol dehydrogenas	wild type enzyme, at 65°C <154>	brenda	3.3	14347.8
1930	1.1.1.1		Saccharolobus solfataricus	0.0639023			8555238,11265460	ethanol	65	9.2	alcohol dehydrogenas	in the presence of 3 mM NAD+, in 0.1 M glycine-NaOH, pH 9.2, at 65°C <163>; #46# native enzyme, at 55°C <153>	brenda	0.5
1931	1.1.1.1		Saccharolobus solfataricus	0.253053	2108.77	0.00012	8555238	4-bromobenzyl alcohol	55		alcohol dehydrogenas	native enzyme, at 55°C <153>	brenda	1.1	9166.67
1932	1.1.1.1		Saccharolobus solfataricus	0.140585	1171.54	0.00012	11265460	4-bromobenzylalcohol	65	9.2	alcohol dehydrogenas	in the presence of 3 mM NAD+, in 0.1 M glycine-NaOH, pH 9.2, at 65°C <163>	brenda	1.1	9166.67
1933	1.1.1.1		Saccharolobus solfataricus	0.447316	1491.05	0.0003	8555238,11265460	benzaldehyde	65	7.5)containing0.2mMNADH+H+	alcohol dehydrogenas	in 50 mM Tris-HCl (pH 7.5) containing 0.2 mM NADH + H+, at 65°C <163>; #46# native enzyme, at 55°C <153>	brenda	3.5	11666.7
1934	1.1.1.1		Saccharolobus solfataricus	0.805169	2012.92	0.0004	8555238	4-bromobenzyl alcohol	55		alcohol dehydrogenas	carboxymethylated enzyme, at 55°C <153>	brenda	3.5	8750
1935	1.1.1.1		Saccharolobus solfataricus	2.03209	1069.52	0.0019	10074357	Cyclohexanol	65		alcohol dehydrogenas	mutant enzyme N249Y, at 65°C <154>	brenda	15.9	8368.42	Yes
1936	1.1.1.1		Saccharolobus solfataricus	0.345072	265.44	0.0013	8555238	4-methoxybenzyl alcohol	55		alcohol dehydrogenas	native enzyme, at 55°C <153>	brenda	1.5	1153.85
1937	1.1.1.1		Saccharolobus solfataricus	0.191707	147.467	0.0013	11265460	4-methoxybenzylalcohol	65	9.2	alcohol dehydrogenas	in the presence of 3 mM NAD+, in 0.1 M glycine-NaOH, pH 9.2, at 65°C <163>	brenda	1.5	1153.85
1938	1.1.1.1		Saccharolobus solfataricus	0.332292	553.82	0.0006	10074357	1-propanol	65		alcohol dehydrogenas	wild type enzyme, at 65°C <154>	brenda	2.6	4333.33
1939	1.1.1.1		Saccharolobus solfataricus	0.0894632	319.511	0.00028	8555238,11265460	4-carboxybenzaldehyde	65	7.5)containing0.2mMNADH+H+	alcohol dehydrogenas	in 50 mM Tris-HCl (pH 7.5) containing 0.2 mM NADH + H+, at 65°C <163>; #46# native enzyme, at 55°C <153>	brenda	0.7	2500
1940	1.1.1.1		Saccharolobus solfataricus	0.460096	11502.4	4e-05	8555238	NADH	55		alcohol dehydrogenas	carboxymethylated enzyme, at 55°C <153>	brenda	2	50000
1941	1.1.1.1		Saccharolobus solfataricus	0.460096	511.218	0.0009	8555238	3-bromobenzyl alcohol	55		alcohol dehydrogenas	carboxymethylated enzyme, at 55°C <153>	brenda	2	2222.22
1942	1.1.1.1		Saccharolobus solfataricus	0.506106	210.877	0.0024	8555238	1-propanol	55		alcohol dehydrogenas	carboxymethylated enzyme, at 55°C <153>	brenda	2.2	916.667
1943	1.1.1.1		Saccharolobus solfataricus	3.1	114.815	0.027	3115775	methanol			alcohol dehydrogenas	-	brenda	3.1	114.815
1944	1.1.1.1		Saccharolobus solfataricus	0.322067	402.584	0.0008	8555238	benzyl alcohol	55		alcohol dehydrogenas	native enzyme, at 55°C <153>	brenda	1.4	1750
1945	1.1.1.1		Saccharolobus solfataricus	0.178926	223.658	0.0008	11265460	benzylalcohol	65	9.2	alcohol dehydrogenas	in the presence of 3 mM NAD+, in 0.1 M glycine-NaOH, pH 9.2, at 65°C <163>	brenda	1.4	1750
1946	1.1.1.1		Saccharolobus solfataricus	0.322067	268.39	0.0012	8555238	3-Methoxybenzyl alcohol	55		alcohol dehydrogenas	native enzyme, at 55°C <153>	brenda	1.4	1166.67
1947	1.1.1.1		Saccharolobus solfataricus	0.178926			11265460	3-methoxybenzylalcohol	65	9.2	alcohol dehydrogenas	in the presence of 3 mM NAD+, in 0.1 M glycine-NaOH, pH 9.2, at 65°C <163>	brenda	1.4
1948	1.1.1.1		Saccharolobus solfataricus	3.68077	1115.38	0.0033	8555238	3-Methoxybenzyl alcohol	55		alcohol dehydrogenas	carboxymethylated enzyme, at 55°C <153>	brenda	16	4848.48
1949	1.1.1.1		Saccharolobus solfataricus	0.0830729	1846.07	4.5e-05	8555238,11265460	Cyclohexanol	65	9.2	alcohol dehydrogenas	in the presence of 3 mM NAD+, in 0.1 M glycine-NaOH, pH 9.2, at 65°C <163>; #46# native enzyme, at 55°C <153>	brenda	0.65	14444.4
1950	1.1.1.1		Saccharolobus solfataricus	2.77336	1848.91	0.0015	10074357	benzyl alcohol	65		alcohol dehydrogenas	mutant enzyme N249Y, at 65°C <154>	brenda	21.7	14466.7	Yes
1951	1.1.1.1		Saccharolobus solfataricus	0.0766827	547.734	0.00014	8555238,11265460	4-methoxybenzaldehyde	65	7.5)containing0.2mMNADH+H+	alcohol dehydrogenas	in 50 mM Tris-HCl (pH 7.5) containing 0.2 mM NADH + H+, at 65°C <163>; #46# native enzyme, at 55°C <153>	brenda	0.6	4285.71
1952	1.1.1.1		Saccharolobus solfataricus	6.39023	515.341	0.0124	10074357	NAD+	65		alcohol dehydrogenas	mutant enzyme N249Y, at 65°C, in the presence of benzyl alcohol <154>	brenda	50	4032.26	Yes
1953	1.1.1.1		Saccharolobus solfataricus	2.61999	3046.5	0.00086	10074357	4-methoxybenzaldehyde	65		alcohol dehydrogenas	mutant enzyme N249Y, at 65°C <154>	brenda	20.5	23837.2	Yes
1954	1.1.1.1		Saccharolobus solfataricus	4.71599	3368.56	0.0014	8555238	4-methoxybenzyl alcohol	55		alcohol dehydrogenas	carboxymethylated enzyme, at 55°C <153>	brenda	20.5	14642.9
1955	1.1.1.1		Saccharolobus solfataricus	0.103522	1.95324	0.053	8555238	2-propanol	55		alcohol dehydrogenas	carboxymethylated enzyme, at 55°C <153>	brenda	0.45	8.49057
1956	1.1.1.1		Saccharolobus solfataricus	0.587901			8555238,11265460	4-nitrobenzaldehyde	65	7.5)containing0.2mMNADH+H+	alcohol dehydrogenas	in 50 mM Tris-HCl (pH 7.5) containing 0.2 mM NADH + H+, at 65°C <163>; #46# native enzyme, at 55°C <153>	brenda	4.6
1957	1.1.1.1		Saccharolobus solfataricus	0.153365	464.744	0.00033	8555238,11265460	1-propanol	65	9.2	alcohol dehydrogenas	in the presence of 3 mM NAD+, in 0.1 M glycine-NaOH, pH 9.2, at 65°C <163>; #46# native enzyme, at 55°C <153>	brenda	1.2	3636.36
1958	1.1.1.1		Saccharolobus solfataricus	0.153365			11265460	3-methoxybenzylalcohol	65	9.2	alcohol dehydrogenas	in the presence of 5 mM benzylalcohol, in 0.1 M glycine-NaOH, pH 9.2, at 65°C <163>	brenda	1.2
1959	1.1.1.1		Saccharolobus solfataricus	0.276058	1971.84	0.00014	8555238	3-bromobenzyl alcohol	55		alcohol dehydrogenas	native enzyme, at 55°C <153>	brenda	1.2	8571.43
1960	1.1.1.1		Saccharolobus solfataricus	0.153365	1095.47	0.00014	11265460	3-bromobenzylalcohol	65	9.2	alcohol dehydrogenas	in the presence of 3 mM NAD+, in 0.1 M glycine-NaOH, pH 9.2, at 65°C <163>	brenda	1.2	8571.43
1961	1.1.1.1		Saccharolobus solfataricus	0.57512			8555238,11265460	NADH	65	7.5)containing0.25mMbenzaldehyde	alcohol dehydrogenas	in 50 mM Tris-HCl (pH 7.5) containing 0.25 mM benzaldehyde, at 65°C <163>; #46# native enzyme, at 55°C <153>	brenda	4.5
1962	1.1.1.1		Saccharolobus solfataricus	0.414087	2070.43	0.0002	8555238	benzaldehyde	55		alcohol dehydrogenas	carboxymethylated enzyme, at 55°C <153>	brenda	1.8	9000
1963	1.1.1.1		Saccharolobus solfataricus	2.17			3115775	3-methylcyclohexanone			alcohol dehydrogenas	-	brenda	2.17
1964	1.1.1.1		Saccharolobus solfataricus	1.02	784.615	0.0013	3115775	Cyclopentanone			alcohol dehydrogenas	-	brenda	1.02	784.615
1965	1.1.1.1		Saccharolobus solfataricus	0.0319511	53.2519	0.0006	8555238,11265460	2-propanol	65	9.2	alcohol dehydrogenas	in the presence of 3 mM NAD+, in 0.1 M glycine-NaOH, pH 9.2, at 65°C <163>; #46# native enzyme, at 55°C <153>	brenda	0.25	416.667
1966	1.1.1.1		Saccharolobus solfataricus	3.25902	12534.7	0.00026	10074357	benzaldehyde	65		alcohol dehydrogenas	mutant enzyme N249Y, at 65°C <154>	brenda	25.5	98076.9	Yes
1967	1.1.1.1		Saccharolobus solfataricus	3.25902	2628.24	0.00124	10074357	4-methoxybenzyl alcohol	65		alcohol dehydrogenas	mutant enzyme N249Y, at 65°C <154>	brenda	25.5	20564.5	Yes
1968	1.1.1.1		Saccharolobus solfataricus	0.195541	1.06272	0.184	8555238	ethanol	55		alcohol dehydrogenas	carboxymethylated enzyme, at 55°C <153>	brenda	0.85	4.61957
1969	1.1.1.1		Saccharolobus solfataricus	0.317	48.0303	0.0066	3115775	acetone			alcohol dehydrogenas	-	brenda	0.317	48.0303
1970	1.1.1.1		Saccharolobus solfataricus	3.3357	1667.85	0.002	8555238	benzyl alcohol	55		alcohol dehydrogenas	carboxymethylated enzyme, at 55°C <153>	brenda	14.5	7250
1971	1.1.1.1		Saccharolobus solfataricus	7.72			3115775	3-methyl-cyclohexanol			alcohol dehydrogenas	-	brenda	7.72
1972	1.1.1.1		Saccharolobus solfataricus	0.983	393200	2.5e-06	3115775	Anisaldehyde			alcohol dehydrogenas	-	brenda	0.983	393200
1973	1.1.1.1		Saccharolobus solfataricus	1.22	162.667	0.0075	3115775	3-methylbutan-2-one			alcohol dehydrogenas	-	brenda	1.22	162.667
1974	1.1.1.1		Saccharolobus solfataricus	1.68			3115775	benzyl alcohol			alcohol dehydrogenas	-	brenda	1.68
1975	1.1.1.1		Saccharolobus solfataricus	1.88	7230.77	0.00026	3115775	ethanol			alcohol dehydrogenas	-	brenda	1.88	7230.77
1976	1.1.1.1		Saccharolobus solfataricus	1.93	137.857	0.014	3115775	butan-2-one			alcohol dehydrogenas	-	brenda	1.93	137.857
1977	1.1.1.1		Saccharolobus solfataricus	1.97	35818.2	5.5e-05	3115775	butan-1-ol			alcohol dehydrogenas	-	brenda	1.97	35818.2
1978	1.1.1.1		Saccharolobus solfataricus	2.92	12977.8	0.000225	3115775	pentan-3-ol			alcohol dehydrogenas	-	brenda	2.92	12977.8
1979	1.1.1.1		Saccharolobus solfataricus	3.55	10142.9	0.00035	3115775	butan-2-ol			alcohol dehydrogenas	-	brenda	3.55	10142.9
1980	1.1.1.1		Saccharolobus solfataricus	3.82			3115775	pentan2-ol			alcohol dehydrogenas	-	brenda	3.82
1981	1.1.1.1		Saccharolobus solfataricus	4.03	212105	1.9e-05	3115775	propan-1-ol			alcohol dehydrogenas	-	brenda	4.03	212105
1982	1.1.1.1		Saccharolobus solfataricus	6.92	13840	0.0005	3115775	propan-2-ol			alcohol dehydrogenas	-	brenda	6.92	13840
1983	1.1.1.1		Saccharolobus solfataricus	2.12156	1247.97	0.0017	10074357	1-propanol	65		alcohol dehydrogenas	mutant enzyme N249Y, at 65°C <154>	brenda	16.6	9764.71	Yes
1984	1.1.1.1		Saccharolobus solfataricus	3.23345	15397.4	0.00021	10074357	NADH	65		alcohol dehydrogenas	mutant enzyme N249Y, at 65°C, in the presence of benzaldehyde <154>	brenda	25.3	120476	Yes
1985	1.1.1.1		Saccharolobus solfataricus	4.25589	8511.78	0.0005	8555238	NAD+	55		alcohol dehydrogenas	carboxymethylated enzyme, at 55°C <153>	brenda	18.5	37000
1986	1.1.1.1		Saccharolobus solfataricus	1.44419	48139.7	3e-05	10074357	benzaldehyde	65		alcohol dehydrogenas	wild type enzyme, at 65°C <154>	brenda	11.3	376667
1987	1.1.1.1		Saccharolobus solfataricus	0.460096	1769.6	0.00026	10074357	benzyl alcohol	65		alcohol dehydrogenas	wild type enzyme, at 65°C <154>	brenda	3.6	13846.2
1988	1.1.1.1		Saccharolobus solfataricus	1.31639	101261	1.3e-05	10074357	NADH	65		alcohol dehydrogenas	wild type enzyme, at 65°C, in the presence of benzaldehyde <154>	brenda	10.3	792308
1989	1.1.1.1		Saccharolobus solfataricus	0.276058	1200.25	0.00023	8555238	Cyclohexanol	55		alcohol dehydrogenas	carboxymethylated enzyme, at 55°C <153>	brenda	1.2	5217.39
1990	1.1.1.1		Saccharolobus solfataricus	0.434535			10074357	NAD+	65		alcohol dehydrogenas	wild type enzyme, at 65°C, in the presence of benzyl alcohol <154>	brenda	3.4
1991	1.1.1.1		Saccharolobus solfataricus	0.178926	894.632	0.0002	11265460	NAD+	65	9.2	alcohol dehydrogenas	in 0.1 M glycine-NaOH, pH 9.2, at 65°C <163>	brenda	1.4	7000
2002	1.1.1.1	P00330	Saccharomyces cerevisiae	176	380952	0.000462	23831062	Acetaldehyde;H+;NADH	30	6.5	alcohol dehydrogenase	wildtype isozyme Adh1p, C-terminal GST-tag	sabio	176	380952
2003	1.1.1.1	P00330	Saccharomyces cerevisiae	176	1600000	0.00011		Acetaldehyde;H+;NADH		-	alcohol dehydrogenase	wildtype isozyme Adh1p	sabio	176	1600000
2004	1.1.1.1	P00330	Saccharomyces cerevisiae	176	380788	0.0004622		Acetaldehyde;H+;NADH		-	alcohol dehydrogenase	wildtype isozyme Adh1p	sabio	176	380788
2005	1.1.1.1	P00330	Saccharomyces cerevisiae	176	1.03529e+06	0.00017		Acetaldehyde;H+;NADH		-	alcohol dehydrogenase	wildtype isozyme Adh1p	sabio	176	1.03529e+06
2006	1.1.1.1	P00330	Saccharomyces cerevisiae	176	10352.9	0.017		Acetaldehyde;H+;NADH		-	alcohol dehydrogenase	wildtype isozyme Adh1p	sabio	176	10352.9
2011	1.1.1.1	P38113	Saccharomyces cerevisiae	0	0	0.00017		Acetaldehyde;H+;NADH		-	alcohol dehydrogenase	wildtype isozyme Adh5p	sabio	0	0
2012	1.1.1.1	P38113	Saccharomyces cerevisiae	0	0	0.017		Acetaldehyde;H+;NADH		-	alcohol dehydrogenase	wildtype isozyme Adh5p	sabio	0	0
2013	1.1.1.1	P38113	Saccharomyces cerevisiae	0	0	0.00011		Acetaldehyde;H+;NADH		-	alcohol dehydrogenase	wildtype isozyme Adh5p	sabio	0	0
2014	1.1.1.1	P38113	Saccharomyces cerevisiae	0	0	0.00111		Acetaldehyde;H+;NADH		-	alcohol dehydrogenase	wildtype isozyme Adh5p	sabio	0	0
2015	1.1.1.1		Saccharomyces cerevisiae	0.73	17.8049	0.041	28265724	propanal	30	7.0	alcohol dehydrogenas	pH 7.0, 30°C <285>	brenda	0.73	17.8049
2016	1.1.1.1		Saccharomyces cerevisiae	1.28	34.5946	0.037	28265724	formaldehyde	30	7.0	alcohol dehydrogenas	pH 7.0, 30°C <285>	brenda	1.28	34.5946
2017	1.1.1.1		Saccharomyces cerevisiae	143	18451.6	0.00775	19034537	ethanol	25	8.0at25°C	alcohol dehydrogenas	in 50 mM Tris-HCl, pH 8.0 at 25°C <209>	brenda	143	18451.6
2018	1.1.1.1		Saccharomyces cerevisiae	1.58	37.619	0.042	28265724	furfural	30	7.0	alcohol dehydrogenas	pH 7.0, 30°C <285>	brenda	1.58	37.619
2019	1.1.1.1		Saccharomyces cerevisiae	1.99	27.6389	0.072	28265724	Butanal	30	7.0	alcohol dehydrogenas	pH 7.0, 30°C <285>	brenda	1.99	27.6389
2020	1.1.1.1		Saccharomyces cerevisiae	251.3	27829.5	0.00903	17072683	ethanol	10	9.0	alcohol dehydrogenas	10°C, pH 9.0 <144>	brenda	251.3	27829.5
2021	1.1.1.1		Saccharomyces cerevisiae	432.3	75842.1	0.0057	17072683	ethanol	20	9.0	alcohol dehydrogenas	20°C, pH 9.0 <144>	brenda	432.3	75842.1
2022	1.1.1.1		Saccharomyces cerevisiae	786.1	91834.1	0.00856	17072683	ethanol	30	9.0	alcohol dehydrogenas	30°C, pH 9.0 <144>	brenda	786.1	91834.1
2023	1.1.1.1		Saccharomyces cerevisiae	895.4	74000	0.0121	17072683	ethanol	40	9.0	alcohol dehydrogenas	40°C, pH 9.0 <144>	brenda	895.4	74000
2024	1.1.1.1		Saccharomyces cerevisiae	18.65	211.932	0.088	28265724	glycolaldehyde	30	7.0	alcohol dehydrogenas	pH 7.0, 30°C <285>	brenda	18.65	211.932
2070	1.1.1.1		Saimiri sciureus	0.4	2222.22	0.00018	7011375	ethanol		7.5	alcohol dehydrogenas	pyrazole-sensitive enzyme, pH 7.5 <24>	brenda	0.4	2222.22
2071	1.1.1.1		Saimiri sciureus	0.117	9.75	0.012	7011375	methanol		7.5	alcohol dehydrogenas	pyrazole-sensitive enzyme, pH 7.5 <24>	brenda	0.117	9.75
2072	1.1.1.1		Saimiri sciureus	16.7	167000	0.0001	7011375	acetaldehyde		7.0	alcohol dehydrogenas	pyrazole-sensitive enzyme, pH 7.0 <24>	brenda	16.7	167000
2073	1.1.1.1		Saimiri sciureus	0.45	90	0.005	7011375	ethanol		10.0	alcohol dehydrogenas	pyrazole-insensitive enzyme, pH 10.0 <24>	brenda	0.45	90
2074	1.1.1.1		Saimiri sciureus	0.45			7011375	butanol		10.0	alcohol dehydrogenas	pyrazole-sensitive enzyme and pyrazole-insensitive enzyme, pH 10.0 <24>	brenda	0.45
2075	1.1.1.1		Saimiri sciureus	3.33	289.565	0.0115	7011375	acetaldehyde		7.0	alcohol dehydrogenas	pyrazole-insensitive enzyme, pH 7.0 <24>	brenda	3.33	289.565
2076	1.1.1.1		Saimiri sciureus	0.333	18500	1.8e-05	7011375	Pentanol		10.0	alcohol dehydrogenas	pyrazole-sensitive enzyme, pH 10.0 <24>	brenda	0.333	18500
2077	1.1.1.1		Saimiri sciureus	0.35	29166.7	1.2e-05	7011375	butanol		7.5	alcohol dehydrogenas	pyrazole-sensitive enzyme, pH 7.5 <24>	brenda	0.35	29166.7
2078	1.1.1.1		Saimiri sciureus	0.217	15.5	0.014	7011375	methanol		10.0	alcohol dehydrogenas	pyrazole-sensitive enzyme, pH 10.0 <24>	brenda	0.217	15.5
2079	1.1.1.1		Saimiri sciureus	0.567			7011375	ethanol			alcohol dehydrogenas	pyrazole-sensitive enzyme <24>	brenda	0.567
2080	1.1.1.1		Saimiri sciureus	0.0833	20.825	0.004	7011375	ethanol		7.5	alcohol dehydrogenas	pyrazole-insensitive enzyme, pH 7.5 <24>	brenda	0.0833	20.825
2081	1.1.1.1		Saimiri sciureus	0.0833	1388.33	6e-05	7011375	butanol		7.5	alcohol dehydrogenas	pyrazole-insensitive enzyme, pH 7.5 <24>	brenda	0.0833	1388.33
2082	1.1.1.1		Saimiri sciureus	0.283	23583.3	1.2e-05	7011375	Pentanol		7.5	alcohol dehydrogenas	pyrazole-sensitive enzyme, pH 7.5 <24>	brenda	0.283	23583.3
2086	1.1.1.1		Saimiri sciureus	0.45	22500	2e-05	7011375	1-Butanol;NAD+	24.8	10.0	alcohol dehydrogenase	wildtype pyrazole-insensitive isoenzyme	sabio	0.45	22500
2087	1.1.1.1		Saimiri sciureus	0.0833333	20.8333	0.004	7011375	Ethanol;NAD+	24.8	7.5	alcohol dehydrogenase	wildtype pyrazole-insensitive isoenzyme	sabio	0.0833333	20.8333
2088	1.1.1.1		Saimiri sciureus	3.33333	292.398	0.0114	7011375	Acetaldehyde;H+;NADH	24.8	7.0	alcohol dehydrogenase	wildtype pyrazole-insensitive isoenzyme	sabio	3.33333	292.398
2089	1.1.1.1		Saimiri sciureus	0.45	32142.9	1.4e-05	7011375	Ethanol;NAD+	24.8	10.0	alcohol dehydrogenase	wildtype pyrazole-insensitive isoenzyme	sabio	0.45	32142.9
2090	1.1.1.1		Saimiri sciureus	0.0833333	1388.89	6e-05	7011375	1-Butanol;NAD+	24.8	7.5	alcohol dehydrogenase	wildtype pyrazole-insensitive isoenzyme	sabio	0.0833333	1388.89
2091	1.1.1.1		Saimiri sciureus	0.0833333	16666.7	5e-06	7011375	Ethanol;NAD+	24.8	7.5	alcohol dehydrogenase	wildtype pyrazole-insensitive isoenzyme	sabio	0.0833333	16666.7
2092	1.1.1.1		Saimiri sciureus	0.45	90	0.005	7011375	Ethanol;NAD+	24.8	10.0	alcohol dehydrogenase	wildtype pyrazole-insensitive isoenzyme	sabio	0.45	90
2093	1.1.1.1		Saimiri sciureus	0.4	33333.3	1.2e-05	7011375	Ethanol;NAD+	24.8	7.5	alcohol dehydrogenase	wildtype pyrazole-sensitive isoenzyme	sabio	0.4	33333.3
2094	1.1.1.1		Saimiri sciureus	0.283333	23611.1	1.2e-05	7011375	1-Pentanol;NAD+	24.8	7.5	alcohol dehydrogenase	wildtype pyrazole-sensitive isoenzyme	sabio	0.283333	23611.1
2095	1.1.1.1		Saimiri sciureus	0.35	29166.7	1.2e-05	7011375	1-Butanol;NAD+	24.8	7.5	alcohol dehydrogenase	wildtype pyrazole-sensitive isoenzyme	sabio	0.35	29166.7
2096	1.1.1.1		Saimiri sciureus	0.4	2222.22	0.00018	7011375	Ethanol;NAD+	24.8	7.5	alcohol dehydrogenase	wildtype pyrazole-sensitive isoenzyme	sabio	0.4	2222.22
2097	1.1.1.1		Saimiri sciureus	0.116667	9.72222	0.012	7011375	Methanol;NAD+	24.8	7.5	alcohol dehydrogenase	wildtype pyrazole-sensitive isoenzyme	sabio	0.116667	9.72222
2098	1.1.1.1		Saimiri sciureus	0.566667	80952.4	7e-06	7011375	Ethanol;NAD+	24.8	10.0	alcohol dehydrogenase	wildtype pyrazole-sensitive isoenzyme	sabio	0.566667	80952.4
2099	1.1.1.1		Saimiri sciureus	0.333333	18518.5	1.8e-05	7011375	1-Pentanol;NAD+	24.8	10.0	alcohol dehydrogenase	wildtype pyrazole-sensitive isoenzyme	sabio	0.333333	18518.5
2100	1.1.1.1		Saimiri sciureus	0.45	5000	9e-05	7011375	1-Butanol;NAD+	24.8	10.0	alcohol dehydrogenase	wildtype pyrazole-sensitive isoenzyme	sabio	0.45	5000
2101	1.1.1.1		Saimiri sciureus	0.566667	708.333	0.0008	7011375	Ethanol;NAD+	24.8	10.0	alcohol dehydrogenase	wildtype pyrazole-sensitive isoenzyme	sabio	0.566667	708.333
2102	1.1.1.1		Saimiri sciureus	0.216667	15.4762	0.014	7011375	Methanol;NAD+	24.8	10.0	alcohol dehydrogenase	wildtype pyrazole-sensitive isoenzyme	sabio	0.216667	15.4762
2103	1.1.1.1		Saimiri sciureus	16.6667	166667	0.0001	7011375	Acetaldehyde;H+;NADH	24.8	7.0	alcohol dehydrogenase	wildtype pyrazole-sensitive isoenzyme	sabio	16.6667	166667
2126	1.1.1.1	P86884	Scyliorhinus canicula	3.17	5283.33	0.0006	21329683	Octanol		andtemperaturenotspecifiedinthepublication	alcohol dehydrogenas	pH and temperature not specified in the publication <227>	brenda	3.17	5283.33
2127	1.1.1.1	A0A075B5H4	Sphingomonas sp. A1	0.19	7.91667	0.024	29697194	D-altronate	25	7.9and25°C	alcohol dehydrogenas	at pH 7.9 and 25°C <292>	brenda	0.19	7.91667
2128	1.1.1.1	A0A075B5H4	Sphingomonas sp. A1	0.53	37.8571	0.014	29697194	D-mannonate	25	7.9and25°C	alcohol dehydrogenas	at pH 7.9 and 25°C <292>	brenda	0.53	37.8571
2129	1.1.1.1	A0A075B5H4	Sphingomonas sp. A1	1.4	107.692	0.013	29697194	2-dehydro-3-deoxy-D-gluconate	25	7.9and25°C	alcohol dehydrogenas	at pH 7.9 and 25°C <292>	brenda	1.4	107.692
2130	1.1.1.1	A0A075B5H4	Sphingomonas sp. A1	0.98	81.6667	0.012	29697194	D-gluconate	25	7.9and25°C	alcohol dehydrogenas	at pH 7.9 and 25°C <292>	brenda	0.98	81.6667
2131	1.1.1.1	A0A075B5H4	Sphingomonas sp. A1	0.021	3.5	0.006	29697194	D-talonate	25	7.9and25°C	alcohol dehydrogenas	at pH 7.9 and 25°C <292>	brenda	0.021	3.5
2132	1.1.1.1	A0A075B5H4	Sphingomonas sp. A1	0.18	11.25	0.016	29697194	D-allonate	25	7.9and25°C	alcohol dehydrogenas	at pH 7.9 and 25°C <292>	brenda	0.18	11.25
2133	1.1.1.1	A0A075B5H4	Sphingomonas sp. A1	0.0019	0.00863636	0.22	29697194	D-arabitol	25	7.9and25°C	alcohol dehydrogenas	at pH 7.9 and 25°C <292>	brenda	0.0019	0.00863636
2134	1.1.1.1	A0A075B5H4	Sphingomonas sp. A1	0.032	1.33333	0.024	29697194	D-xylonate	25	7.9and25°C	alcohol dehydrogenas	at pH 7.9 and 25°C <292>	brenda	0.032	1.33333
2135	1.1.1.1	A0A075B5H4	Sphingomonas sp. A1	0.0052	0.0148571	0.35	29697194	D-sorbitol	25	7.9and25°C	alcohol dehydrogenas	at pH 7.9 and 25°C <292>	brenda	0.0052	0.0148571
2136	1.1.1.1	A0A075B5H4	Sphingomonas sp. A1	0.0052	0.325	0.016	29697194	D-ribonate	25	7.9and25°C	alcohol dehydrogenas	at pH 7.9 and 25°C <292>	brenda	0.0052	0.325
2143	1.1.1.1	P80468	Struthio camelus	0.216667	63.7255	0.0034	7479907	Cyclohexanol;NAD+	25	10.0	alcohol dehydrogenase	wildtype	sabio	0.216667	63.7255
2144	1.1.1.1	P80468	Struthio camelus	0.266667	88888.9	3e-06	7479907	1-Octanol;NAD+	25	10.0	alcohol dehydrogenase	wildtype	sabio	0.266667	88888.9
2145	1.1.1.1	P80468	Struthio camelus	0.366667	14666.7	2.5e-05	7479907	1-Pentanol;NAD+	25	10.0	alcohol dehydrogenase	wildtype	sabio	0.366667	14666.7
2146	1.1.1.1	P80468	Struthio camelus	0.6	845.07	0.00071	7479907	Ethanol;NAD+	25	10.0	alcohol dehydrogenase	wildtype	sabio	0.6	845.07
2147	1.1.1.1	Q4J702	Sulfolobus acidocaldarius	0.485657	7.35844	0.066	20049620	3-methylcyclohexanone	65	5.5	alcohol dehydrogenas	65°C, pH 5.5 <219>	brenda	3.8	57.5758
2148	1.1.1.1	Q4J702	Sulfolobus acidocaldarius	0.396194	32.7433	0.0121	20049620	1-phenyl-1,2-propanedione	65	5.5	alcohol dehydrogenas	65°C, pH 5.5 <219>	brenda	3.1	256.198
2149	1.1.1.1	Q4J702	Sulfolobus acidocaldarius	1.27805	54.3849	0.0235	20049620	2,2,2-trifluoroacetophenone	65	5.5	alcohol dehydrogenas	65°C, pH 5.5 <219>	brenda	10	425.532
2150	1.1.1.1	Q4J702	Sulfolobus acidocaldarius	0.125248	29.8211	0.0042	20049620	cis-decahydro-1-naphthol	65	8.0	alcohol dehydrogenas	65°C, pH 8.0 <219>	brenda	0.98	233.333
2151	1.1.1.1	Q4J702	Sulfolobus acidocaldarius	0.792388	121.906	0.0065	20049620	methyl benzoylformate	65	5.5	alcohol dehydrogenas	65°C, pH 5.5 <219>	brenda	6.2	953.846
2152	1.1.1.1	Q4J702	Sulfolobus acidocaldarius	0.300341	56.668	0.0053	20049620	ethyl benzoylformate	65	5.5	alcohol dehydrogenas	65°C, pH 5.5 <219>	brenda	2.35	443.396
2154	1.1.1.1	Q4J702	Sulfolobus acidocaldarius	0.472877	1074.72	0.00044	20049620	NAD+	65	8.0	alcohol dehydrogenas	65°C, pH 8.0 <219>	brenda	3.7	8409.09
2155	1.1.1.1	Q4J702	Sulfolobus acidocaldarius	0.26839	255.609	0.00105	20049620	(S)-alpha-tetralol	65	8.0	alcohol dehydrogenas	65°C, pH 8.0 <219>	brenda	2.1	2000
2156	1.1.1.1	Q4J702	Sulfolobus acidocaldarius	2.8117	3960.14	0.00071	20049620	isatin	65	5.5	alcohol dehydrogenas	65°C, pH 5.5 <219>	brenda	22	30985.9
2157	1.1.1.1	Q4J702	Sulfolobus acidocaldarius	1.1758	419.929	0.0028	20049620	methyl o-chlorobenzoylformate	65	5.5	alcohol dehydrogenas	65°C, pH 5.5 <219>	brenda	9.2	3285.71
2158	1.1.1.1	Q4J702	Sulfolobus acidocaldarius	1.72536	1327.2	0.0013	20049620	(R)-alpha-tetralol	65	8.0	alcohol dehydrogenas	65°C, pH 8.0 <219>	brenda	13.5	10384.6
2159	1.1.1.1	Q4J702	Sulfolobus acidocaldarius	0.56234	60.4667	0.0093	20049620	cycloheptanol	65	8.0	alcohol dehydrogenas	65°C, pH 8.0 <219>	brenda	4.4	473.118
2160	1.1.1.1	Q4J702	Sulfolobus acidocaldarius	0.907412	378.088	0.0024	20049620	(R)-1-indanol	65	8.0	alcohol dehydrogenas	65°C, pH 8.0 <219>	brenda	7.1	2958.33
2161	1.1.1.1	Q4J702	Sulfolobus acidocaldarius	1.75092	273.582	0.0064	20049620	(S)-1-indanol	65	8.0	alcohol dehydrogenas	65°C, pH 8.0 <219>	brenda	13.7	2140.62
2164	1.1.1.1	Q4J9F2	Sulfolobus acidocaldarius	0.472877	1074.72	0.00044	20049620	NAD+	65	8.0	alcohol dehydrogenas	pH 8.0, 65°C <219>	brenda	3.7	8409.09
2165	1.1.1.1	Q4J9F2	Sulfolobus acidocaldarius	0.26839	255.609	0.00105	20049620	(S)-alpha-tetralol	65	8.0	alcohol dehydrogenas	pH 8.0, 65°C <219>	brenda	2.1	2000
2166	1.1.1.1	Q4J9F2	Sulfolobus acidocaldarius	2.8117	3960.14	0.00071	20049620	isatin	65	5.5	alcohol dehydrogenas	pH 5.5, 65°C <219>	brenda	22	30985.9
2167	1.1.1.1	Q4J9F2	Sulfolobus acidocaldarius	1.1758	419.929	0.0028	20049620	methyl o-chlorobenzoylformate	65	5.5	alcohol dehydrogenas	pH 5.5, 65°C <219>	brenda	9.2	3285.71
2168	1.1.1.1	Q4J9F2	Sulfolobus acidocaldarius	1.72536	1347.94	0.00128	20049620	(R)-alpha-tetralol	65	8.0	alcohol dehydrogenas	pH 8.0, 65°C <219>	brenda	13.5	10546.9
2169	1.1.1.1	Q4J9F2	Sulfolobus acidocaldarius	0.56234	60.4667	0.0093	20049620	cycloheptanol	65	8.0	alcohol dehydrogenas	pH 8.0, 65°C <219>	brenda	4.4	473.118
2170	1.1.1.1	Q4J9F2	Sulfolobus acidocaldarius	0.907412	378.088	0.0024	20049620	(R)-1-indanol	65	8.0	alcohol dehydrogenas	pH 8.0, 65°C <219>	brenda	7.1	2958.33
2171	1.1.1.1	Q4J9F2	Sulfolobus acidocaldarius	1.75092	273.582	0.0064	20049620	(S)-1-indanol	65	8.0	alcohol dehydrogenas	pH 8.0, 65°C <219>	brenda	13.7	2140.62
2172	1.1.1.1	Q4J9F2	Sulfolobus acidocaldarius	0.894632	175.418	0.0051	22805786	cycloheptanol	65	10.5	alcohol dehydrogenas	65°C, pH 10.5 <218>	brenda	7	1372.55
2173	1.1.1.1	Q4J9F2	Sulfolobus acidocaldarius	0.204487	475.552	0.00043	22805786	benzil	65	5.0	alcohol dehydrogenas	65°C, pH 5.0 <218>	brenda	1.6	3720.93
2174	1.1.1.1	Q4J9F2	Sulfolobus acidocaldarius	0.408974	34.3676	0.0119	22805786	2',3',4',5',6'-pentafluoroacetophenone	65	5.0	alcohol dehydrogenas	65°C, pH 5.0 <218>	brenda	3.2	268.908
2175	1.1.1.1	Q4J9F2	Sulfolobus acidocaldarius	0.217268	34.4869	0.0063	22805786	2,2,2-trifluoroacetophenone	65	5.0	alcohol dehydrogenas	65°C, pH 5.0 <218>	brenda	1.7	269.841
2176	1.1.1.1	Q4J9F2	Sulfolobus acidocaldarius	0.0830729	755.209	0.00011	22805786	2,2-dichloroacetophenone	65	5.0	alcohol dehydrogenas	65°C, pH 5.0 <218>	brenda	0.65	5909.09
2177	1.1.1.1	Q4J9F2	Sulfolobus acidocaldarius	0.242829	57.8163	0.0042	22805786	ethyl benzoylformate	65	5.0	alcohol dehydrogenas	65°C, pH 5.0 <218>	brenda	1.9	452.381
2178	1.1.1.1	Q4J9F2	Sulfolobus acidocaldarius	1.22692	144.344	0.0085	22805786	tetralin-1-ol	65	10.5	alcohol dehydrogenas	65°C, pH 10.5 <218>	brenda	9.6	1129.41
2179	1.1.1.1	Q4J9F2	Sulfolobus acidocaldarius	0.677364	135.473	0.005	22805786	1-phenyl-1,2-propanedione	65	5.0	alcohol dehydrogenas	65°C, pH 5.0 <218>	brenda	5.3	1060
2180	1.1.1.1	Q4J9F2	Sulfolobus acidocaldarius	3.32292	200.176	0.0166	22805786	ethyl 3-methyl-2-oxobutyrate	65	5.0	alcohol dehydrogenas	65°C, pH 5.0 <218>	brenda	26	1566.27
2181	1.1.1.1	Q4J9F2	Sulfolobus acidocaldarius	3.34848	83712	4e-05	22805786	NADH	65	5.0	alcohol dehydrogenas	65°C, pH 5.0 <218>	brenda	26.2	655000
2182	1.1.1.1	Q4J9F2	Sulfolobus acidocaldarius	0.792388	91.0791	0.0087	22805786	1-Indanol	65	10.5	alcohol dehydrogenas	65°C, pH 10.5 <218>	brenda	6.2	712.644
2183	1.1.1.1	Q4J9F2	Sulfolobus acidocaldarius	2.46663	13703.5	0.00018	22805786	NAD+	65	10.5	alcohol dehydrogenas	65°C, pH 10.5 <218>	brenda	19.3	107222
2184	1.1.1.1	Q4J9F2	Sulfolobus acidocaldarius	2.12156	2619.2	0.00081	22805786	isoborneol	65	10.5	alcohol dehydrogenas	65°C, pH 10.5 <218>	brenda	16.6	20493.8
2185	1.1.1.1	P39462	Sulfolobus solfataricus	0.396194	0.085203	0.027	3115775	Methanol;NAD+	65	8.0	alcohol dehydrogenase	wildtype	sabio	3.1	0.666667
2186	1.1.1.1	P39462	Sulfolobus solfataricus	0.240699	852.03	0.00026	3115775	Ethanol;NAD+	65	8.0	alcohol dehydrogenase	wildtype	sabio	1.88333	6666.67
2187	1.1.1.1	P39462	Sulfolobus solfataricus	0.515478	27052	1.9e-05	3115775	1-Propanol;NAD+	65	8.0	alcohol dehydrogenase	wildtype	sabio	4.03333	211667
2188	1.1.1.1	P39462	Sulfolobus solfataricus	0.883981	1767.96	0.0005	3115775	2-Propanol;NAD+	65	8.0	alcohol dehydrogenase	wildtype	sabio	6.91667	13833.3
2189	1.1.1.1	P39462	Sulfolobus solfataricus	0.251349	4473.16	5.5e-05	3115775	1-Butanol;NAD+	65	8.0	alcohol dehydrogenase	wildtype	sabio	1.96667	35000
2190	1.1.1.1	P39462	Sulfolobus solfataricus	0.453706	1278.05	0.00035	3115775	2-Butanol;NAD+	65	8.0	alcohol dehydrogenase	wildtype	sabio	3.55	10000
2191	1.1.1.1	P39462	Sulfolobus solfataricus	0.487787	9798.35	5e-05	3115775	2-Pentanol;NAD+	65	8.0	alcohol dehydrogenase	wildtype	sabio	3.81667	76666.7
2192	1.1.1.1	P39462	Sulfolobus solfataricus	0.372763	1640.16	0.000225	3115775	NAD+;Pentan-3-ol	65	8.0	alcohol dehydrogenase	wildtype	sabio	2.91667	12833.3
2193	1.1.1.1	P39462	Sulfolobus solfataricus	0.215138	16614.6	1.3e-05	3115775	Benzyl alcohol;NAD+	65	8.0	alcohol dehydrogenase	wildtype	sabio	1.68333	130000
2194	1.1.1.1	P39462	Sulfolobus solfataricus	0.986225	46861.7	2.1e-05	3115775	3-Methylcyclohexanol;NAD+	65	8.0	alcohol dehydrogenase	wildtype	sabio	7.71667	366667
2195	1.1.1.1	P39462	Sulfolobus solfataricus	0.125674	50269.8	2.5e-06	3115775	NADH;p-Anisaldehyde	65	8.0	alcohol dehydrogenase	wildtype	sabio	0.983333	393333
2196	1.1.1.1	P39462	Sulfolobus solfataricus	0.247089	17.0406	0.014	3115775	2-Butanone;NADH	65	8.0	alcohol dehydrogenase	wildtype	sabio	1.93333	133.333
2197	1.1.1.1	P39462	Sulfolobus solfataricus	0.0404714	6.39023	0.0066	3115775	Acetone;NADH	65	8.0	alcohol dehydrogenase	wildtype	sabio	0.316667	50
2198	1.1.1.1	P39462	Sulfolobus solfataricus	0.155496	21.3008	0.0075	3115775	3-Methylbutan-2-one;NADH	65	8.0	alcohol dehydrogenase	wildtype	sabio	1.21667	166.667
2199	1.1.1.1	P39462	Sulfolobus solfataricus	0.129935	106.504	0.0013	3115775	Cyclopetanone;NADH	65	8.0	alcohol dehydrogenase	wildtype	sabio	1.01667	833.333
2200	1.1.1.1	P39462	Sulfolobus solfataricus	0.27691	1107.64	0.00025	3115775	3-Methylcyclohexanone;NADH	65	8.0	alcohol dehydrogenase	wildtype	sabio	2.16667	8666.67
2201	1.1.1.1	P39462	Sulfolobus solfataricus	0.227918	2343.08	0.0001	3115775	Benzyl alcohol;NAD+	65	8.0	alcohol dehydrogenase	wildtype	sabio	1.78333	18333.3
2202	1.1.1.1	P39462	Sulfolobus solfataricus	0.206617	82433.9	3e-06	3115775	NADH;p-Anisaldehyde	65	8.0	alcohol dehydrogenase	wildtype	sabio	1.61667	645000
2205	1.1.1.1	Q5JI09	Thermococcus kodakarensis	2.8578	25290.2	0.000113	23354700	NADP+	70	9.0	alcohol dehydrogenas	cosubstrate 2,3-butanediol, pH 9.0, 70°C <243>	brenda	30	265487
2206	1.1.1.1	Q5JI09	Thermococcus kodakarensis	1.648	14584	0.000113	23354700	NADH	70	6.0	alcohol dehydrogenas	cosubstrate acetoin, pH 6.0, 70°C <243>	brenda	17.3	153097
2207	1.1.1.1	Q5JI09	Thermococcus kodakarensis	1.648	15695.2	0.000105	23354700	NADH	70	6.0	alcohol dehydrogenas	cosubstrate acetoin, pH 6.0, 70°C <243>	brenda	17.3	164762
2208	1.1.1.1	Q5JI09	Thermococcus kodakarensis	1.48605	13150.9	0.000113	23354700	NADH	70	6.0	alcohol dehydrogenas	cosubstrate acetoin, pH 6.0, 70°C <243>	brenda	15.6	138053
2209	1.1.1.1	Q5JI09	Thermococcus kodakarensis	1.48605	14152.9	0.000105	23354700	NADH	70	6.0	alcohol dehydrogenas	cosubstrate acetoin, pH 6.0, 70°C <243>	brenda	15.6	148571
2210	1.1.1.1	Q5JI09	Thermococcus kodakarensis	1.00023	15155	6.6e-05	23354700	NADP+	70	9.0	alcohol dehydrogenas	cosubstrate 1-phenylethanol, pH 9.0, 70°C <243>	brenda	10.5	159091
2211	1.1.1.1	Q5JI09	Thermococcus kodakarensis	0.990703	11131.5	8.9e-05	23354700	NAD+	70	9.0	alcohol dehydrogenas	cosubstrate 1-phenylethanol, pH 9.0, 70°C <243>	brenda	10.4	116854
2212	1.1.1.1	Q5JI09	Thermococcus kodakarensis	4.17238	68.065	0.0613	23354700	2,3-Butanediol	70	9.0	alcohol dehydrogenas	pH 9.0, 70°C <243>	brenda	43.8	714.519
2213	1.1.1.1	Q5JI09	Thermococcus kodakarensis	1.30506	43.2139	0.0302	23354700	acetoin	70	6.0	alcohol dehydrogenas	pH 6.0, 70°C <243>	brenda	13.7	453.642
2214	1.1.1.1	Q5JI09	Thermococcus kodakarensis	2.934	23102.4	0.000127	23354700	NAD+	70	9.0	alcohol dehydrogenas	cosubstrate 2,3-butanediol, pH 9.0, 70°C <243>	brenda	30.8	242520
2215	1.1.1.1	Q5JI09	Thermococcus kodakarensis	3.40078	13.9376	0.244	23354700	1-phenylethanol	70	9.0	alcohol dehydrogenas	pH 9.0, 70°C <243>	brenda	35.7	146.311
2222	1.1.1.1		Thermus thermophilus	0.140585	7.76713	0.0181	18456852	(S)-1-phenylethanol	65	10.5	alcohol dehydrogenas	pH 10.5, 65°C <169>	brenda	1.1	60.7735
2223	1.1.1.1		Thermus thermophilus	0.140585	7.76713	0.0181	18456852	(S)-(-)-1-phenylethanol	65		alcohol dehydrogenas	65°C <169>	brenda	1.1	60.7735
2224	1.1.1.1		Thermus thermophilus	0.204487	3.35225	0.061	18456852	4-methoxybenzyl alcohol	65	10.5	alcohol dehydrogenas	65°C <169>; #6# pH 10.5, 65°C <169>	brenda	1.6	26.2295
2225	1.1.1.1		Thermus thermophilus	0.396194	90.0441	0.0044	18456852	4-methoxybenzaldehyde	65	6.0	alcohol dehydrogenas	pH 6.0, 65°C <169>	brenda	3.1	704.545
2226	1.1.1.1		Thermus thermophilus	0.396194	90.0441	0.0044	18456852	3-Methoxybenzaldehyde	65		alcohol dehydrogenas	65°C <169>	brenda	3.1	704.545
2227	1.1.1.1		Thermus thermophilus	0.107356	447.316	0.00024	18456852	NAD+	65	10.5	alcohol dehydrogenas	65°C <169>; #6# pH 10.5, 65°C <169>	brenda	0.84	3500
2228	1.1.1.1		Thermus thermophilus	0.984095	169.672	0.0058	18456852	alpha-tetralone	65	10.5	alcohol dehydrogenas	65°C <169>; #6# pH 10.5, 65°C <169>	brenda	7.7	1327.59
2229	1.1.1.1		Thermus thermophilus	5.84067	1145.23	0.0051	18456852	1-Indanol	65		alcohol dehydrogenas	65°C <169>	brenda	45.7	8960.78
2230	1.1.1.1		Thermus thermophilus	1.06078	38.434	0.0276	18456852	1-Indanone	65	10.5	alcohol dehydrogenas	65°C <169>; #6# pH 10.5, 65°C <169>	brenda	8.3	300.725
2231	1.1.1.1		Thermus thermophilus	6.69696			18456852	NADH	65	10.5	alcohol dehydrogenas	65°C <169>; #6# pH 10.5, 65°C <169>	brenda	52.4
2232	1.1.1.1		Thermus thermophilus	7.28486	1734.49	0.0042	18456852	(S)-alpha-tetralol	65	10.5	alcohol dehydrogenas	pH 10.5, 65°C <169>	brenda	57	13571.4
2233	1.1.1.1		Thermus thermophilus	7.28486	1734.49	0.0042	18456852	(S)-(+)-alpha-tetraol	65		alcohol dehydrogenas	65°C <169>	brenda	57	13571.4
2234	1.1.1.1		Thermus thermophilus	2.18546	370.417	0.0059	18456852	1-phenyl-1,2-propanedione	65		alcohol dehydrogenas	65°C <169>	brenda	17.1	2898.31
2235	1.1.1.1		Thermus thermophilus	2.18546	370.417	0.0059	18456852	1-phenyl-1,2-propandione	65	10.5	alcohol dehydrogenas	pH 10.5, 65°C <169>	brenda	17.1	2898.31
2236	1.1.1.1		Thermus thermophilus	3.25902	290.984	0.0112	18456852	2,2,2-trifluoroacetophenone	65	10.5	alcohol dehydrogenas	65°C <169>; #6# pH 10.5, 65°C <169>	brenda	25.5	2276.79
2237	1.1.1.1		Thermus thermophilus	4.86935	1803.46	0.0027	18456852	methylbenzoylformate	65		alcohol dehydrogenas	65°C <169>	brenda	38.1	14111.1
2238	1.1.1.1		Thermus thermophilus	4.86935	1803.46	0.0027	18456852	methyl oxo(phenyl)acetate	65	10.5	alcohol dehydrogenas	pH 10.5, 65°C <169>	brenda	38.1	14111.1
2239	1.1.1.1		Thermus thermophilus	6.40301	6403.01	0.001	18456852	ethyl benzoylformate	65		alcohol dehydrogenas	65°C <169>	brenda	50.1	50100
2240	1.1.1.1		Thermus thermophilus	6.40301	6403.01	0.001	18456852	ethyl oxo(phenyl)acetate	65	10.5	alcohol dehydrogenas	pH 10.5, 65°C <169>	brenda	50.1	50100
2241	1.1.1.1		Thermus thermophilus	6.1474	1159.89	0.0053	18456852	alpha-tetralol	65		alcohol dehydrogenas	65°C <169>	brenda	48.1	9075.47
2242	1.1.1.1		Thermus thermophilus	7.8472	1868.38	0.0042	18456852	(S)-1-indanol	65	10.5	alcohol dehydrogenas	pH 10.5, 65°C <169>	brenda	61.4	14619
2243	1.1.1.1		Thermus thermophilus	7.8472	1868.38	0.0042	18456852	(S)-(+)-1-indanol	65		alcohol dehydrogenas	65°C <169>	brenda	61.4	14619
2250	1.1.1.1	W6CX26	Yokenella sp.	55.3394	92232.3	0.0006	24509923	NADPH	65	6.5	alcohol dehydrogenas	pH 6.5, 65°C <244>	brenda	433	721667
2251	1.1.1.1	W6CX26	Yokenella sp.	46.0096	115024	0.0004	24509923	benzaldehyde	65	6.5	alcohol dehydrogenas	pH 6.5, 65°C <244>	brenda	360	900000
2252	1.1.1.1	W6CX26	Yokenella sp.	44.6293	63756.2	0.0007	24509923	NADP+	55	8.0	alcohol dehydrogenas	pH 8.0, 55°C <244>	brenda	194	277143
2253	1.1.1.1	W6CX26	Yokenella sp.	23.2349	2553.28	0.0091	24509923	(2E)-but-2-en-1-ol	55	8.0	alcohol dehydrogenas	pH 8.0, 55°C <244>	brenda	101	11098.9
2254	1.1.1.1	W6CX26	Yokenella sp.	51.7608	15685.1	0.0033	24509923	(2E)-but-2-enal	65	6.5	alcohol dehydrogenas	pH 6.5, 65°C <244>	brenda	405	122727
2255	1.1.1.1	W6CX26	Yokenella sp.	21.4635	1533.11	0.014	24509923	benzyl alcohol	55	8.0	alcohol dehydrogenas	pH 8.0, 55°C <244>	brenda	93.3	6664.29
2285	1.1.1.10	Q21929	Caenorhabditis elegans	2.32	3411.76	0.00068	21477590	D-threose		7.0	L-xylulose reductas	pH 7.0, temperature not specified in the publication <34>	brenda	2.32	3411.76
2286	1.1.1.10	Q21929	Caenorhabditis elegans	1.8	6666.67	0.00027	21477590	D-erythrose		7.0	L-xylulose reductas	pH 7.0, temperature not specified in the publication <34>	brenda	1.8	6666.67
2287	1.1.1.10	Q21929	Caenorhabditis elegans	1.22	472.868	0.00258	21477590	D-xylulose		7.0	L-xylulose reductas	pH 7.0, temperature not specified in the publication <34>	brenda	1.22	472.868
2288	1.1.1.10	Q21929	Caenorhabditis elegans	0.49	2722.22	0.00018	21477590	L-ribulose		7.0	L-xylulose reductas	pH 7.0, temperature not specified in the publication <34>	brenda	0.49	2722.22
2289	1.1.1.10	Q21929	Caenorhabditis elegans	3.32	19529.4	0.00017	21477590	L-erythrulose		7.0	L-xylulose reductas	pH 7.0, temperature not specified in the publication <34>	brenda	3.32	19529.4
2290	1.1.1.10	Q21929	Caenorhabditis elegans	4.98	7545.45	0.00066	21477590	L-xylulose		7.0	L-xylulose reductas	pH 7.0, temperature not specified in the publication <34>	brenda	4.98	7545.45
2291	1.1.1.10	Q920N9	Cavia porcellus	37				L-xylulose	25		L-xylulose reductas	7.0, 25°C <14>	brenda	37
2292	1.1.1.10	Q920N9	Cavia porcellus	6.9				acetoin	25		L-xylulose reductas	7.0, 25°C <14>	brenda	6.9
2293	1.1.1.10	Q920N9	Cavia porcellus	3.8	105.556	0.036	11882650	dihydroxyacetone	25	7.0	L-xylulose reductas	pH 7.0, 25°C <14>	brenda	3.8	105.556
2295	1.1.1.10	Q920N9	Cavia porcellus	15	1071.43	0.014	11882650	D-threitol	25	7.0	L-xylulose reductas	pH 7.0, 25°C <14>	brenda	15	1071.43
2296	1.1.1.10	Q920N9	Cavia porcellus	27	9310.34	0.0029	11882650	L-threose	25	7.0	L-xylulose reductas	pH 7.0, 25°C <14>	brenda	27	9310.34
2297	1.1.1.10	Q920N9	Cavia porcellus	20	2000	0.01	11882650	xylitol	25	7.0	L-xylulose reductas	pH 7.0, 25°C <14>	brenda	20	2000
2298	1.1.1.10	Q920N9	Cavia porcellus	20	14285.7	0.0014	11882650	DL-glyceraldehyde	25	7.0	L-xylulose reductas	pH 7.0, 25°C <14>	brenda	20	14285.7
2299	1.1.1.10	Q920N9	Cavia porcellus	76	110145	0.00069	11882650	NADH	25	7.0	L-xylulose reductas	pH 7.0, 25°C <14>	brenda	76	110145
2300	1.1.1.10	Q920N9	Cavia porcellus	19			11882650	D-xylulose	25	7.0	L-xylulose reductas	pH 7.0, 25°C <14>	brenda	19
2301	1.1.1.10	Q920N9	Cavia porcellus	26			11882650	NADPH	25	7.0	L-xylulose reductas	pH 7.0, 25°C <14>	brenda	26
2302	1.1.1.10	Q920N9	Cavia porcellus	24	46153.8	0.00052	11882650	diacetyl	25	7.0	L-xylulose reductas	pH 7.0, 25°C <14>	brenda	24	46153.8
2303	1.1.1.10	Q920N9	Cavia porcellus	24	12000	0.002	11882650	L-erythrulose	25	7.0	L-xylulose reductas	pH 7.0, 25°C <14>	brenda	24	12000
2304	1.1.1.10	Q920N9	Cavia porcellus	23	11500000	2e-06	11882650	NADP+	25	7.0	L-xylulose reductas	pH 7.0, 25°C <14>	brenda	23	11500000
2305	1.1.1.10	Q920N9	Cavia porcellus	32	16000	0.002	11882650	D-threose	25	7.0	L-xylulose reductas	pH 7.0, 25°C <14>	brenda	32	16000
2306	1.1.1.10	Q920N9	Cavia porcellus	7.8	1000	0.0078	11882650	D-ribulose	25	7.0	L-xylulose reductas	pH 7.0, 25°C <14>	brenda	7.8	1000
2311	1.1.1.10	Q920N9	Cavia porcellus	24	46000	0.00052	11882650	Dimethylglyoxal;NADPH	25	7.0	L-xylulose reductase	wildtype DCXR	sabio	24	46000
2312	1.1.1.10	Q920N9	Cavia porcellus	13	3250000	4e-06	11882650	1,4-Dibromo-2,3-butanedione;H+;NADPH	25	7.0	L-xylulose reductase	wildtype DCXR	sabio	13	3250000
2313	1.1.1.10	Q920N9	Cavia porcellus	19	158000	0.00012	11882650	2,3-Pentanedione;H+;NADPH	25	7.0	L-xylulose reductase	wildtype DCXR	sabio	19	158000
2314	1.1.1.10	Q920N9	Cavia porcellus	30	273000	0.00011	11882650	2,3-Heptanedione;H+;NADPH	25	7.0	L-xylulose reductase	wildtype DCXR	sabio	30	273000
2315	1.1.1.10	Q920N9	Cavia porcellus	26	321000	8.1e-05	11882650	3,4-Hexanedione;NADPH	25	7.0	L-xylulose reductase	wildtype DCXR	sabio	26	321000
2316	1.1.1.10	Q920N9	Cavia porcellus	9.1	83000	0.00011	11882650	2,3-Hexanedione;NADPH	25	7.0	L-xylulose reductase	wildtype DCXR	sabio	9.1	83000
2317	1.1.1.10	Q920N9	Cavia porcellus	7.8	1000	0.0078	11882650	D-Ribulose;H+;NADPH	25	7.0	L-xylulose reductase	wildtype DCXR	sabio	7.8	1000
2318	1.1.1.10	Q920N9	Cavia porcellus	20	2000	0.01	11882650	NADP+;Xylitol	25	7.0	L-xylulose reductase	wildtype DCXR	sabio	20	2000
2319	1.1.1.10	Q920N9	Cavia porcellus	23	11500000	2e-06	11882650	NADP+;Xylitol	25	7.0	L-xylulose reductase	wildtype DCXR	sabio	23	11500000
2320	1.1.1.10	Q920N9	Cavia porcellus	15	1100	0.014	11882650	NADP+;Threitol	25	7.0	L-xylulose reductase	wildtype DCXR	sabio	15	1100
2321	1.1.1.10	Q920N9	Cavia porcellus	20	14000	0.0014	11882650	Glyceraldehyde;H+;NADPH	25	7.0	L-xylulose reductase	wildtype DCXR	sabio	20	14000
2322	1.1.1.10	Q920N9	Cavia porcellus	3.8	110	0.036	11882650	Dihydroxyacetone;H+;NADPH	25	7.0	L-xylulose reductase	wildtype DCXR	sabio	3.8	110
2323	1.1.1.10	Q920N9	Cavia porcellus	76	110000	0.00069	11882650	Dimethylglyoxal;NADH	25	7.0	L-xylulose reductase	wildtype DCXR	sabio	76	110000
2324	1.1.1.10	Q920N9	Cavia porcellus	24	12000	0.002	11882650	H+;L-Erythrulose;NADPH	25	7.0	L-xylulose reductase	wildtype DCXR	sabio	24	12000
2325	1.1.1.10	Q920N9	Cavia porcellus	13	153000	8.5e-05	11882650	Isatin;NADPH	25	7.0	L-xylulose reductase	wildtype DCXR	sabio	13	153000
2326	1.1.1.10	Q920N9	Cavia porcellus	32	16000	0.002	11882650	D-Threose;H+;NADPH	25	7.0	L-xylulose reductase	wildtype DCXR	sabio	32	16000
2327	1.1.1.10	Q920N9	Cavia porcellus	19	1100	0.018	11882650	D-Xylulose;H+;NADPH	25	7.0	L-xylulose reductase	wildtype DCXR	sabio	19	1100
2328	1.1.1.10	Q920N9	Cavia porcellus	28	47000	0.00059	11882650	D-Erythrose;H+;NADPH	25	7.0	L-xylulose reductase	wildtype DCXR	sabio	28	47000
2329	1.1.1.10	Q920N9	Cavia porcellus	27	9300	0.0029	11882650	H+;L-Threose;NADPH	25	7.0	L-xylulose reductase	wildtype DCXR	sabio	27	9300
2330	1.1.1.10	Q920N9	Cavia porcellus	6.9	530	0.013	11882650	Acetoin;NADP+	25	7.0	L-xylulose reductase	wildtype DCXR	sabio	6.9	530
2331	1.1.1.10	Q920N9	Cavia porcellus	3.5	52000	6.7e-05	11882650	3,4-Hexanedione;NADPH	25	7.0	L-xylulose reductase	wildtype DCXR	sabio	3.5	52000
2332	1.1.1.10	Q920N9	Cavia porcellus	23	311000	7.4e-05	11882650	1-Phenyl-1,2-propanedione;H+;NADPH	25	7.0	L-xylulose reductase	wildtype DCXR	sabio	23	311000
2333	1.1.1.10	Q920N9	Cavia porcellus	37	740000	5e-05	11882650	L-Xylulose;NADPH	25	7.0	L-xylulose reductase	wildtype DCXR	sabio	37	740000
2334	1.1.1.10	Q920N9	Cavia porcellus	26	5200000	5e-06	11882650	Dimethylglyoxal;NADPH	25	7.0	L-xylulose reductase	wildtype DCXR	sabio	26	5200000
2340	1.1.1.10	Q7Z4W1	Homo sapiens	0.52			11882650	DL-glyceraldehyde	25	7.0	L-xylulose reductas	pH 7.0, 25°C <14>	brenda	0.52
2341	1.1.1.10	Q7Z4W1	Homo sapiens	0.52	104	0.005	11882650	D-ribulose	25	7.0	L-xylulose reductas	pH 7.0, 25°C <14>	brenda	0.52	104
2342	1.1.1.10	Q7Z4W1	Homo sapiens	0.52			11882650	L-threose	25	7.0	L-xylulose reductas	pH 7.0, 25°C <14>	brenda	0.52
2343	1.1.1.10	Q7Z4W1	Homo sapiens	3.8			11882650	NADH	25	7.0	L-xylulose reductas	pH 7.0, 25°C <14>	brenda	3.8
2344	1.1.1.10	Q7Z4W1	Homo sapiens	0.1			11882650	D-xylulose	25	7.0	L-xylulose reductas	pH 7.0, 25°C <14>	brenda	0.1
2345	1.1.1.10	Q7Z4W1	Homo sapiens	1.5			11882650	NADPH	25	7.0	L-xylulose reductas	pH 7.0, 25°C <14>	brenda	1.5
2346	1.1.1.10	Q7Z4W1	Homo sapiens	1.5			11882650	NAD+	25	7.0	L-xylulose reductas	pH 7.0, 25°C <14>	brenda	1.5
2347	1.1.1.10	Q7Z4W1	Homo sapiens	1.6			11882650	diacetyl	25	7.0	L-xylulose reductas	pH 7.0, 25°C <14>	brenda	1.6
2348	1.1.1.10	Q7Z4W1	Homo sapiens	0.65			11882650	NADP+	25	7.0	L-xylulose reductas	pH 7.0, 25°C <14>	brenda	0.65
2349	1.1.1.10	Q7Z4W1	Homo sapiens	0.65			11882650	L-xylulose	25	7.0	L-xylulose reductas	pH 7.0, 25°C <14>	brenda	0.65
2350	1.1.1.10	Q7Z4W1	Homo sapiens	0.65	433.333	0.0015	11882650	acetoin	25	7.0	L-xylulose reductas	pH 7.0, 25°C <14>	brenda	0.65	433.333
2351	1.1.1.10	Q7Z4W1	Homo sapiens	0.82			11882650	D-threose	25	7.0	L-xylulose reductas	pH 7.0, 25°C <14>	brenda	0.82
2352	1.1.1.10	Q7Z4W1	Homo sapiens	0.6	24	0.025	11882650	xylitol	25	7.0	L-xylulose reductas	pH 7.0, 25°C <14>	brenda	0.6	24
2353	1.1.1.10	Q7Z4W1	Homo sapiens	0.6	240	0.0025	11882650	L-erythrulose	25	7.0	L-xylulose reductas	pH 7.0, 25°C <14>	brenda	0.6	240
2354	1.1.1.10	Q7Z4W1	Homo sapiens	0.43			11882650	D-erythrose	25	7.0	L-xylulose reductas	pH 7.0, 25°C <14>	brenda	0.43
2355	1.1.1.10	Q7Z4W1	Homo sapiens	0.48	26.6667	0.018	11882650	D-threitol	25	7.0	L-xylulose reductas	pH 7.0, 25°C <14>	brenda	0.48	26.6667
2356	1.1.1.10	Q7Z4W1	Homo sapiens	0.23			11882650	dihydroxyacetone	25	7.0	L-xylulose reductas	pH 7.0, 25°C <14>	brenda	0.23
2357	1.1.1.10	Q7Z4W1	Homo sapiens	1.7	65000	2.6e-05	11882650	2,3-Hexanedione;NADPH	25	7.0	L-xylulose reductase	wildtype DCXR	sabio	1.7	65000
2358	1.1.1.10	Q7Z4W1	Homo sapiens	1.8	202000	8.9e-06	11882650	2,3-Heptanedione;H+;NADPH	25	7.0	L-xylulose reductase	wildtype DCXR	sabio	1.8	202000
2359	1.1.1.10	Q7Z4W1	Homo sapiens	1.6	21000	7.7e-05	11882650	Dimethylglyoxal;NADPH	25	7.0	L-xylulose reductase	wildtype DCXR	sabio	1.6	21000
2360	1.1.1.10	Q7Z4W1	Homo sapiens	0.48	80000	6e-06	11882650	1,4-Dibromo-2,3-butanedione;H+;NADPH	25	7.0	L-xylulose reductase	wildtype DCXR	sabio	0.48	80000
2361	1.1.1.10	Q7Z4W1	Homo sapiens	2.5	89000	2.8e-05	11882650	2,3-Pentanedione;H+;NADPH	25	7.0	L-xylulose reductase	wildtype DCXR	sabio	2.5	89000
2362	1.1.1.10	Q7Z4W1	Homo sapiens	2	143000	1.4e-05	11882650	3,4-Hexanedione;NADPH	25	7.0	L-xylulose reductase	wildtype DCXR	sabio	2	143000
2363	1.1.1.10	Q7Z4W1	Homo sapiens	0.65	3100	0.00021	11882650	L-Xylulose;NADPH	25	7.0	L-xylulose reductase	wildtype DCXR	sabio	0.65	3100
2364	1.1.1.10	Q7Z4W1	Homo sapiens	0.48	26	0.018	11882650	NADP+;Threitol	25	7.0	L-xylulose reductase	wildtype DCXR	sabio	0.48	26
2365	1.1.1.10	Q7Z4W1	Homo sapiens	0.6	24	0.025	11882650	NADP+;Xylitol	25	7.0	L-xylulose reductase	wildtype DCXR	sabio	0.6	24
2366	1.1.1.10	Q7Z4W1	Homo sapiens	0.65	650000	1e-06	11882650	NADP+;Xylitol	25	7.0	L-xylulose reductase	wildtype DCXR	sabio	0.65	650000
2367	1.1.1.10	Q7Z4W1	Homo sapiens	0.52	100	0.005	11882650	D-Ribulose;H+;NADPH	25	7.0	L-xylulose reductase	wildtype DCXR	sabio	0.52	100
2368	1.1.1.10	Q7Z4W1	Homo sapiens	1.5	1800	0.00085	11882650	NAD+;Xylitol	25	7.0	L-xylulose reductase	wildtype DCXR	sabio	1.5	1800
2369	1.1.1.10	Q7Z4W1	Homo sapiens	1.1	50000	2.2e-05	11882650	Isatin;NADPH	25	7.0	L-xylulose reductase	wildtype DCXR	sabio	1.1	50000
2370	1.1.1.10	Q7Z4W1	Homo sapiens	0.52	430	0.0012	11882650	Glyceraldehyde;H+;NADPH	25	7.0	L-xylulose reductase	wildtype DCXR	sabio	0.52	430
2371	1.1.1.10	Q7Z4W1	Homo sapiens	0.23	140	0.0016	11882650	Dihydroxyacetone;H+;NADPH	25	7.0	L-xylulose reductase	wildtype DCXR	sabio	0.23	140
2372	1.1.1.10	Q7Z4W1	Homo sapiens	3.8	22000	0.00017	11882650	Dimethylglyoxal;NADH	25	7.0	L-xylulose reductase	wildtype DCXR	sabio	3.8	22000
2373	1.1.1.10	Q7Z4W1	Homo sapiens	0.1	21	0.0048	11882650	D-Xylulose;H+;NADPH	25	7.0	L-xylulose reductase	wildtype DCXR	sabio	0.1	21
2374	1.1.1.10	Q7Z4W1	Homo sapiens	0.6	240	0.0025	11882650	H+;L-Erythrulose;NADPH	25	7.0	L-xylulose reductase	wildtype DCXR	sabio	0.6	240
2375	1.1.1.10	Q7Z4W1	Homo sapiens	0.43	180	0.0024	11882650	D-Erythrose;H+;NADPH	25	7.0	L-xylulose reductase	wildtype DCXR	sabio	0.43	180
2376	1.1.1.10	Q7Z4W1	Homo sapiens	0.82	430	0.0019	11882650	D-Threose;H+;NADPH	25	7.0	L-xylulose reductase	wildtype DCXR	sabio	0.82	430
2377	1.1.1.10	Q7Z4W1	Homo sapiens	0.52	120	0.0042	11882650	H+;L-Threose;NADPH	25	7.0	L-xylulose reductase	wildtype DCXR	sabio	0.52	120
2378	1.1.1.10	Q7Z4W1	Homo sapiens	0.73	780	0.00094	11882650	3,4-Hexanedione;NADPH	25	7.0	L-xylulose reductase	wildtype DCXR	sabio	0.73	780
2379	1.1.1.10	Q7Z4W1	Homo sapiens	0.78	105000	7.4e-06	11882650	1-Phenyl-1,2-propanedione;H+;NADPH	25	7.0	L-xylulose reductase	wildtype DCXR	sabio	0.78	105000
2380	1.1.1.10	Q7Z4W1	Homo sapiens	0.65	430	0.0015	11882650	Acetoin;NADP+	25	7.0	L-xylulose reductase	wildtype DCXR	sabio	0.65	430
2381	1.1.1.10	Q7Z4W1	Homo sapiens	0.57	230	0.0025	11882650	Methylglyoxal;NADP+	25	7.0	L-xylulose reductase	wildtype DCXR	sabio	0.57	230
2382	1.1.1.10	Q7Z4W1	Homo sapiens	1.5	750000	2e-06	11882650	Dimethylglyoxal;NADPH	25	7.0	L-xylulose reductase	wildtype DCXR	sabio	1.5	750000
2383	1.1.1.10		Homo sapiens	0.009	0.346154	0.026	15103634	diacetyl	25	7.0	L-xylulose reductas	pH 7.0, 25°C, mutant N107D <17>	brenda	0.009	0.346154	Yes
2384	1.1.1.10		Homo sapiens	0.0008	0.0258065	0.031	15103634	diacetyl	25	7.0	L-xylulose reductas	pH 7.0, 25°C, mutant N107L <17>	brenda	0.0008	0.0258065	Yes
2385	1.1.1.10		Homo sapiens	1.57			15103634	diacetyl	25	7.0	L-xylulose reductas	pH 7.0, 25°C, wild-type enzyme <17>	brenda	1.57
2402	1.1.1.10	Q91XV4	Mesocricetus auratus	16				D-threitol	25		L-xylulose reductas	7.0, 25°C <14>	brenda	16
2403	1.1.1.10	Q91XV4	Mesocricetus auratus	6.9				acetoin	25		L-xylulose reductas	7.0, 25°C <14>	brenda	6.9
2404	1.1.1.10	Q91XV4	Mesocricetus auratus	25				L-erythrulose	25		L-xylulose reductas	7.0, 25°C <14>	brenda	25
2405	1.1.1.10	Q91XV4	Mesocricetus auratus	22			11882650	DL-glyceraldehyde	25	7.0	L-xylulose reductas	pH 7.0, 25°C <14>	brenda	22
2406	1.1.1.10	Q91XV4	Mesocricetus auratus	27			11882650	NADPH	25	7.0	L-xylulose reductas	pH 7.0, 25°C <14>	brenda	27
2407	1.1.1.10	Q91XV4	Mesocricetus auratus	8.7			11882650	dihydroxyacetone	25	7.0	L-xylulose reductas	pH 7.0, 25°C <14>	brenda	8.7
2408	1.1.1.10	Q91XV4	Mesocricetus auratus	30			11882650	diacetyl	25	7.0	L-xylulose reductas	pH 7.0, 25°C <14>	brenda	30
2409	1.1.1.10	Q91XV4	Mesocricetus auratus	44			11882650	NAD+	25	7.0	L-xylulose reductas	pH 7.0, 25°C <14>	brenda	44
2410	1.1.1.10	Q91XV4	Mesocricetus auratus	26			11882650	NADP+	25	7.0	L-xylulose reductas	pH 7.0, 25°C <14>	brenda	26
2411	1.1.1.10	Q91XV4	Mesocricetus auratus	31			11882650	D-ribulose	25	7.0	L-xylulose reductas	pH 7.0, 25°C <14>	brenda	31
2412	1.1.1.10	Q91XV4	Mesocricetus auratus	31			11882650	D-threose	25	7.0	L-xylulose reductas	pH 7.0, 25°C <14>	brenda	31
2413	1.1.1.10	Q91XV4	Mesocricetus auratus	6.9			11882650	D-xylulose	25	7.0	L-xylulose reductas	pH 7.0, 25°C <14>	brenda	6.9
2414	1.1.1.10	Q91XV4	Mesocricetus auratus	23			11882650	D-erythrose	25	7.0	L-xylulose reductas	pH 7.0, 25°C <14>	brenda	23
2415	1.1.1.10	Q91XV4	Mesocricetus auratus	23			11882650	L-threose	25	7.0	L-xylulose reductas	pH 7.0, 25°C <14>	brenda	23
2420	1.1.1.10	Q91XV4	Mesocricetus auratus	30	150000	0.0002	11882650	Dimethylglyoxal;NADPH	25	7.0	L-xylulose reductase	wildtype DCXR	sabio	30	150000
2421	1.1.1.10	Q91XV4	Mesocricetus auratus	15	2140000	7e-06	11882650	1,4-Dibromo-2,3-butanedione;H+;NADPH	25	7.0	L-xylulose reductase	wildtype DCXR	sabio	15	2140000
2422	1.1.1.10	Q91XV4	Mesocricetus auratus	26	413000	6.3e-05	11882650	2,3-Pentanedione;H+;NADPH	25	7.0	L-xylulose reductase	wildtype DCXR	sabio	26	413000
2423	1.1.1.10	Q91XV4	Mesocricetus auratus	24	300000	8e-05	11882650	2,3-Heptanedione;H+;NADPH	25	7.0	L-xylulose reductase	wildtype DCXR	sabio	24	300000
2424	1.1.1.10	Q91XV4	Mesocricetus auratus	22	268000	8.2e-05	11882650	2,3-Hexanedione;NADPH	25	7.0	L-xylulose reductase	wildtype DCXR	sabio	22	268000
2425	1.1.1.10	Q91XV4	Mesocricetus auratus	58	699000	8.3e-05	11882650	3,4-Hexanedione;NADPH	25	7.0	L-xylulose reductase	wildtype DCXR	sabio	58	699000
2426	1.1.1.10	Q91XV4	Mesocricetus auratus	16	470	0.034	11882650	NADP+;Threitol	25	7.0	L-xylulose reductase	wildtype DCXR	sabio	16	470
2427	1.1.1.10	Q91XV4	Mesocricetus auratus	28	700	0.04	11882650	NADP+;Xylitol	25	7.0	L-xylulose reductase	wildtype DCXR	sabio	28	700
2428	1.1.1.10	Q91XV4	Mesocricetus auratus	26	8670000	3e-06	11882650	NADP+;Xylitol	25	7.0	L-xylulose reductase	wildtype DCXR	sabio	26	8670000
2429	1.1.1.10	Q91XV4	Mesocricetus auratus	44	48000	0.00091	11882650	NAD+;Xylitol	25	7.0	L-xylulose reductase	wildtype DCXR	sabio	44	48000
2430	1.1.1.10	Q91XV4	Mesocricetus auratus	17	378000	4.5e-05	11882650	Isatin;NADPH	25	7.0	L-xylulose reductase	wildtype DCXR	sabio	17	378000
2431	1.1.1.10	Q91XV4	Mesocricetus auratus	22	4300	0.0051	11882650	Glyceraldehyde;H+;NADPH	25	7.0	L-xylulose reductase	wildtype DCXR	sabio	22	4300
2432	1.1.1.10	Q91XV4	Mesocricetus auratus	8.7	150	0.06	11882650	Dihydroxyacetone;H+;NADPH	25	7.0	L-xylulose reductase	wildtype DCXR	sabio	8.7	150
2433	1.1.1.10	Q91XV4	Mesocricetus auratus	25	8600	0.0029	11882650	H+;L-Erythrulose;NADPH	25	7.0	L-xylulose reductase	wildtype DCXR	sabio	25	8600
2434	1.1.1.10	Q91XV4	Mesocricetus auratus	31	11000	0.0027	11882650	D-Threose;H+;NADPH	25	7.0	L-xylulose reductase	wildtype DCXR	sabio	31	11000
2435	1.1.1.10	Q91XV4	Mesocricetus auratus	23	5300	0.0043	11882650	H+;L-Threose;NADPH	25	7.0	L-xylulose reductase	wildtype DCXR	sabio	23	5300
2436	1.1.1.10	Q91XV4	Mesocricetus auratus	23	5900	0.0039	11882650	D-Erythrose;H+;NADPH	25	7.0	L-xylulose reductase	wildtype DCXR	sabio	23	5900
2437	1.1.1.10	Q91XV4	Mesocricetus auratus	31	4900	0.0063	11882650	D-Ribulose;H+;NADPH	25	7.0	L-xylulose reductase	wildtype DCXR	sabio	31	4900
2438	1.1.1.10	Q91XV4	Mesocricetus auratus	6.9	580	0.012	11882650	D-Xylulose;H+;NADPH	25	7.0	L-xylulose reductase	wildtype DCXR	sabio	6.9	580
2439	1.1.1.10	Q91XV4	Mesocricetus auratus	28	233000	0.00012	11882650	Dimethylglyoxal;NADH	25	7.0	L-xylulose reductase	wildtype DCXR	sabio	28	233000
2440	1.1.1.10	Q91XV4	Mesocricetus auratus	6.9	2100	0.0033	11882650	Acetoin;NADP+	25	7.0	L-xylulose reductase	wildtype DCXR	sabio	6.9	2100
2441	1.1.1.10	Q91XV4	Mesocricetus auratus	2.1	38000	5.5e-05	11882650	3,4-Hexanedione;NADPH	25	7.0	L-xylulose reductase	wildtype DCXR	sabio	2.1	38000
2442	1.1.1.10	Q91XV4	Mesocricetus auratus	39	325000	0.00012	11882650	1-Phenyl-1,2-propanedione;H+;NADPH	25	7.0	L-xylulose reductase	wildtype DCXR	sabio	39	325000
2443	1.1.1.10	Q91XV4	Mesocricetus auratus	6.9	3100	0.0022	11882650	Methylglyoxal;NADP+	25	7.0	L-xylulose reductase	wildtype DCXR	sabio	6.9	3100
2444	1.1.1.10	Q91XV4	Mesocricetus auratus	36	138000	0.00026	11882650	L-Xylulose;NADPH	25	7.0	L-xylulose reductase	wildtype DCXR	sabio	36	138000
2445	1.1.1.10	Q91XV4	Mesocricetus auratus	27	9000000	3e-06	11882650	Dimethylglyoxal;NADPH	25	7.0	L-xylulose reductase	wildtype DCXR	sabio	27	9000000
2446	1.1.1.10	Q91XV4	Mesocricetus auratus	8.7	2000	0.0043	11882650	Methylglyoxal;NADP+	25	7.0	L-xylulose reductase	wildtype DCXR	sabio	8.7	2000
2463	1.1.1.10	Q91X52	Mus musculus	3.3	70.2128	0.047	11882650	dihydroxyacetone	25	7.0	L-xylulose reductas	pH 7.0, 25°C <14>	brenda	3.3	70.2128
2464	1.1.1.10	Q91X52	Mus musculus	15			11882650	NADP+	25	7.0	L-xylulose reductas	pH 7.0, 25°C <14>	brenda	15
2465	1.1.1.10	Q91X52	Mus musculus	34			11882650	NADPH	25	7.0	L-xylulose reductas	pH 7.0, 25°C <14>	brenda	34
2466	1.1.1.10	Q91X52	Mus musculus	3	333.333	0.009	11882650	acetoin	25	7.0	L-xylulose reductas	pH 7.0, 25°C <14>	brenda	3	333.333
2467	1.1.1.10	Q91X52	Mus musculus	55			11882650	NAD+	25	7.0	L-xylulose reductas	pH 7.0, 25°C <14>	brenda	55
2468	1.1.1.10	Q91X52	Mus musculus	7.4			11882650	D-xylulose	25	7.0	L-xylulose reductas	pH 7.0, 25°C <14>	brenda	7.4
2469	1.1.1.10	Q91X52	Mus musculus	17	1133.33	0.015	11882650	xylitol	25	7.0	L-xylulose reductas	pH 7.0, 25°C <14>	brenda	17	1133.33
2470	1.1.1.10	Q91X52	Mus musculus	41			11882650	NADH	25	7.0	L-xylulose reductas	pH 7.0, 25°C <14>	brenda	41
2471	1.1.1.10	Q91X52	Mus musculus	41			11882650	diacetyl	25	7.0	L-xylulose reductas	pH 7.0, 25°C <14>	brenda	41
2472	1.1.1.10	Q91X52	Mus musculus	26			11882650	D-ribulose	25	7.0	L-xylulose reductas	pH 7.0, 25°C <14>	brenda	26
2473	1.1.1.10	Q91X52	Mus musculus	24	4000	0.006	11882650	DL-glyceraldehyde	25	7.0	L-xylulose reductas	pH 7.0, 25°C <14>	brenda	24	4000
2474	1.1.1.10	Q91X52	Mus musculus	23			11882650	L-erythrulose	25	7.0	L-xylulose reductas	pH 7.0, 25°C <14>	brenda	23
2475	1.1.1.10	Q91X52	Mus musculus	23			11882650	D-threose	25	7.0	L-xylulose reductas	pH 7.0, 25°C <14>	brenda	23
2476	1.1.1.10	Q91X52	Mus musculus	18				D-erythrose	25		L-xylulose reductas	7.0, 25°C <14>	brenda	18
2477	1.1.1.10	Q91X52	Mus musculus	16				L-threose	25		L-xylulose reductas	7.0, 25°C <14>	brenda	16
2478	1.1.1.10	Q91X52	Mus musculus	37				L-xylulose	25		L-xylulose reductas	7.0, 25°C <14>	brenda	37
2479	1.1.1.10	Q91X52	Mus musculus	16				D-threitol	25		L-xylulose reductas	7.0, 25°C <14>	brenda	16
2482	1.1.1.10	Q91X52	Mus musculus	20	95000	0.00021	11882650	Isatin;NADPH	25	7.0	L-xylulose reductase	wildtype DCXR	sabio	20	95000
2483	1.1.1.10	Q91X52	Mus musculus	41	61000	0.00067	11882650	Dimethylglyoxal;NADPH	25	7.0	L-xylulose reductase	wildtype DCXR	sabio	41	61000
2484	1.1.1.10	Q91X52	Mus musculus	42	2330000	1.8e-05	11882650	1,4-Dibromo-2,3-butanedione;H+;NADPH	25	7.0	L-xylulose reductase	wildtype DCXR	sabio	42	2330000
2485	1.1.1.10	Q91X52	Mus musculus	30	94000	0.00032	11882650	2,3-Pentanedione;H+;NADPH	25	7.0	L-xylulose reductase	wildtype DCXR	sabio	30	94000
2486	1.1.1.10	Q91X52	Mus musculus	20	80000	0.00025	11882650	2,3-Hexanedione;NADPH	25	7.0	L-xylulose reductase	wildtype DCXR	sabio	20	80000
2487	1.1.1.10	Q91X52	Mus musculus	24	114000	0.00021	11882650	2,3-Heptanedione;H+;NADPH	25	7.0	L-xylulose reductase	wildtype DCXR	sabio	24	114000
2488	1.1.1.10	Q91X52	Mus musculus	27	300000	9e-05	11882650	3,4-Hexanedione;NADPH	25	7.0	L-xylulose reductase	wildtype DCXR	sabio	27	300000
2489	1.1.1.10	Q91X52	Mus musculus	16	430	0.037	11882650	NADP+;Threitol	25	7.0	L-xylulose reductase	wildtype DCXR	sabio	16	430
2490	1.1.1.10	Q91X52	Mus musculus	15	5000000	3e-06	11882650	NADP+;Xylitol	25	7.0	L-xylulose reductase	wildtype DCXR	sabio	15	5000000
2491	1.1.1.10	Q91X52	Mus musculus	17	1100	0.015	11882650	NADP+;Xylitol	25	7.0	L-xylulose reductase	wildtype DCXR	sabio	17	1100
2492	1.1.1.10	Q91X52	Mus musculus	55	56000	0.00099	11882650	NAD+;Xylitol	25	7.0	L-xylulose reductase	wildtype DCXR	sabio	55	56000
2493	1.1.1.10	Q91X52	Mus musculus	24	4000	0.006	11882650	Glyceraldehyde;H+;NADPH	25	7.0	L-xylulose reductase	wildtype DCXR	sabio	24	4000
2494	1.1.1.10	Q91X52	Mus musculus	3.3	70	0.047	11882650	Dihydroxyacetone;H+;NADPH	25	7.0	L-xylulose reductase	wildtype DCXR	sabio	3.3	70
2495	1.1.1.10	Q91X52	Mus musculus	37	154000	0.00024	11882650	L-Xylulose;NADPH	25	7.0	L-xylulose reductase	wildtype DCXR	sabio	37	154000
2496	1.1.1.10	Q91X52	Mus musculus	18	3200	0.0057	11882650	D-Erythrose;H+;NADPH	25	7.0	L-xylulose reductase	wildtype DCXR	sabio	18	3200
2497	1.1.1.10	Q91X52	Mus musculus	16	2900	0.0056	11882650	H+;L-Threose;NADPH	25	7.0	L-xylulose reductase	wildtype DCXR	sabio	16	2900
2498	1.1.1.10	Q91X52	Mus musculus	26	4600	0.0057	11882650	D-Ribulose;H+;NADPH	25	7.0	L-xylulose reductase	wildtype DCXR	sabio	26	4600
2499	1.1.1.10	Q91X52	Mus musculus	3	330	0.009	11882650	Acetoin;NADP+	25	7.0	L-xylulose reductase	wildtype DCXR	sabio	3	330
2500	1.1.1.10	Q91X52	Mus musculus	2.2	17000	0.00013	11882650	3,4-Hexanedione;NADPH	25	7.0	L-xylulose reductase	wildtype DCXR	sabio	2.2	17000
2501	1.1.1.10	Q91X52	Mus musculus	21	49000	0.00043	11882650	1-Phenyl-1,2-propanedione;H+;NADPH	25	7.0	L-xylulose reductase	wildtype DCXR	sabio	21	49000
2502	1.1.1.10	Q91X52	Mus musculus	11	1400	0.0081	11882650	Methylglyoxal;NADP+	25	7.0	L-xylulose reductase	wildtype DCXR	sabio	11	1400
2503	1.1.1.10	Q91X52	Mus musculus	7.4	620	0.012	11882650	D-Xylulose;H+;NADPH	25	7.0	L-xylulose reductase	wildtype DCXR	sabio	7.4	620
2504	1.1.1.10	Q91X52	Mus musculus	41	186000	0.00022	11882650	Dimethylglyoxal;NADH	25	7.0	L-xylulose reductase	wildtype DCXR	sabio	41	186000
2505	1.1.1.10	Q91X52	Mus musculus	23	9600	0.0024	11882650	D-Threose;H+;NADPH	25	7.0	L-xylulose reductase	wildtype DCXR	sabio	23	9600
2506	1.1.1.10	Q91X52	Mus musculus	34	6800000	5e-06	11882650	Dimethylglyoxal;NADPH	25	7.0	L-xylulose reductase	wildtype DCXR	sabio	34	6800000
2518	1.1.1.10		Neurospora crassa	5.6	4.51977	1.239	17261518	xylitol			L-xylulose reductas	-	brenda	5.6	4.51977
2519	1.1.1.10		Neurospora crassa	119	793.333	0.15	17261518	D-ribulose			L-xylulose reductas	-	brenda	119	793.333
2523	1.1.1.10	Q920P0	Rattus norvegicus	18				D-erythrose	25		L-xylulose reductas	7.0, 25°C <14>	brenda	18
2524	1.1.1.10	Q920P0	Rattus norvegicus	16				L-threose	25		L-xylulose reductas	7.0, 25°C <14>	brenda	16
2526	1.1.1.10	Q920P0	Rattus norvegicus	18			11882650	D-xylulose	25	7.0	L-xylulose reductas	pH 7.0, 25°C <14>	brenda	18
2527	1.1.1.10	Q920P0	Rattus norvegicus	21			11882650	DL-glyceraldehyde	25	7.0	L-xylulose reductas	pH 7.0, 25°C <14>	brenda	21
2528	1.1.1.10	Q920P0	Rattus norvegicus	39			11882650	L-xylulose	25	7.0	L-xylulose reductas	pH 7.0, 25°C <14>	brenda	39
2529	1.1.1.10	Q920P0	Rattus norvegicus	10			11882650	NADP+	25	7.0	L-xylulose reductas	pH 7.0, 25°C <14>	brenda	10
2530	1.1.1.10	Q920P0	Rattus norvegicus	10	909.091	0.011	11882650	xylitol	25	7.0	L-xylulose reductas	pH 7.0, 25°C <14>	brenda	10	909.091
2531	1.1.1.10	Q920P0	Rattus norvegicus	25			11882650	diacetyl	25	7.0	L-xylulose reductas	pH 7.0, 25°C <14>	brenda	25
2532	1.1.1.10	Q920P0	Rattus norvegicus	19			11882650	D-ribulose	25	7.0	L-xylulose reductas	pH 7.0, 25°C <14>	brenda	19
2533	1.1.1.10	Q920P0	Rattus norvegicus	41	27333.3	0.0015	11882650	NAD+	25	7.0	L-xylulose reductas	pH 7.0, 25°C <14>	brenda	41	27333.3
2534	1.1.1.10	Q920P0	Rattus norvegicus	12	750	0.016	11882650	D-threitol	25	7.0	L-xylulose reductas	pH 7.0, 25°C <14>	brenda	12	750
2535	1.1.1.10	Q920P0	Rattus norvegicus	5.1			11882650	dihydroxyacetone	25	7.0	L-xylulose reductas	pH 7.0, 25°C <14>	brenda	5.1
2536	1.1.1.10	Q920P0	Rattus norvegicus	23			11882650	NADH	25	7.0	L-xylulose reductas	pH 7.0, 25°C <14>	brenda	23
2537	1.1.1.10	Q920P0	Rattus norvegicus	6.9				acetoin	25		L-xylulose reductas	7.0, 25°C <14>	brenda	6.9
2538	1.1.1.10	Q920P0	Rattus norvegicus	25				L-erythrulose	25		L-xylulose reductas	7.0, 25°C <14>	brenda	25
2539	1.1.1.10	Q920P0	Rattus norvegicus	25			11882650	NADPH	25	7.0	L-xylulose reductas	pH 7.0, 25°C <14>	brenda	25
2544	1.1.1.10	Q920P0	Rattus norvegicus	25	23000	0.0011	11882650	Dimethylglyoxal;NADPH	25	7.0	L-xylulose reductase	wildtype DCXR	sabio	25	23000
2545	1.1.1.10	Q920P0	Rattus norvegicus	22	4400000	5e-06	11882650	1,4-Dibromo-2,3-butanedione;H+;NADPH	25	7.0	L-xylulose reductase	wildtype DCXR	sabio	22	4400000
2546	1.1.1.10	Q920P0	Rattus norvegicus	26	81000	0.00032	11882650	2,3-Pentanedione;H+;NADPH	25	7.0	L-xylulose reductase	wildtype DCXR	sabio	26	81000
2547	1.1.1.10	Q920P0	Rattus norvegicus	14	117000	0.00012	11882650	2,3-Heptanedione;H+;NADPH	25	7.0	L-xylulose reductase	wildtype DCXR	sabio	14	117000
2548	1.1.1.10	Q920P0	Rattus norvegicus	10	77000	0.00013	11882650	2,3-Hexanedione;NADPH	25	7.0	L-xylulose reductase	wildtype DCXR	sabio	10	77000
2549	1.1.1.10	Q920P0	Rattus norvegicus	56	560000	0.0001	11882650	3,4-Hexanedione;NADPH	25	7.0	L-xylulose reductase	wildtype DCXR	sabio	56	560000
2550	1.1.1.10	Q920P0	Rattus norvegicus	25	3.57143e+06	7e-06	12604240	1,4-Dibromo-2,3-butanedione;NADPH	25	7.0	L-xylulose reductase	wildtype	sabio	25	3.57143e+06
2551	1.1.1.10	Q920P0	Rattus norvegicus	0.925	3700	0.00025	12604240	1,4-Dibromo-2,3-butanedione;NADPH	25	7.0	L-xylulose reductase	mutant S136A	sabio	0.925	3700	Yes
2552	1.1.1.10	Q920P0	Rattus norvegicus	0.925	28726.7	3.22e-05	12604240	1,4-Dibromo-2,3-butanedione;NADPH	25	7.0	L-xylulose reductase	mutant S136A	sabio	0.925	28726.7	Yes
2553	1.1.1.10	Q920P0	Rattus norvegicus	1.475	2122.3	0.000695	12604240	1,4-Dibromo-2,3-butanedione;NADPH	25	7.0	L-xylulose reductase	mutant Y149F	sabio	1.475	2122.3	Yes
2554	1.1.1.10	Q920P0	Rattus norvegicus	1.475	105357	1.4e-05	12604240	1,4-Dibromo-2,3-butanedione;NADPH	25	7.0	L-xylulose reductase	mutant Y149F	sabio	1.475	105357	Yes
2555	1.1.1.10	Q920P0	Rattus norvegicus	0.725	1450	0.0005	12604240	1,4-Dibromo-2,3-butanedione;NADPH	25	7.0	L-xylulose reductase	mutant K153M	sabio	0.725	1450	Yes
2556	1.1.1.10	Q920P0	Rattus norvegicus	0.725	1954.18	0.000371	12604240	1,4-Dibromo-2,3-butanedione;NADPH	25	7.0	L-xylulose reductase	mutant K153M	sabio	0.725	1954.18	Yes
2557	1.1.1.10	Q920P0	Rattus norvegicus	9.5	863.636	0.011	12604240	NADP+;Xylitol	25	7.0	L-xylulose reductase	wildtype	sabio	9.5	863.636
2558	1.1.1.10	Q920P0	Rattus norvegicus	9.5	3.16667e+06	3e-06	12604240	NADP+;Xylitol	25	7.0	L-xylulose reductase	wildtype	sabio	9.5	3.16667e+06
2559	1.1.1.10	Q920P0	Rattus norvegicus	0.019	0.132867	0.143	12604240	NADP+;Xylitol	25	7.0	L-xylulose reductase	mutant S136A	sabio	0.019	0.132867	Yes
2560	1.1.1.10	Q920P0	Rattus norvegicus	0.019	9452.74	2.01e-06	12604240	NADP+;Xylitol	25	7.0	L-xylulose reductase	mutant S136A	sabio	0.019	9452.74	Yes
2561	1.1.1.10	Q920P0	Rattus norvegicus	0.0095	0.087236	0.1089	12604240	NADP+;Xylitol	25	7.0	L-xylulose reductase	mutant Y149F	sabio	0.0095	0.087236	Yes
2562	1.1.1.10	Q920P0	Rattus norvegicus	0.0095	2435.9	3.9e-06	12604240	NADP+;Xylitol	25	7.0	L-xylulose reductase	mutant Y149F	sabio	0.0095	2435.9	Yes
2563	1.1.1.10	Q920P0	Rattus norvegicus	0.0665	0.071123	0.935	12604240	NADP+;Xylitol	25	7.0	L-xylulose reductase	mutant K153M	sabio	0.0665	0.071123	Yes
2564	1.1.1.10	Q920P0	Rattus norvegicus	0.0665	189.459	0.000351	12604240	NADP+;Xylitol	25	7.0	L-xylulose reductase	mutant K153M	sabio	0.0665	189.459	Yes
2565	1.1.1.10	Q920P0	Rattus norvegicus	25	5000000	5e-06	12604240	1,4-Dibromo-2,3-butanedione;NADPH	25	7.0	L-xylulose reductase	wildtype	sabio	25	5000000
2566	1.1.1.10	Q920P0	Rattus norvegicus	17	170000	0.0001	11882650	Isatin;NADPH	25	7.0	L-xylulose reductase	wildtype DCXR	sabio	17	170000
2567	1.1.1.10	Q920P0	Rattus norvegicus	10	910	0.011	11882650	NADP+;Xylitol	25	7.0	L-xylulose reductase	wildtype DCXR	sabio	10	910
2568	1.1.1.10	Q920P0	Rattus norvegicus	12	750	0.016	11882650	NADP+;Threitol	25	7.0	L-xylulose reductase	wildtype DCXR	sabio	12	750
2569	1.1.1.10	Q920P0	Rattus norvegicus	10	3330000	3e-06	11882650	NADP+;Xylitol	25	7.0	L-xylulose reductase	wildtype DCXR	sabio	10	3330000
2570	1.1.1.10	Q920P0	Rattus norvegicus	41	27000	0.0015	11882650	NAD+;Xylitol	25	7.0	L-xylulose reductase	wildtype DCXR	sabio	41	27000
2571	1.1.1.10	Q920P0	Rattus norvegicus	25	4500	0.0055	11882650	H+;L-Erythrulose;NADPH	25	7.0	L-xylulose reductase	wildtype DCXR	sabio	25	4500
2572	1.1.1.10	Q920P0	Rattus norvegicus	21	7800	0.0027	11882650	Glyceraldehyde;H+;NADPH	25	7.0	L-xylulose reductase	wildtype DCXR	sabio	21	7800
2573	1.1.1.10	Q920P0	Rattus norvegicus	5.1	85	0.06	11882650	Dihydroxyacetone;H+;NADPH	25	7.0	L-xylulose reductase	wildtype DCXR	sabio	5.1	85
2574	1.1.1.10	Q920P0	Rattus norvegicus	16	1900	0.0083	11882650	H+;L-Threose;NADPH	25	7.0	L-xylulose reductase	wildtype DCXR	sabio	16	1900
2575	1.1.1.10	Q920P0	Rattus norvegicus	19	3000	0.0063	11882650	D-Ribulose;H+;NADPH	25	7.0	L-xylulose reductase	wildtype DCXR	sabio	19	3000
2576	1.1.1.10	Q920P0	Rattus norvegicus	18	3000	0.006	11882650	D-Erythrose;H+;NADPH	25	7.0	L-xylulose reductase	wildtype DCXR	sabio	18	3000
2577	1.1.1.10	Q920P0	Rattus norvegicus	28	7000	0.004	11882650	D-Threose;H+;NADPH	25	7.0	L-xylulose reductase	wildtype DCXR	sabio	28	7000
2578	1.1.1.10	Q920P0	Rattus norvegicus	5.6	810	0.0069	11882650	Acetoin;NADP+	25	7.0	L-xylulose reductase	wildtype DCXR	sabio	5.6	810
2579	1.1.1.10	Q920P0	Rattus norvegicus	18	1000	0.018	11882650	D-Xylulose;H+;NADPH	25	7.0	L-xylulose reductase	wildtype DCXR	sabio	18	1000
2580	1.1.1.10	Q920P0	Rattus norvegicus	45	115000	0.00039	11882650	1-Phenyl-1,2-propanedione;H+;NADPH	25	7.0	L-xylulose reductase	wildtype DCXR	sabio	45	115000
2581	1.1.1.10	Q920P0	Rattus norvegicus	4	21000	0.00019	11882650	3,4-Hexanedione;NADPH	25	7.0	L-xylulose reductase	wildtype DCXR	sabio	4	21000
2582	1.1.1.10	Q920P0	Rattus norvegicus	39	170000	0.00023	11882650	L-Xylulose;NADPH	25	7.0	L-xylulose reductase	wildtype DCXR	sabio	39	170000
2583	1.1.1.10	Q920P0	Rattus norvegicus	5.6	720	0.0077	11882650	Methylglyoxal;NADP+	25	7.0	L-xylulose reductase	wildtype DCXR	sabio	5.6	720
2584	1.1.1.10	Q920P0	Rattus norvegicus	25	3570000	7e-06	11882650	Dimethylglyoxal;NADPH	25	7.0	L-xylulose reductase	wildtype DCXR	sabio	25	3570000
2609	1.1.1.10		Rattus norvegicus	0.0005	9.43396	5.3e-05	12604240	NADPH	25	7.0	L-xylulose reductas	pH 7.0, 25°C, mutant K153M <13>	brenda	0.0005	9.43396	Yes
2610	1.1.1.10		Rattus norvegicus	9.5	3.16667e+06	3e-06	12604240	NADP+	25	7.0	L-xylulose reductas	pH 7.0, 25°C, wild-type enzyme <13>	brenda	9.5	3.16667e+06
2611	1.1.1.10		Rattus norvegicus	0.0009	450	2e-06	12604240	NADPH	25	7.0	L-xylulose reductas	pH 7.0, 25°C, mutant Y149F <13>	brenda	0.0009	450	Yes
2612	1.1.1.10		Rattus norvegicus	0.0006	130.435	4.6e-06	12604240	NADPH	25	7.0	L-xylulose reductas	pH 7.0, 25°C, mutant S136A <13>	brenda	0.0006	130.435	Yes
2613	1.1.1.10		Rattus norvegicus	25			12604240	NADPH	25	7.0	L-xylulose reductas	pH 7.0, 25°C, wild-type enzyme <13>	brenda	25
2650	1.1.1.10	Q8NK50	Trichoderma reesei	1	10	0.1	23506391	xylitol	30	7.0	L-xylulose reductas	pH 7.0, 30°C, recombinant enzyme <33>	brenda	1	10
2651	1.1.1.10	Q8NK50	Trichoderma reesei	11.4	712.5	0.016	23506391	L-xylulose	30	7.0	L-xylulose reductas	pH 7.0, 30°C, recombinant enzyme <33>	brenda	11.4	712.5
2652	1.1.1.10	Q8NK50	Trichoderma reesei	1.8	7.2	0.25	23506391	D-sorbitol	30	7.0	L-xylulose reductas	pH 7.0, 30°C, recombinant enzyme <33>	brenda	1.8	7.2
2653	1.1.1.10	Q8NK50	Trichoderma reesei	7.75	59615.4	0.00013	23506391	NADPH	30	7.0	L-xylulose reductas	pH 7.0, 30°C, recombinant enzyme, with L-xylulose <33>	brenda	7.75	59615.4
2654	1.1.1.10	Q8NK50	Trichoderma reesei	8.24	78.4762	0.105	23506391	D-ribulose	30	7.0	L-xylulose reductas	pH 7.0, 30°C, recombinant enzyme <33>	brenda	8.24	78.4762
2661	1.1.1.100	P14697	Cupriavidus necator	361	585089	0.000617	23913421	NADPH	30	8.0and30°C	3-oxoacyl-[acyl-carrier-protein] reductas	mutant enzyme Q47L, at pH 8.0 and 30°C <56>	brenda	361	585089	Yes		Yes
2662	1.1.1.100	P14697	Cupriavidus necator	361	1.24913e+06	0.000289	23913421	NADPH	30	8.0and30°C	3-oxoacyl-[acyl-carrier-protein] reductas	mutant enzyme Q47L, at pH 8.0 and 30°C <56>	brenda	361	1.24913e+06	Yes		Yes
2663	1.1.1.100	P14697	Cupriavidus necator	249	403566	0.000617	23913421	NADPH	30	8.0and30°C	3-oxoacyl-[acyl-carrier-protein] reductas	mutant enzyme Q47L, at pH 8.0 and 30°C <56>	brenda	249	403566	Yes		Yes
2664	1.1.1.100	P14697	Cupriavidus necator	249	861592	0.000289	23913421	NADPH	30	8.0and30°C	3-oxoacyl-[acyl-carrier-protein] reductas	mutant enzyme Q47L, at pH 8.0 and 30°C <56>	brenda	249	861592	Yes		Yes
2665	1.1.1.100	P14697	Cupriavidus necator	361	2.65441e+07	1.36e-05	23913421	acetoacetyl-CoA	30	8.0and30°C	3-oxoacyl-[acyl-carrier-protein] reductas	mutant enzyme Q47L, at pH 8.0 and 30°C <56>	brenda	361	2.65441e+07	Yes		Yes
2666	1.1.1.100	P14697	Cupriavidus necator	361	2.27044e+07	1.59e-05	23913421	acetoacetyl-CoA	30	8.0and30°C	3-oxoacyl-[acyl-carrier-protein] reductas	mutant enzyme Q47L, at pH 8.0 and 30°C <56>	brenda	361	2.27044e+07	Yes		Yes
2667	1.1.1.100	P14697	Cupriavidus necator	249	1.83088e+07	1.36e-05	23913421	acetoacetyl-CoA	30	8.0and30°C	3-oxoacyl-[acyl-carrier-protein] reductas	mutant enzyme Q47L, at pH 8.0 and 30°C <56>	brenda	249	1.83088e+07	Yes		Yes
2668	1.1.1.100	P14697	Cupriavidus necator	249	1.56604e+07	1.59e-05	23913421	acetoacetyl-CoA	30	8.0and30°C	3-oxoacyl-[acyl-carrier-protein] reductas	mutant enzyme Q47L, at pH 8.0 and 30°C <56>	brenda	249	1.56604e+07	Yes		Yes
2669	1.1.1.100	P14697	Cupriavidus necator	102	684564	0.000149	23913421	NADPH	30	8.0and30°C	3-oxoacyl-[acyl-carrier-protein] reductas	wild type enzyme, at pH 8.0 and 30°C <56>	brenda	102	684564			Yes
2670	1.1.1.100	P14697	Cupriavidus necator	102	1.78947e+07	5.7e-06	23913421	acetoacetyl-CoA	30	8.0and30°C	3-oxoacyl-[acyl-carrier-protein] reductas	wild type enzyme, at pH 8.0 and 30°C <56>	brenda	102	1.78947e+07			Yes
2671	1.1.1.100	P0AEK2	Escherichia coli	0.59			PMID:6756317						Davidi	0.59
2672	1.1.1.100		Escherichia coli	0.3	2362.2	0.000127	18201766	ethyl acetoacetate			3-oxoacyl-[acyl-carrier-protein] reductas	-	brenda	0.3	2362.2			Yes
2673	1.1.1.100		Escherichia coli	0.59	59000	1e-05	18201766	NADPH			3-oxoacyl-[acyl-carrier-protein] reductas	-	brenda	0.59	59000			Yes
2674	1.1.1.100	P49327	Homo sapiens	0.433333	3500	0.000123	16215233	Acetoacetyl-CoA;H+;NADPH	25	7.0	3-oxoacyl-[acyl-carrier-protein] reductase	mutant K1699Q BKR	sabio	0.433333	3500	Yes	Yes	Yes
2675	1.1.1.100	P49327	Homo sapiens	0.333333	166667	2e-06	16215233	Acetoacetyl-CoA;H+;NADPH	25	7.0	3-oxoacyl-[acyl-carrier-protein] reductase	mutant K1699A BKR	sabio	0.333333	166667	Yes	Yes	Yes
2676	1.1.1.100	P49327	Homo sapiens	0.333333	6500	5.2e-05	16215233	Acetoacetyl-CoA;H+;NADPH	25	7.0	3-oxoacyl-[acyl-carrier-protein] reductase	mutant K1699A BKR	sabio	0.333333	6500	Yes	Yes	Yes
2677	1.1.1.100	P49327	Homo sapiens	4	1000000	4e-06	16215233	Acetoacetyl-CoA;H+;NADPH	25	7.0	3-oxoacyl-[acyl-carrier-protein] reductase	wildtype BKR	sabio	4	1000000		Yes	Yes
2678	1.1.1.100	P49327	Homo sapiens	4	400000	1e-05	16215233	Acetoacetyl-CoA;H+;NADPH	25	7.0	3-oxoacyl-[acyl-carrier-protein] reductase	wildtype BKR	sabio	4	400000		Yes	Yes
2679	1.1.1.100	P49327	Homo sapiens	0.433333	366667	1.2e-06	16215233	Acetoacetyl-CoA;H+;NADPH	25	7.0	3-oxoacyl-[acyl-carrier-protein] reductase	mutant K1699Q BKR	sabio	0.433333	366667	Yes	Yes	Yes
2682	1.1.1.100		Mycobacterium tuberculosis	7	269231	2.6e-05	17059223	NADPH	30	7.6	3-oxoacyl-[acyl-carrier-protein] reductas	pH 7.6, 30°C <25>	brenda	7	269231			Yes
2683	1.1.1.100		Mycobacterium tuberculosis	7			17059223	acetoacetyl-CoA	25	7.0	3-oxoacyl-[acyl-carrier-protein] reductas	pH 7.0, 25°C <25>	brenda	7				Yes
2689	1.1.1.100	Q86RB1	Plasmodium falciparum	265	5.57895e+06	4.75e-05	16225460	NADPH	25	6.8	3-oxoacyl-[acyl-carrier-protein] reductas	pH 6.8, 25°C, recombinant enzyme <23>	brenda	265	5.57895e+06			Yes
2690	1.1.1.100	Q86RB1	Plasmodium falciparum	265	519608	0.00051	16225460	acetoacetyl-CoA	25	6.8	3-oxoacyl-[acyl-carrier-protein] reductas	pH 6.8, 25°C, recombinant enzyme <23>	brenda	265	519608			Yes
2691	1.1.1.100		Plasmodium falciparum	250	5.42299e+06	4.61e-05	17879351	NADPH	25	7.0	3-oxoacyl-[acyl-carrier-protein] reductas	without urea, pH 7.0, 25°C <49>	brenda	250	5.42299e+06			Yes
2692	1.1.1.100		Plasmodium falciparum	0.014	186.667	7.5e-05	12646215	acetoacetyl-CoA		7.5	3-oxoacyl-[acyl-carrier-protein] reductas	pH 7.5 <17>	brenda	0.014	186.667			Yes
2693	1.1.1.100		Plasmodium falciparum	259	6.02326e+06	4.3e-05	16934037	NADPH	22	6.8	3-oxoacyl-[acyl-carrier-protein] reductas	pH 6.8, 22°C, recombinant enzyme <26>	brenda	259	6.02326e+06			Yes
2694	1.1.1.100		Plasmodium falciparum	259			16934037	acetoacetyl-CoA	22	6.8	3-oxoacyl-[acyl-carrier-protein] reductas	pH 6.8, 22°C, recombinant enzyme <26>	brenda	259				Yes
2695	1.1.1.100		Plasmodium falciparum	344.7	7.9424e+06	4.34e-05	17879351	NADPH	25	7.0	3-oxoacyl-[acyl-carrier-protein] reductas	in the presence of 1 M urea, pH 7.0, 25°C <49>	brenda	344.7	7.9424e+06			Yes
2696	1.1.1.100		Plasmodium falciparum	187.3	4.54612e+06	4.12e-05	17879351	NADPH	25	7.0	3-oxoacyl-[acyl-carrier-protein] reductas	in the presence of 1.5 M urea, pH 7.0, 25°C <49>	brenda	187.3	4.54612e+06			Yes
2697	1.1.1.100		Plasmodium falciparum	148.6	326378	0.0004553	17879351	NADPH	25	7.0	3-oxoacyl-[acyl-carrier-protein] reductas	in the presence of 4 M urea, pH 7.0, 25°C <49>	brenda	148.6	326378			Yes
2707	1.1.1.100	P35731	Saccharomyces cerevisiae	91.4	1.6007e+06	5.71e-05	23300157	NADPH	25	8.0and25°C	3-oxoacyl-[acyl-carrier-protein] reductas	mutant enzyme S40A, at pH 8.0 and 25°C <59>	brenda	91.4	1.6007e+06	Yes		Yes
2708	1.1.1.100	P35731	Saccharomyces cerevisiae	91.4	92202.2	0.0009913	23300157	acetoacetyl-CoA	25	8.0and25°C	3-oxoacyl-[acyl-carrier-protein] reductas	mutant enzyme S40A, at pH 8.0 and 25°C <59>	brenda	91.4	92202.2	Yes		Yes
2709	1.1.1.100	P35731	Saccharomyces cerevisiae	117.5	5.73171e+06	2.05e-05	23300157	NADPH	25	8.0and25°C	3-oxoacyl-[acyl-carrier-protein] reductas	wild type enzyme, at pH 8.0 and 25°C <59>	brenda	117.5	5.73171e+06			Yes
2710	1.1.1.100	P35731	Saccharomyces cerevisiae	117.5	144030	0.0008158	23300157	acetoacetyl-CoA	25	8.0and25°C	3-oxoacyl-[acyl-carrier-protein] reductas	wild type enzyme, at pH 8.0 and 25°C <59>	brenda	117.5	144030			Yes
2711	1.1.1.100	P35731	Saccharomyces cerevisiae	108.2	4.09848e+06	2.64e-05	23300157	NADPH	25	8.0and25°C	3-oxoacyl-[acyl-carrier-protein] reductas	mutant enzyme S36A, at pH 8.0 and 25°C <59>	brenda	108.2	4.09848e+06	Yes		Yes
2712	1.1.1.100	P35731	Saccharomyces cerevisiae	108.2	121970	0.0008871	23300157	acetoacetyl-CoA	25	8.0and25°C	3-oxoacyl-[acyl-carrier-protein] reductas	mutant enzyme S36A, at pH 8.0 and 25°C <59>	brenda	108.2	121970	Yes		Yes
2718	1.1.1.100		Streptococcus pneumoniae	11	27500	0.0004	16342966	NADPH	30	7.6	3-oxoacyl-[acyl-carrier-protein] reductas	pH 7.6, 30°C <24>	brenda	11	27500			Yes
2719	1.1.1.100		Streptococcus pneumoniae	11	5000	0.0022	16342966	acetoacetyl-CoA	30	7.6	3-oxoacyl-[acyl-carrier-protein] reductas	pH 7.6, 30°C <24>	brenda	11	5000			Yes
2730	1.1.1.101		Cavia porcellus	100			2335525	NADPH			acylglycerone-phosphate reductas	-	brenda	100
2770	1.1.1.102		Candida albicans	1.07	118889	9e-06	16431155	3-dehydrosphinganine		7.5	3-dehydrosphinganine reductas	pH 7.5, recombinant enzyme <6>	brenda	1.07	118889
2783	1.1.1.103	E5RQ20	Cupriavidus necator	38	380000	0.0001	21073854	NAD+	30	10.0	L-threonine 3-dehydrogenas	pH 10.0, 30°C, native enzyme <39>	brenda	38	380000
2784	1.1.1.103	E5RQ20	Cupriavidus necator	43.8	3775.86	0.0116	21073854	L-threonine	30	10.0	L-threonine 3-dehydrogenas	pH 10.0, 30°C, native enzyme <39>	brenda	43.8	3775.86
2785	1.1.1.103		Cupriavidus necator	50	3289.47	0.0152	24558034	L-threonine	30	10.0and30°C	L-threonine 3-dehydrogenas	wild type enzyme, at pH 10.0 and 30°C <44>	brenda	50	3289.47
2793	1.1.1.103	P07913	Escherichia coli	135	710526	0.00019	6780553	L-Threonine;NAD+	37	8.4	L-threonine 3-dehydrogenase	wildtype	sabio	135	710526
2794	1.1.1.103	P07913	Escherichia coli	135	94405.6	0.00143	6780553	L-Threonine;NAD+	37	8.4	L-threonine 3-dehydrogenase	wildtype	sabio	135	94405.6
2801	1.1.1.103		Escherichia coli	135			6780553	L-threonine			L-threonine 3-dehydrogenas	-	brenda	135
2827	1.1.1.103	Q8K3F7	Mus musculus	47.3	653.315	0.0724	26492815	L-threonine	37	7.5and37°C	L-threonine 3-dehydrogenas	wild type enzyme, at pH 7.5 and 37°C <46>	brenda	47.3	653.315
2828	1.1.1.103	Q8K3F7	Mus musculus	46.7	307.439	0.1519	26492815	L-threonine	37	7.5and37°C	L-threonine 3-dehydrogenas	mutant enzyme M333E, at pH 7.5 and 37°C <46>	brenda	46.7	307.439	Yes
2833	1.1.1.103	O58389	Pyrococcus horikoshii	0.0702925	231.225	0.000304	17188300	NAD+	65	7.5	L-threonine 3-dehydrogenas	pH 7.5, 65°C, recombinant mutant E199A <32>	brenda	0.55	1809.21	Yes
2834	1.1.1.103	O58389	Pyrococcus horikoshii	0.0702925	46.5513	0.00151	17188300	L-threonine	65	7.5	L-threonine 3-dehydrogenas	pH 7.5, 65°C, recombinant mutant E199A <32>	brenda	0.55	364.238	Yes
2835	1.1.1.103	O58389	Pyrococcus horikoshii	0.447316	1121.09	0.000399	18390572	NAD+	65	7.5	L-threonine 3-dehydrogenas	pH 7.5, 65°C, recombinant mutant E152D <31>	brenda	3.5	8771.93	Yes
2836	1.1.1.103	O58389	Pyrococcus horikoshii	0.0306731	188.178	0.000163	18390572	NAD+	65	7.5	L-threonine 3-dehydrogenas	pH 7.5, 65°C, recombinant mutant E152C <31>	brenda	0.24	1472.39	Yes
2837	1.1.1.103	O58389	Pyrococcus horikoshii	0.00127805	5.91688	0.000216	18390572	NAD+	65	7.5	L-threonine 3-dehydrogenas	pH 7.5, 65°C, recombinant mutant E152Q <31>	brenda	0.01	46.2963	Yes
2838	1.1.1.103	O58389	Pyrococcus horikoshii	0.0102244	67.2655	0.000152	18390572	NAD+	65	7.5	L-threonine 3-dehydrogenas	pH 7.5, 65°C, recombinant mutant E152T <31>	brenda	0.08	526.316	Yes
2839	1.1.1.103	O58389	Pyrococcus horikoshii	0.00115024	18.7031	6.15e-05	18390572	NAD+	65	7.5	L-threonine 3-dehydrogenas	pH 7.5, 65°C, recombinant mutant E152A <31>	brenda	0.009	146.341	Yes
2840	1.1.1.103	O58389	Pyrococcus horikoshii	1.40585			17188300	NAD+	65	7.5	L-threonine 3-dehydrogenas	pH 7.5, 65°C, recombinant wild-type enzyme <32>	brenda	11
2841	1.1.1.103	O58389	Pyrococcus horikoshii	1.40585	119140	1.18e-05	17188300	L-threonine	65	7.5	L-threonine 3-dehydrogenas	pH 7.5, 65°C, recombinant wild-type enzyme <32>	brenda	11	932203
2842	1.1.1.103	O58389	Pyrococcus horikoshii	0.0852456	292.94	0.000291	17188300	NAD+	65	7.5	L-threonine 3-dehydrogenas	pH 7.5, 65°C, recombinant mutant R204A <32>	brenda	0.667	2292.1	Yes
2843	1.1.1.103	O58389	Pyrococcus horikoshii	0.0852456	34.0982	0.0025	17188300	L-threonine	65	7.5	L-threonine 3-dehydrogenas	pH 7.5, 65°C, recombinant mutant R204A <32>	brenda	0.667	266.8	Yes
2844	1.1.1.103	O58389	Pyrococcus horikoshii	0.141863			18390572	NAD+	65	7.5	L-threonine 3-dehydrogenas	pH 7.5, 65°C, recombinant wild-type enzyme <31>	brenda	1.11
2845	1.1.1.103	O58389	Pyrococcus horikoshii	0.0108634	17.8968	0.000607	18390572	NAD+	65	7.5	L-threonine 3-dehydrogenas	pH 7.5, 65°C, recombinant mutant E152S <31>	brenda	0.085	140.033	Yes
2847	1.1.1.103	O58389	Pyrococcus horikoshii	53.0389	77108.7	0.000447	16233775	L-Threonine;NADP+	65	7.5	L-threonine 3-dehydrogenase	wildtype	sabio	415	603333
2848	1.1.1.103	O58389	Pyrococcus horikoshii	53.0389	77108.7	0.000689	16233775	L-Threonine;NADP+	65	7.5	L-threonine 3-dehydrogenase	wildtype	sabio	415	603333
2849	1.1.1.103	O58389	Pyrococcus horikoshii	70.5055	7.00795e+06	1.3e-05	16233775	L-Threonine;NAD+	65	7.5	L-threonine 3-dehydrogenase	wildtype	sabio	551.667	5.48333e+07
2850	1.1.1.103	O58389	Pyrococcus horikoshii	70.5055	7.00795e+06	1.01e-05	16233775	L-Threonine;NAD+	65	7.5	L-threonine 3-dehydrogenase	wildtype	sabio	551.667	5.48333e+07
2851	1.1.1.103		Pyrococcus horikoshii	0.920193	92019.3	1e-05	16233775	NAD+	65	7.5	L-threonine 3-dehydrogenas	pH 7.5, 65°C <30>	brenda	7.2	720000
2852	1.1.1.103		Pyrococcus horikoshii	70.5098	7.05098e+06	1e-05	16233775	NAD+	65	7.5	L-threonine 3-dehydrogenas	pH 7.5, 65°C <30>	brenda	551.7	55170000
2853	1.1.1.103		Pyrococcus horikoshii	0.920193	70784	1.3e-05	16233775	L-threonine	65	7.5	L-threonine 3-dehydrogenas	pH 7.5, 65°C <30>	brenda	7.2	553846
2854	1.1.1.103		Pyrococcus horikoshii	70.5098	5.42383e+06	1.3e-05	16233775	L-threonine	65	7.5	L-threonine 3-dehydrogenas	pH 7.5, 65°C <30>	brenda	551.7	4.24385e+07
2859	1.1.1.103		Sus scrofa	23.3	1792.31	0.013	3536927	L-threonine			L-threonine 3-dehydrogenas	-	brenda	23.3	1792.31
2872	1.1.1.105	O75452	Homo sapiens	0.02	18181.8	1.1e-06	16787387	all-trans-retinol	37		all-trans-retinol dehydrogenase (NAD+	37°C <11>	brenda	0.02	18181.8			Yes
2873	1.1.1.105	O75452	Homo sapiens	0.02	18333.3	1.1e-06	16787387	NAD+;Retinol	37	7.4	retinol dehydrogenase	wildtype RoDH-4	sabio	0.02	18333.3			Yes
2893	1.1.1.105	Q8TC12	Homo sapiens	0.183333	300000	6e-07	14674758	NADP+;Retinol	37	7.4	retinol dehydrogenase	wildtype His6-tagged	sabio	0.183333	300000
2894	1.1.1.105	Q8TC12	Homo sapiens	0.3	2500000	1.2e-07	14674758	H+;NADPH;all-trans-Retinal	37	7.4	retinol dehydrogenase	wildtype His6-tagged	sabio	0.3	2500000
2918	1.1.1.105		Kangiella koreensis	0.0048011	2667.28	1.8e-06	25481533	all-trans-retinal	60	6.5and60°C	all-trans-retinol dehydrogenase (NAD+	at pH 6.5 and 60°C <25>	brenda	0.028	15555.6
2925	1.1.1.107		Mesorhizobium loti	149	1.63736e+06	9.1e-05	16824480	pyridoxal	30	9.2	pyridoxal 4-dehydrogenas	pH 9.2, 30°C <5>; #4# 30°C, pH 9.2 <5>	brenda	149	1.63736e+06
2926	1.1.1.107		Mesorhizobium loti	136	485714	0.00028	16824480	NAD+	30	9.2	pyridoxal 4-dehydrogenas	pH 9.2, 30°C <5>; #4# 30°C, pH 9.2 <5>	brenda	136	485714
2927	1.1.1.107	Q76KC2	Microbacterium luteolum	125			15226311	L-fucose	30	8.0	pyridoxal 4-dehydrogenas	pH 8.0, 30°C <4>	brenda	125
2928	1.1.1.107	Q76KC2	Microbacterium luteolum	175			15226311	D-arabinose	30	8.0	pyridoxal 4-dehydrogenas	pH 8.0, 30°C <4>	brenda	175
2929	1.1.1.107	Q76KC2	Microbacterium luteolum	214	61142.9	0.0035	15226311	L-Xylose	30	8.0	pyridoxal 4-dehydrogenas	pH 8.0, 30°C <4>	brenda	214	61142.9
2930	1.1.1.107	Q76KC2	Microbacterium luteolum	59.2	4553.85	0.013	15226311	pyridoxal	30	8.0	pyridoxal 4-dehydrogenas	pH 8.0, 30°C <4>	brenda	59.2	4553.85
2931	1.1.1.107	Q76KC2	Microbacterium luteolum	125	304900	0.00041	15226311	L-Fucose;NAD+	30	8.0	pyridoxal 4-dehydrogenase	wildtype	sabio	125	304900
2932	1.1.1.107	Q76KC2	Microbacterium luteolum	125	304900	4.2e-05	15226311	L-Fucose;NAD+	30	8.0	pyridoxal 4-dehydrogenase	wildtype	sabio	125	304900
2933	1.1.1.107	Q76KC2	Microbacterium luteolum	175	192300	0.00091	15226311	D-Arabinose;NAD+	30	8.0	pyridoxal 4-dehydrogenase	wildtype	sabio	175	192300
2934	1.1.1.107	Q76KC2	Microbacterium luteolum	59.2	4600	5e-05	15226311	NAD+;Pyridoxal	30	8.0	pyridoxal 4-dehydrogenase	wildtype	sabio	59.2	4600
2935	1.1.1.107	Q76KC2	Microbacterium luteolum	59.2	4600	0.013	15226311	NAD+;Pyridoxal	30	8.0	pyridoxal 4-dehydrogenase	wildtype	sabio	59.2	4600
2936	1.1.1.107	Q76KC2	Microbacterium luteolum	214	6100	0.0035	15226311	L-Xylose;NAD+	30	8.0	pyridoxal 4-dehydrogenase	wildtype	sabio	214	6100
2978	1.1.1.108		Rhizobium sp.	0.236	12.6474	0.01866	23794271	carnitine	30	9.5and30°C	carnitine 3-dehydrogenas	mutant enzyme Y140W, at pH 9.5 and 30°C <16>	brenda	0.236	12.6474	Yes
2979	1.1.1.108		Rhizobium sp.	6.03	3505.81	0.00172	23794271	carnitine	30	9.5and30°C	carnitine 3-dehydrogenas	mutant enzyme A185G, at pH 9.5 and 30°C <16>	brenda	6.03	3505.81	Yes
2980	1.1.1.108		Rhizobium sp.	11.77	11000	0.00107	23794271	carnitine	30	9.5and30°C	carnitine 3-dehydrogenas	wild type enzyme, at pH 9.5 and 30°C <16>	brenda	11.77	11000
2981	1.1.1.108		Rhizobium sp.	9.796	6084.47	0.00161	23794271	carnitine	30	9.5and30°C	carnitine 3-dehydrogenas	mutant enzyme Y140F, at pH 9.5 and 30°C <16>	brenda	9.796	6084.47	Yes
2982	1.1.1.108		Rhizobium sp.	11.36	9388.43	0.00121	23794271	carnitine	30	9.5and30°C	carnitine 3-dehydrogenas	mutant enzyme S220G/F221A, at pH 9.5 and 30°C <16>	brenda	11.36	9388.43	Yes
2983	1.1.1.108		Rhizobium sp.	0.01	0.0318878	0.3136	23794271	carnitine	30	9.5and30°C	carnitine 3-dehydrogenas	mutant enzyme Y140C, at pH 9.5 and 30°C <16>	brenda	0.01	0.0318878	Yes
2984	1.1.1.108		Rhizobium sp.	0.003	0.00908816	0.3301	23794271	carnitine	30	9.5and30°C	carnitine 3-dehydrogenas	mutant enzyme Y140S, at pH 9.5 and 30°C <16>	brenda	0.003	0.00908816	Yes
2996	1.1.1.108		Xanthomonas translucens	0.01	0.0323834	0.3088	24101242	carnitine		9.5	carnitine 3-dehydrogenas	mutant enzyme M231A, at pH 9.5, temperature not specified in the publication <15>	brenda	0.01	0.0323834	Yes
2997	1.1.1.108		Xanthomonas translucens	0.003	0.0105634	0.284	24101242	carnitine		9.5	carnitine 3-dehydrogenas	mutant enzyme Y147A, at pH 9.5, temperature not specified in the publication <15>	brenda	0.003	0.0105634	Yes
2998	1.1.1.108		Xanthomonas translucens	0.003	0.00903887	0.3319	24101242	carnitine		9.5	carnitine 3-dehydrogenas	mutant enzyme Y147A, at pH 9.5, temperature not specified in the publication <15>	brenda	0.003	0.00903887	Yes
2999	1.1.1.108		Xanthomonas translucens	0.017	0.0355797	0.4778	23794271	carnitine	30	9.5and30°C	carnitine 3-dehydrogenas	mutant enzyme F143N, at pH 9.5 and 30°C <16>	brenda	0.017	0.0355797	Yes
3000	1.1.1.108		Xanthomonas translucens	0.016			24101242,23794271	carnitine	30	9.5and30°C	carnitine 3-dehydrogenas	mutant enzyme F143K, at pH 9.5 and 30°C <16>; #9# mutant enzyme R297A, at pH 9.5, temperature not specified in the publication <15>	brenda	0.016		Yes
3001	1.1.1.108		Xanthomonas translucens	0.039	0.162297	0.2403	23794271	carnitine	30	9.5and30°C	carnitine 3-dehydrogenas	mutant enzyme F143H, at pH 9.5 and 30°C <16>	brenda	0.039	0.162297	Yes
3002	1.1.1.108		Xanthomonas translucens	0.05			23794271	carnitine	30	9.5and30°C	carnitine 3-dehydrogenas	mutant enzyme F143Y, at pH 9.5 and 30°C <16>	brenda	0.05		Yes
3003	1.1.1.108		Xanthomonas translucens	0.002	0.000676819	2.955	23794271	carnitine	30	9.5and30°C	carnitine 3-dehydrogenas	mutant enzyme F143G, at pH 9.5 and 30°C <16>	brenda	0.002	0.000676819	Yes
3004	1.1.1.108		Xanthomonas translucens	0.009	0.043753	0.2057	24101242	carnitine		9.5	carnitine 3-dehydrogenas	mutant enzyme F189A, at pH 9.5, temperature not specified in the publication <15>	brenda	0.009	0.043753	Yes
3005	1.1.1.108		Xanthomonas translucens	0.37			23794271	carnitine	30	9.5and30°C	carnitine 3-dehydrogenas	mutant enzyme G233S/A224F, at pH 9.5 and 30°C <16>; #9# mutant enzyme I190V/A191G, at pH 9.5 and 30°C <16>	brenda	0.37		Yes
3006	1.1.1.108		Xanthomonas translucens	0.008	0.00792079	1.01	24101242	carnitine		9.5	carnitine 3-dehydrogenas	mutant enzyme W228A, at pH 9.5, temperature not specified in the publication <15>	brenda	0.008	0.00792079	Yes
3007	1.1.1.108		Xanthomonas translucens	0.044	0.130874	0.3362	24101242	carnitine		9.5	carnitine 3-dehydrogenas	mutant enzyme M246A, at pH 9.5, temperature not specified in the publication <15>	brenda	0.044	0.130874	Yes
3008	1.1.1.108		Xanthomonas translucens	0.001			24101242	carnitine		9.5	carnitine 3-dehydrogenas	mutant enzyme F234A, at pH 9.5, temperature not specified in the publication <15>; #9# mutant enzyme R200A, at pH 9.5, temperature not specified in the publication <15>; #9# mutant enzyme S120A, at pH 9.5, temperature not specified in the publication <15>	brenda	0.001		Yes
3009	1.1.1.108		Xanthomonas translucens	0.013	0.0162561	0.7997	24101242	carnitine		9.5	carnitine 3-dehydrogenas	mutant enzyme Y237A, at pH 9.5, temperature not specified in the publication <15>	brenda	0.013	0.0162561	Yes
3010	1.1.1.108		Xanthomonas translucens	1.19			23794271	carnitine	30	9.5and30°C	carnitine 3-dehydrogenas	mutant enzyme G188A, at pH 9.5 and 30°C <16>	brenda	1.19		Yes
3011	1.1.1.108		Xanthomonas translucens	0.006	0.00829417	0.7234	23794271	carnitine	30	9.5and30°C	carnitine 3-dehydrogenas	mutant enzyme F143S, at pH 9.5 and 30°C <16>	brenda	0.006	0.00829417	Yes
3012	1.1.1.108		Xanthomonas translucens	0.22	5.44554	0.0404	24101242	carnitine		9.5	carnitine 3-dehydrogenas	mutant enzyme E185A, at pH 9.5, temperature not specified in the publication <15>	brenda	0.22	5.44554	Yes
3013	1.1.1.108		Xanthomonas translucens	0.007			24101242,23794271	carnitine	30	9.5and30°C	carnitine 3-dehydrogenas	mutant enzyme F143A, at pH 9.5 and 30°C <16>; #9# mutant enzyme Y147A, at pH 9.5, temperature not specified in the publication <15>	brenda	0.007		Yes
3014	1.1.1.108		Xanthomonas translucens	0.079	0.481707	0.164	24101242	carnitine		9.5	carnitine 3-dehydrogenas	mutant enzyme N144A, at pH 9.5, temperature not specified in the publication <15>	brenda	0.079	0.481707	Yes
3015	1.1.1.108		Xanthomonas translucens	0.068	0.763187	0.0891	24101242	carnitine		9.5	carnitine 3-dehydrogenas	mutant enzyme T262A, at pH 9.5, temperature not specified in the publication <15>	brenda	0.068	0.763187	Yes
3016	1.1.1.108		Xanthomonas translucens	1.97	189.788	0.01038	23794271	carnitine	30	9.5and30°C	carnitine 3-dehydrogenas	wild type enzyme, at pH 9.5 and 30°C <16>	brenda	1.97	189.788
3017	1.1.1.108		Xanthomonas translucens	0.157	1.54832	0.1014	24101242	carnitine		9.5	carnitine 3-dehydrogenas	mutant enzyme Q252A, at pH 9.5, temperature not specified in the publication <15>	brenda	0.157	1.54832	Yes
3018	1.1.1.108		Xanthomonas translucens	0.051	0.351967	0.1449	23794271	carnitine	30	9.5and30°C	carnitine 3-dehydrogenas	mutant enzyme F143C, at pH 9.5 and 30°C <16>	brenda	0.051	0.351967	Yes
3019	1.1.1.108		Xanthomonas translucens	0.019	0.0617685	0.3076	24101242	carnitine		9.5	carnitine 3-dehydrogenas	mutant enzyme S117A, at pH 9.5, temperature not specified in the publication <15>	brenda	0.019	0.0617685	Yes
3020	1.1.1.108		Xanthomonas translucens	1.279	125.392	0.0102	24101242	carnitine		9.5	carnitine 3-dehydrogenas	wild type enzyme, at pH 9.5, temperature not specified in the publication <15>	brenda	1.279	125.392
3058	1.1.1.11	Q308C1	Gluconobacter oxydans	16.3				glycerol	25	8.5	D-arabinitol 4-dehydrogenas	# 16.3 {glycerol} (#6# pH 8.5, 25°C <11>	brenda	16.3
3059	1.1.1.11	Q308C1	Gluconobacter oxydans	13.4				ribitol	25	8.5	D-arabinitol 4-dehydrogenas	# 13.4 {ribitol} (#6# pH 8.5, 25°C <11>	brenda	13.4
3060	1.1.1.11	Q308C1	Gluconobacter oxydans	19.7				D-sorbitol	25	8.5	D-arabinitol 4-dehydrogenas	# 19.7 {D-sorbitol} (#6# pH 8.5, 25°C <11>	brenda	19.7
3061	1.1.1.11	Q308C1	Gluconobacter oxydans	35.3				D-mannitol	25	8.5	D-arabinitol 4-dehydrogenas	# 35.3 {D-mannitol} (#6# pH 8.5, 25°C <11>	brenda	35.3
3062	1.1.1.11	Q308C1	Gluconobacter oxydans	177.2				xylitol	25	8.5	D-arabinitol 4-dehydrogenas	# 177.2 {xylitol} (#6# pH 8.5, 25°C <11>	brenda	177.2
3063	1.1.1.11	Q308C1	Gluconobacter oxydans	876	194667	0.0045	19629658	D-arabitol			D-arabinitol 4-dehydrogenas	-	brenda	876	194667
3069	1.1.1.11		Gluconobacter oxydans	876	194667	0.0045	19629658	D-arabinitol	25	8.5	D-arabinitol 4-dehydrogenas	pH 8.5, 25°C <11>	brenda	876	194667
3070	1.1.1.11		Gluconobacter oxydans	16.3	122.006	0.1336	19629658	glycerol	25	8.5	D-arabinitol 4-dehydrogenas	pH 8.5, 25°C <11>	brenda	16.3	122.006
3071	1.1.1.11		Gluconobacter oxydans	13.4	55.1895	0.2428	19629658	ribitol	25	8.5	D-arabinitol 4-dehydrogenas	pH 8.5, 25°C <11>	brenda	13.4	55.1895
3072	1.1.1.11		Gluconobacter oxydans	19.7	154.753	0.1273	19629658	D-sorbitol	25	8.5	D-arabinitol 4-dehydrogenas	pH 8.5, 25°C <11>	brenda	19.7	154.753
3073	1.1.1.11		Gluconobacter oxydans	35.3	449.682	0.0785	19629658	D-mannitol	25	8.5	D-arabinitol 4-dehydrogenas	pH 8.5, 25°C <11>	brenda	35.3	449.682
3074	1.1.1.11		Gluconobacter oxydans	177.2	1000	0.1772	19629658	xylitol	25	8.5	D-arabinitol 4-dehydrogenas	pH 8.5, 25°C <11>	brenda	177.2	1000
3102	1.1.1.112	P17516	Homo sapiens	0.158333	933.333	0.00017	15026176	Indan-1-ol;NADP+	25	7.4	indanol dehydrogenase	wildtype isoform AKR1C4	sabio	0.158333	933.333
3103	1.1.1.112	P42330	Homo sapiens	0.0866667	61.6667	0.0014	15026176	Indan-1-ol;NADP+	25	7.4	indanol dehydrogenase	wildtype isoform AKR1C3	sabio	0.0866667	61.6667
3104	1.1.1.112	P52895	Homo sapiens	0.163333	183.333	0.00094	15026176	Indan-1-ol;NADP+	25	7.4	indanol dehydrogenase	wildtype isoform AKR1C2	sabio	0.163333	183.333		Yes
3105	1.1.1.112	Q04828	Homo sapiens	0.208333	4333.33	4.8e-05	15026176	Indan-1-ol;NADP+	25	7.4	indanol dehydrogenase	wildtype isoform AKR1C1	sabio	0.208333	4333.33		Yes
3203	1.1.1.119		Haloferax mediterranei	0.5			Pire, C.; Esclapez, J.; Diaz, S.; Perez-Pomares, F.; Ferrer, J.; Bonete, M.: Alteration of coenzyme specificity in halophilic NAD(P)+ glucose dehydrogenase by site-directed mutagenesis. J. Mol. Catal. B (2009) 59, 261-265. {Pubmed:}	D-glucose	40	8.8	glucose 1-dehydrogenase (NADP+	wild-type, pH 8.8, 40°C <13>	brenda	0.5
3204	1.1.1.119		Haloferax mediterranei	0.2	8.33333	0.024	Pire, C.; Esclapez, J.; Diaz, S.; Perez-Pomares, F.; Ferrer, J.; Bonete, M.: Alteration of coenzyme specificity in halophilic NAD(P)+ glucose dehydrogenase by site-directed mutagenesis. J. Mol. Catal. B (2009) 59, 261-265. {Pubmed:}	D-glucose	40	8.8	glucose 1-dehydrogenase (NADP+	mutant R207I, pH 8.8, 40°C <13>	brenda	0.2	8.33333	Yes
3205	1.1.1.119		Haloferax mediterranei	0.26			Pire, C.; Esclapez, J.; Diaz, S.; Perez-Pomares, F.; Ferrer, J.; Bonete, M.: Alteration of coenzyme specificity in halophilic NAD(P)+ glucose dehydrogenase by site-directed mutagenesis. J. Mol. Catal. B (2009) 59, 261-265. {Pubmed:}	D-glucose	40	8.8	glucose 1-dehydrogenase (NADP+	cosubstrate NAD+, wild-type, pH 8.8, 40°C <13>; #4# mutant G206D, pH 8.8, 40°C <13>	brenda	0.26		Yes
3206	1.1.1.119		Haloferax mediterranei	0.9	11.25	0.08	Pire, C.; Esclapez, J.; Diaz, S.; Perez-Pomares, F.; Ferrer, J.; Bonete, M.: Alteration of coenzyme specificity in halophilic NAD(P)+ glucose dehydrogenase by site-directed mutagenesis. J. Mol. Catal. B (2009) 59, 261-265. {Pubmed:}	D-glucose	40	8.8	glucose 1-dehydrogenase (NADP+	cosubstrate NAD+, mutant G206D/R207I, pH 8.8, 40°C <13>	brenda	0.9	11.25	Yes
3207	1.1.1.119		Haloferax mediterranei	0.57	38	0.015	Pire, C.; Esclapez, J.; Diaz, S.; Perez-Pomares, F.; Ferrer, J.; Bonete, M.: Alteration of coenzyme specificity in halophilic NAD(P)+ glucose dehydrogenase by site-directed mutagenesis. J. Mol. Catal. B (2009) 59, 261-265. {Pubmed:}	D-glucose	40	8.8	glucose 1-dehydrogenase (NADP+	cosubstrate NAD+, mutant G206D, pH 8.8, 40°C <13>	brenda	0.57	38	Yes
3208	1.1.1.119		Haloferax mediterranei	0.047	0.824561	0.057	Pire, C.; Esclapez, J.; Diaz, S.; Perez-Pomares, F.; Ferrer, J.; Bonete, M.: Alteration of coenzyme specificity in halophilic NAD(P)+ glucose dehydrogenase by site-directed mutagenesis. J. Mol. Catal. B (2009) 59, 261-265. {Pubmed:}	D-glucose	40	8.8	glucose 1-dehydrogenase (NADP+	cosubstrate NAD+, mutant G206D/R207I/R208N, pH 8.8, 40°C <13>	brenda	0.047	0.824561	Yes
3209	1.1.1.119		Haloferax mediterranei	0.072	2.25	0.032	Pire, C.; Esclapez, J.; Diaz, S.; Perez-Pomares, F.; Ferrer, J.; Bonete, M.: Alteration of coenzyme specificity in halophilic NAD(P)+ glucose dehydrogenase by site-directed mutagenesis. J. Mol. Catal. B (2009) 59, 261-265. {Pubmed:}	D-glucose	40	8.8	glucose 1-dehydrogenase (NADP+	cosubstrate NAD+, mutant R207I, pH 8.8, 40°C <13>	brenda	0.072	2.25	Yes
3210	1.1.1.119		Haloferax mediterranei	0.00051	0.182143	0.0028	17289028	D-glucose			glucose 1-dehydrogenase (NADP+	wild-type <11>	brenda	0.00051	0.182143
3211	1.1.1.119		Haloferax mediterranei	0.00041			17289028	D-glucose			glucose 1-dehydrogenase (NADP+	mutant D216K <11>; #4# mutant D344K <11>	brenda	0.00041		Yes
3212	1.1.1.119		Haloferax mediterranei	0.00045			17289028	D-glucose			glucose 1-dehydrogenase (NADP+	mutant D172K <11>; #4# mutant D172K/D216K/D344K <11>	brenda	0.00045		Yes
3229	1.1.1.119	Q96ZY1	Sulfurisphaera tokodaii	0.11	18707.5	5.88e-06	24742629	NADP+	25	9.0and25°C	glucose 1-dehydrogenase (NADP+	wild type enzyme, at pH 9.0 and 25°C <16>	brenda	0.11	18707.5
3230	1.1.1.119	Q96ZY1	Sulfurisphaera tokodaii	0.11	3846.15	2.86e-05	24742629	D-glucose	25	9.0and25°C	glucose 1-dehydrogenase (NADP+	wild type enzyme, at pH 9.0 and 25°C <16>	brenda	0.11	3846.15
3231	1.1.1.119	Q96ZY1	Sulfurisphaera tokodaii	0.085	2901.02	2.93e-05	24742629	D-glucose	25	9.0and25°C	glucose 1-dehydrogenase (NADP+	mutant enzyme I189V, at pH 9.0 and 25°C <16>	brenda	0.085	2901.02	Yes
3232	1.1.1.119	Q96ZY1	Sulfurisphaera tokodaii	0.205	23401.8	8.76e-06	24742629	NADP+	25	9.0and25°C	glucose 1-dehydrogenase (NADP+	mutant enzyme V254I, at pH 9.0 and 25°C <16>	brenda	0.205	23401.8	Yes
3233	1.1.1.119	Q96ZY1	Sulfurisphaera tokodaii	0.205	5242.97	3.91e-05	24742629	D-glucose	25	9.0and25°C	glucose 1-dehydrogenase (NADP+	mutant enzyme V254I, at pH 9.0 and 25°C <16>	brenda	0.205	5242.97	Yes
3234	1.1.1.119	Q96ZY1	Sulfurisphaera tokodaii	0.0008838	6.69545	0.000132	24742629	NADP+	80	9.0and80°C	glucose 1-dehydrogenase (NADP+	mutant enzyme V254I, at pH 9.0 and 80°C <16>	brenda	0.0167	126.515	Yes
3235	1.1.1.119	Q96ZY1	Sulfurisphaera tokodaii	0.0008838	1.93392	0.000457	24742629	D-glucose	80	9.0and80°C	glucose 1-dehydrogenase (NADP+	mutant enzyme V254I, at pH 9.0 and 80°C <16>	brenda	0.0167	36.5427	Yes
3236	1.1.1.119	Q96ZY1	Sulfurisphaera tokodaii	0.000513345	4.70959	0.000109	24742629	NADP+	80	9.0and80°C	glucose 1-dehydrogenase (NADP+	mutant enzyme I189V, at pH 9.0 and 80°C <16>	brenda	0.0097	88.9908	Yes
3237	1.1.1.119	Q96ZY1	Sulfurisphaera tokodaii	0.000513345	1.63486	0.000314	24742629	D-glucose	80	9.0and80°C	glucose 1-dehydrogenase (NADP+	mutant enzyme I189V, at pH 9.0 and 80°C <16>	brenda	0.0097	30.8917	Yes
3238	1.1.1.119	Q96ZY1	Sulfurisphaera tokodaii	0.000534514	4.52978	0.000118	24742629	NADP+	80	9.0and80°C	glucose 1-dehydrogenase (NADP+	wild type enzyme, at pH 9.0 and 80°C <16>	brenda	0.0101	85.5932
3239	1.1.1.119	Q96ZY1	Sulfurisphaera tokodaii	0.000534514	1.86242	0.000287	24742629	D-glucose	80	9.0and80°C	glucose 1-dehydrogenase (NADP+	wild type enzyme, at pH 9.0 and 80°C <16>	brenda	0.0101	35.1916
3240	1.1.1.119	Q96ZY1	Sulfurisphaera tokodaii	0.0857	9244.88	9.27e-06	24742629	NADP+	25	9.0and25°C	glucose 1-dehydrogenase (NADP+	mutant enzyme I189V, at pH 9.0 and 25°C <16>	brenda	0.0857	9244.88	Yes
3241	1.1.1.119	Q96ZY7	Sulfurisphaera tokodaii	0.513345	4709.59	0.000109	24742629	NADP+	80	9.0	glucose 1-dehydrogenase (NADP+	pH 9.0, 80°C, mutant enzyme I189V <16>	brenda	9.7	88990.8	Yes
3242	1.1.1.119	Q96ZY7	Sulfurisphaera tokodaii	0.513345	1634.86	0.000314	24742629	D-glucose	80	9.0	glucose 1-dehydrogenase (NADP+	pH 9.0, 80°C, mutant enzyme I189V <16>	brenda	9.7	30891.7	Yes
3243	1.1.1.119	Q96ZY7	Sulfurisphaera tokodaii	0.8838	6695.45	0.000132	24742629	NADP+	80	9.0	glucose 1-dehydrogenase (NADP+	pH 9.0, 80°C, mutant enzyme V254I <16>	brenda	16.7	126515	Yes
3244	1.1.1.119	Q96ZY7	Sulfurisphaera tokodaii	0.8838	1933.92	0.000457	24742629	D-glucose	80	9.0	glucose 1-dehydrogenase (NADP+	pH 9.0, 80°C, mutant enzyme V254I <16>	brenda	16.7	36542.7	Yes
3245	1.1.1.119	Q96ZY7	Sulfurisphaera tokodaii	0.534514	4568.49	0.000117	24742629	NADP+	80	9.0	glucose 1-dehydrogenase (NADP+	pH 9.0, 80°C, wild-type enzyme <16>	brenda	10.1	86324.8
3246	1.1.1.119	Q96ZY7	Sulfurisphaera tokodaii	0.534514	1862.42	0.000287	24742629	D-glucose	80	9.0	glucose 1-dehydrogenase (NADP+	pH 9.0, 80°C, wild-type enzyme <16>	brenda	10.1	35191.6
3247	1.1.1.119	Q96ZY7	Sulfurisphaera tokodaii	0.085	9169.36	9.27e-06	24742629	NADP+	25	9.0	glucose 1-dehydrogenase (NADP+	pH 9.0, 25°C, mutant enzyme I189V <16>	brenda	0.085	9169.36	Yes
3248	1.1.1.119	Q96ZY7	Sulfurisphaera tokodaii	0.11	18707.5	5.88e-06	24742629	NADP+	25	9.0	glucose 1-dehydrogenase (NADP+	pH 9.0, 25°C, wild-type enzyme <16>	brenda	0.11	18707.5
3249	1.1.1.119	Q96ZY7	Sulfurisphaera tokodaii	0.11	3846.15	2.86e-05	24742629	D-glucose	25	9.0	glucose 1-dehydrogenase (NADP+	pH 9.0, 25°C, wild-type enzyme <16>	brenda	0.11	3846.15
3250	1.1.1.119	Q96ZY7	Sulfurisphaera tokodaii	0.085	2901.02	2.93e-05	24742629	D-glucose	25	9.0	glucose 1-dehydrogenase (NADP+	pH 9.0, 25°C, mutant enzyme I189V <16>	brenda	0.085	2901.02	Yes
3251	1.1.1.119	Q96ZY7	Sulfurisphaera tokodaii	0.205	23401.8	8.76e-06	24742629	NADP+	25	9.0	glucose 1-dehydrogenase (NADP+	pH 9.0, 25°C, mutant enzyme V254I <16>	brenda	0.205	23401.8	Yes
3252	1.1.1.119	Q96ZY7	Sulfurisphaera tokodaii	0.205	5242.97	3.91e-05	24742629	D-glucose	25	9.0	glucose 1-dehydrogenase (NADP+	pH 9.0, 25°C, mutant enzyme V254I <16>	brenda	0.205	5242.97	Yes
3253	1.1.1.12	A2QAC0	Aspergillus niger	30	384615	7.8e-05	19674460	L-arabinitol	20	9.6	L-arabinitol 4-dehydrogenas	mutant Y318F, pH 9.6, 20°C <12>	brenda	30	384615	Yes
3254	1.1.1.12	A2QAC0	Aspergillus niger	833	171118	0.004868	19674460	D-sorbitol			L-arabinitol 4-dehydrogenas	mutant Y318F <12>	brenda	833	171118	Yes
3255	1.1.1.12	A2QAC0	Aspergillus niger	1180			19674460	xylitol			L-arabinitol 4-dehydrogenas	wild-type <12>	brenda	1180
3256	1.1.1.12	A2QAC0	Aspergillus niger	14.4	257143	5.6e-05	19674460	L-arabinitol	20	9.6	L-arabinitol 4-dehydrogenas	wild-type, pH 9.6, 20°C <12>	brenda	14.4	257143
3257	1.1.1.12	A2QAC0	Aspergillus niger	1800	2.30769e+07	7.8e-05	19674460	L-arabitol			L-arabinitol 4-dehydrogenas	mutant Y318F <12>	brenda	1800	2.30769e+07	Yes
3258	1.1.1.12	A2QAC0	Aspergillus niger	8.45	338	0.025	20414651	L-arabinitol	22	7.0	L-arabinitol 4-dehydrogenas	pH 7.0, 22°C <13>	brenda	8.45	338
3259	1.1.1.12	A2QAC0	Aspergillus niger	36.8			19674460	xylitol	20	9.6	L-arabinitol 4-dehydrogenas	mutant Y318F, pH 9.6, 20°C <12>	brenda	36.8		Yes
3260	1.1.1.12	A2QAC0	Aspergillus niger	863	1.54107e+07	5.6e-05	19674460	L-arabitol			L-arabinitol 4-dehydrogenas	wild-type <12>	brenda	863	1.54107e+07
3261	1.1.1.12	A2QAC0	Aspergillus niger	809	196264	0.004122	19674460	D-sorbitol			L-arabinitol 4-dehydrogenas	wild-type <12>	brenda	809	196264
3262	1.1.1.12	A2QAC0	Aspergillus niger	2208			19674460	xylitol			L-arabinitol 4-dehydrogenas	mutant Y318F <12>	brenda	2208		Yes
3263	1.1.1.12	A2QAC0	Aspergillus niger	8.23			20414651	NAD+	22	7.0	L-arabinitol 4-dehydrogenas	pH 7.0, 22°C <13>	brenda	8.23
3264	1.1.1.12	A2QAC0	Aspergillus niger	19.67			19674460	xylitol	20	9.6	L-arabinitol 4-dehydrogenas	wild-type, pH 9.6, 20°C <12>	brenda	19.67
3265	1.1.1.12	A2QAC0	Aspergillus niger	13.48	3271.84	0.00412	19674460	D-sorbitol	20	9.6	L-arabinitol 4-dehydrogenas	wild-type, pH 9.6, 20°C <12>	brenda	13.48	3271.84
3266	1.1.1.12	A2QAC0	Aspergillus niger	13.88	15990.8	0.000868	19674460	D-sorbitol	20	9.6	L-arabinitol 4-dehydrogenas	mutant Y318F, pH 9.6, 20°C <12>	brenda	13.88	15990.8	Yes
3274	1.1.1.12	A0A1B4XTS0	Meyerozyma caribbica	0.108	3.47267	0.0311	27506274	L-arabinitol	30	7.0	L-arabinitol 4-dehydrogenas	recombinant enzyme, pH 7.0, 30°C <19>	brenda	0.108	3.47267
3276	1.1.1.12	Q7SI09	Neurospora crassa	11.9	8206.9	0.00145	20655316	NADP+	25	8.0	L-arabinitol 4-dehydrogenas	mutant D211S/I212R/D213N, pH 8.0, 25°C <16>	brenda	11.9	8206.9	Yes
3277	1.1.1.12	Q7SI09	Neurospora crassa	8.58	2958.62	0.0029	20655316	NAD+	25	8.0	L-arabinitol 4-dehydrogenas	mutant D211S, pH 8.0, 25°C <16>	brenda	8.58	2958.62	Yes
3278	1.1.1.12	Q7SI09	Neurospora crassa	3.18	883.333	0.0036	20655316	NAD+	25	8.0	L-arabinitol 4-dehydrogenas	mutant D211S/I212R, pH 8.0, 25°C <16>	brenda	3.18	883.333	Yes
3279	1.1.1.12	Q7SI09	Neurospora crassa	10.83	77357.1	0.00014	20655316	NAD+	25	8.0	L-arabinitol 4-dehydrogenas	wild-type, pH 8.0, 25°C <16>	brenda	10.83	77357.1
3280	1.1.1.12	Q7SI09	Neurospora crassa	8.23	17145.8	0.00048	20655316	NADP+	25	8.0	L-arabinitol 4-dehydrogenas	mutant D211S/I212R, pH 8.0, 25°C <16>	brenda	8.23	17145.8	Yes
3281	1.1.1.12	Q7SI09	Neurospora crassa	20.16	36654.5	0.00055	20655316	NADP+	25	8.0	L-arabinitol 4-dehydrogenas	mutant D211S/I212R/S348T, pH 8.0, 25°C <16>	brenda	20.16	36654.5	Yes
3285	1.1.1.12		Neurospora crassa	18	514.286	0.035	17938906	adonitol	25	8.0	L-arabinitol 4-dehydrogenas	pH 8.0, 25°C <9>	brenda	18	514.286
3286	1.1.1.12		Neurospora crassa	15	51.7241	0.29	17938906	xylitol	25	8.0	L-arabinitol 4-dehydrogenas	pH 8.0, 25°C <9>	brenda	15	51.7241
3287	1.1.1.12		Neurospora crassa	20.1	115.517	0.174	17938906	NAD+	25	8.0	L-arabinitol 4-dehydrogenas	pH 8.0, 25°C <9>	brenda	20.1	115.517
3288	1.1.1.12		Neurospora crassa	20.2	1122.22	0.018	17938906	L-arabinitol	25	8.0	L-arabinitol 4-dehydrogenas	pH 8.0, 25°C <9>	brenda	20.2	1122.22
3289	1.1.1.12	B6HI95	Penicillium chrysogenum	17.3	57666.7	0.0003	20414651	NAD+	22	7.0	L-arabinitol 4-dehydrogenas	pH 7.0, 22°C <13>	brenda	17.3	57666.7
3290	1.1.1.12	B6HI95	Penicillium chrysogenum	18.1	489.189	0.037	20414651	L-arabinitol	22	7.0	L-arabinitol 4-dehydrogenas	pH 7.0, 22°C <13>	brenda	18.1	489.189
3291	1.1.1.12	C5J3R8	Talaromyces emersonii	3.7	7.65253	0.4835	20111899	D-sorbitol	30	9	L-arabinitol 4-dehydrogenas	pH 9, 30°C <14>	brenda	3.7	7.65253
3292	1.1.1.12	C5J3R8	Talaromyces emersonii	5.3	395.522	0.0134	20111899	L-arabinitol	30	9	L-arabinitol 4-dehydrogenas	pH 9, 30°C <14>	brenda	5.3	395.522
3293	1.1.1.12	C5J3R8	Talaromyces emersonii	4.7	78333.3	6e-05	20111899	NAD+	30	9	L-arabinitol 4-dehydrogenas	pH 9, 30°C <14>	brenda	4.7	78333.3
3294	1.1.1.12	C5J3R8	Talaromyces emersonii	3.25	139.485	0.0233	20111899	xylitol	30	9	L-arabinitol 4-dehydrogenas	pH 9, 30°C <14>	brenda	3.25	139.485
3295	1.1.1.12	Q96V44	Trichoderma reesei	70	4827.59	0.0145	24342239	L-arabinitol	25	9.5	L-arabinitol 4-dehydrogenas	pH 9.5, 25°C <21>	brenda	70	4827.59
3296	1.1.1.12	Q96V44	Trichoderma reesei	16	879.121	0.0182	24342239	L-arabinitol	25	7.0	L-arabinitol 4-dehydrogenas	pH 7.0, 25°C <21>	brenda	16	879.121
3297	1.1.1.12	Q96V44	Trichoderma reesei	29.3	1703.49	0.0172	24342239	L-arabinitol	25	8.0	L-arabinitol 4-dehydrogenas	pH 8.0, 25°C <21>	brenda	29.3	1703.49
3298	1.1.1.12	Q96V44	Trichoderma reesei	5.76	320	0.018	20414651	L-arabinitol	22	7.0	L-arabinitol 4-dehydrogenas	pH 7.0, 22°C <13>	brenda	5.76	320
3299	1.1.1.12	Q96V44	Trichoderma reesei	7.26			20414651	NAD+	22	7.0	L-arabinitol 4-dehydrogenas	pH 7.0, 22°C <13>	brenda	7.26
3302	1.1.1.12	Q96V44	Trichoderma reesei	0.0438	0.76	0.06	15128296	Galactitol;NAD+	25	8.6	L-arabinitol 4-dehydrogenase	wildtype	sabio	0.0438	0.76
3303	1.1.1.12	Q96V44	Trichoderma reesei	0.1372	3.01	0.046	15128296	D-Sorbitol;NAD+	25	8.6	L-arabinitol 4-dehydrogenase	wildtype	sabio	0.1372	3.01
3304	1.1.1.12	Q96V44	Trichoderma reesei	0.0327	2.92	0.0113	15128296	D-Allitol;NAD+	25	8.6	L-arabinitol 4-dehydrogenase	wildtype	sabio	0.0327	2.92
3305	1.1.1.12	Q96V44	Trichoderma reesei	0.1095	2.97	0.037	15128296	L-Mannitol;NAD+	25	8.6	L-arabinitol 4-dehydrogenase	wildtype	sabio	0.1095	2.97
3306	1.1.1.12	Q96V44	Trichoderma reesei	0.0723	0.38	0.191	15128296	L-Iditol;NAD+	25	8.6	L-arabinitol 4-dehydrogenase	wildtype	sabio	0.0723	0.38
3307	1.1.1.12	Q96V44	Trichoderma reesei	5.0091	8.68	0.58	15128296	D-Arabino-3-hexulose;H+;NADH	25	7.0	L-arabinitol 4-dehydrogenase	wildtype	sabio	5.0091	8.68
3308	1.1.1.12	Q96V44	Trichoderma reesei	0.6772	8.67	0.081	15128296	H+;L-Xylo-3-hexulose;NADH	25	7.0	L-arabinitol 4-dehydrogenase	wildtype	sabio	0.6772	8.67
3309	1.1.1.12	Q96V44	Trichoderma reesei	0.8546	201.64	0.0045	15128296	L-Arabitol;NAD+	25	8.6	L-arabinitol 4-dehydrogenase	wildtype	sabio	0.8546	201.64
3310	1.1.1.12	Q96V44	Trichoderma reesei	0.5849	24.25	0.025	15128296	D-Talitol;NAD+	25	8.6	L-arabinitol 4-dehydrogenase	wildtype	sabio	0.5849	24.25
3311	1.1.1.12	Q96V44	Trichoderma reesei	0.0164	0.2	0.081	15128296	D-Psicose;H+;NADH	25	7.0	L-arabinitol 4-dehydrogenase	wildtype	sabio	0.0164	0.2
3312	1.1.1.12	Q96V44	Trichoderma reesei	0.0018	0.1	0.019	15128296	H+;L-Sorbose;NADH	25	7.0	L-arabinitol 4-dehydrogenase	wildtype	sabio	0.0018	0.1
3313	1.1.1.12	Q96V44	Trichoderma reesei	0.0037	0.13	0.028	15128296	H+;L-Tagatose;NADH	25	7.0	L-arabinitol 4-dehydrogenase	wildtype	sabio	0.0037	0.13
3314	1.1.1.12	Q96V44	Trichoderma reesei	0.0016	0.01	0.115	15128296	D-Sorbose;H+;NADH	25	7.0	L-arabinitol 4-dehydrogenase	wildtype	sabio	0.0016	0.01
3315	1.1.1.12	Q96V44	Trichoderma reesei	0.0335	0.35	0.096	15128296	D-Fructose;H+;NADH	25	7.0	L-arabinitol 4-dehydrogenase	wildtype	sabio	0.0335	0.35
3337	1.1.1.120		Rhizobium leguminosarum bv. trifolii	69.9	139800	0.0005	25236800	D-galactose	23	9.0and23°C	galactose 1-dehydrogenase (NADP+	with NADP+ as cosubstrate, at pH 9.0 and 23°C <4>	brenda	69.9	139800
3338	1.1.1.120		Rhizobium leguminosarum bv. trifolii	38.12	79416.7	0.00048	25236800	D-galactose	23	9.0and23°C	galactose 1-dehydrogenase (NADP+	with NAD+ as cosubstrate, at pH 9.0 and 23°C <4>	brenda	38.12	79416.7
3363	1.1.1.121	Q5SLC4	Thermus thermophilus	1.08025	291.959	0.0037	18926808	2-Cyclohexen-1-ol	50	7.4	aldose 1-dehydrogenase (NAD+	pH 7.4, 50°C <10>	brenda	3.5	945.946
3364	1.1.1.121	Q5SLC4	Thermus thermophilus	0.0231481	9.25926	0.0025	18926808	(R)-tetralol	50	7.4	aldose 1-dehydrogenase (NAD+	pH 7.4, 50°C <10>	brenda	0.075	30
3365	1.1.1.121	Q5SLC4	Thermus thermophilus	12.4383	49753.1	0.00025	18926808	4-chromanol	50	7.4	aldose 1-dehydrogenase (NAD+	pH 7.4, 50°C <10>	brenda	40.3	161200
3366	1.1.1.121	Q5SLC4	Thermus thermophilus	3.95062	119.716	0.033	18926808	2-deoxy-D-galactose	50	7.4	aldose 1-dehydrogenase (NAD+	pH 7.4, 50°C <10>	brenda	12.8	387.879
3367	1.1.1.121	Q5SLC4	Thermus thermophilus	1.95988	11.0105	0.178	18926808	6-deoxy-D-glucose	50	7.4	aldose 1-dehydrogenase (NAD+	pH 7.4, 50°C <10>	brenda	6.35	35.6742
3368	1.1.1.121	Q5SLC4	Thermus thermophilus	2.5463	32.6448	0.078	18926808	D-galactose	50	7.4	aldose 1-dehydrogenase (NAD+	pH 7.4, 50°C <10>	brenda	8.25	105.769
3369	1.1.1.121	Q5SLC4	Thermus thermophilus	1.18827	2.04874	0.58	18926808	D-glucose	50	7.4	aldose 1-dehydrogenase (NAD+	pH 7.4, 50°C <10>	brenda	3.85	6.63793
3370	1.1.1.121	Q5SLC4	Thermus thermophilus	1.40432	5.36	0.262	18926808	L-arabinose	50	7.4	aldose 1-dehydrogenase (NAD+	pH 7.4, 50°C <10>	brenda	4.55	17.3664
3371	1.1.1.121	Q5SLC4	Thermus thermophilus	2.84877	3.64759	0.781	18926808	lactose	50	7.4	aldose 1-dehydrogenase (NAD+	pH 7.4, 50°C <10>	brenda	9.23	11.8182
3372	1.1.1.121	Q5SLC4	Thermus thermophilus	49.9074	293573	0.00017	18926808	(S)-tetralol	50	7.4	aldose 1-dehydrogenase (NAD+	pH 7.4, 50°C <10>	brenda	161.7	951176
3373	1.1.1.121	Q5SLC4	Thermus thermophilus	42.8086	65859.4	0.00065	18926808	(S)-indanol	50	7.4	aldose 1-dehydrogenase (NAD+	pH 7.4, 50°C <10>	brenda	138.7	213385
3374	1.1.1.121	Q5SLC4	Thermus thermophilus	0.0524691	40.3609	0.0013	18926808	(R)-indanol	50	7.4	aldose 1-dehydrogenase (NAD+	pH 7.4, 50°C <10>	brenda	0.17	130.769
3375	1.1.1.121	Q5SLC4	Thermus thermophilus	0.925926	7.06814	0.131	18926808	D-talose	50	7.4	aldose 1-dehydrogenase (NAD+	pH 7.4, 50°C <10>	brenda	3	22.9008
3376	1.1.1.121	Q5SLC4	Thermus thermophilus	2.68519	488.215	0.0055	18926808	D-fucose	50	7.4	aldose 1-dehydrogenase (NAD+	pH 7.4, 50°C <10>	brenda	8.7	1581.82
3377	1.1.1.121	Q5SLC4	Thermus thermophilus	2.28395	84.5908	0.027	18926808	cis-benzene dihydrodiol	50	7.4	aldose 1-dehydrogenase (NAD+	pH 7.4, 50°C <10>	brenda	7.4	274.074
3378	1.1.1.121	Q5SLC4	Thermus thermophilus	0.0339506	0.209572	0.162	18926808	L-fucose	50	7.4	aldose 1-dehydrogenase (NAD+	pH 7.4, 50°C <10>	brenda	0.11	0.679012
[truncated: 94,226 more rows]
