# Supplementary material for: Functional Optimization in Distinct Tissues and Conditions Constrains the Rate of Protein Evolution
Source: Mol Biol Evol. 2024 Oct 21;41(10):msae200. doi: 10.1093/molbev/msae200 (PMC11523136; doi:10.1093/molbev/msae200)
Supplement: msae200_Supplementary_Data [file msae200_supplementary_data.zip › TableS9_Kinetics_HumanArabidopsisEcoli.xlsx]

## Sheet: Kcat H.sapiens
EC	UniprotID	id	Organism	Kcat_norm	Kcat_abs	Kcat_abs_noTcor	Enzymename	Substrate	PubMedID	Temperature	Kcat_max	Kcat_max_noTcor	Temperature_Kcat_max	Organism_Kcat_max	PubMedID_Kcat_max	Number_of_enzymes_with_EC	dN	dN/dS	Brain - Frontal Cortex (BA9)	Brain - Anterior cingulate cortex (BA24)	Brain - Cortex	Brain - Amygdala	Brain - Nucleus accumbens (basal ganglia)	Brain - Hippocampus	Brain - Hypothalamus	Brain - Caudate (basal ganglia)	Brain - Putamen (basal ganglia)	Brain - Cerebellar Hemisphere	Brain - Cerebellum	Brain - Substantia nigra	Brain - Spinal cord (cervical c-1)	Colon - Sigmoid	Artery - Tibial	Esophagus - Gastroesophageal Junction	Esophagus - Muscularis	Pituitary	Muscle - Skeletal	Heart - Atrial Appendage	Cells - Transformed fibroblasts	Cervix - Ectocervix	Uterus	Nerve - Tibial	Artery - Aorta	Artery - Coronary	Heart - Left Ventricle	Cervix - Endocervix	Bladder	Ovary	Prostate
1.1.1.1	P11766	ENSG00000197894	Homo sapiens	0.0142857	50	50	alcohol dehydrogenase	NADPH;S-Nitrosoglutathione	12631283	25	3500	3500	22	Ogataea angusta	222	55	0.0579	0.0919	96.0648	113.235	78.8733	111.89	105.495	96.5229	123.154	110.474	93.2908	52.8908	41.256	109.759	82.404	240.12	303.188	349.43	405.24	71.2192	64.3399	102.088	295.994	177.891	211.15	149.634	305.101	200.445	144.6	203.036	341.173	164.46	156.437
1.1.1.1	P07327	ENSG00000187758	Homo sapiens	0.00133333	4.66667	4.66667	alcohol dehydrogenase	Benzyl alcohol;NAD+	6342669	25	3500	3500	22	Ogataea angusta	222	55	0.1548	0.2404	0	0	0	0	0	0	0	0	0	0	0	0	0.033	0.9434	1.2903	1.2582	1.4534	0.5921	0.2547	0.8058	0.6702	0.2853	1.0221	1.9821	2.3655	2.2562	0.2457	0.3362	1.3312	0.4215	0.4703
1.1.1.184	O75828	ENSG00000159231	Homo sapiens	0.0306897	26.7	26.7	carbonyl reductase (NADPH)	H+;Menadione;NADPH	15537833	37	870	870	30	Starmerella magnoliae	46	22	0.1183	0.0535	19.1058	22.3352	19.3401	21.2166	35.9172	15.9628	14.826	32.3102	34.9251	13.6605	15.0109	16.8566	9.1648	17.6405	28.1243	23.5716	20.1753	5.0347	2.6667	9.6693	18.9845	28.5514	19.5848	45.9251	27.2411	27.7937	7.1	24.0122	24.352	21.8255	28.2472
1.1.1.184	P16152	ENSG00000159228	Homo sapiens	0.205747	179	179	carbonyl reductase (NADPH)	H+;Menadione;NADPH	17344335	37	870	870	30	Starmerella magnoliae	46	22	0.1284	0.0941	117.293	124.96	130.845	196.828	154.065	237.126	171.44	232.442	275.069	75.1048	87.999	247.52	295.291	66.758	50.1482	62.6989	66.3646	50.3176	21.0411	32.1734	94.7565	76.5984	50.311	94.5109	61.4889	60.0216	28.0352	72.8236	73.2549	38.0153	75.6052
1.1.1.2	P14550	ENSG00000117448	Homo sapiens	0.0570106	21.55	21.55	alcohol dehydrogenase (NADP+)	Glyceraldehyde 3-phosphate;H+;NADPH	1537826	25	378	378	25	Saccharomyces cerevisiae	62	21	0.0578	0.0852	52.4268	48.3149	52.4914	52.1386	58.5098	55.3083	63.7948	58.6382	56.7849	60.4641	58.3245	62.7793	75.1186	64.0953	60.0759	61.9277	56.9748	120.463	23.2935	62.2775	68.7294	92.2221	81.346	70.8059	78.8853	77.1986	36.5304	95.3951	76.9896	78.3105	108.575
1.1.1.2	O43488	ENSG00000053371	Homo sapiens	0.0191799	7.25	7.25	alcohol dehydrogenase (NADP+)	1,2-Naphthoquinone;H+;NADPH	10510318	25	378	378	25	Saccharomyces cerevisiae	62	21	0.1917	0.1662	74.7705	104.774	90.82	119.584	103.131	108.118	102.178	121.27	132.102	58.9136	63.6378	127.103	87.6078	82.3063	57.8291	81.8237	78.711	87.0731	70.0706	67.7711	114.379	153.577	100.018	82.8532	69.2051	66.2322	71.7607	140.605	87.9947	120.681	100.593
1.1.1.2	O95154	ENSG00000162482	Homo sapiens	0.000952381	0.36	0.36	alcohol dehydrogenase (NADP+)	Aflatoxin B1 dihydrodiol;H+;NADPH	10383892	25	378	378	25	Saccharomyces cerevisiae	62	21	0.204	0.2086	5.1399	7.7801	6.6308	9.7296	8.3681	8.063	6.9764	10.2381	11.6277	9.4063	9.0899	8.423	4.5528	2.6072	1.5519	2.0364	1.8268	5.744	0.544	1.1724	1.2702	5.7232	4.0847	4.0147	1.6699	1.6534	0.7167	5.7683	2.3893	5.7804	5.8111
1.1.1.205	P20839	ENSG00000106348	Homo sapiens	0.075	1.8	1.8	IMP dehydrogenase	inosine 5'-phosphate	102		24	24		Streptococcus pyogenes	10200156	22	0.0296	0.0404	65.3695	57.845	74.7755	49.0288	59.7993	58.107	57.7417	67.232	64.6451	45.3175	56.5187	52.7508	24.2233	68.6916	37.4903	68.2042	69.8662	77.4853	6.6516	30.917	95.6623	55.6545	52.6601	84.486	57.6498	64.7355	38.4648	65.2598	76.4233	60.0713	99.0276
1.1.1.205	P12268	ENSG00000178035	Homo sapiens	0.0583333	1.4	1.4	IMP dehydrogenase	inosine 5'-phosphate	102		24	24		Streptococcus pyogenes	10200156	22	0.0091	0.0101	109.248	115.199	123.095	131.116	126.395	121.178	153.476	124.747	113.832	127.865	133.179	133.773	175.603	276.098	194.767	240.31	221.243	189.579	343.653	147.121	520.287	405.757	430.087	297.455	170.162	195.829	125.415	431.019	363.979	861.62	313.439
1.1.1.22	O60701	ENSG00000109814	Homo sapiens	0.504009	4.4	4.4	UDP-glucose 6-dehydrogenase	NAD+	55	25	8.73	8.73	30	Sphingomonas elodea	35	15	0.0125	0.0172	10.4438	12.9812	9.1328	15.8246	12.2903	13.967	16.4801	12.628	11.495	16.2475	12.5366	14.6245	12.6606	28.434	40.7691	30.8572	28.7888	18.6388	3.982	22.0927	97.0275	42.146	32.9142	35.5306	44.5741	47.1808	10.8703	46.8905	43.3621	40.3592	42.328
1.1.1.27	P00338	ENSG00000134333	Homo sapiens	0.575	1533.33	1533.33	L-lactate dehydrogenase	2-Oxobutyrate;H+;NADH	9497046	25	2666.67	2666.67	25	Thunnus sp.	6022861	37	0.0494	0.0905	358.767	285.124	274.218	206.676	238.23	202.808	304.608	269.171	220.433	237.319	196.73	240.954	160.584	367.232	649.353	380.936	439.265	114.197	579.915	387.51	1106.66	373.491	222.56	348.788	600.825	524.962	280.955	221.446	288.826	168.174	263.651
1.1.1.27	P07195	ENSG00000111716	Homo sapiens	0.1	266.667	266.667	L-lactate dehydrogenase	3-Hydroxypyruvate;H+;NADH	9497046	25	2666.67	2666.67	25	Thunnus sp.	6022861	37	0.0619	0.001	1303.89	1348.95	1279.6	1239.57	1245.15	1028.2	1307.98	1275.1	1314.39	883.255	833.976	1470.1	833.427	572.642	466.865	671.212	672.648	271.532	236.642	1498.06	796.888	496.602	465.659	406.976	374.787	435.3	2843.16	434.087	775.712	644.518	414.041
1.1.1.41	P51553	ENSG00000067829	Homo sapiens	0.241935	30	30	isocitrate dehydrogenase (NAD+	NAD+	45	25	124	124	37	Streptococcus mutans	70	15	0.0264	0.0214	126.367	114.881	138.545	91.5787	138.242	114.415	97.4357	133.659	130.338	148.218	159.051	93.8992	69.0781	81.3871	98.4806	92.186	85.0782	91.12	81.8932	101.324	68.9335	96.7464	95.8835	82.5106	94.2923	89.5778	122.593	92.2602	86.2039	84.9068	96.4612
1.1.1.41	P50213	ENSG00000166411	Homo sapiens	0.241935	30	30	isocitrate dehydrogenase (NAD+	NAD+	45	25	124	124	37	Streptococcus mutans	70	15	0.0218	0.038	42.8728	35.2904	32.7947	32.106	43.9227	34.7509	38.3829	36.1061	33.4072	43.2446	36.29	35.1073	30.4474	31.8099	33.8719	30.2172	34.4954	17.8556	47.718	81.0494	18.9845	31.0394	22.7259	19.8415	23.6301	27.472	83.6839	29.1348	29.3877	15.3188	24.4318
1.1.1.41	O43837	ENSG00000101365	Homo sapiens	0.241935	30	30	isocitrate dehydrogenase (NAD+	NAD+	45	25	124	124	37	Streptococcus mutans	70	15	0.0428	0.0563	167.141	128.368	170.993	109.347	134.938	119.912	134.898	129.423	119.282	231.198	242.223	135.557	101.444	156.767	108.748	147.165	150.724	100.592	143.106	172.175	90.6993	148.55	162.289	138.077	102.085	106.573	267.985	138.203	137.923	149.602	147.053
1.11.1.6	P04040	ENSG00000121691	Homo sapiens	0.0315591	587000	587000	catalase	H2O2	12054464	37	18600000	18600000	22	Neurospora crassa	15760714	31	0.0971	0.1932	36.0298	41.7015	46.8708	53.6288	43.5197	49.5442	38.1597	60.612	47.7545	12.4087	18.0582	46.4249	81.5265	90.8968	75.1374	99.5701	92.9485	27.6319	105.862	76.689	59.9516	118.379	95.6956	138.884	67.5073	87.5776	85.9353	149.409	180	71.253	95.5117
1.11.1.7	Q92626	ENSG00000130508	Homo sapiens	0.00201797	20.5833	20.5833	peroxidase	3,3',5,5'-tetramethylbenzidine	113		10200	10200	25	Euphorbia characias	12873152	26	0.1877	0.094	7.4027	10.1539	11.0343	12.1576	8.1264	9.0859	14.1314	9.6065	7.0147	1.1351	1.7093	8.6314	3.4284	92.2757	65.2749	47.1022	48.7412	28.4442	8.0867	34.834	222.761	47.3658	73.6275	35.2551	112.183	72.4008	28.3523	40.6473	91.2855	77.4011	51.4728
1.14.14.1	P20813	ENSG00000197408	Homo sapiens	0.000943644	0.6	0.6	unspecific monooxygenase	Cyclophosphamide;H+;NADPH;O2	27015760	30	635.833	635.833	30	Bacillus subtilis	15122913	22	0.2688	0.2818	0	0	0	0	0	0	0	0	0	0	0	0	0	0.0352	0	0	0	0.0188	0	0	0	0.0518	0.0166	0.0123	0	0.0136	0	0	0.0243	0	0.0293
1.14.14.1	P04798	ENSG00000140465	Homo sapiens	0.000304063	0.193333	0.193333	unspecific monooxygenase	Arachidonate;H+;NADPH;O2	15258110	37	635.833	635.833	30	Bacillus subtilis	15122913	22	0.1973	0.2198	1.0387	1.3885	1.3325	0.8508	0.5859	0.8473	1.1389	0.5785	0.6554	0.2111	0.2721	0.6444	0.2084	0.4612	2.7053	0.714	0.5062	0.2068	0.5704	0.3326	0.2281	5.1302	0.4313	1.4722	0.6198	1.201	0.463	0.2779	4.0485	0.1171	0.3347
1.14.14.1	P05177	ENSG00000140505	Homo sapiens	0.000277851	0.176667	0.176667	unspecific monooxygenase	Melatonin;O2;Reduced flavoprotein	15616152	37	635.833	635.833	30	Bacillus subtilis	15122913	22	0.3147	0.2087	0	0	0	0	0	0	0	0	0	0.0161	0.0233	0	0	0	0.018	0.0164	0	0.0207	0	0	0	0.0124	0.0192	0.0213	0.0226	0.0399	0	0	0	0.0242	0.0331
1.14.14.1	P11509	ENSG00000255974	Homo sapiens	0.000262647	0.167	0.167	unspecific monooxygenase	7-Ethoxycoumarin;H+;NADPH;O2	15665333	37	635.833	635.833	30	Bacillus subtilis	15122913	22	0.2451	0.1456	0.4777	0.4725	0.5128	0.5632	0.4328	0.6864	0.8533	0.449	0.5895	0.5741	0.6669	0.878	0.6438	0.4633	0.2423	0.2831	0.2919	0.4819	0.283	0.1594	0.117	3.0788	1.6658	0.5858	0.2839	0.267	0.1906	1.7329	1.0932	2.4387	0.9312
1.14.14.1	Q16678	ENSG00000138061	Homo sapiens	0.000139187	0.0885	0.0885	unspecific monooxygenase	Melatonin;O2;Reduced flavoprotein	15616152	37	635.833	635.833	30	Bacillus subtilis	15122913	22	0.201	0.3634	5.1202	5.0885	6.627	5.4147	5.9746	7.7198	5.83	12.0495	13.7587	1.2196	1.7416	6.4683	9.5505	9.0833	17.2429	21.0282	15.5333	12.9253	3.2351	44.8605	71.1535	52.4853	69.5736	126.776	14.0007	34.41	19.1912	81.6681	11.5102	7.019	56.1949
1.14.14.1	P10632	ENSG00000138115	Homo sapiens	0.000104849	0.0666667	0.0666667	unspecific monooxygenase	4-Methyl-N-methyl-N-(2-phenyl-2H-pyrazol-3-yl)-benzene sulfonamide;NADPH;O2	12767217	28	635.833	635.833	30	Bacillus subtilis	15122913	22	0.2654	0.4058	8.7167	7.5548	8.7675	5.3256	11.1432	5.9506	12.7869	9.8419	10.0941	5.8644	5.8515	5.1207	3.8712	0.4972	0.6568	0.5018	0.4879	14.6065	0.58	0.7674	0.1338	0.6369	1.0525	0.6405	0.822	0.9095	0.3729	0.8615	1.1942	0.5163	3.196
1.14.14.1	P33260	ENSG00000108242	Homo sapiens	0.00104849	0.666667	0.666667	unspecific monooxygenase	4-Methyl-N-methyl-N-(2-phenyl-2H-pyrazol-3-yl)-benzene sulfonamide;NADPH;O2	12767217	28	635.833	635.833	30	Bacillus subtilis	15122913	22	0.2104	0.302	0.1784	0.346	0.2389	0.0668	0.1233	0.0667	0.159	0.0931	0.0529	0.3874	0.8197	0.0828	0.106	0.0496	0	0.0524	0.0472	0.0738	0	0	0	0.0961	0.0359	0	0	0	0	0.0997	0.1776	0	0.0533
1.14.14.1	Q16696	ENSG00000197838	Homo sapiens	0.000100131	0.0636667	0.0636667	unspecific monooxygenase	H+;NADPH;O2;Phenacetin	18779312	37	635.833	635.833	30	Bacillus subtilis	15122913	22	0.1329	0.1367	0	0	0	0	0.0717	0.105	0.1414	0.036	0.0143	0	0	0.1524	0.1243	0	0	0	0	0	0	0	0	0.144	0.045	0.0279	0	0	0	0.0769	0.0863	0.0392	0.0123
1.14.14.1	P24903	ENSG00000197446	Homo sapiens	3.4076e-05	0.0216667	0.0216667	unspecific monooxygenase	Skatole	10383923	37	635.833	635.833	30	Bacillus subtilis	15122913	22	0.3007	0.359	0	0	0	0.0341	0	0	0	0	0	0	0	0	0.0344	0.0267	0	0	0	0.0227	0	0	0	0.1727	0.0317	0.038	0.0243	0.0259	0	0	0.0439	0	0.0302
1.14.18.1	P14679	ENSG00000077498	Homo sapiens	0.00844875	61	61	tyrosinase	dopamine	341	37	7220	7220	30	Spinacia oleracea	15	26	0.13	0.1961	0	0	0	0	0	0	0	0	0	0	0	0	0.0597	0	0.0618	0	0	0	0	0.0142	0	0	0	0.0306	0.1641	0.0616	0	0	0	0	0
1.2.1.12	P04406	ENSG00000111640	Homo sapiens	0.450226	199	199	glyceraldehyde-3-phosphate dehydrogenase (phosphorylating	NAD+	210	25	442	442	25	Trypanosoma cruzi	135	20	0.0376	0.0458	3766.95	3422.18	3717.73	3300.98	3210.25	3117.92	3576.08	3262.91	3095.84	2124.28	2102.74	3425.28	3067.19	1741.86	2001.22	2184.04	2351.17	1387.98	10777.2	3825.83	4788.22	1346.76	1178.58	1539.35	2630.35	2169.51	4800.96	1130.57	2199.48	1085.51	1344.95
1.2.1.12	O14556	ENSG00000105679	Homo sapiens	0.529412	234	234	glyceraldehyde-3-phosphate dehydrogenase (phosphorylating	D-glyceraldehyde 3-phosphate	210	25	442	442	25	Trypanosoma cruzi	135	20	0.1574	0.1261	0.0943	0	0.1208	0	0.3758	0	0.1899	0.1673	0.1708	0.1266	0.1605	0	0	0	0	0	0	0.159	0	0	0.1119	0.063	0	0	0	0	0	0	0.1205	0.0719	0.0878
1.2.1.3	P05091	ENSG00000111275	Homo sapiens	1	67.5	67.5	aldehyde dehydrogenase (NAD+)	Formaldehyde;H2O;NAD+	8605195	25	67.5	67.5	25	Homo sapiens	8605195	18	0.0395	0.0318	674.684	1012.22	825.006	995.153	888.661	652.371	656.359	1120.38	1085.92	208.185	254.551	838.707	452.222	502.587	389.272	564.471	559.26	182.037	282.069	578.432	72.8121	232.957	235.178	245.919	371.493	399.771	531.784	207.572	457.958	279.223	286.834
1.2.1.3	P00352	ENSG00000165092	Homo sapiens	0.195062	13.1667	13.1667	aldehyde dehydrogenase (NAD+)	Acetaldehyde;H2O;NAD+	8155713	25	67.5	67.5	25	Homo sapiens	8605195	18	0.0953	0.1127	97.0923	66.6243	110.517	72.1097	16.8142	139.237	63.0975	158.606	233.428	207.45	305.947	369.661	247.13	468.986	92.6416	121.156	103.272	354.646	51.2819	78.2903	5.5907	289.386	165.913	386.348	140.007	72.8065	18.6806	263.067	56.1427	286.396	123.04
1.5.1.3	P00374	ENSG00000228716	Homo sapiens	0.251056	71.3	71.3	dihydrofolate reductase	Dihydrofolate;H+;NADPH	2492521	20	284	284	37	Pneumocystis carinii	19196009	37	0.1027	0.1636	11.6113	13.2324	10.9551	18.1068	12.0458	20.8839	18.9013	14.324	16.3944	11.7901	11.4722	22.5229	30.4882	8.0404	6.1657	6.7638	7.5598	7.8617	6.184	4.8359	14.4042	6.3355	6.9533	7.3662	5.7244	6.8358	4.7344	5.1479	10.5183	5.7061	8.0173
1.6.2.4	P16435	ENSG00000127948	Homo sapiens	0.104317	43.5	43.5	NADPH-hemoprotein reductase	ferricyanide	189	25	417	417		Bacillus megaterium	70	15	0.0554	0.0287	39.5278	41.4705	44.8034	42.4041	50.5312	40.0818	58.0486	47.524	44.104	32.9864	37.0887	33.983	29.2434	38.5776	41.6835	40.9406	36.6674	121.334	32.0464	45.4271	46.7977	72.1744	52.0829	56.6689	45.0429	47.6844	47.1217	66.7005	73.959	78.7587	68.4194
2.1.2.1	P34896	ENSG00000176974	Homo sapiens	1	28	28	glycine hydroxymethyltransferase	L-serine	105	25	28	28	25	Homo sapiens	105	17	0.0732	0.074	11.5741	11.4708	12.9458	16.202	12.8437	17.2722	15.0324	15.7345	15.3796	49.4469	46.2394	16.3064	17.8236	25.4067	12.0139	27.2144	25.2955	10.0722	20.2048	10.2605	17.7086	29.082	21.6251	52.8323	14.7482	18.3939	9.1168	29.5483	37.0866	26.2828	31.3097
2.4.2.1	P00491	ENSG00000198805	Homo sapiens	0.00916667	110	110	purine-nucleoside phosphorylase	hypoxanthine	84		12000	12000	37	Bacillus subtilis	153	16	0.1568	0.2366	17.864	24.7148	22.7075	28.3256	30.0608	30.7627	35.7887	30.7311	24.9794	19.7657	29.0667	32.0193	33.3452	20.7311	20.169	21.2169	17.8877	40.8604	5.075	24.6351	37.0248	25.1241	22.7393	29.9202	42.4582	44.635	21.0113	18.8362	29.9387	6.3722	26.1085
2.5.1.18	P28161	ENSG00000213366	Homo sapiens	0.0589439	89.3	89.3	glutathione transferase	1-Chloro-2,4-dinitrobenzene;Reduced glutathione	10652317		1515	1515		Setaria cervi	158	64	0.1614	0.2313	34.8055	50.914	49.4335	61.3224	94.4538	47.0787	61.5633	85.0876	73.134	22.467	33.807	48.9283	35.1615	101.595	58.0643	96.641	77.5713	98.2419	53.5627	41.7565	25.3509	104.089	99.8569	119.587	70.9536	65.4769	35.7694	127.158	101.449	186.874	167.327
2.5.1.18	P09210	ENSG00000244067	Homo sapiens	0.00990099	15	15	glutathione transferase	1-Chloro-2,4-dinitrobenzene;Reduced glutathione	15274625	25	1515	1515		Setaria cervi	158	64	0.333	0.5504	0	0	0	0	0	0	0	0	0	0	0	0	0	0	0	0	0	0	0	0	0	0.0796	0	0	0	0	0	0.1026	0.1316	0.1314	0.7471
2.5.1.18	P09211	ENSG00000084207	Homo sapiens	0.242244	367	367	glutathione transferase	3,4-dinitrobenzanilide	173	37	1515	1515		Setaria cervi	158	64	0.1367	0.1136	339.965	432.899	385.143	490.936	426.063	476.784	651.896	467.192	503.047	307.993	327.652	605.908	509.158	659.18	694.028	770.322	686.522	725.682	377.486	596.662	837.97	1190.1	768.223	733.054	1046.82	828.637	546.688	881.247	1038.21	645.927	735.607
2.5.1.18	Q03013	ENSG00000168765	Homo sapiens	0.000792079	1.2	1.2	glutathione transferase	1-Chloro-2,4-dinitrobenzene;Reduced glutathione	10652317		1515	1515		Setaria cervi	158	64	0.1793	0.2611	26.4758	27.6778	28.9198	24.9242	35.0844	20.7206	24.6588	34.527	32.9968	29.2568	31.324	23.7596	18.4235	33.3315	20.5217	31.0459	30.3662	17.8846	24.6621	20.0283	12.4113	24.6365	24.1085	23.8125	17.3836	18.2681	23.063	24.1589	37.5764	38.6813	28.1787
2.5.1.18	P09488	ENSG00000134184	Homo sapiens	0.0357756	54.2	54.2	glutathione transferase	1-Chloro-2,4-dinitrobenzene;Reduced glutathione	10652317		1515	1515		Setaria cervi	158	64	0.1629	0.2921	28.7276	0.6423	20.0814	1.34	1.7725	0.9602	1.1281	1.6533	1.0906	0.9408	13.2311	1.2181	8.7587	1.7831	20.3258	1.0541	26.3278	20.1328	23.3505	20.085	43.0085	1.4845	53.5863	3.6364	33.1201	1.2818	2.6538	88.0047	1.2286	83.8309	15.5667
2.7.1.21	P04183	ENSG00000167900	Homo sapiens	0.0230583	9.5	9.5	thymidine kinase	thymidine	92		412	412	37	Vaccinia virus	77	19	0.1289	0.0461	2.9187	2.6361	3.2609	4.2161	16.4569	6.0706	3.604	16.0595	14.9133	3.9727	4.0179	4.4191	6.0344	6.5252	2.5172	25.475	28.5493	1.1191	4.0771	2.9439	46.2108	4.1056	4.0673	3.7647	7.478	7.3828	3.7006	4.3609	5.6449	2.0929	9.1397
2.7.2.3	P00558	ENSG00000102144	Homo sapiens	1	6000	6000	phosphoglycerate kinase	ADP;Glycerate 1,3-bisphosphate	12080078	37	6000	6000	37	Homo sapiens	12080078	15	0.0327	0.1001	284.653	183.614	256.886	145.515	175.261	138.337	183.658	163.813	147.543	207.777	196.73	156.199	141.238	124.688	149.961	205.523	234.952	126.149	245.955	286.506	328.656	163.773	118.274	131.909	175.737	153.726	292.497	138.337	164.234	98.6246	134.033
3.1.1.1	P16233	ENSG00000175535	Homo sapiens	0.657083	7885	7885	carboxylesterase	H2O;Tributyrin	16325466	25	12000	12000	25	Thermomyces lanuginosus	16325466	64	0.2523	0.4031	0.4637	0.8528	1.5456	0.499	0.162	0.7933	0.6999	0.2956	0.4341	0.9339	3.3338	0.9033	0.2151	2.6342	0.9187	2.1627	4.7114	4.6575	0.7643	1.9568	3.1551	7.1013	6.313	1.6771	4.4181	3.1025	1.25	6.9475	7.6331	5.9572	6.8214
3.1.1.1	P23141	ENSG00000198848	Homo sapiens	0.00141667	17	17	carboxylesterase	H2O;p-Nitrophenyl acetate	16359636	37	12000	12000	25	Thermomyces lanuginosus	16325466	64	0.8884	0.5008	0.6675	1.0492	0.8863	1.1459	1.5941	1.1312	0.8734	3.433	2.0288	0.399	0.6256	1.2487	2.4652	123.166	97.932	78.1727	67.719	4.1179	3.6846	81.5175	15.6163	31.7923	75.6007	43.7145	99.0564	83.9967	25.2542	36.8587	146.831	23.7467	61.8409
3.1.1.1	O00748	ENSG00000172831	Homo sapiens	0.00583333	70	70	carboxylesterase	H2O;p-Nitrophenyl acetate	16359636	37	12000	12000	25	Thermomyces lanuginosus	16325466	64	0.3475	0.3124	63.2926	76.1255	68.5483	66.4407	48.0328	67.2029	60.2522	50.4088	52.0514	78.7282	74.2817	57.9675	47.8547	38.2923	38.0128	42.483	41.6389	48.0258	41.9873	52.8176	42.294	57.2319	47.6666	35.4029	39.9748	40.6905	109.528	49.0916	52.056	43.651	57.384
3.1.1.1	Q05469	ENSG00000079435	Homo sapiens	0.0175	210	210	carboxylesterase	H2O;Vinyl butyrate	16325466	25	12000	12000	25	Thermomyces lanuginosus	16325466	64	0.1887	0.2364	10.422	9.9922	14.2928	18.0906	19.6886	35.7505	24.5528	23.9973	33.367	15.4788	18.2318	49.0932	116.974	5.8865	1.6707	5.6258	6.06	7.7891	7.3853	9.3022	2.9842	5.7626	9.3494	16.529	2.173	16.5755	21.8326	5.3627	14.3632	5.3078	8.7872
3.1.3.11	O00757	ENSG00000130957	Homo sapiens	0.133714	23.4	23.4	fructose-bisphosphatase	D-Fructose 1,6-bisphosphate;H2O	16213487	37	175	175	25	Lactobacillus delbrueckii subsp. lactis	186	25	0.0552	0.0469	0.1375	0.2009	0.1767	0.2478	0.1233	0.7233	0.3604	0.1571	0.0659	0	0.0742	0.3145	0.6426	0.1292	0.2641	0.1994	0.1162	0.1674	263.632	0.3759	0.0323	0.026	0.0712	0.2245	0.6205	0.4392	0.257	0.0512	1.1542	0.0451	0.2007
3.1.3.11	P09467	ENSG00000165140	Homo sapiens	0.118857	20.8	20.8	fructose-bisphosphatase	D-Fructose 1,6-bisphosphate;H2O	16213487	37	175	175	25	Lactobacillus delbrueckii subsp. lactis	186	25	0.1206	0.1048	1.5579	2.3548	1.655	3.9213	3.726	3.1542	5.0099	2.8609	2.5107	0.9827	1.0939	5.8567	6.6425	8.8916	2.9718	5.0318	5.6058	20.7711	0.7913	5.2202	0.0871	3.1448	3.0216	11.7027	7.141	10.2503	1.5183	9.8864	391.836	1.6805	43.2347
3.1.3.2	P13686	ENSG00000102575	Homo sapiens	0.0342639	240	240	acid phosphatase	4-nitrophenyl phosphate	160		7004.46	40850	60	Blastobotrys adeninivorans	189	17	0.1386	0.1191	0.5619	0.8773	0.8846	1.2969	1.131	1.4357	1.6449	1.7036	1.845	0.5311	0.6426	2.9143	3.7814	11.391	1.527	8.1192	6.6266	5.6033	0.7508	2.9858	1.4991	48.0685	18.6049	3.6256	4.3155	7.4667	1.4612	54.7745	14.4949	25.4503	27.2206
3.2.1.1	P0DUB6	ENSG00000237763	Homo sapiens	8.69579e-05	175	175	alpha-amylase	p-nitrophenylhexa[alpha-D-glucopyranosyl(1-4)]-alpha-D glucopyranoside	120	37	2.01247e+06	14000000	63	Lactobacillus amylovorus	15640201	31	0.2429	0.2496	0	0	0	0	0	0	0	0	0	0	0	0	0	0	0	0	0	0	0	0	0	0	0	0	0	0	0	0	0	0	0
3.2.1.1	P04746	ENSG00000243480	Homo sapiens	0.000220128	443	443	alpha-amylase	alpha-maltosyl fluoride	122	30	2.01247e+06	14000000	63	Lactobacillus amylovorus	15640201	31	0.1531	0.1305	2.5295	2.533	3.4503	2.2062	7.4413	2.5102	1.8355	4.1602	4.0017	0.6415	1.4447	1.5986	0.3347	0.6356	0.3911	0.4653	0.7795	0.7387	0.3632	0.4272	0.4612	1.6291	0.9915	1.3593	0.6561	0.5202	0.2706	1.1434	0.9784	1.0581	0.8758
3.2.1.14	Q9BZP6	ENSG00000134216	Homo sapiens	0.002	3	3	chitinase	4-methylumbelliferyl chitobioside	258	25	1500	1500	30	Tenebrio molitor	174	39	0.2159	0.482	0	0	0	0	0	0	0	0	0	0	0	0	0	0	0	0	0	2.4049	0	0	0	0	0	0	0	0	0	0.0931	0	0	0
3.6.1.13	Q9BW91	ENSG00000170502	Homo sapiens	0.0638978	8	8	ADP-ribose diphosphatase	ADPribose	17	37	125.2	125.2		Danio rerio	41	16	0.0808	0.1441	50.5903	41.9037	43.0207	42.1126	47.8448	45.1795	51.1865	48.5564	44.9074	56.1715	43.2876	37.8805	41.5081	37.5316	31.9386	36.6168	33.3475	46.6624	23.8257	33.3313	25.6443	47.2367	48.3512	36.6124	36.1103	35.7948	34.3424	49.9454	38.403	40.039	52.4822
3.6.1.13	W0NWJ0	ENSG00000170222	Homo sapiens	0.479233	60	60	ADP-ribose diphosphatase	2',3'-cAMP	40	37	125.2	125.2		Danio rerio	41	16	0.176	0.3261	11.9436	13.0274	10.9118	14.4252	14.6301	14.2002	15.1272	15.2153	14.0975	12.3809	11.6163	14.1358	13.9299	25.8347	30.0576	22.062	20.803	16.8257	18.0893	12.0983	29.5867	32.6169	35.1425	28.3546	23.174	20.9537	10.0776	33.6438	27.5203	36.2605	43.1064
4.1.2.13	P04075	ENSG00000149925	Homo sapiens	0.359839	59.7333	59.7333	fructose-bisphosphate aldolase	D-Fructose 1,6-bisphosphate	7982900	30	166	166	25	Rabbit	28092	41	0.0159	0.0202	1337.12	1132.06	1491.8	855.695	1042.86	841.619	1011.74	979.176	902.865	706.653	800.117	890.274	557.931	886.303	760.518	1062.16	1142.8	590.351	5315.41	1850.83	832.101	635.918	524.99	418.869	648.339	608.609	2198.8	540.541	976.681	520.149	625.167
4.1.2.13	P05062	ENSG00000136872	Homo sapiens	0.076004	12.6167	12.6167	fructose-bisphosphate aldolase	D-Fructose 1,6-bisphosphate	7982900	30	166	166	25	Rabbit	28092	41	0.0327	0.0562	1.645	1.7368	1.6909	1.3308	1.7569	2.4309	1.4329	1.4915	1.5474	1.4712	1.7815	2.2327	4.3937	1.8845	0.673	0.9258	0.9223	7.0189	0.6041	1.8255	0.4567	0.5874	1.1163	1.2668	0.7278	0.8425	1.4653	0.6817	0.5062	1.0283	1.1372
4.1.2.13	P09972	ENSG00000109107	Homo sapiens	0.120984	20.0833	20.0833	fructose-bisphosphate aldolase	D-Fructose 1,6-bisphosphate	7982900	30	166	166	25	Rabbit	28092	41	0.0226	0.0253	1240.27	1540.42	1485.23	1395.22	1104.65	1120.16	968.778	1270.39	1339.36	774.388	1840.55	1113.48	472.425	25.2324	37.0462	38.6597	35.8746	33.6804	3.1999	250.785	31.6153	48.2764	31.1558	128.463	51.6821	29.2765	288.216	26.2667	32.005	49.3379	27.4858
4.2.1.1	P22748	ENSG00000167434	Homo sapiens	0.130303	4300000	4300000	carbonate dehydratase	CO2;H2O	16807956	25	33000000	33000000	25	Sulfurihydrogenibium azorense	328	78	0.5414	0.8596	28.8807	20.3945	38.242	14.0057	7.1431	17.582	10.7896	12.7464	18.5272	179.377	174.331	14.8509	7.2221	3.964	1.5728	6.9394	7.0453	18.2327	5.7412	10.1004	0.0736	5.6644	8.4876	2.7683	1.6864	5.6189	32.1544	3.942	6.6352	4.3587	9.0909
4.2.1.1	P43166	ENSG00000168748	Homo sapiens	0.0506061	1670000	1670000	carbonate dehydratase	CO2;H2O	16807956	25	33000000	33000000	25	Sulfurihydrogenibium azorense	328	78	0.0312	0.0208	24.7267	18.3787	27.6323	11.0205	18.5926	21.327	1.5083	27.1448	26.1689	5.4213	14.3667	1.0519	0.5173	0.3257	0.0355	0.0397	0.0289	0.2318	0.0582	0.0687	0.0326	0	0.1761	0.0879	0.0644	0.0869	0	0.0442	0.0844	0.1314	0.1402
4.2.1.1	P00915	ENSG00000133742	Homo sapiens	0.0406061	1340000	1340000	carbonate dehydratase	CO2;H2O	16807956	25	33000000	33000000	25	Sulfurihydrogenibium azorense	328	78	0.2309	0.3538	0.1592	0.1908	0.1458	0.2607	0.1588	0.2107	0.2806	0.2112	0.2852	0.1374	0.2158	0.3496	0.2573	0.7508	0.0653	0.0779	0.1065	0.3047	0.1158	0.2604	0.0354	0.2809	0.1694	0.1178	0.1161	0.1424	0.1862	0.1403	0.2607	0.0985	0.1485
4.2.1.1	P35218	ENSG00000174990	Homo sapiens	0.0363636	1200000	1200000	carbonate dehydratase	CO2;H2O	16807956	25	33000000	33000000	25	Sulfurihydrogenibium azorense	328	78	0.4168	0.3927	0.7704	1.0798	0.8495	0.9341	0.6348	1.5786	1.3021	1.0158	1.1785	0.4182	0.4178	1.6333	1.0026	0	0	0	0	0	0	0	0	0	0	0	0	0	0	0	0	0.1021	0
4.2.1.1	Q9ULX7	ENSG00000118298	Homo sapiens	0.0345455	1140000	1140000	carbonate dehydratase	CO2;H2O	16807956	25	33000000	33000000	25	Sulfurihydrogenibium azorense	328	78	0.1583	0.3065	5.9838	6.1311	7.5902	14.6455	8.3332	19.8943	12.8008	13.3264	19.2136	5.5445	6.5947	31.6745	79.1592	7.1085	0.1526	1.6786	1.8705	1.042	1.6798	10.497	0.1135	0.2941	0.2855	2.1474	0.1342	0.1179	8.6538	0.4083	0.6113	1.8931	3.1669
4.2.1.1	P23280	ENSG00000131686	Homo sapiens	0.010303	340000	340000			18618712	20	33000000	33000000	25	Sulfurihydrogenibium azorense	328	78	0.5111	0.3179	0	0	0	0.0362	0	0.064	0.0273	0.0322	0	0	0	0.0378	0.0338	0	0	0	0	0.1208	0	0	0	0	0	0.0161	0	0	0	0	0	0	0
4.2.1.1	O43570	ENSG00000074410	Homo sapiens	0.0127273	420000	420000			18618712	20	33000000	33000000	25	Sulfurihydrogenibium azorense	328	78	0.1748	0.2531	2.2715	3.9449	2.8214	7.7633	71.6732	3.3618	9.1215	95.2757	87.2647	3.9368	7.7789	9.0107	0.7032	2.5343	3.0789	9.605	6.947	10.693	0.2334	1.9087	77.0223	125.527	24.9407	1.3828	21.9956	3.6019	0.2983	69.0617	59.8621	0.5441	10.3082
4.2.1.1	Q8N1Q1	ENSG00000185015	Homo sapiens	0.00454545	150000	150000			18618712	20	33000000	33000000	25	Sulfurihydrogenibium azorense	328	78	0.1082	0.2692	4.7857	4.0142	3.3352	3.4111	1.8585	2.911	4.0001	2.2878	1.8405	4.8549	4.0579	3.7821	2.6713	2.5153	1.0931	1.4511	1.2837	8.0024	0.3134	7.1614	2.9434	4.1486	2.4444	5.0501	1.3887	1.6366	2.4779	4.4343	2.8224	2.5847	3.5031
4.2.1.1	P07451	ENSG00000164879	Homo sapiens	0.000393939	13000	13000			18618712	20	33000000	33000000	25	Sulfurihydrogenibium azorense	328	78	0.0894	0.1556	3.7866	3.3615	3.9777	3.9489	3.0195	3.9016	4.0726	4.5565	3.7833	6.6503	5.9957	3.6636	2.5284	3.1889	2.1893	3.5591	2.1208	8.2794	2687.64	11.6524	0.7288	14.5432	10.8166	5.2207	3.9861	9.881	5.1878	15.1944	2.876	2.5245	7.6606
4.2.1.1	Q9Y2D0	ENSG00000169239	Homo sapiens	0.0287879	950000	950000			18618712	20	33000000	33000000	25	Sulfurihydrogenibium azorense	328	78	0.0904	0.1497	5.5969	7.9707	6.8858	12.8184	12.6127	9.2225	14.1146	12.01	10.1046	4.7529	4.6205	16.3394	9.726	5.2113	17.4258	6.932	5.7842	6.3706	1.1297	5.4074	5.3572	13.7595	10.7965	11.3042	20.8553	16.6734	1.9946	18.9163	6.5617	13.2951	9.4468
4.2.1.1	Q16790	ENSG00000107159	Homo sapiens	0.757576	25000000	25000000	carbonic anhydrase	CO2	223		33000000	33000000	25	Sulfurihydrogenibium azorense	328	78	0.285	0.5949	1.39	1.1875	1.368	1.304	0.5701	0.8623	1.4474	0.6205	0.6113	65.8177	71.052	0.6413	0.553	3.9972	2.542	5.1779	4.7544	1.6768	0.301	2.1543	1.5246	1.5313	2.278	0.3593	5.7396	1.624	0.619	1.6275	2.5316	1.601	2.3166
5.1.3.2	Q14376	ENSG00000117308	Homo sapiens	0.0177633	36	36	UDP-glucose 4-epimerase	UDPgalactose	16302980	37	2026.65	38295	80	Thermotoga maritima	112	19	0.0522	0.0784	20.8374	17.5152	24.6549	14.2438	15.788	12.581	16.0924	18.592	17.7673	20.5247	22.4338	12.421	12.2137	7.6284	4.9116	7.6097	7.5763	16.0134	2.7181	6.5973	12.234	15.7886	11.0193	9.7427	6.8635	7.5688	6.0662	12.9439	30.9642	8.6021	25.005
5.4.2.2	P36871	ENSG00000079739	Homo sapiens	0.359296	143	143	phosphoglucomutase	alpha-D-Glucose 1-phosphate	25288802	25	398	398	37	Toxoplasma gondii	64	17	0.027	0.0735	60.0569	71.9958	71.8414	62.8449	71.7806	49.5109	58.8854	82.9619	80.6622	42.1674	44.1557	58.2972	34.3452	64.0477	55.2427	59.5976	63.8458	56.9319	806.957	183.408	73.7689	53.1306	37.6796	39.5553	100.982	69.3655	273.978	58.5898	78.9947	71.7782	64.5185
[truncated: 22 more columns]

## Sheet: Kcat A.thaliana
EC	UniprotID	id	Organism	Kcat_norm	Kcat_abs	Kcat_abs_noTcor	Enzymename	Substrate	PubMedID	Temperature	Kcat_max	Kcat_max_noTcor	Temperature_Kcat_max	Organism_Kcat_max	PubMedID_Kcat_max	Number_of_enzymes_with_EC	dN	dN/dS	SD.g3	SD.g2	S.M	F.FM.ad	F4	F5	IN	S.C	F6-8	F1	STI	L.LAM.y	F3	L.PET.i1	F9-11	PED	L.PET.y	F.PT.ad	F2	SL8	L.PET.i2	L.LAM.i1	SL2	SL4	L.VN.i2	R.A	M2	F.SP.y	L.LAM.i2	AX	S.R
1.1.1.195	Q9SJ10	AT2G21890	Arabidopsis thaliana	0.000176132	1.65	1.65	cinnamyl-alcohol dehydrogenase	4-Hydroxycinnamyl aldehyde;H+;NADPH	14745009	30	9368	9368	30	Hibiscus cannabinus	77	30	1.5156	0.4308	0.0587	0	0	0	0.2039	0.9658	0.7804	0.126	2.3199	0.1195	0.041	0.403	0.1978	0.4397	5.9604	0.6379	0.0574	0	0.1523	0.1518	0.5599	0.4592	0.1104	0.1211	0.5149	0	0.4649	0.2047	0.4351	0.2779	0
1.1.1.195	Q02971	AT4G37980	Arabidopsis thaliana	0.000644748	6.04	6.04	cinnamyl-alcohol dehydrogenase	Caffeic aldehyde;H+;NADPH	14745009	30	9368	9368	30	Hibiscus cannabinus	77	30	0.7526	0.1794	1.6425	0.1577	5.3478	138.354	95.0038	70.7788	0.2464	78.8729	63.8261	58.0962	51.4992	73.6455	81.7634	6.9725	76.6234	0.6959	0.3825	118.568	55.2022	76.1256	16.8965	114.597	19.3122	28.4587	22.7035	0.2559	0.0715	253.875	190.217	0.1389	0.0648
1.1.1.195	Q9SJ25	AT2G21730	Arabidopsis thaliana	0.000419513	3.93	3.93	cinnamyl-alcohol dehydrogenase	H+;NADPH;Sinapoyl aldehyde	14745009	30	9368	9368	30	Hibiscus cannabinus	77	30	0.5433	0.1374	0.0391	0	0.8626	0	0.1223	0.9112	0.6366	0.0315	2.5148	0.1394	0.1844	0.1343	0.0396	0.1466	8.6174	0.1933	0.0765	0	0.2175	0.3252	0.3599	0.1837	0.1655	0.1211	0.3432	0	0.4113	0.0256	0.136	0.3771	0.0216
1.1.1.195	P48523	AT3G19450	Arabidopsis thaliana	0.000367208	3.44	3.44	cinnamyl-alcohol dehydrogenase	4-Hydroxycinnamyl aldehyde;H+;NADPH	14745009	30	9368	9368	30	Hibiscus cannabinus	77	30	0.4396	0.0894	316.858	141.102	61.0932	105.091	30.3017	33.0386	32.6106	271.911	35.1687	14.1557	95.0265	127.676	21.0294	51.1529	49.8734	13.2227	51.0245	62.5855	19.8145	22.9613	33.673	101.509	104.231	75.3974	39.4737	194.462	34.2095	25.8404	60.4779	11.7903	200.971
1.1.1.195	O49482	AT4G34230	Arabidopsis thaliana	0.00154996	14.52	14.52	cinnamyl-alcohol dehydrogenase	4-Hydroxycinnamyl aldehyde;H+;NADPH	14745009	30	9368	9368	30	Hibiscus cannabinus	77	30	0.4322	0.0264	100.992	19.8721	28.5874	71.9685	66.6393	65.895	113.624	23.602	62.8904	60.7243	39.2238	31.975	44.3536	22.5089	64.559	28.3399	22.9687	47.7002	37.5845	59.8207	28.0742	24.3842	226.504	184.97	26.3811	51.5061	22.55	43.9031	30.674	22.6476	64.3558
1.1.1.195	Q02972	AT4G37990	Arabidopsis thaliana	0.000240179	2.25	2.25	cinnamyl-alcohol dehydrogenase	H+;NADPH;Sinapoyl aldehyde	14745009	30	9368	9368	30	Hibiscus cannabinus	77	30	0.7069	0.0493	0.3911	0.1928	0.4436	0.616	17.2919	2.8975	0.0616	0	0.6628	11.5675	0.2664	0	40.3179	0.1256	1.4362	0.406	0.1721	0.1343	8.3304	1.1058	0.02	0.0918	3.7153	2.0103	0	0.1861	0	0.1023	0	0.0198	0.1728
1.1.1.22	Q9FM01	AT5G39320	Arabidopsis thaliana	0.134021	1.17	1.17	UDP-glucose 6-dehydrogenase	H2O;NAD+;UDPglucose	18057039	22	8.73	8.73	30	Sphingomonas elodea	35	15	0.1747	0.031	190.604	211.058	136.825	269.137	101.386	93.0293	161.575	47.0465	77.3751	42.3278	121.217	60.4569	87.5203	113.592	55.4209	62.0152	106.773	135.826	57.0945	116.389	83.9625	53.1999	63.7853	75.5669	52.7868	625.285	80.8652	55.3649	37.4996	75.3665	453.838
1.1.1.22	Q9LF33	AT5G15490	Arabidopsis thaliana	0.28866	2.52	2.52	UDP-glucose 6-dehydrogenase	H2O;NAD+;UDPglucose	18057039	22	8.73	8.73	30	Sphingomonas elodea	35	15	0.1646	0.0136	125.785	121.335	135.618	241.26	149.632	150.906	324.135	56.4999	95.4858	46.0111	304.486	58.6432	121.785	102.578	49.6221	69.0132	91.3583	164.142	74.8645	122.482	105.958	52.3503	198.364	166.877	78.5795	349.05	181.669	49.6852	45.1681	62.9609	298.261
1.1.1.22	Q9LIA8	AT3G29360	Arabidopsis thaliana	0.219931	1.92	1.92	UDP-glucose 6-dehydrogenase	H2O;NAD+;UDPglucose	18057039	22	8.73	8.73	30	Sphingomonas elodea	35	15	0.1792	0.0167	196.528	216.823	150.971	590.631	197.838	193.001	697.72	149.458	154.282	123.599	163.002	104.568	206.792	192.3	95.2765	169.015	191.954	316.218	166.063	369.874	193.08	118.523	260.328	348.068	185.869	435.847	171.19	171.109	150.243	203.531	361.407
1.1.1.40	Q9LYG3	AT5G11670	Arabidopsis thaliana	0.268657	324	324	malate dehydrogenase (oxaloacetate-decarboxylating) (NADP+	(S)-malate	70		1206	1206		Trypanosoma brucei	77	22	0.3589	0.0566	196.098	117.463	91.6029	164.741	132.993	117.94	361.756	147.851	120.595	319.31	122.856	136.789	145.959	258.047	104.738	133.696	140.088	143.078	223.593	155.915	690.256	195.923	155.215	137.667	558.172	419.726	163.358	118.021	398.192	123.123	300.313
1.1.1.40	Q9CA83	AT1G79750	Arabidopsis thaliana	0.235572	284.1	284.1	malate dehydrogenase (oxaloacetate-decarboxylating) (NADP+)	CO2;H+;NADPH;Pyruvate	18288573	30	1206	1206		Trypanosoma brucei	77	22	0.4118	0.0866	243.671	264.961	119.254	277.303	284.094	339.789	211.743	209.897	314.393	206.841	371.274	240.283	223.034	227.476	232.886	273.076	270.613	255.267	208.063	262.439	216.195	231.673	216.995	179.399	202.689	282.306	205.4	325.896	186.165	270.045	308.843
1.1.1.40	Q9XGZ0	AT5G25880	Arabidopsis thaliana	0.222222	268	268	malate dehydrogenase (oxaloacetate-decarboxylating) (NADP+	(S)-malate	70		1206	1206		Trypanosoma brucei	77	22	0.3223	0.0586	4.8492	2.0853	4.1156	0.8941	112.296	93.9222	5.8732	0	20.1967	5.2362	56.6634	7.1653	90.4284	1.2982	11.454	2.9964	0.5164	9.8713	17.857	33.889	0.7398	2.1813	10.9803	24.4624	0.1961	5.118	0.8226	20.5444	0.2175	0.8535	4.3408
1.1.1.40	O82191	AT2G19900	Arabidopsis thaliana	0.0320896	38.7	38.7	malate dehydrogenase (oxaloacetate-decarboxylating) (NADP+)	L-Malate;NADP+	16113210		1206	1206		Trypanosoma brucei	77	22	0.3448	0.0442	11.2626	4.3284	0.0246	0	0.102	0.3645	0.0205	0.2206	0.6628	0.2787	2.5207	0	0.0198	0.0838	0.8617	0.0773	0	0.0448	0.1958	0.1735	0	0	0.8093	0.8961	0	0.0465	0.2504	0.1023	0.0272	0.1389	4.5999
1.18.1.2	Q9XI55	AT1G15140	Arabidopsis thaliana	0.00316206	3.2	3.2	ferredoxin-NADP+ reductase	NADPH	193	25	1012	1012	25	Bacillus subtilis	174	31	0.6425	0.0892	58.7962	64.4354	46.5777	72.1672	49.9387	45.813	47.6427	281.207	37.3131	38.1667	45.3512	129.176	43.1469	121.297	44.2003	113.418	75.6379	55.7361	35.9097	80.9823	100.199	216.657	51.0945	59.1214	171.379	25.0551	33.208	93.8696	210.993	65.1839	28.3554
1.2.1.3	Q70DU8	AT1G44170	Arabidopsis thaliana	0.265185	17.9	17.9	aldehyde dehydrogenase (NAD+	Nonanal	153	25	67.5	67.5	25	Homo sapiens	8605195	18	0.6165	0.0679	96.3187	87.1989	39.9731	63.2655	67.5161	68.5373	63.8454	21.2387	77.1801	85.3724	19.9398	34.8859	68.2714	31.4916	70.645	100.466	33.3725	140.213	83.3253	47.8089	36.6924	21.5371	40.0957	30.8081	35.134	72.7925	19.7603	73.709	25.4801	67.149	63.1248
1.8.1.9	Q39243	AT4G35460	Arabidopsis thaliana	0.0053125	8.5	8.5	thioredoxin-disulfide reductase	Hordeum vulgare thioredoxin 2	247		1600	1600	37	Bos taurus	49	29	0.6633	0.11	21.9582	25.6725	61.0686	51.443	22.0635	21.1024	18.8723	50.2921	20.5866	15.9277	18.4438	48.0968	21.9196	37.9197	23.662	31.9549	42.9921	56.7433	21.9678	26.864	27.8942	48.4929	19.7352	20.4176	33.81	27.1256	32.4033	29.6781	38.9408	32.5721	25.5264
2.1.2.1	Q94JQ3	AT4G32520	Arabidopsis thaliana	0.564286	15.8	15.8	glycine hydroxymethyltransferase	tetrahydrofolate	92		28	28	25	Homo sapiens	105	17	0.4831	0.0564	46.4387	115.658	199.644	53.1319	67.5773	65.6763	39.9213	133.86	74.9967	96.8403	79.3493	102.06	71.7532	98.495	86.1385	120.57	121.269	64.4882	83.2601	58.4981	60.7673	113.196	51.683	46.527	69.8022	90.1938	113.984	84.3778	76.3588	115.938	79.9048
2.5.1.47	P47998	AT4G14880	Arabidopsis thaliana	1	2170	2170	cysteine synthase	O-Acetyl-L-serine;Sulfide	16166087	25	2170	2170	25	Arabidopsis thaliana	77	17	0.266	0.0316	368.87	211.794	425.878	393.741	222.695	209.457	389.849	503.993	222.007	228.323	160.236	293.44	196.288	348.271	264.448	283.611	299.434	238.389	209.02	277.747	426.251	394.855	242.542	228.009	485.943	501.405	413.16	356.495	468.133	174.353	288.953
2.6.1.1	P46248	AT4G31990	Arabidopsis thaliana	0.416418	279	279	aspartate transaminase	L-Glutamate;Oxaloacetate	9535706	25	670	670	25	Escherichia coli	126	15	0.2528	0.0488	162.095	202.208	234.072	255.864	180.077	160.783	116.273	313.759	137.965	156.509	307.192	274.81	159.827	233.423	123.104	200.138	212.092	236.554	142.399	260.033	184.542	281.084	315.322	250.073	255.304	234.197	136.659	224.069	275.196	169.927	196.242
2.6.1.1	P46643	AT2G30970	Arabidopsis thaliana	0.476119	319	319	aspartate transaminase	L-Glutamate;Oxaloacetate	9535706	25	670	670	25	Escherichia coli	126	15	0.3741	0.067	83.922	822.099	106.808	189.956	150.489	144.692	70.7864	122.957	85.3095	87.4629	128.451	76.8922	126.295	103.018	59.568	78.215	85.5444	96.7435	87.5014	94.9022	100.239	106.629	84.1643	94.8704	106.947	142.584	95.4395	78.0584	115.381	79.4156	122.19
2.6.1.1	P46645	AT5G19550	Arabidopsis thaliana	0.856716	574	574	aspartate transaminase	L-Glutamate;Oxaloacetate	9535706	25	670	670	25	Escherichia coli	126	15	0.3393	0.068	78.5644	345.221	38.2726	125.398	33.3604	37.6491	80.9105	52.2773	31.8936	55.0301	103.326	26.3323	44.6504	37.8569	21.1845	32.0322	37.6372	90.2297	50.6782	47.4836	66.2862	32.3516	42.6339	46.8418	66.149	136.117	91.3265	24.9193	62.9253	32.4927	134.391
3.1.2.6	O24496	AT3G10850	Arabidopsis thaliana	0.579646	3930	3930	hydroxyacylglutathione hydrolase	S-D-lactoylglutathione	43	25	6780	6780	37	Arabidopsis thaliana	11085979	15	0.5305	0.0594	84.489	92.4911	135.297	147.275	96.7166	96.2548	120.709	128.661	88.0972	97.4774	90.9689	102.508	81.1897	106.117	100.914	113.456	105.09	107.018	95.3315	117.668	106.098	109.982	103.476	104.946	116.827	63.9289	86.23	125.62	134.172	104.346	51.2255
3.1.3.8	Q9SFU3	AT3G07130	Arabidopsis thaliana	0.00287766	198.6	198.6	3-phytase	phosphoenolpyruvate	120	37	69014.4	300000	55	Aspergillus niger	77	29	0.6164	0.0607	24.4023	46.6661	5.1507	2.1658	1.8964	2.205	20.4535	8.7917	5.7315	1.7122	0.082	2.8885	1.919	3.1198	14.129	3.8276	2.6966	1.1863	2.1968	3.4691	6.2787	4.5921	9.5089	4.7956	5.8598	34.1978	2.9864	1.8421	6.7439	4.5851	36.6482
3.2.1.23	Q9SCV8	AT5G56870	Arabidopsis thaliana	8.37037e-05	226	226	beta-galactosidase	H2O;o-Nitrophenyl-beta-D-galactoside	17466346	37	2700000	2700000	37	Kluyveromyces marxianus	138	38	0.5154	0.1021	103.436	110.909	3.2038	25.4135	23.9192	8.4738	52.674	27.0683	5.595	201.127	11.3122	5.5307	94.8796	3.7271	4.9909	5.3741	0.9562	14.0795	140.289	23.2431	11.7775	13.5468	459.151	272.477	15.4217	297.823	1.1087	6.2426	19.6336	0.4367	114.696
3.2.1.37	Q9FGY1	AT5G49360	Arabidopsis thaliana	0.00404192	1.35	1.35	xylan 1,4-beta-xylosidase	4-nitrophenyl-beta-D-xylopyranoside	70	37	334	334	40	Aspergillus niger	119	24	0.6181	0.0307	95.4192	968.055	30.0168	122.239	56.5047	44.3552	165.62	63.0542	19.3584	489.02	54.7986	20.4434	110.31	13.7985	41.9202	6.418	34.8833	171.372	280.448	101.06	31.6734	8.8858	770.96	581.551	14.7352	85.8435	38.1973	3.326	10.8501	4.3072	37.9008
3.2.1.37	Q9FLG1	AT5G64570	Arabidopsis thaliana	0.00494012	1.65	1.65	xylan 1,4-beta-xylosidase	4-nitrophenyl-beta-D-xylopyranoside	70	37	334	334	40	Aspergillus niger	119	24	0.6306	0.0467	34.9219	81.3109	39.5541	149.64	97.4303	74.7879	142.928	22.3416	47.6844	131.363	12.5008	79.4001	91.0219	64.1348	11.6156	42.8771	55.0215	96.3182	105.467	80.4837	36.5924	53.3606	127.791	105.358	23.4635	25.0319	35.1393	18.779	17.73	13.6362	16.8448
3.2.1.55	Q9SG80	AT3G10740	Arabidopsis thaliana	0.000223717	25.28	25.28		p-nitrophenyl-alpha-L-arabinofuranoside	16798843		113000	113000	40	Fusarium graminearum	105	36	0.6722	0.0775	65.2879	46.1404	20.3562	49.8335	62.2143	105.184	147.672	70.4279	111.842	180.481	79.2878	47.4251	77.2529	59.7796	55.5645	44.385	35.9543	250.857	153.209	74.3476	85.7221	64.9098	313.795	200.931	87.6021	126.555	40.3611	73.7346	63.4692	28.3443	83.3386
3.2.1.55	Q9LXD6	AT5G09730	Arabidopsis thaliana	0.000296195	33.47	33.47		(1-5)-alpha-L-arabinobiose	16798843		113000	113000	40	Fusarium graminearum	105	36	1.577	0.2697	0.2346	0.368	1.1583	15.3594	171.39	109.631	0.1437	0.8508	43.7269	387.441	120.889	1.0076	370.577	0.0419	6.2476	0.1547	0.1147	52.7142	617.447	174.692	0.2999	5.5106	7.1731	12.9336	3.9474	0.2559	1.7525	3.6842	5.0851	0.0595	0.1296
3.6.1.1	Q9LXC9	AT5G09650	Arabidopsis thaliana	0.00186728	12.1	12.1	inorganic diphosphatase	diphosphate	107	25	6480	6480	25	Streptococcus gordonii	123	28	0.5359	0.0964	126.548	171.401	625.473	103.919	143.862	123.571	151.779	638.231	125.176	100.444	120.069	434.237	106.987	341.445	158.884	260.336	238.159	73.3522	95.5925	180.199	301.777	539.071	98.2897	109.403	407.192	135.512	224.677	285.779	467.507	159.764	112.644
4.3.1.24	P45724	AT3G53260	Arabidopsis thaliana	0.0276339	3.2	3.2	phenylalanine ammonia-lyase	L-Phe	54	37	115.8	115.8	37	Arabidopsis thaliana	17185227	22	0.3549	0.0202	195.062	62.2449	53.2317	34.4742	50.1018	64.5647	175.231	146.244	76.0299	55.3288	63.4466	106.382	31.732	67.4431	63.4279	57.5883	43.0113	47.2525	39.3463	152.685	65.8263	74.163	149.274	181.264	60.9022	222.356	25.59	76.421	61.2937	41.7622	537.349
4.3.1.24	Q9SS45	AT3G10340	Arabidopsis thaliana	0.0259067	3	3	phenylalanine ammonia-lyase	L-Phe	54	37	115.8	115.8	37	Arabidopsis thaliana	17185227	22	0.5913	0.075	68.6119	6.5364	15.0577	21.5588	36.154	42.2048	48.1356	11.4386	19.2804	40.1776	25.5344	14.6216	52.2075	10.0296	48.0243	3.6923	7.4012	48.3717	74.6035	20.0992	9.838	11.4344	181.663	97.0018	10.371	45.7366	3.7375	34.3089	6.3632	1.8658	59.4751
4.3.1.24	P35510	AT2G37040	Arabidopsis thaliana	1	115.8	115.8	phenylalanine ammonia-lyase	L-phenylalanine	58	37	115.8	115.8	37	Arabidopsis thaliana	17185227	22	0.3252	0.0306	839.689	113.888	57.3227	127.525	131.627	190.724	263.329	342.213	216.744	97.4973	231.429	248.344	101.685	114.995	203.479	77.2677	48.2323	253.252	95.0052	196.179	138.171	165.5	384.294	331.041	120.677	419.447	43.8482	117.331	105.891	76.9941	972.485
4.3.1.24	P45725	AT5G04230	Arabidopsis thaliana	0.000863558	0.1	0.1	phenylalanine ammonia-lyase	L-Phe	54	31	115.8	115.8	37	Arabidopsis thaliana	17185227	22	1.1613	0.1582	13.257	27.2497	6.5061	0.0795	5.6484	6.9612	16.2848	39.2947	7.486	5.1765	0.1639	8.6207	3.7588	25.3985	5.727	16.625	20.0044	0.3134	4.2196	5.7457	51.3093	16.5776	9.4538	10.2694	51.3157	0.4653	21.477	6.4473	46.2014	28.6817	0.3239
5.1.3.2	Q42605	AT1G12780	Arabidopsis thaliana	0.0157896	32	32	UDP-glucose 4-epimerase	UDPglucose	16644739	25	2026.65	38295	80	Thermotoga maritima	112	19	0.3439	0.0382	92.8187	283.992	13.0368	237.683	101.386	94.4871	524.583	28.3287	80.0653	182.671	57.6471	20.3538	167.563	20.4988	41.7228	99.4409	13.043	240.09	204.083	233.168	50.0296	24.1776	401.491	490.434	51.61	26.8697	15.8619	51.7831	41.8777	28.2451	20.6889
5.1.3.2	Q9C7W7	AT1G64440	Arabidopsis thaliana	0.0167764	34	34	UDP-glucose 4-epimerase	UDPgalactose	16644739	25	2026.65	38295	80	Thermotoga maritima	112	19	0.4636	0.0828	37.4833	23.0089	15.2055	66.2261	30.1182	23.8723	20.741	14.5267	22.0877	21.0644	42.3387	21.1599	34.2841	22.3624	25.6907	19.7181	16.6384	84.6561	32.6907	21.682	21.2556	22.7311	18.7788	18.48	19.0748	96.7076	11.5701	21.184	18.2467	19.5512	77.702
5.1.3.2	Q8LDN8	AT1G63180	Arabidopsis thaliana	0.032566	66	66	UDP-glucose 4-epimerase	UDPgalactose	16644739	25	2026.65	38295	80	Thermotoga maritima	112	19	0.3122	0.036	11.5168	41.5667	8.8227	17.4855	33.6663	69.5578	12.6089	16.0708	79.0516	42.2083	21.6202	7.6355	16.8156	7.4751	27.2347	11.1542	6.292	37.1798	29.0366	10.3423	12.7973	10.9293	8.9204	11.1413	8.3851	7.7003	9.907	13.5598	9.844	6.9868	8.2496
5.1.3.2	Q9T0A7	AT4G23920	Arabidopsis thaliana	0.0498358	101	101	UDP-glucose 4-epimerase	UDPgalactose	16644739	25	2026.65	38295	80	Thermotoga maritima	112	19	0.3742	0.073	10.852	8.0259	15.0084	3.7753	5.1794	7.5262	4.2509	22.4991	24.466	12.0652	8.5251	16.1666	6.3306	9.1292	39.7659	8.7958	6.9805	4.0291	11.9192	4.8134	7.8184	17.1975	4.7637	5.716	11.9156	10.05	9.746	13.483	15.8809	5.7165	8.8327
5.1.3.2	Q9SN58	AT4G10960	Arabidopsis thaliana	0.0631583	128	128	UDP-glucose 4-epimerase	UDPgalactose	16644739	25	2026.65	38295	80	Thermotoga maritima	112	19	0.4046	0.0566	0.8408	0.1752	0.0493	0.0199	0.5506	0.2187	0.0616	0.063	0.2339	0.9955	0	0	0.5144	0	0.377	0	0.0191	0.3134	0.7613	0.065	0.04	0.0918	0.6437	0.2664	0.1716	0.8608	0.0358	0.1023	0.2447	0	0.7127
5.3.1.1	P48491	AT3G55440	Arabidopsis thaliana	0.00201471	3406	3406	triose-phosphate isomerase	D-glyceraldehyde 3-phosphate	166	30	1.69057e+06	57500000	90	Pyrococcus furiosus	153	26	0.3277	0.0292	500.11	595.865	761.904	1037.26	462.845	425.256	545.961	960.781	355.898	383.718	735.538	537.238	406.878	528.28	429.956	463.336	602.005	599.017	385.328	523.035	527.83	556.245	474.197	469	657.665	986.13	650.82	529.19	687.99	432.608	857.832
5.4.99.5	Q9C544	AT1G69370	Arabidopsis thaliana	0.0208	13	13	chorismate mutase	chorismate	100,105		625	625	30	Saccharomyces cerevisiae	40	20	0.7518	0.1469	9.4833	12.4945	10.3013	49.5951	28.7927	22.8701	18.8928	10.8399	19.8458	24.2499	34.3055	14.2186	33.2949	19.2425	24.4699	20.762	16.6767	54.1692	28.3189	15.5894	18.8361	13.3861	12.5437	13.1516	13.5583	11.0736	17.829	17.116	11.5028	21.7544	9.9773
5.4.99.5	P42738	AT3G29200	Arabidopsis thaliana	0.0256	16	16	chorismate mutase	chorismate	100		625	625	30	Saccharomyces cerevisiae	40	20	0.5382	0.05	79.5812	59.9142	26.5173	25.493	40.3343	44.7743	31.5017	107.202	60.1221	34.4834	44.2241	77.7879	32.6816	39.3645	66.0311	36.4204	32.2632	51.1473	26.1873	37.9435	38.472	75.311	63.7118	54.3743	47.0497	43.5964	24.374	55.3649	53.6252	31.0041	59.0432
5.4.99.5	Q9S7H4	AT5G10870	Arabidopsis thaliana	0.0624	39	39	chorismate mutase	chorismate	100		625	625	30	Saccharomyces cerevisiae	40	20	1.1264	0.2151	9.2095	8.5517	7.6644	10.4913	8.544	7.7631	10.5964	8.5711	8.9481	10.6118	12.8082	10.5016	8.7837	9.8621	9.4792	8.8731	9.7536	9.5803	9.1786	9.5184	11.2177	9.7124	9.5641	10.7053	11.2537	13.8187	11.3733	9.3895	11.0405	8.932	10.8843
[truncated: 48 more columns]

## Sheet: Kcat E.coli
EC	UniprotID	id	Organism	Kcat_norm	Kcat_abs	Kcat_abs_noTcor	Enzymename	Substrate	PubMedID	Temperature	Kcat_max	Kcat_max_noTcor	Temperature_Kcat_max	Organism_Kcat_max	PubMedID_Kcat_max	Number_of_enzymes_with_EC	dN	dN/dS	Expression
1.1.1.2	Q46856	JW2978	Escherichia coli	0.000132275	0.05	0.05	alcohol dehydrogenase (NADP+)	1-Hexanol;NADP+	15327949	22	378	378	25	Saccharomyces cerevisiae	62	21	0.07	0.0637	50.4627
1.1.1.205	P0ADG7	JW5401	Escherichia coli	0.541667	13	13	IMP dehydrogenase	H2O;IMP;NAD+	9341229	25	24	24		Streptococcus pyogenes	10200156	22	0.0102	0.0223	396.991
1.1.1.25	P15770	JW3242	Escherichia coli	0.55296	236.667	236.667	shikimate dehydrogenase	NADP+;Shikimate	12637497	20	428	428	22	Arabidopsis thaliana	16784230	20	0.0859	0.0466	132.867
1.1.1.40	P76558	JW2447	Escherichia coli	0.0547264	66	66			17557829		1206	1206		Trypanosoma brucei	77	22	0.0311	0.0312	34.0892
1.11.1.15	P0AE08	JW0598	Escherichia coli	0.0545455	52.2	52.2	peroxiredoxi	S128W NTD	82		957	957	25	Saccharomyces cerevisiae	43	18	0.0074	0.0177	1535.49
1.11.1.6	P21179	JW1721	Escherichia coli	0.00811828	151000	151000	catalase	H2O2	12054464	37	18600000	18600000	22	Neurospora crassa	15760714	31	0.0667	0.0413	0.4026
1.2.1.12	P0A9B2	JW1768	Escherichia coli	0.606335	268	268			10190977		442	442	25	Trypanosoma cruzi	135	20	0.0054	0.0197	2878.93
1.5.1.3	P0ABQ4	JW0047	Escherichia coli	0.102113	29	29	dihydrofolate reductase	Dihydrofolate;H+;NADPH	1932013	30	284	284	37	Pneumocystis carinii	19196009	37	0.0177	0.017	241.577
1.8.1.9	P0A9P4	JW0871	Escherichia coli	0.0130208	20.8333	20.8333	thioredoxin-disulfide reductase	H+;NADPH;Oxidized thioredoxin	14744138	25	1600	1600	37	Bos taurus	49	29	0.0176	0.0161	576.698
2.5.1.47	P16703	JW2414	Escherichia coli	0.162673	353	353	cysteine synthase	O-Acetyl-L-serine;Sulfide	9692924	25	2170	2170	25	Arabidopsis thaliana	77	17	0.0344	0.0385	18.6551
2.6.1.1	P00509	JW0911	Escherichia coli	1	670	670	aspartate transaminase	L-glutamate	126	25	670	670	25	Escherichia coli	126	15	0.025	0.0208	69.7889
2.7.2.3	P0A799	JW2893	Escherichia coli	0.0548333	329	329			4932978		6000	6000	37	Homo sapiens	12080078	15	0.0114	0.0347	611.995
3.1.2.6	P0AC84	JW0202	Escherichia coli	0.00781711	53	53	hydroxyacylglutathione hydrolase	(R)-S-Lactoylglutathione;H2O	17196158	25	6780	6780	37	Arabidopsis thaliana	11085979	15	0.1235	0.1158	46.0338
3.1.3.11	P0A9C9	JW3896	Escherichia coli	0.0325714	5.7	5.7	fructose-bisphosphatase	D-fructose 1,6-bisphosphate	179	37	175	175	25	Lactobacillus delbrueckii subsp. lactis	186	25	0.0286	0.0413	97.9729
3.1.3.11	P0A993	JW4191	Escherichia coli	0.148571	26	26	fructose-bisphosphatase	D-Fructose 1,6-bisphosphate;H2O	17314096	22	175	175	25	Lactobacillus delbrueckii subsp. lactis	186	25	0.0151	0.0206	296.737
3.1.3.2	P0AE22	JW4015	Escherichia coli	0.0222715	156	156	acid phosphatase	4-Nitrophenyl phosphate;H2O	16297670	37	7004.46	40850	60	Blastobotrys adeninivorans	189	17	0.0659	0.0321	20.2656
3.1.8.1	P37669	JW3533	Escherichia coli	0.066289	11700	11700	aryldialkylphosphatase	Paraoxon	75	37	176500	176500	37	Escherichia coli	75	15	0.1066	0.0584	9.6631
3.2.1.4	P37651	JW3499	Escherichia coli	6.95652e-06	0.16	0.16	cellulase	carboxymethylcellulose	403	40	23000	23000	30	Bacillus subtilis	1899090	32	0.1073	0.0932	6.9789
4.1.2.13	P0A991	JW5344	Escherichia coli	0.0190763	3.16667	3.16667	fructose-bisphosphate aldolase	D-Fructose 1,6-bisphosphate	9531482	30	166	166	25	Rabbit	28092	41	0.0212	0.0172	5.3684
4.1.2.13	P0AB71	JW2892	Escherichia coli	0.182731	30.3333	30.3333	fructose-bisphosphate aldolase	D-Fructose 1,6-bisphosphate	8436219	30	166	166	25	Rabbit	28092	41	0.0076	0.0249	601.795
4.2.1.10	P05194	JW1683	Escherichia coli	0.0307604	29.53	29.53	3-dehydroquinate dehydratase	3-dehydroquinate	71		960	960	25	Streptomyces coelicolor	8798709	34	0.1331	0.09	15.5683
5.1.1.1	P0A6B4	JW4013	Escherichia coli	0.00719394	53.9833	53.9833	alanine racemase	L-Alanine	18434499	30	7504	7504	30	Procambarus clarkii	40	17	0.0517	0.0495	35.2971
5.1.1.3	P22634	JW5550	Escherichia coli	0.00724638	43.3333	43.3333	glutamate racemase	D-Glutamate	17568739		5980	5980	37	Lactobacillus plantarum	67	16	0.0477	0.0538	109.649
5.1.3.2	P09147	JW0742	Escherichia coli	0.0117928	23.9	23.9	UDP-glucose 4-epimerase	UDPgalactose	12019271	37	2026.65	38295	80	Thermotoga maritima	112	19	0.0212	0.0222	45.2286

## Sheet: Kcat_Km H.sapiens
EC	UniprotID	id	Organism	Kcat/Km_norm	Kcat/Km_abs	Kcat/Km_abs_noTcor	Enzymename	Substrate	PubMedID	Temperature	Kcat/Km_max	Kcat/Km_max_noTcor	Temperature_Kcat/Km_max	Organism_Kcat/Km_max	PubMedID_Kcat/Km_max	Number_of_enzymes_with_EC	dN	dN/dS	Brain - Frontal Cortex (BA9)	Brain - Anterior cingulate cortex (BA24)	Brain - Cortex	Brain - Amygdala	Brain - Nucleus accumbens (basal ganglia)	Brain - Hippocampus	Brain - Hypothalamus	Brain - Caudate (basal ganglia)	Brain - Putamen (basal ganglia)	Brain - Cerebellar Hemisphere	Brain - Cerebellum	Brain - Substantia nigra	Brain - Spinal cord (cervical c-1)	Colon - Sigmoid	Artery - Tibial	Esophagus - Gastroesophageal Junction	Esophagus - Muscularis	Pituitary	Muscle - Skeletal	Heart - Atrial Appendage	Cells - Transformed fibroblasts	Cervix - Ectocervix	Uterus	Nerve - Tibial	Artery - Aorta	Artery - Coronary	Heart - Left Ventricle	Cervix - Endocervix	Bladder	Ovary	Prostate
1.1.1.1	P07327	ENSG00000187758	Homo sapiens	0.0175	700000	700000	alcohol dehydrogenase	Benzyl alcohol;NAD+	6342669	25	40000000	40000000	25	Kluyveromyces lactis	15556281	55	0.1548	0.2404	0	0	0	0	0	0	0	0	0	0	0	0	0.033	0.9434	1.2903	1.2582	1.4534	0.5921	0.2547	0.8058	0.6702	0.2853	1.0221	1.9821	2.3655	2.2562	0.2457	0.3362	1.3312	0.4215	0.4703
1.1.1.184	P16152	ENSG00000159228	Homo sapiens	0.00974557	5.28889e+06	5.28889e+06	carbonyl reductase (NADPH	NADPH	102	25	5.42697e+08	5.42697e+08		Cricetulus griseus	74	22	0.1284	0.0941	117.293	124.96	130.845	196.828	154.065	237.126	171.44	232.442	275.069	75.1048	87.999	247.52	295.291	66.758	50.1482	62.6989	66.3646	50.3176	21.0411	32.1734	94.7565	76.5984	50.311	94.5109	61.4889	60.0216	28.0352	72.8236	73.2549	38.0153	75.6052
1.1.1.184	O75828	ENSG00000159231	Homo sapiens	0.00164953	895197	895197	carbonyl reductase (NADPH)	H+;Menadione;NADPH	15537833	37	5.42697e+08	5.42697e+08		Cricetulus griseus	74	22	0.1183	0.0535	19.1058	22.3352	19.3401	21.2166	35.9172	15.9628	14.826	32.3102	34.9251	13.6605	15.0109	16.8566	9.1648	17.6405	28.1243	23.5716	20.1753	5.0347	2.6667	9.6693	18.9845	28.5514	19.5848	45.9251	27.2411	27.7937	7.1	24.0122	24.352	21.8255	28.2472
1.1.1.2	O43488	ENSG00000053371	Homo sapiens	0.0656472	416667	416667	alcohol dehydrogenase (NADP+)	9,10-Phenanthroquinone;H+;NADPH	10510318	25	6.34706e+06	6.34706e+06		Synechocystis sp. PCC 6803	91	21	0.1917	0.1662	74.7705	104.774	90.82	119.584	103.131	108.118	102.178	121.27	132.102	58.9136	63.6378	127.103	87.6078	82.3063	57.8291	81.8237	78.711	87.0731	70.0706	67.7711	114.379	153.577	100.018	82.8532	69.2051	66.2322	71.7607	140.605	87.9947	120.681	100.593
1.1.1.2	O95154	ENSG00000162482	Homo sapiens	0.00630213	40000	40000	alcohol dehydrogenase (NADP+)	Aflatoxin B1 dihydrodiol;H+;NADPH	10383892	25	6.34706e+06	6.34706e+06		Synechocystis sp. PCC 6803	91	21	0.204	0.2086	5.1399	7.7801	6.6308	9.7296	8.3681	8.063	6.9764	10.2381	11.6277	9.4063	9.0899	8.423	4.5528	2.6072	1.5519	2.0364	1.8268	5.744	0.544	1.1724	1.2702	5.7232	4.0847	4.0147	1.6699	1.6534	0.7167	5.7683	2.3893	5.7804	5.8111
1.1.1.2	P14550	ENSG00000117448	Homo sapiens	0.374189	2375000	2375000	alcohol dehydrogenase (NADP+)	H+;NADPH;p-Nitrobenzaldehyde	16919	25	6.34706e+06	6.34706e+06		Synechocystis sp. PCC 6803	91	21	0.0578	0.0852	52.4268	48.3149	52.4914	52.1386	58.5098	55.3083	63.7948	58.6382	56.7849	60.4641	58.3245	62.7793	75.1186	64.0953	60.0759	61.9277	56.9748	120.463	23.2935	62.2775	68.7294	92.2221	81.346	70.8059	78.8853	77.1986	36.5304	95.3951	76.9896	78.3105	108.575
1.1.1.205	P12268	ENSG00000178035	Homo sapiens	0.136156	152174	152174	IMP dehydrogenase	inosine 5'-phosphate	102		1.11765e+06	1.11765e+06	25	Tritrichomonas foetus	10029522	21	0.0091	0.0101	109.248	115.199	123.095	131.116	126.395	121.178	153.476	124.747	113.832	127.865	133.179	133.773	175.603	276.098	194.767	240.31	221.243	189.579	343.653	147.121	520.287	405.757	430.087	297.455	170.162	195.829	125.415	431.019	363.979	861.62	313.439
1.1.1.205	P20839	ENSG00000106348	Homo sapiens	0.115038	128571	128571	IMP dehydrogenase	inosine 5'-phosphate	102		1.11765e+06	1.11765e+06	25	Tritrichomonas foetus	10029522	21	0.0296	0.0404	65.3695	57.845	74.7755	49.0288	59.7993	58.107	57.7417	67.232	64.6451	45.3175	56.5187	52.7508	24.2233	68.6916	37.4903	68.2042	69.8662	77.4853	6.6516	30.917	95.6623	55.6545	52.6601	84.486	57.6498	64.7355	38.4648	65.2598	76.4233	60.0713	99.0276
1.1.1.22	O60701	ENSG00000109814	Homo sapiens	1	128000	128000	UDP-glucose 6-dehydrogenase	UDP-alpha-D-glucose	55	25	128000	128000	25	Homo sapiens	55	15	0.0125	0.0172	10.4438	12.9812	9.1328	15.8246	12.2903	13.967	16.4801	12.628	11.495	16.2475	12.5366	14.6245	12.6606	28.434	40.7691	30.8572	28.7888	18.6388	3.982	22.0927	97.0275	42.146	32.9142	35.5306	44.5741	47.1808	10.8703	46.8905	43.3621	40.3592	42.328
1.1.1.27	P00338	ENSG00000134333	Homo sapiens	0.409091	60000000	60000000	L-lactate dehydrogenase	H+;NADH;Pyruvate	9497046	25	146666667	146666667	25	Toxoplasma gondii	11704270	35	0.0494	0.0905	358.767	285.124	274.218	206.676	238.23	202.808	304.608	269.171	220.433	237.319	196.73	240.954	160.584	367.232	649.353	380.936	439.265	114.197	579.915	387.51	1106.66	373.491	222.56	348.788	600.825	524.962	280.955	221.446	288.826	168.174	263.651
1.1.1.27	P07195	ENSG00000111716	Homo sapiens	0.181818	2.66667e+07	2.66667e+07	L-lactate dehydrogenase	H+;NADH;Pyruvate	9497046	25	146666667	146666667	25	Toxoplasma gondii	11704270	35	0.0619	0.001	1303.89	1348.95	1279.6	1239.57	1245.15	1028.2	1307.98	1275.1	1314.39	883.255	833.976	1470.1	833.427	572.642	466.865	671.212	672.648	271.532	236.642	1498.06	796.888	496.602	465.659	406.976	374.787	435.3	2843.16	434.087	775.712	644.518	414.041
1.1.1.41	P51553	ENSG00000067829	Homo sapiens	0.259217	428571	428571	isocitrate dehydrogenase (NAD+	NAD+	45	25	1.65333e+06	1.65333e+06	37	Streptococcus mutans	70	15	0.0264	0.0214	126.367	114.881	138.545	91.5787	138.242	114.415	97.4357	133.659	130.338	148.218	159.051	93.8992	69.0781	81.3871	98.4806	92.186	85.0782	91.12	81.8932	101.324	68.9335	96.7464	95.8835	82.5106	94.2923	89.5778	122.593	92.2602	86.2039	84.9068	96.4612
1.1.1.41	P50213	ENSG00000166411	Homo sapiens	0.259217	428571	428571	isocitrate dehydrogenase (NAD+	NAD+	45	25	1.65333e+06	1.65333e+06	37	Streptococcus mutans	70	15	0.0218	0.038	42.8728	35.2904	32.7947	32.106	43.9227	34.7509	38.3829	36.1061	33.4072	43.2446	36.29	35.1073	30.4474	31.8099	33.8719	30.2172	34.4954	17.8556	47.718	81.0494	18.9845	31.0394	22.7259	19.8415	23.6301	27.472	83.6839	29.1348	29.3877	15.3188	24.4318
1.1.1.41	O43837	ENSG00000101365	Homo sapiens	0.259217	428571	428571	isocitrate dehydrogenase (NAD+	NAD+	45	25	1.65333e+06	1.65333e+06	37	Streptococcus mutans	70	15	0.0428	0.0563	167.141	128.368	170.993	109.347	134.938	119.912	134.898	129.423	119.282	231.198	242.223	135.557	101.444	156.767	108.748	147.165	150.724	100.592	143.106	172.175	90.6993	148.55	162.289	138.077	102.085	106.573	267.985	138.203	137.923	149.602	147.053
1.11.1.6	P04040	ENSG00000121691	Homo sapiens	0.013797	7340000	7340000	catalase	H2O2	12054464	37	532000000	532000000	22	Neurospora crassa	15760714	28	0.0971	0.1932	36.0298	41.7015	46.8708	53.6288	43.5197	49.5442	38.1597	60.612	47.7545	12.4087	18.0582	46.4249	81.5265	90.8968	75.1374	99.5701	92.9485	27.6319	105.862	76.689	59.9516	118.379	95.6956	138.884	67.5073	87.5776	85.9353	149.409	180	71.253	95.5117
1.11.1.7	Q92626	ENSG00000130508	Homo sapiens	0.000231881	13722.2	13722.2	peroxidase	H2O2	113		5.91778e+07	5.91778e+07	25	Glycine max	48	25	0.1877	0.094	7.4027	10.1539	11.0343	12.1576	8.1264	9.0859	14.1314	9.6065	7.0147	1.1351	1.7093	8.6314	3.4284	92.2757	65.2749	47.1022	48.7412	28.4442	8.0867	34.834	222.761	47.3658	73.6275	35.2551	112.183	72.4008	28.3523	40.6473	91.2855	77.4011	51.4728
1.14.14.1	P11509	ENSG00000255974	Homo sapiens	0.00197528	105714	105714	unspecific monooxygenase	Coumarin;H+;NADPH;O2	15665333	37	5.35185e+07	5.35185e+07	30	Bacillus subtilis	15122913	21	0.2451	0.1456	0.4777	0.4725	0.5128	0.5632	0.4328	0.6864	0.8533	0.449	0.5895	0.5741	0.6669	0.878	0.6438	0.4633	0.2423	0.2831	0.2919	0.4819	0.283	0.1594	0.117	3.0788	1.6658	0.5858	0.2839	0.267	0.1906	1.7329	1.0932	2.4387	0.9312
1.14.14.1	P33260	ENSG00000108242	Homo sapiens	0.00249135	133333	133333	unspecific monooxygenase	4-Methyl-N-methyl-N-(2-phenyl-2H-pyrazol-3-yl)-benzene sulfonamide;NADPH;O2	12767217	28	5.35185e+07	5.35185e+07	30	Bacillus subtilis	15122913	21	0.2104	0.302	0.1784	0.346	0.2389	0.0668	0.1233	0.0667	0.159	0.0931	0.0529	0.3874	0.8197	0.0828	0.106	0.0496	0	0.0524	0.0472	0.0738	0	0	0	0.0961	0.0359	0	0	0	0	0.0997	0.1776	0	0.0533
1.14.14.1	P24903	ENSG00000197446	Homo sapiens	2.24913e-05	1203.7	1203.7	unspecific monooxygenase	Skatole	10383923	37	5.35185e+07	5.35185e+07	30	Bacillus subtilis	15122913	21	0.3007	0.359	0	0	0	0.0341	0	0	0	0	0	0	0	0	0.0344	0.0267	0	0	0	0.0227	0	0	0	0.1727	0.0317	0.038	0.0243	0.0259	0	0	0.0439	0	0.0302
1.14.14.1	P20813	ENSG00000197408	Homo sapiens	2.7819e-06	148.883	148.883	unspecific monooxygenase	Cyclophosphamide;H+;NADPH;O2	27015760	30	5.35185e+07	5.35185e+07	30	Bacillus subtilis	15122913	21	0.2688	0.2818	0	0	0	0	0	0	0	0	0	0	0	0	0	0.0352	0	0	0	0.0188	0	0	0	0.0518	0.0166	0.0123	0	0.0136	0	0	0.0243	0	0.0293
1.14.14.1	P10632	ENSG00000138115	Homo sapiens	3.11419e-05	1666.67	1666.67	unspecific monooxygenase	4-Methyl-N-methyl-N-(2-phenyl-2H-pyrazol-3-yl)-benzene sulfonamide;NADPH;O2	12767217	28	5.35185e+07	5.35185e+07	30	Bacillus subtilis	15122913	21	0.2654	0.4058	8.7167	7.5548	8.7675	5.3256	11.1432	5.9506	12.7869	9.8419	10.0941	5.8644	5.8515	5.1207	3.8712	0.4972	0.6568	0.5018	0.4879	14.6065	0.58	0.7674	0.1338	0.6369	1.0525	0.6405	0.822	0.9095	0.3729	0.8615	1.1942	0.5163	3.196
1.14.14.1	P04798	ENSG00000140465	Homo sapiens	0.000105882	5666.67	5666.67	unspecific monooxygenase	Arachidonate;H+;NADPH;O2	15258110	37	5.35185e+07	5.35185e+07	30	Bacillus subtilis	15122913	21	0.1973	0.2198	1.0387	1.3885	1.3325	0.8508	0.5859	0.8473	1.1389	0.5785	0.6554	0.2111	0.2721	0.6444	0.2084	0.4612	2.7053	0.714	0.5062	0.2068	0.5704	0.3326	0.2281	5.1302	0.4313	1.4722	0.6198	1.201	0.463	0.2779	4.0485	0.1171	0.3347
1.14.14.1	Q16696	ENSG00000197838	Homo sapiens	0.000112111	6000	6000	unspecific monooxygenase	H+;NADPH;O2;Phenacetin	18779312	37	5.35185e+07	5.35185e+07	30	Bacillus subtilis	15122913	21	0.1329	0.1367	0	0	0	0	0.0717	0.105	0.1414	0.036	0.0143	0	0	0.1524	0.1243	0	0	0	0	0	0	0	0	0.144	0.045	0.0279	0	0	0	0.0769	0.0863	0.0392	0.0123
1.14.14.1	P05177	ENSG00000140505	Homo sapiens	0.000373702	20000	20000	unspecific monooxygenase	2-Amino-6-methyldipyrido[1,2-a:3',2'-d]imidazole;H+;NADPH;O2	14725854	37	5.35185e+07	5.35185e+07	30	Bacillus subtilis	15122913	21	0.3147	0.2087	0	0	0	0	0	0	0	0	0	0.0161	0.0233	0	0	0	0.018	0.0164	0	0.0207	0	0	0	0.0124	0.0192	0.0213	0.0226	0.0399	0	0	0	0.0242	0.0331
1.14.14.1	Q16678	ENSG00000138061	Homo sapiens	0.000389273	20833.3	20833.3	unspecific monooxygenase	Benzo[a]pyrene-7,8-diol;H+;NADPH;O2	12807732	37	5.35185e+07	5.35185e+07	30	Bacillus subtilis	15122913	21	0.201	0.3634	5.1202	5.0885	6.627	5.4147	5.9746	7.7198	5.83	12.0495	13.7587	1.2196	1.7416	6.4683	9.5505	9.0833	17.2429	21.0282	15.5333	12.9253	3.2351	44.8605	71.1535	52.4853	69.5736	126.776	14.0007	34.41	19.1912	81.6681	11.5102	7.019	56.1949
1.14.18.1	P14679	ENSG00000077498	Homo sapiens	0.0133071	112059	112059	tyrosinase	L-Dopa	341	37	8421000	8421000		Agaricus bisporus	150	23	0.13	0.1961	0	0	0	0	0	0	0	0	0	0	0	0	0.0597	0	0.0618	0	0	0	0	0.0142	0	0	0	0.0306	0.1641	0.0616	0	0	0	0	0
1.2.1.12	P04406	ENSG00000111640	Homo sapiens	0.0459231	1990000	1990000	glyceraldehyde-3-phosphate dehydrogenase (phosphorylating	NAD+	210	25	4.33333e+07	4.33333e+07	25	Trypanosoma cruzi	135	19	0.0376	0.0458	3766.95	3422.18	3717.73	3300.98	3210.25	3117.92	3576.08	3262.91	3095.84	2124.28	2102.74	3425.28	3067.19	1741.86	2001.22	2184.04	2351.17	1387.98	10777.2	3825.83	4788.22	1346.76	1178.58	1539.35	2630.35	2169.51	4800.96	1130.57	2199.48	1085.51	1344.95
1.2.1.12	O14556	ENSG00000105679	Homo sapiens	0.0117391	508696	508696	glyceraldehyde-3-phosphate dehydrogenase (phosphorylating	D-glyceraldehyde 3-phosphate	210	25	4.33333e+07	4.33333e+07	25	Trypanosoma cruzi	135	19	0.1574	0.1261	0.0943	0	0.1208	0	0.3758	0	0.1899	0.1673	0.1708	0.1266	0.1605	0	0	0	0	0	0	0.159	0	0	0.1119	0.063	0	0	0	0	0	0	0.1205	0.0719	0.0878
1.2.1.3	P05091	ENSG00000111275	Homo sapiens	0.49675	1.03448e+09	1.03448e+09	aldehyde dehydrogenase (NAD+)	H2O;NAD+;Phenylacetaldehyde	8605195	25	2082500000	2082500000	25	Homo sapiens	16	18	0.0395	0.0318	674.684	1012.22	825.006	995.153	888.661	652.371	656.359	1120.38	1085.92	208.185	254.551	838.707	452.222	502.587	389.272	564.471	559.26	182.037	282.069	578.432	72.8121	232.957	235.178	245.919	371.493	399.771	531.784	207.572	457.958	279.223	286.834
1.5.1.3	P00374	ENSG00000228716	Homo sapiens	0.142249	3.71429e+07	3.71429e+07	dihydrofolate reductase	7,8-dihydrofolate	252	37	2.61111e+08	2.61111e+08	37	Homo sapiens	19196009	31	0.1027	0.1636	11.6113	13.2324	10.9551	18.1068	12.0458	20.8839	18.9013	14.324	16.3944	11.7901	11.4722	22.5229	30.4882	8.0404	6.1657	6.7638	7.5598	7.8617	6.184	4.8359	14.4042	6.3355	6.9533	7.3662	5.7244	6.8358	4.7344	5.1479	10.5183	5.7061	8.0173
2.1.2.1	P34896	ENSG00000176974	Homo sapiens	0.466667	155556	155556	glycine hydroxymethyltransferase	L-serine	105	25	333333	333333		Escherichia coli	51	17	0.0732	0.074	11.5741	11.4708	12.9458	16.202	12.8437	17.2722	15.0324	15.7345	15.3796	49.4469	46.2394	16.3064	17.8236	25.4067	12.0139	27.2144	25.2955	10.0722	20.2048	10.2605	17.7086	29.082	21.6251	52.8323	14.7482	18.3939	9.1168	29.5483	37.0866	26.2828	31.3097
2.4.2.1	P00491	ENSG00000198805	Homo sapiens	0.000206667	8000000	8000000	purine-nucleoside phosphorylase	guanine	84		3.87097e+10	3.87097e+10	37	Bacillus subtilis	153	16	0.1568	0.2366	17.864	24.7148	22.7075	28.3256	30.0608	30.7627	35.7887	30.7311	24.9794	19.7657	29.0667	32.0193	33.3452	20.7311	20.169	21.2169	17.8877	40.8604	5.075	24.6351	37.0248	25.1241	22.7393	29.9202	42.4582	44.635	21.0113	18.8362	29.9387	6.3722	26.1085
2.5.1.18	Q03013	ENSG00000168765	Homo sapiens	0.000189646	3000	3000	glutathione transferase	1-Chloro-2,4-dinitrobenzene;Reduced glutathione	10652317		1.5819e+07	1.5819e+07	37	Homo sapiens	173	64	0.1793	0.2611	26.4758	27.6778	28.9198	24.9242	35.0844	20.7206	24.6588	34.527	32.9968	29.2568	31.324	23.7596	18.4235	33.3315	20.5217	31.0459	30.3662	17.8846	24.6621	20.0283	12.4113	24.6365	24.1085	23.8125	17.3836	18.2681	23.063	24.1589	37.5764	38.6813	28.1787
2.5.1.18	P28161	ENSG00000213366	Homo sapiens	0.512044	8100000	8100000	glutathione transferase	1-Chloro-2,4-dinitrobenzene;Reduced glutathione	10652317		1.5819e+07	1.5819e+07	37	Homo sapiens	173	64	0.1614	0.2313	34.8055	50.914	49.4335	61.3224	94.4538	47.0787	61.5633	85.0876	73.134	22.467	33.807	48.9283	35.1615	101.595	58.0643	96.641	77.5713	98.2419	53.5627	41.7565	25.3509	104.089	99.8569	119.587	70.9536	65.4769	35.7694	127.158	101.449	186.874	167.327
2.5.1.18	P09210	ENSG00000244067	Homo sapiens	0.00189646	30000	30000	glutathione transferase	1-Chloro-2,4-dinitrobenzene;Reduced glutathione	15274625	25	1.5819e+07	1.5819e+07	37	Homo sapiens	173	64	0.333	0.5504	0	0	0	0	0	0	0	0	0	0	0	0	0	0	0	0	0	0	0	0	0	0.0796	0	0	0	0	0	0.1026	0.1316	0.1314	0.7471
2.5.1.18	P09211	ENSG00000084207	Homo sapiens	1	1.5819e+07	1.5819e+07	glutathione transferase	3,4-dinitrobenzanilide	173	37	1.5819e+07	1.5819e+07	37	Homo sapiens	173	64	0.1367	0.1136	339.965	432.899	385.143	490.936	426.063	476.784	651.896	467.192	503.047	307.993	327.652	605.908	509.158	659.18	694.028	770.322	686.522	725.682	377.486	596.662	837.97	1190.1	768.223	733.054	1046.82	828.637	546.688	881.247	1038.21	645.927	735.607
2.5.1.18	P09488	ENSG00000134184	Homo sapiens	0.024654	390000	390000	glutathione transferase	1-Chloro-2,4-dinitrobenzene;Reduced glutathione	10652317		1.5819e+07	1.5819e+07	37	Homo sapiens	173	64	0.1629	0.2921	28.7276	0.6423	20.0814	1.34	1.7725	0.9602	1.1281	1.6533	1.0906	0.9408	13.2311	1.2181	8.7587	1.7831	20.3258	1.0541	26.3278	20.1328	23.3505	20.085	43.0085	1.4845	53.5863	3.6364	33.1201	1.2818	2.6538	88.0047	1.2286	83.8309	15.5667
2.7.1.21	P04183	ENSG00000167900	Homo sapiens	0.779635	6.78571e+06	6.78571e+06	thymidine kinase	thymidine	92		8.7037e+06	8.7037e+06	37	Homo sapiens	59	19	0.1289	0.0461	2.9187	2.6361	3.2609	4.2161	16.4569	6.0706	3.604	16.0595	14.9133	3.9727	4.0179	4.4191	6.0344	6.5252	2.5172	25.475	28.5493	1.1191	4.0771	2.9439	46.2108	4.1056	4.0673	3.7647	7.478	7.3828	3.7006	4.3609	5.6449	2.0929	9.1397
3.1.1.1	P16233	ENSG00000175535	Homo sapiens	0.00144572	19712500	19712500	carboxylesterase	H2O;Tributyrin	16325466	25	1.36351e+10	79520000000	60	Geobacillus stearothermophilus	104	60	0.2523	0.4031	0.4637	0.8528	1.5456	0.499	0.162	0.7933	0.6999	0.2956	0.4341	0.9339	3.3338	0.9033	0.2151	2.6342	0.9187	2.1627	4.7114	4.6575	0.7643	1.9568	3.1551	7.1013	6.313	1.6771	4.4181	3.1025	1.25	6.9475	7.6331	5.9572	6.8214
3.1.1.1	O00748	ENSG00000172831	Homo sapiens	0.000171127	2.33333e+06	2.33333e+06	carboxylesterase	H2O;p-Nitrophenyl acetate	16359636	37	1.36351e+10	79520000000	60	Geobacillus stearothermophilus	104	60	0.3475	0.3124	63.2926	76.1255	68.5483	66.4407	48.0328	67.2029	60.2522	50.4088	52.0514	78.7282	74.2817	57.9675	47.8547	38.2923	38.0128	42.483	41.6389	48.0258	41.9873	52.8176	42.294	57.2319	47.6666	35.4029	39.9748	40.6905	109.528	49.0916	52.056	43.651	57.384
3.1.1.1	P23141	ENSG00000198848	Homo sapiens	4.64487e-05	633333	633333	carboxylesterase	H2O;p-Nitrophenyl acetate	16359636	37	1.36351e+10	79520000000	60	Geobacillus stearothermophilus	104	60	0.8884	0.5008	0.6675	1.0492	0.8863	1.1459	1.5941	1.1312	0.8734	3.433	2.0288	0.399	0.6256	1.2487	2.4652	123.166	97.932	78.1727	67.719	4.1179	3.6846	81.5175	15.6163	31.7923	75.6007	43.7145	99.0564	83.9967	25.2542	36.8587	146.831	23.7467	61.8409
3.1.1.1	Q05469	ENSG00000079435	Homo sapiens	1.39346e-05	190000	190000	carboxylesterase	H2O;p-Nitrophenyl butyrate	16325466	25	1.36351e+10	79520000000	60	Geobacillus stearothermophilus	104	60	0.1887	0.2364	10.422	9.9922	14.2928	18.0906	19.6886	35.7505	24.5528	23.9973	33.367	15.4788	18.2318	49.0932	116.974	5.8865	1.6707	5.6258	6.06	7.7891	7.3853	9.3022	2.9842	5.7626	9.3494	16.529	2.173	16.5755	21.8326	5.3627	14.3632	5.3078	8.7872
3.1.3.11	O00757	ENSG00000130957	Homo sapiens	0.572727	18000000	18000000	fructose-bisphosphatase	D-Fructose 1,6-bisphosphate;H2O	16213487	37	3.14286e+07	3.14286e+07	30	Sus scrofa	9030572	21	0.0552	0.0469	0.1375	0.2009	0.1767	0.2478	0.1233	0.7233	0.3604	0.1571	0.0659	0	0.0742	0.3145	0.6426	0.1292	0.2641	0.1994	0.1162	0.1674	263.632	0.3759	0.0323	0.026	0.0712	0.2245	0.6205	0.4392	0.257	0.0512	1.1542	0.0451	0.2007
3.1.3.11	P09467	ENSG00000165140	Homo sapiens	0.315152	9.90476e+06	9.90476e+06	fructose-bisphosphatase	D-Fructose 1,6-bisphosphate;H2O	16213487	37	3.14286e+07	3.14286e+07	30	Sus scrofa	9030572	21	0.1206	0.1048	1.5579	2.3548	1.655	3.9213	3.726	3.1542	5.0099	2.8609	2.5107	0.9827	1.0939	5.8567	6.6425	8.8916	2.9718	5.0318	5.6058	20.7711	0.7913	5.2202	0.0871	3.1448	3.0216	11.7027	7.141	10.2503	1.5183	9.8864	391.836	1.6805	43.2347
3.1.3.2	P13686	ENSG00000102575	Homo sapiens	0.00576634	448000	448000	acid phosphatase	ATP;H2O	2775236	25	7.76923e+07	7.76923e+07	37	Escherichia coli	153	16	0.1386	0.1191	0.5619	0.8773	0.8846	1.2969	1.131	1.4357	1.6449	1.7036	1.845	0.5311	0.6426	2.9143	3.7814	11.391	1.527	8.1192	6.6266	5.6033	0.7508	2.9858	1.4991	48.0685	18.6049	3.6256	4.3155	7.4667	1.4612	54.7745	14.4949	25.4503	27.2206
3.2.1.1	P0DUB6	ENSG00000237763	Homo sapiens	5.14403e-05	648148	648148	alpha-amylase	p-nitrophenylhexa[alpha-D-glucopyranosyl(1-4)]-alpha-D glucopyranoside	120	37	12600000000	12600000000	40	Lactobacillus plantarum	12431403	20	0.2429	0.2496	0	0	0	0	0	0	0	0	0	0	0	0	0	0	0	0	0	0	0	0	0	0	0	0	0	0	0	0	0	0	0
3.2.1.1	P04746	ENSG00000243480	Homo sapiens	4.40398e-05	554902	554902	alpha-amylase	alpha-maltotriosyl fluoride	122	30	12600000000	12600000000	40	Lactobacillus plantarum	12431403	20	0.1531	0.1305	2.5295	2.533	3.4503	2.2062	7.4413	2.5102	1.8355	4.1602	4.0017	0.6415	1.4447	1.5986	0.3347	0.6356	0.3911	0.4653	0.7795	0.7387	0.3632	0.4272	0.4612	1.6291	0.9915	1.3593	0.6561	0.5202	0.2706	1.1434	0.9784	1.0581	0.8758
3.2.1.14	Q9BZP6	ENSG00000134216	Homo sapiens	0.001625	93750	93750	chitinase	4-methylumbelliferyl chitobioside	258	25	5.76923e+07	5.76923e+07	30	Tenebrio molitor	174	26	0.2159	0.482	0	0	0	0	0	0	0	0	0	0	0	0	0	0	0	0	0	2.4049	0	0	0	0	0	0	0	0	0	0.0931	0	0	0
3.6.1.13	W0NWJ0	ENSG00000170222	Homo sapiens	0.334046	583333	583333	ADP-ribose diphosphatase	ADP-ribose	40	37	1.74627e+06	1.74627e+06		Escherichia coli	7	16	0.176	0.3261	11.9436	13.0274	10.9118	14.4252	14.6301	14.2002	15.1272	15.2153	14.0975	12.3809	11.6163	14.1358	13.9299	25.8347	30.0576	22.062	20.803	16.8257	18.0893	12.0983	29.5867	32.6169	35.1425	28.3546	23.174	20.9537	10.0776	33.6438	27.5203	36.2605	43.1064
3.6.1.13	Q9BW91	ENSG00000170502	Homo sapiens	0.0254511	44444.4	44444.4	ADP-ribose diphosphatase	ADPribose	17	37	1.74627e+06	1.74627e+06		Escherichia coli	7	16	0.0808	0.1441	50.5903	41.9037	43.0207	42.1126	47.8448	45.1795	51.1865	48.5564	44.9074	56.1715	43.2876	37.8805	41.5081	37.5316	31.9386	36.6168	33.3475	46.6624	23.8257	33.3313	25.6443	47.2367	48.3512	36.6124	36.1103	35.7948	34.3424	49.9454	38.403	40.039	52.4822
4.1.2.13	P05062	ENSG00000136872	Homo sapiens	0.0657118	1.05139e+06	1.05139e+06	fructose-bisphosphate aldolase	D-Fructose 1,6-bisphosphate	7982900	30	16000000	16000000	25	Rabbit	28092	38	0.0327	0.0562	1.645	1.7368	1.6909	1.3308	1.7569	2.4309	1.4329	1.4915	1.5474	1.4712	1.7815	2.2327	4.3937	1.8845	0.673	0.9258	0.9223	7.0189	0.6041	1.8255	0.4567	0.5874	1.1163	1.2668	0.7278	0.8425	1.4653	0.6817	0.5062	1.0283	1.1372
4.1.2.13	P04075	ENSG00000149925	Homo sapiens	0.0717949	1.14872e+06	1.14872e+06	fructose-bisphosphate aldolase	D-Fructose 1,6-bisphosphate	7982900	30	16000000	16000000	25	Rabbit	28092	38	0.0159	0.0202	1337.12	1132.06	1491.8	855.695	1042.86	841.619	1011.74	979.176	902.865	706.653	800.117	890.274	557.931	886.303	760.518	1062.16	1142.8	590.351	5315.41	1850.83	832.101	635.918	524.99	418.869	648.339	608.609	2198.8	540.541	976.681	520.149	625.167
4.1.2.13	P09972	ENSG00000109107	Homo sapiens	0.0965545	1.54487e+06	1.54487e+06	fructose-bisphosphate aldolase	D-Fructose 1,6-bisphosphate	7982900	30	16000000	16000000	25	Rabbit	28092	38	0.0226	0.0253	1240.27	1540.42	1485.23	1395.22	1104.65	1120.16	968.778	1270.39	1339.36	774.388	1840.55	1113.48	472.425	25.2324	37.0462	38.6597	35.8746	33.6804	3.1999	250.785	31.6153	48.2764	31.1558	128.463	51.6821	29.2765	288.216	26.2667	32.005	49.3379	27.4858
4.2.1.1	Q8N1Q1	ENSG00000185015	Homo sapiens	0.00317391	1.08696e+07	1.08696e+07			18618712	20	3.42466e+09	3.42466e+09	20	Homo sapiens	18618712	44	0.1082	0.2692	4.7857	4.0142	3.3352	3.4111	1.8585	2.911	4.0001	2.2878	1.8405	4.8549	4.0579	3.7821	2.6713	2.5153	1.0931	1.4511	1.2837	8.0024	0.3134	7.1614	2.9434	4.1486	2.4444	5.0501	1.3887	1.6366	2.4779	4.4343	2.8224	2.5847	3.5031
4.2.1.1	Q9Y2D0	ENSG00000169239	Homo sapiens	0.0285979	9.79381e+07	9.79381e+07			18618712	20	3.42466e+09	3.42466e+09	20	Homo sapiens	18618712	44	0.0904	0.1497	5.5969	7.9707	6.8858	12.8184	12.6127	9.2225	14.1146	12.01	10.1046	4.7529	4.6205	16.3394	9.726	5.2113	17.4258	6.932	5.7842	6.3706	1.1297	5.4074	5.3572	13.7595	10.7965	11.3042	20.8553	16.6734	1.9946	18.9163	6.5617	13.2951	9.4468
4.2.1.1	P43166	ENSG00000168748	Homo sapiens	0.0243333	8.33333e+07	8.33333e+07			18618712	20	3.42466e+09	3.42466e+09	20	Homo sapiens	18618712	44	0.0312	0.0208	24.7267	18.3787	27.6323	11.0205	18.5926	21.327	1.5083	27.1448	26.1689	5.4213	14.3667	1.0519	0.5173	0.3257	0.0355	0.0397	0.0289	0.2318	0.0582	0.0687	0.0326	0	0.1761	0.0879	0.0644	0.0869	0	0.0442	0.0844	0.1314	0.1402
4.2.1.1	P22748	ENSG00000167434	Homo sapiens	0.0149395	5.11628e+07	5.11628e+07			18618712	20	3.42466e+09	3.42466e+09	20	Homo sapiens	18618712	44	0.5414	0.8596	28.8807	20.3945	38.242	14.0057	7.1431	17.582	10.7896	12.7464	18.5272	179.377	174.331	14.8509	7.2221	3.964	1.5728	6.9394	7.0453	18.2327	5.7412	10.1004	0.0736	5.6644	8.4876	2.7683	1.6864	5.6189	32.1544	3.942	6.6352	4.3587	9.0909
4.2.1.1	P00915	ENSG00000133742	Homo sapiens	0.0146	50000000	50000000			18618712	20	3.42466e+09	3.42466e+09	20	Homo sapiens	18618712	44	0.2309	0.3538	0.1592	0.1908	0.1458	0.2607	0.1588	0.2107	0.2806	0.2112	0.2852	0.1374	0.2158	0.3496	0.2573	0.7508	0.0653	0.0779	0.1065	0.3047	0.1158	0.2604	0.0354	0.2809	0.1694	0.1178	0.1161	0.1424	0.1862	0.1403	0.2607	0.0985	0.1485
4.2.1.1	P23280	ENSG00000131686	Homo sapiens	0.0143884	4.92754e+07	4.92754e+07			18618712	20	3.42466e+09	3.42466e+09	20	Homo sapiens	18618712	44	0.5111	0.3179	0	0	0	0.0362	0	0.064	0.0273	0.0322	0	0	0	0.0378	0.0338	0	0	0	0	0.1208	0	0	0	0	0	0.0161	0	0	0	0	0	0	0
4.2.1.1	Q16790	ENSG00000107159	Homo sapiens	1	3.42466e+09	3.42466e+09			18618712	20	3.42466e+09	3.42466e+09	20	Homo sapiens	18618712	44	0.285	0.5949	1.39	1.1875	1.368	1.304	0.5701	0.8623	1.4474	0.6205	0.6113	65.8177	71.052	0.6413	0.553	3.9972	2.542	5.1779	4.7544	1.6768	0.301	2.1543	1.5246	1.5313	2.278	0.3593	5.7396	1.624	0.619	1.6275	2.5316	1.601	2.3166
4.2.1.1	O43570	ENSG00000074410	Homo sapiens	0.01022	35000000	35000000			18618712	20	3.42466e+09	3.42466e+09	20	Homo sapiens	18618712	44	0.1748	0.2531	2.2715	3.9449	2.8214	7.7633	71.6732	3.3618	9.1215	95.2757	87.2647	3.9368	7.7789	9.0107	0.7032	2.5343	3.0789	9.605	6.947	10.693	0.2334	1.9087	77.0223	125.527	24.9407	1.3828	21.9956	3.6019	0.2983	69.0617	59.8621	0.5441	10.3082
4.2.1.1	P35218	ENSG00000174990	Homo sapiens	0.008468	29000000	29000000			18618712	20	3.42466e+09	3.42466e+09	20	Homo sapiens	18618712	44	0.4168	0.3927	0.7704	1.0798	0.8495	0.9341	0.6348	1.5786	1.3021	1.0158	1.1785	0.4182	0.4178	1.6333	1.0026	0	0	0	0	0	0	0	0	0	0	0	0	0	0	0	0	0.1021	0
4.2.1.1	P07451	ENSG00000164879	Homo sapiens	7.3e-05	250000	250000			18618712	20	3.42466e+09	3.42466e+09	20	Homo sapiens	18618712	44	0.0894	0.1556	3.7866	3.3615	3.9777	3.9489	3.0195	3.9016	4.0726	4.5565	3.7833	6.6503	5.9957	3.6636	2.5284	3.1889	2.1893	3.5591	2.1208	8.2794	2687.64	11.6524	0.7288	14.5432	10.8166	5.2207	3.9861	9.881	5.1878	15.1944	2.876	2.5245	7.6606
4.2.1.1	Q9ULX7	ENSG00000118298	Homo sapiens	0.0114582	3.92405e+07	3.92405e+07			18618712	20	3.42466e+09	3.42466e+09	20	Homo sapiens	18618712	44	0.1583	0.3065	5.9838	6.1311	7.5902	14.6455	8.3332	19.8943	12.8008	13.3264	19.2136	5.5445	6.5947	31.6745	79.1592	7.1085	0.1526	1.6786	1.8705	1.042	1.6798	10.497	0.1135	0.2941	0.2855	2.1474	0.1342	0.1179	8.6538	0.4083	0.6113	1.8931	3.1669
5.1.3.2	Q14376	ENSG00000117308	Homo sapiens	0.0758333	520000	520000	UDP-glucose 4-epimerase	UDPgalactose	16302980	37	6.85714e+06	6.85714e+06		Escherichia coli	31	17	0.0522	0.0784	20.8374	17.5152	24.6549	14.2438	15.788	12.581	16.0924	18.592	17.7673	20.5247	22.4338	12.421	12.2137	7.6284	4.9116	7.6097	7.5763	16.0134	2.7181	6.5973	12.234	15.7886	11.0193	9.7427	6.8635	7.5688	6.0662	12.9439	30.9642	8.6021	25.005
5.4.2.2	P36871	ENSG00000079739	Homo sapiens	0.00264706	1800000	1800000	phosphoglucomutase	alpha-D-Glucose 1-phosphate	25288802	25	680000000	680000000	25	Acetobacter xylinus	9337869	15	0.027	0.0735	60.0569	71.9958	71.8414	62.8449	71.7806	49.5109	58.8854	82.9619	80.6622	42.1674	44.1557	58.2972	34.3452	64.0477	55.2427	59.5976	63.8458	56.9319	806.957	183.408	73.7689	53.1306	37.6796	39.5553	100.982	69.3655	273.978	58.5898	78.9947	71.7782	64.5185
[truncated: 22 more columns]

## Sheet: Kcat_Km A.thaliana
EC	UniprotID	id	Organism	Kcat/Km_norm	Kcat/Km_abs	Kcat/Km_abs_noTcor	Enzymename	Substrate	PubMedID	Temperature	Kcat/Km_max	Kcat/Km_max_noTcor	Temperature_Kcat/Km_max	Organism_Kcat/Km_max	PubMedID_Kcat/Km_max	Number_of_enzymes_with_EC	dN	dN/dS	SD.g3	SD.g2	S.M	F.FM.ad	F4	F5	IN	S.C	F6-8	F1	STI	L.LAM.y	F3	L.PET.i1	F9-11	PED	L.PET.y	F.PT.ad	F2	SL8	L.PET.i2	L.LAM.i1	SL2	SL4	L.VN.i2	R.A	M2	F.SP.y	L.LAM.i2	AX	S.R
1.1.1.195	P48523	AT3G19450	Arabidopsis thaliana	0.000275886	74000	74000	cinnamyl-alcohol dehydrogenase	4-Hydroxycinnamyl aldehyde;H+;NADPH	14745009	30	2.68227e+08	2.68227e+08	30	Hibiscus cannabinus	77	30	0.4396	0.0894	316.858	141.102	61.0932	105.091	30.3017	33.0386	32.6106	271.911	35.1687	14.1557	95.0265	127.676	21.0294	51.1529	49.8734	13.2227	51.0245	62.5855	19.8145	22.9613	33.673	101.509	104.231	75.3974	39.4737	194.462	34.2095	25.8404	60.4779	11.7903	200.971
1.1.1.195	Q02971	AT4G37980	Arabidopsis thaliana	2.53517e-05	6800	6800	cinnamyl-alcohol dehydrogenase	4-Hydroxycinnamyl aldehyde;H+;NADPH	14745009	30	2.68227e+08	2.68227e+08	30	Hibiscus cannabinus	77	30	0.7526	0.1794	1.6425	0.1577	5.3478	138.354	95.0038	70.7788	0.2464	78.8729	63.8261	58.0962	51.4992	73.6455	81.7634	6.9725	76.6234	0.6959	0.3825	118.568	55.2022	76.1256	16.8965	114.597	19.3122	28.4587	22.7035	0.2559	0.0715	253.875	190.217	0.1389	0.0648
1.1.1.195	Q9SJ10	AT2G21890	Arabidopsis thaliana	2.08778e-05	5600	5600	cinnamyl-alcohol dehydrogenase	4-Hydroxycinnamyl aldehyde;H+;NADPH	14745009	30	2.68227e+08	2.68227e+08	30	Hibiscus cannabinus	77	30	1.5156	0.4308	0.0587	0	0	0	0.2039	0.9658	0.7804	0.126	2.3199	0.1195	0.041	0.403	0.1978	0.4397	5.9604	0.6379	0.0574	0	0.1523	0.1518	0.5599	0.4592	0.1104	0.1211	0.5149	0	0.4649	0.2047	0.4351	0.2779	0
1.1.1.195	O49482	AT4G34230	Arabidopsis thaliana	0.00406745	1091000	1091000	cinnamyl-alcohol dehydrogenase	4-Hydroxycinnamyl aldehyde;H+;NADPH	14745009	30	2.68227e+08	2.68227e+08	30	Hibiscus cannabinus	77	30	0.4322	0.0264	100.992	19.8721	28.5874	71.9685	66.6393	65.895	113.624	23.602	62.8904	60.7243	39.2238	31.975	44.3536	22.5089	64.559	28.3399	22.9687	47.7002	37.5845	59.8207	28.0742	24.3842	226.504	184.97	26.3811	51.5061	22.55	43.9031	30.674	22.6476	64.3558
1.1.1.195	Q9SJ25	AT2G21730	Arabidopsis thaliana	4.101e-05	11000	11000	cinnamyl-alcohol dehydrogenase	Caffeic aldehyde;H+;NADPH	14745009	30	2.68227e+08	2.68227e+08	30	Hibiscus cannabinus	77	30	0.5433	0.1374	0.0391	0	0.8626	0	0.1223	0.9112	0.6366	0.0315	2.5148	0.1394	0.1844	0.1343	0.0396	0.1466	8.6174	0.1933	0.0765	0	0.2175	0.3252	0.3599	0.1837	0.1655	0.1211	0.3432	0	0.4113	0.0256	0.136	0.3771	0.0216
1.1.1.195	Q02972	AT4G37990	Arabidopsis thaliana	1.97594e-05	5300	5300	cinnamyl-alcohol dehydrogenase	4-Hydroxycinnamyl aldehyde;H+;NADPH	14745009	30	2.68227e+08	2.68227e+08	30	Hibiscus cannabinus	77	30	0.7069	0.0493	0.3911	0.1928	0.4436	0.616	17.2919	2.8975	0.0616	0	0.6628	11.5675	0.2664	0	40.3179	0.1256	1.4362	0.406	0.1721	0.1343	8.3304	1.1058	0.02	0.0918	3.7153	2.0103	0	0.1861	0	0.1023	0	0.0198	0.1728
1.1.1.22	Q9FM01	AT5G39320	Arabidopsis thaliana	0.207741	26590.9	26590.9	UDP-glucose 6-dehydrogenase	H2O;NAD+;UDPglucose	18057039	22	128000	128000	25	Homo sapiens	55	15	0.1747	0.031	190.604	211.058	136.825	269.137	101.386	93.0293	161.575	47.0465	77.3751	42.3278	121.217	60.4569	87.5203	113.592	55.4209	62.0152	106.773	135.826	57.0945	116.389	83.9625	53.1999	63.7853	75.5669	52.7868	625.285	80.8652	55.3649	37.4996	75.3665	453.838
1.1.1.22	Q9LIA8	AT3G29360	Arabidopsis thaliana	0.348837	44651.2	44651.2	UDP-glucose 6-dehydrogenase	H2O;NAD+;UDPglucose	18057039	22	128000	128000	25	Homo sapiens	55	15	0.1792	0.0167	196.528	216.823	150.971	590.631	197.838	193.001	697.72	149.458	154.282	123.599	163.002	104.568	206.792	192.3	95.2765	169.015	191.954	316.218	166.063	369.874	193.08	118.523	260.328	348.068	185.869	435.847	171.19	171.109	150.243	203.531	361.407
1.1.1.22	Q9LF33	AT5G15490	Arabidopsis thaliana	0.0587687	7522.39	7522.39	UDP-glucose 6-dehydrogenase	H2O;NAD+;UDPglucose	18057039	22	128000	128000	25	Homo sapiens	55	15	0.1646	0.0136	125.785	121.335	135.618	241.26	149.632	150.906	324.135	56.4999	95.4858	46.0111	304.486	58.6432	121.785	102.578	49.6221	69.0132	91.3583	164.142	74.8645	122.482	105.958	52.3503	198.364	166.877	78.5795	349.05	181.669	49.6852	45.1681	62.9609	298.261
1.1.1.40	O82191	AT2G19900	Arabidopsis thaliana	0.00345455	190000	190000	malate dehydrogenase (oxaloacetate-decarboxylating) (NADP+)	L-Malate;NADP+	16113210		55000000	55000000	30	Homo sapiens	92	19	0.3448	0.0442	11.2626	4.3284	0.0246	0	0.102	0.3645	0.0205	0.2206	0.6628	0.2787	2.5207	0	0.0198	0.0838	0.8617	0.0773	0	0.0448	0.1958	0.1735	0	0	0.8093	0.8961	0	0.0465	0.2504	0.1023	0.0272	0.1389	4.5999
1.1.1.40	Q9LYG3	AT5G11670	Arabidopsis thaliana	0.0818182	4500000	4500000	malate dehydrogenase (oxaloacetate-decarboxylating) (NADP+)	L-Malate;NADP+	16113210		55000000	55000000	30	Homo sapiens	92	19	0.3589	0.0566	196.098	117.463	91.6029	164.741	132.993	117.94	361.756	147.851	120.595	319.31	122.856	136.789	145.959	258.047	104.738	133.696	140.088	143.078	223.593	155.915	690.256	195.923	155.215	137.667	558.172	419.726	163.358	118.021	398.192	123.123	300.313
1.1.1.40	Q9CA83	AT1G79750	Arabidopsis thaliana	0.269091	14800000	14800000	malate dehydrogenase (oxaloacetate-decarboxylating) (NADP+)	L-Malate;NADP+	16113210		55000000	55000000	30	Homo sapiens	92	19	0.4118	0.0866	243.671	264.961	119.254	277.303	284.094	339.789	211.743	209.897	314.393	206.841	371.274	240.283	223.034	227.476	232.886	273.076	270.613	255.267	208.063	262.439	216.195	231.673	216.995	179.399	202.689	282.306	205.4	325.896	186.165	270.045	308.843
1.1.1.40	Q9XGZ0	AT5G25880	Arabidopsis thaliana	0.749091	41200000	41200000	malate dehydrogenase (oxaloacetate-decarboxylating) (NADP+)	L-Malate;NADP+	16113210		55000000	55000000	30	Homo sapiens	92	19	0.3223	0.0586	4.8492	2.0853	4.1156	0.8941	112.296	93.9222	5.8732	0	20.1967	5.2362	56.6634	7.1653	90.4284	1.2982	11.454	2.9964	0.5164	9.8713	17.857	33.889	0.7398	2.1813	10.9803	24.4624	0.1961	5.118	0.8226	20.5444	0.2175	0.8535	4.3408
1.18.1.2	Q9XI55	AT1G15140	Arabidopsis thaliana	0.00461538	2000000	2000000	ferredoxin-NADP+ reductase	NADPH	193	25	4.33333e+08	4.33333e+08	25	Nostoc sp.	84	29	0.6425	0.0892	58.7962	64.4354	46.5777	72.1672	49.9387	45.813	47.6427	281.207	37.3131	38.1667	45.3512	129.176	43.1469	121.297	44.2003	113.418	75.6379	55.7361	35.9097	80.9823	100.199	216.657	51.0945	59.1214	171.379	25.0551	33.208	93.8696	210.993	65.1839	28.3554
1.2.1.3	Q70DU8	AT1G44170	Arabidopsis thaliana	0.00107443	2237500	2237500	aldehyde dehydrogenase (NAD+	Nonanal	153	25	2082500000	2082500000	25	Homo sapiens	16	18	0.6165	0.0679	96.3187	87.1989	39.9731	63.2655	67.5161	68.5373	63.8454	21.2387	77.1801	85.3724	19.9398	34.8859	68.2714	31.4916	70.645	100.466	33.3725	140.213	83.3253	47.8089	36.6924	21.5371	40.0957	30.8081	35.134	72.7925	19.7603	73.709	25.4801	67.149	63.1248
1.8.1.9	Q39243	AT4G35460	Arabidopsis thaliana	0.0286806	1.22917e+07	1.22917e+07	thioredoxin-disulfide reductase	Arabidopsis thaliana thioredoxin 3	247		4.28571e+08	4.28571e+08	37	Bos taurus	49	28	0.6633	0.11	21.9582	25.6725	61.0686	51.443	22.0635	21.1024	18.8723	50.2921	20.5866	15.9277	18.4438	48.0968	21.9196	37.9197	23.662	31.9549	42.9921	56.7433	21.9678	26.864	27.8942	48.4929	19.7352	20.4176	33.81	27.1256	32.4033	29.6781	38.9408	32.5721	25.5264
2.1.2.1	Q94JQ3	AT4G32520	Arabidopsis thaliana	0.217731	72576.9	72576.9	glycine hydroxymethyltransferase	tetrahydrofolate	92		333333	333333		Escherichia coli	51	17	0.4831	0.0564	46.4387	115.658	199.644	53.1319	67.5773	65.6763	39.9213	133.86	74.9967	96.8403	79.3493	102.06	71.7532	98.495	86.1385	120.57	121.269	64.4882	83.2601	58.4981	60.7673	113.196	51.683	46.527	69.8022	90.1938	113.984	84.3778	76.3588	115.938	79.9048
2.5.1.47	P47998	AT4G14880	Arabidopsis thaliana	0.0291429	9860000	9860000	cysteine synthase	O-Acetyl-L-serine;Sulfide	16166087	25	3.38333e+08	3.38333e+08	25	Escherichia coli	10993149	17	0.266	0.0316	368.87	211.794	425.878	393.741	222.695	209.457	389.849	503.993	222.007	228.323	160.236	293.44	196.288	348.271	264.448	283.611	299.434	238.389	209.02	277.747	426.251	394.855	242.542	228.009	485.943	501.405	413.16	356.495	468.133	174.353	288.953
3.1.2.6	O24496	AT3G10850	Arabidopsis thaliana	0.570445	6.2381e+07	6.2381e+07	hydroxyacylglutathione hydrolase	(R)-S-Lactoylglutathione;H2O	11085979	37	1.09355e+08	1.09355e+08	37	Arabidopsis thaliana	11085979	15	0.5305	0.0594	84.489	92.4911	135.297	147.275	96.7166	96.2548	120.709	128.661	88.0972	97.4774	90.9689	102.508	81.1897	106.117	100.914	113.456	105.09	107.018	95.3315	117.668	106.098	109.982	103.476	104.946	116.827	63.9289	86.23	125.62	134.172	104.346	51.2255
3.1.3.8	Q9SFU3	AT3G07130	Arabidopsis thaliana	0.000574089	247940	247940	3-phytase	phosphoenolpyruvate	120	37	4.31884e+08	4.31884e+08		Bacillus amyloliquefaciens	44	28	0.6164	0.0607	24.4023	46.6661	5.1507	2.1658	1.8964	2.205	20.4535	8.7917	5.7315	1.7122	0.082	2.8885	1.919	3.1198	14.129	3.8276	2.6966	1.1863	2.1968	3.4691	6.2787	4.5921	9.5089	4.7956	5.8598	34.1978	2.9864	1.8421	6.7439	4.5851	36.6482
3.2.1.23	Q9SCV8	AT5G56870	Arabidopsis thaliana	0.000270852	103000	103000	beta-galactosidase	H2O;o-Nitrophenyl-beta-D-galactoside	17466346	37	3.80282e+08	3.80282e+08	37	Kluyveromyces marxianus	138	35	0.5154	0.1021	103.436	110.909	3.2038	25.4135	23.9192	8.4738	52.674	27.0683	5.595	201.127	11.3122	5.5307	94.8796	3.7271	4.9909	5.3741	0.9562	14.0795	140.289	23.2431	11.7775	13.5468	459.151	272.477	15.4217	297.823	1.1087	6.2426	19.6336	0.4367	114.696
3.2.1.37	Q9FLG1	AT5G64570	Arabidopsis thaliana	0.00233058	2357.14	2357.14	xylan 1,4-beta-xylosidase	4-nitrophenyl-beta-D-xylopyranoside	70	37	1.0114e+06	3.27692e+06	50	Talaromyces emersonii	115	23	0.6306	0.0467	34.9219	81.3109	39.5541	149.64	97.4303	74.7879	142.928	22.3416	47.6844	131.363	12.5008	79.4001	91.0219	64.1348	11.6156	42.8771	55.0215	96.3182	105.467	80.4837	36.5924	53.3606	127.791	105.358	23.4635	25.0319	35.1393	18.779	17.73	13.6362	16.8448
3.2.1.55	Q9SG80	AT3G10740	Arabidopsis thaliana	0.000155097	7181.82	7181.82		p-nitrophenyl-alpha-L-arabinofuranoside	16798843		4.63054e+07	4.63054e+07	40	Fusarium graminearum	105	35	0.6722	0.0775	65.2879	46.1404	20.3562	49.8335	62.2143	105.184	147.672	70.4279	111.842	180.481	79.2878	47.4251	77.2529	59.7796	55.5645	44.385	35.9543	250.857	153.209	74.3476	85.7221	64.9098	313.795	200.931	87.6021	126.555	40.3611	73.7346	63.4692	28.3443	83.3386
3.2.1.55	Q9FGY1	AT5G49360	Arabidopsis thaliana	7.45053e-05	3450	3450	alpha-N-arabinofuranosidase	H2O;p-Nitrophenyl-alpha-L-arabinofuranoside	15181203	37	4.63054e+07	4.63054e+07	40	Fusarium graminearum	105	35	0.6181	0.0307	95.4192	968.055	30.0168	122.239	56.5047	44.3552	165.62	63.0542	19.3584	489.02	54.7986	20.4434	110.31	13.7985	41.9202	6.418	34.8833	171.372	280.448	101.06	31.6734	8.8858	770.96	581.551	14.7352	85.8435	38.1973	3.326	10.8501	4.3072	37.9008
3.2.1.55	Q9LXD6	AT5G09730	Arabidopsis thaliana	0.00013142	6085.45	6085.45		(1-5)-alpha-L-arabinobiose	16798843		4.63054e+07	4.63054e+07	40	Fusarium graminearum	105	35	1.577	0.2697	0.2346	0.368	1.1583	15.3594	171.39	109.631	0.1437	0.8508	43.7269	387.441	120.889	1.0076	370.577	0.0419	6.2476	0.1547	0.1147	52.7142	617.447	174.692	0.2999	5.5106	7.1731	12.9336	3.9474	0.2559	1.7525	3.6842	5.0851	0.0595	0.1296
3.6.1.1	Q9LXC9	AT5G09650	Arabidopsis thaliana	0.000616535	201695	201695	inorganic diphosphatase	diphosphate	107	25	3.27143e+08	3.27143e+08		Synechocystis sp. PCC 6803	100	26	0.5359	0.0964	126.548	171.401	625.473	103.919	143.862	123.571	151.779	638.231	125.176	100.444	120.069	434.237	106.987	341.445	158.884	260.336	238.159	73.3522	95.5925	180.199	301.777	539.071	98.2897	109.403	407.192	135.512	224.677	285.779	467.507	159.764	112.644
4.3.1.24	P45725	AT5G04230	Arabidopsis thaliana	1.84801e-05	50	50	phenylalanine ammonia-lyase	L-Phenylalanine	15276452	31	2.70561e+06	2.70561e+06	37	Arabidopsis thaliana	58	20	1.1613	0.1582	13.257	27.2497	6.5061	0.0795	5.6484	6.9612	16.2848	39.2947	7.486	5.1765	0.1639	8.6207	3.7588	25.3985	5.727	16.625	20.0044	0.3134	4.2196	5.7457	51.3093	16.5776	9.4538	10.2694	51.3157	0.4653	21.477	6.4473	46.2014	28.6817	0.3239
4.3.1.24	Q9SS45	AT3G10340	Arabidopsis thaliana	0.0159299	43100	43100	phenylalanine ammonia-lyase	L-Phenylalanine	15276452	37	2.70561e+06	2.70561e+06	37	Arabidopsis thaliana	58	20	0.5913	0.075	68.6119	6.5364	15.0577	21.5588	36.154	42.2048	48.1356	11.4386	19.2804	40.1776	25.5344	14.6216	52.2075	10.0296	48.0243	3.6923	7.4012	48.3717	74.6035	20.0992	9.838	11.4344	181.663	97.0018	10.371	45.7366	3.7375	34.3089	6.3632	1.8658	59.4751
4.3.1.24	P45724	AT3G53260	Arabidopsis thaliana	0.0189237	51200	51200	phenylalanine ammonia-lyase	L-Phenylalanine	15276452	37	2.70561e+06	2.70561e+06	37	Arabidopsis thaliana	58	20	0.3549	0.0202	195.062	62.2449	53.2317	34.4742	50.1018	64.5647	175.231	146.244	76.0299	55.3288	63.4466	106.382	31.732	67.4431	63.4279	57.5883	43.0113	47.2525	39.3463	152.685	65.8263	74.163	149.274	181.264	60.9022	222.356	25.59	76.421	61.2937	41.7622	537.349
4.3.1.24	P35510	AT2G37040	Arabidopsis thaliana	1	2.70561e+06	2.70561e+06	phenylalanine ammonia-lyase	L-phenylalanine	58	37	2.70561e+06	2.70561e+06	37	Arabidopsis thaliana	58	20	0.3252	0.0306	839.689	113.888	57.3227	127.525	131.627	190.724	263.329	342.213	216.744	97.4973	231.429	248.344	101.685	114.995	203.479	77.2677	48.2323	253.252	95.0052	196.179	138.171	165.5	384.294	331.041	120.677	419.447	43.8482	117.331	105.891	76.9941	972.485
5.1.3.2	Q9C7W7	AT1G64440	Arabidopsis thaliana	0.0215833	148000	148000	UDP-glucose 4-epimerase	UDPgalactose	16644739	25	6.85714e+06	6.85714e+06		Escherichia coli	31	17	0.4636	0.0828	37.4833	23.0089	15.2055	66.2261	30.1182	23.8723	20.741	14.5267	22.0877	21.0644	42.3387	21.1599	34.2841	22.3624	25.6907	19.7181	16.6384	84.6561	32.6907	21.682	21.2556	22.7311	18.7788	18.48	19.0748	96.7076	11.5701	21.184	18.2467	19.5512	77.702
5.1.3.2	Q8LDN8	AT1G63180	Arabidopsis thaliana	0.04375	300000	300000	UDP-glucose 4-epimerase	UDPgalactose	16644739	25	6.85714e+06	6.85714e+06		Escherichia coli	31	17	0.3122	0.036	11.5168	41.5667	8.8227	17.4855	33.6663	69.5578	12.6089	16.0708	79.0516	42.2083	21.6202	7.6355	16.8156	7.4751	27.2347	11.1542	6.292	37.1798	29.0366	10.3423	12.7973	10.9293	8.9204	11.1413	8.3851	7.7003	9.907	13.5598	9.844	6.9868	8.2496
5.1.3.2	Q9SN58	AT4G10960	Arabidopsis thaliana	0.109812	753000	753000	UDP-glucose 4-epimerase	UDPgalactose	16644739	25	6.85714e+06	6.85714e+06		Escherichia coli	31	17	0.4046	0.0566	0.8408	0.1752	0.0493	0.0199	0.5506	0.2187	0.0616	0.063	0.2339	0.9955	0	0	0.5144	0	0.377	0	0.0191	0.3134	0.7613	0.065	0.04	0.0918	0.6437	0.2664	0.1716	0.8608	0.0358	0.1023	0.2447	0	0.7127
5.1.3.2	Q9T0A7	AT4G23920	Arabidopsis thaliana	0.113312	777000	777000	UDP-glucose 4-epimerase	UDPgalactose	16644739	25	6.85714e+06	6.85714e+06		Escherichia coli	31	17	0.3742	0.073	10.852	8.0259	15.0084	3.7753	5.1794	7.5262	4.2509	22.4991	24.466	12.0652	8.5251	16.1666	6.3306	9.1292	39.7659	8.7958	6.9805	4.0291	11.9192	4.8134	7.8184	17.1975	4.7637	5.716	11.9156	10.05	9.746	13.483	15.8809	5.7165	8.8327
5.1.3.2	Q42605	AT1G12780	Arabidopsis thaliana	0.018375	126000	126000	UDP-glucose 4-epimerase	UDPgalactose	16644739	25	6.85714e+06	6.85714e+06		Escherichia coli	31	17	0.3439	0.0382	92.8187	283.992	13.0368	237.683	101.386	94.4871	524.583	28.3287	80.0653	182.671	57.6471	20.3538	167.563	20.4988	41.7228	99.4409	13.043	240.09	204.083	233.168	50.0296	24.1776	401.491	490.434	51.61	26.8697	15.8619	51.7831	41.8777	28.2451	20.6889
5.3.1.1	P48491	AT3G55440	Arabidopsis thaliana	0.000728774	2.5803e+06	2.5803e+06	triose-phosphate isomerase	D-glyceraldehyde 3-phosphate	166	30	3.54061e+09	1.20424e+11	90	Thermococcus onnurineus	153	27	0.3277	0.0292	500.11	595.865	761.904	1037.26	462.845	425.256	545.961	960.781	355.898	383.718	735.538	537.238	406.878	528.28	429.956	463.336	602.005	599.017	385.328	523.035	527.83	556.245	474.197	469	657.665	986.13	650.82	529.19	687.99	432.608	857.832
5.4.99.5	Q9C544	AT1G69370	Arabidopsis thaliana	0.014642	11818.2	11818.2	chorismate mutase	chorismate	100,105		807143	807143	30	Saccharomyces cerevisiae	40	20	0.7518	0.1469	9.4833	12.4945	10.3013	49.5951	28.7927	22.8701	18.8928	10.8399	19.8458	24.2499	34.3055	14.2186	33.2949	19.2425	24.4699	20.762	16.6767	54.1692	28.3189	15.5894	18.8361	13.3861	12.5437	13.1516	13.5583	11.0736	17.829	17.116	11.5028	21.7544	9.9773
5.4.99.5	Q9S7H4	AT5G10870	Arabidopsis thaliana	0.319646	258000	258000	chorismate mutase	chorismate	105		807143	807143	30	Saccharomyces cerevisiae	40	20	1.1264	0.2151	9.2095	8.5517	7.6644	10.4913	8.544	7.7631	10.5964	8.5711	8.9481	10.6118	12.8082	10.5016	8.7837	9.8621	9.4792	8.8731	9.7536	9.5803	9.1786	9.5184	11.2177	9.7124	9.5641	10.7053	11.2537	13.8187	11.3733	9.3895	11.0405	8.932	10.8843
5.4.99.5	P42738	AT3G29200	Arabidopsis thaliana	0.0362671	29272.7	29272.7	chorismate mutase	chorismate	105		807143	807143	30	Saccharomyces cerevisiae	40	20	0.5382	0.05	79.5812	59.9142	26.5173	25.493	40.3343	44.7743	31.5017	107.202	60.1221	34.4834	44.2241	77.7879	32.6816	39.3645	66.0311	36.4204	32.2632	51.1473	26.1873	37.9435	38.472	75.311	63.7118	54.3743	47.0497	43.5964	24.374	55.3649	53.6252	31.0041	59.0432
[truncated: 48 more columns]

## Sheet: Kcat_Km E.coli
EC	UniprotID	id	Organism	Kcat/Km_norm	Kcat/Km_abs	Kcat/Km_abs_noTcor	Enzymename	Substrate	PubMedID	Temperature	Kcat/Km_max	Kcat/Km_max_noTcor	Temperature_Kcat/Km_max	Organism_Kcat/Km_max	PubMedID_Kcat/Km_max	Number_of_enzymes_with_EC	dN	dN/dS	Expression
1.1.1.2	Q46856	JW2978	Escherichia coli	0.00016991	1078.43	1078.43	alcohol dehydrogenase (NADP+)	3-Methylbutanol;NADP+	15327949	22	6.34706e+06	6.34706e+06		Synechocystis sp. PCC 6803	91	21	0.07	0.0637	50.4627
1.1.1.205	P0ADG7	JW5401	Escherichia coli	0.190682	213115	213115	IMP dehydrogenase	IMP	9341229	25	1.11765e+06	1.11765e+06	25	Tritrichomonas foetus	10029522	21	0.0102	0.0223	396.991
1.1.1.25	P15770	JW3242	Escherichia coli	0.312463	4.22619e+06	4.22619e+06	shikimate dehydrogenase	NADP+;Shikimate	12637497	20	1.35254e+07	1.35254e+07	25	Mycobacterium tuberculosis	22	19	0.0859	0.0466	132.867
1.1.1.40	P76558	JW2447	Escherichia coli	0.0289157	1.59036e+06	1.59036e+06			17557829		55000000	55000000	30	Homo sapiens	92	19	0.0311	0.0312	34.0892
1.11.1.15	P0AE08	JW0598	Escherichia coli	0.534562	3.72857e+07	3.72857e+07	peroxiredoxi	H2O2	82		69750000	69750000		Toxoplasma gondii	17	17	0.0074	0.0177	1535.49
1.11.1.6	P21179	JW1721	Escherichia coli	0.00204887	1090000	1090000	catalase	H2O2	12054464	37	532000000	532000000	22	Neurospora crassa	15760714	28	0.0667	0.0413	0.4026
1.2.1.12	P0A9B2	JW1768	Escherichia coli	0.137436	5.95556e+06	5.95556e+06			10190977		4.33333e+07	4.33333e+07	25	Trypanosoma cruzi	135	19	0.0054	0.0197	2878.93
1.5.1.3	P0ABQ4	JW0047	Escherichia coli	0.118153	3.08511e+07	3.08511e+07	dihydrofolate reductase	Dihydrofolate;H+;NADPH	1932013	30	2.61111e+08	2.61111e+08	37	Homo sapiens	19196009	31	0.0177	0.017	241.577
1.8.1.9	P0A9P4	JW0871	Escherichia coli	0.0323944	1.38833e+07	1.38833e+07	thioredoxin-disulfide reductase	H+;NADPH;Oxidized thioredoxin	14744138	25	4.28571e+08	4.28571e+08	37	Bos taurus	49	28	0.0176	0.0161	576.698
2.5.1.47	P16703	JW2414	Escherichia coli	0.00186207	630000	630000	cysteine synthase	O-Acetyl-L-serine;Sulfide	9692924	25	3.38333e+08	3.38333e+08	25	Escherichia coli	10993149	17	0.0344	0.0385	18.6551
3.1.2.6	P0AC84	JW0202	Escherichia coli	0.00429794	470000	470000	hydroxyacylglutathione hydrolase	(R)-S-Lactoylglutathione;H2O	17196158	25	1.09355e+08	1.09355e+08	37	Arabidopsis thaliana	11085979	15	0.1235	0.1158	46.0338
3.1.3.11	P0A993	JW4191	Escherichia coli	0.590909	1.85714e+07	1.85714e+07	fructose-bisphosphatase	D-Fructose 1,6-bisphosphate;H2O	17314096	22	3.14286e+07	3.14286e+07	30	Sus scrofa	9030572	21	0.0151	0.0206	296.737
3.1.3.11	P0A9C9	JW3896	Escherichia coli	0.00259091	81428.6	81428.6	fructose-bisphosphatase	D-fructose 1,6-bisphosphate	179	37	3.14286e+07	3.14286e+07	30	Sus scrofa	9030572	21	0.0286	0.0413	97.9729
3.1.3.2	P0AE22	JW4015	Escherichia coli	0.991089	77000000	77000000	acid phosphatase	2'-Deoxycytidine 3'-phosphate;H2O	16297670	37	7.76923e+07	7.76923e+07	37	Escherichia coli	153	16	0.0659	0.0321	20.2656
4.1.2.13	P0AB71	JW2892	Escherichia coli	0.0063244	101190	101190	fructose-bisphosphate aldolase	D-Fructose 1,6-bisphosphate	15531627	30	16000000	16000000	25	Rabbit	28092	38	0.0076	0.0249	601.795
4.1.2.13	P0A991	JW5344	Escherichia coli	0.00282738	45238.1	45238.1	fructose-bisphosphate aldolase	D-Fructose 1,6-bisphosphate	9531482	30	16000000	16000000	25	Rabbit	28092	38	0.0212	0.0172	5.3684
4.2.1.10	P05194	JW1683	Escherichia coli	0.0143023	157326	157326	3-dehydroquinate dehydratase	3-dehydroquinate	71		11000000	11000000	25	Salmonella typhi	8216229	34	0.1331	0.09	15.5683
5.1.1.1	P0A6B4	JW4013	Escherichia coli	0.299763	113333	113333	alanine racemase	D-Alanine	15796715	37	378077	378077	30	Geobacillus stearothermophilus	107	15	0.0517	0.0495	35.2971
5.1.1.3	P22634	JW5550	Escherichia coli	0.00565908	20634.9	20634.9	glutamate racemase	D-Glutamate	17568739		3.64634e+06	3.64634e+06	37	Lactobacillus plantarum	67	15	0.0477	0.0538	109.649
